# Supplementary material for: Distinct epigenomes in CD4+ T cells of newborns, middle-ages and centenarians
Source: Sci Rep. 2016 Dec 5;6:38411. doi: 10.1038/srep38411 (PMC5137168; doi:10.1038/srep38411)
Supplement: Supplementary Table S1 [file srep38411-s2.xls]

## Sheet: cluster1
gene_ID	S0_1	S0_2	S0_3	S40_1	S40_2	S40_3	S90_1	S90_2	S90_3	Associated Gene Name	Description	Length	transcript_biotype
ENSG00000005381	8.34484	7.43671	7.5893	2.04954	3.38281	3.26495	3.15751	3.384	4.43895	MPO	myeloperoxidase [Source:HGNC Symbol;Acc:7218]	3215	protein_coding
ENSG00000060982	7.19188	7.1848	7.11286	3.37147	3.83027	3.64346	3.68802	3.96896	4.67995	BCAT1	branched chain amino-acid transaminase 1, cytosolic [Source:HGNC Symbol;Acc:976]	8335	protein_coding
ENSG00000064225	6.37022	6.66479	6.49619	3.63451	3.09331	3.64346	3.30951	4.384	4.50308	ST3GAL6	ST3 beta-galactoside alpha-2,3-sialyltransferase 6 [Source:HGNC Symbol;Acc:18080]	804	retained_intron
ENSG00000074181	6.69884	6.3963	6.71858	3.37147	3.24531	2.26495	3.15751	3.384	3.43895	NOTCH3	notch 3 [Source:HGNC Symbol;Acc:7883]	8071	protein_coding
ENSG00000102837	6.55867	5.42872	5.73226	0	0.923383	1.94302	0.987581	0	0	OLFM4	olfactomedin 4 [Source:HGNC Symbol;Acc:17190]	2897	protein_coding
ENSG00000121933	4.80194	5.22227	5.25226	1.04954	0.923383	1.52798	0	4.232	1.97951	ADORA3	adenosine A3 receptor [Source:HGNC Symbol;Acc:268]	962	protein_coding
ENSG00000128512	7.28381	7.02433	7.56658	3.37147	3.73074	4.26495	2.79494	3.64703	3.78687	DOCK4	dedicator of cytokinesis 4 [Source:HGNC Symbol;Acc:19192]	6333	protein_coding
ENSG00000135094	4.98835	4.93687	5.28974	2.63451	2.92338	2.75038	2.79494	3.232	3.78687	SDS	serine dehydratase [Source:HGNC Symbol;Acc:10691]	1606	protein_coding
ENSG00000152894	8.15828	8.71495	8.16924	4.04954	4.01085	3.84991	3.68802	2.06207	3.14944	PTPRK	protein tyrosine phosphatase, receptor type, K [Source:HGNC Symbol;Acc:9674]	6087	protein_coding
ENSG00000158714	5.07324	5.32919	5.13362	4.04954	4.01085	3.94302	5.54217	5.384	5.67995	SLAMF8	SLAM family member 8 [Source:HGNC Symbol;Acc:21391]	2996	protein_coding
ENSG00000163046	3.11388	3.3963	3.5893	0.0495433	0	0	0	1.06207	0	ANKRD30BL	ankyrin repeat domain 30B-like [Source:HGNC Symbol;Acc:35167]	1253	processed_transcript
ENSG00000167383	6.17278	6.32919	5.5893	1.04954	1.92338	1.94302	1.57254	2.06207	0.979514	ZNF229	zinc finger protein 229 [Source:HGNC Symbol;Acc:13022]	550	processed_transcript
ENSG00000169855	6.52892	6.69176	6.7857	2.63451	2.73074	3.26495	3.30951	2.86943	4.30144	ROBO1	roundabout, axon guidance receptor, homolog 1 (Drosophila) [Source:HGNC Symbol;Acc:10249]	6742	protein_coding
ENSG00000170954	5.80194	6.14632	6.15408	4.57311	3.92338	2.94302	3.15751	3.06207	3.56448	ZNF415	zinc finger protein 415 [Source:HGNC Symbol;Acc:20636]	2581	nonsense_mediated_decay
ENSG00000171408	6.90974	7.06615	7.20401	3.95643	4.50835	4.801	4.15751	3.64703	3.67995	PDE7B	phosphodiesterase 7B [Source:HGNC Symbol;Acc:8792]	5390	protein_coding
ENSG00000174807	8.0629	7.87351	8.0758	4.74998	4.09331	2.26495	2.79494	3.64703	3.30144	CD248	CD248 molecule, endosialin [Source:HGNC Symbol;Acc:18219]	2558	protein_coding
ENSG00000179165	3.94396	3.74422	3.81169	2.8569	0.923383	0	0.987581	1.06207	0.979514	PXT1	peroxisomal, testis specific 1 [Source:HGNC Symbol;Acc:18312]	2108	protein_coding
ENSG00000182585	6.40339	6.1848	6.49619	1.04954	0.923383	0.943022	2.57254	2.06207	1.97951	EPGN	epithelial mitogen [Source:HGNC Symbol;Acc:17470]	1196	protein_coding
ENSG00000196415	6.07324	5.29442	5.5893	1.04954	0	0	1.98758	0	0	PRTN3	proteinase 3 [Source:HGNC Symbol;Acc:9495]	1023	protein_coding
ENSG00000197446	5.92124	6.29442	6.23316	4.04954	4.24531	4.46658	4.30951	4.232	4.06698	CYP2F1	cytochrome P450, family 2, subfamily F, polypeptide 1 [Source:HGNC Symbol;Acc:2632]	930	retained_intron
ENSG00000197561	6.85085	6.14632	6.30812	3.37147	1.92338	1.94302	2.79494	3.384	2.97951	ELANE	elastase, neutrophil expressed [Source:HGNC Symbol;Acc:3309]	1023	protein_coding
ENSG00000197863	6.6444	6.69176	6.77252	3.95643	4.78136	4.52798	4.30951	4.232	4.50308	ZNF790	zinc finger protein 790 [Source:HGNC Symbol;Acc:33114]	3037	protein_coding
ENSG00000198046	6.11388	6.34626	5.98162	3.95643	3.92338	4.33534	3.44701	3.232	4.37183	ZNF667	zinc finger protein 667 [Source:HGNC Symbol;Acc:28854]	5250	protein_coding
ENSG00000204936	7.58781	6.98126	7.03776	3.37147	3.24531	2.52798	3.89447	5.92005	4.14944	CD177	CD177 molecule [Source:HGNC Symbol;Acc:30072]	2222	polymorphic_pseudogene
ENSG00000211454	5.67188	5.81951	5.70478	4.50897	4.09331	4.58688	4.30951	4.384	4.22744	AKR7L	aldo-keto reductase family 7-like [Source:HGNC Symbol;Acc:24056]	1984	polymorphic_pseudogene
ENSG00000215475	8.36602	9.23608	8.80847	4.13701	4.01085	3.94302	1.98758	2.64703	3.30144	SIAH3	siah E3 ubiquitin protein ligase family member 3 [Source:HGNC Symbol;Acc:30553]	4030	protein_coding
ENSG00000239839	6.67188	6.58072	6.34419	1.04954	0	3.26495	1.57254	2.06207	1.56448	DEFA3	defensin, alpha 3, neutrophil-specific [Source:HGNC Symbol;Acc:2762]	498	protein_coding
ENSG00000241732	5.07324	5.36313	5.17426	0	0.923383	0	0	1.06207	0	RP11-38P22.2		2050	lincRNA
ENSG00000255328	6.43581	6.67834	6.36189	4.29747	4.17131	3.84991	4.44701	4.5215	4.78687	RP11-326C3.12		827	lincRNA
ENSG00000257446	4.75131	5.22227	4.75922	1.04954	1.92338	3.26495	1.57254	1.64703	0.979514	ZNF878	zinc finger protein 878 [Source:HGNC Symbol;Acc:37246]	1734	protein_coding
ENSG00000260979	4.94396	5.32919	5.25226	3.37147	3.09331	2.52798	2.57254	2.86943	3.14944	RP11-77H9.8		427	lincRNA
ENSG00000262061	4.33627	4.52183	4.75922	0.0495433	1.92338	0.943022	0	0.0620702	0	RP11-1260E13.4		1013	antisense
ENSG00000271941	5.22936	5.14632	4.32627	5.29747	5.05267	5.22842	3.68802	3.384	3.56448	RP11-188P20.3		721	antisense

## Sheet: cluster2
gene_ID	S0_1	S0_2	S0_3	S40_1	S40_2	S40_3	S90_1	S90_2	S90_3	Associated Gene Name	Description	Length	transcript_biotype
ENSG00000006638	7.84482	7.9481	8.10237	6.76379	6.94575	6.95425	6.75577	6.83025	6.95679	TBXA2R	thromboxane A2 receptor [Source:HGNC Symbol;Acc:11608]	2608	protein_coding
ENSG00000047662	7.69884	7.93687	7.76589	7.1891	6.94575	7.30057	6.66001	6.43711	6.59422	FAM184B	family with sequence similarity 184, member B [Source:HGNC Symbol;Acc:29235]	6622	protein_coding
ENSG00000049759	7.8266	7.90841	7.80524	6.81773	6.79375	6.84991	6.47943	6.66198	7.22744	NEDD4L	neural precursor cell expressed, developmentally down-regulated 4-like, E3 ubiquitin protein ligase [Source:HGNC Symbol;Acc:7728]	3335	protein_coding
ENSG00000063438	8.71874	8.3922	8.55508	4.13701	3.73074	4.33534	4.30951	3.86942	4.30144	AHRR	aryl-hydrocarbon receptor repressor [Source:HGNC Symbol;Acc:346]	2173	protein_coding
ENSG00000070526	8.2523	8.04539	8.0918	5.88243	5.78136	6.33534	5.66001	5.86943	6.08804	ST6GALNAC1	ST6 (alpha-N-acetyl-neuraminyl-2,3-beta-galactosyl-1,3)-N-acetylgalactosaminide alpha-2,6-sialyltransferase 1 [Source:HGNC Symbol;Acc:23614]	2657	nonsense_mediated_decay
ENSG00000100154	8.53641	8.20365	8.39665	7.10483	6.78136	7.18143	6.00995	6.01627	6.14944	TTC28	tetratricopeptide repeat domain 28 [Source:HGNC Symbol;Acc:29179]	11793	protein_coding
ENSG00000101188	8.97738	9.21299	9.02393	5.63451	5.59581	5.36929	5.7155	6.40192	5.86216	NTSR1	neurotensin receptor 1 (high affinity) [Source:HGNC Symbol;Acc:8039]	4132	protein_coding
ENSG00000102870	9.11638	8.70836	8.85296	6.64946	7.07313	7.18143	6.11686	6.74857	6.56448	ZNF629	zinc finger protein 629 [Source:HGNC Symbol;Acc:29008]	6079	protein_coding
ENSG00000103343	8.23858	8.36313	8.15408	6.77746	6.43118	6.89722	6.66001	6.36585	6.66601	ZNF174	zinc finger protein 174 [Source:HGNC Symbol;Acc:12963]	1068	protein_coding
ENSG00000105877	7.51381	7.70505	7.48007	5.33495	4.96778	5.49761	5.30951	5.06207	5.06698	DNAH11	dynein, axonemal, heavy chain 11 [Source:HGNC Symbol;Acc:2942]	14167	protein_coding
ENSG00000106070	6.83877	6.92555	6.77252	5.77746	5.56724	5.75038	4.94178	5.01627	5.37183	GRB10	growth factor receptor-bound protein 10 [Source:HGNC Symbol;Acc:4564]	4760	protein_coding
ENSG00000109943	6.69884	6.59508	6.63369	5.72197	5.6513	5.64346	6.05367	6.27152	5.5341	CRTAM	cytotoxic and regulatory T cell molecule [Source:HGNC Symbol;Acc:24313]	2469	protein_coding
ENSG00000110987	8.81123	8.56986	8.62272	6.52528	6.63763	6.89722	7.16749	6.01627	6.37183	BCL7A	B-cell CLL/lymphoma 7A [Source:HGNC Symbol;Acc:1004]	6245	protein_coding
ENSG00000112655	8.01005	8.56258	8.257	5.44186	5.28094	5.15248	5.07504	4.96896	4.67995	PTK7	protein tyrosine kinase 7 [Source:HGNC Symbol;Acc:9618]	4272	protein_coding
ENSG00000115594	7.73837	7.85573	7.84354	6.259	6.1522	5.84991	6.44701	6.72028	6.42246	IL1R1	interleukin 1 receptor, type I [Source:HGNC Symbol;Acc:5993]	609	protein_coding
ENSG00000116191	8.59859	8.67834	8.40094	6.73604	7.43908	7.57965	6.57254	6.66198	6.31936	RALGPS2	Ral GEF with PH domain and SH3 binding motif 2 [Source:HGNC Symbol;Acc:30279]	1970	retained_intron
ENSG00000118257	7.29268	7.08662	7.16421	4.8569	4.62382	4.98742	5.11686	5.81696	5.56448	NRP2	neuropilin 2 [Source:HGNC Symbol;Acc:8005]	1531	processed_transcript
ENSG00000119866	9.00195	9.29662	9.25937	4.80443	5.09331	5.30057	5.66001	5.86943	5.76087	BCL11A	B-cell CLL/lymphoma 11A (zinc finger protein) [Source:HGNC Symbol;Acc:13221]	3959	protein_coding
ENSG00000120254	8.43581	8.66479	8.4264	6.6194	6.67827	6.28287	6.72905	6.84343	7.1088	MTHFD1L	methylenetetrahydrofolate dehydrogenase (NADP+ dependent) 1-like [Source:HGNC Symbol;Acc:21055]	3604	protein_coding
ENSG00000121570	7.88059	8.20365	7.93507	6.23937	5.87758	5.61545	5.51114	5.48833	4.93371	DPPA4	developmental pluripotency associated 4 [Source:HGNC Symbol;Acc:19200]	2817	protein_coding
ENSG00000123454	8.82047	8.93405	9.11547	5.93219	5.59581	6.0723	6.34513	5.64703	5.86216	DBH	dopamine beta-hydroxylase (dopamine beta-monooxygenase) [Source:HGNC Symbol;Acc:2689]	2763	protein_coding
ENSG00000130595	7.88647	8.00296	8.13876	6.8569	5.50835	6.0723	5.41385	4.92005	4.83749	TNNT3	troponin T type 3 (skeletal, fast) [Source:HGNC Symbol;Acc:11950]	1210	protein_coding
ENSG00000132613	9.77843	10.1205	9.86542	6.5887	5.53809	6.49761	6.49538	5.92005	5.86216	MTSS1L	metastasis suppressor 1-like [Source:HGNC Symbol;Acc:25094]	4992	protein_coding
ENSG00000132846	8.71545	9.06615	8.81169	6.09394	6.05267	6.0723	5.47943	6.232	6.43895	ZBED3	zinc finger, BED-type containing 3 [Source:HGNC Symbol;Acc:20711]	6172	protein_coding
ENSG00000133874	8.42374	8.77607	8.65179	6.70775	6.22716	6.43488	6.23551	6.61666	5.37183	RNF122	ring finger protein 122 [Source:HGNC Symbol;Acc:21147]	1868	protein_coding
ENSG00000134986	9.13131	8.92555	9.00996	6.00374	5.6513	5.69791	5.41385	5.78999	5.30144	NREP	neuronal regeneration related protein [Source:HGNC Symbol;Acc:16834]	3564	nonsense_mediated_decay
ENSG00000135047	9.28158	10.0257	9.97875	5.5414	6.1522	5.96539	5.66001	7.83025	7.17919	CTSL	cathepsin L [Source:HGNC Symbol;Acc:2537]	2177	protein_coding
ENSG00000136193	8.98287	9.07898	9.23796	7.01533	6.59581	7.04105	6.15751	6.61666	6.97951	SCRN1	secernin 1 [Source:HGNC Symbol;Acc:22192]	5257	protein_coding
ENSG00000136231	9.44977	9.84226	9.46377	6.27836	5.87758	5.52798	5.87022	5.96896	5.65194	IGF2BP3	insulin-like growth factor 2 mRNA binding protein 3 [Source:HGNC Symbol;Acc:28868]	4250	protein_coding
ENSG00000137877	7.94396	8.07129	7.97012	7.28795	6.76887	7.10289	6.87022	6.92005	7.02391	SPTBN5	spectrin, beta, non-erythrocytic 5 [Source:HGNC Symbol;Acc:15680]	11722	protein_coding
ENSG00000141179	7.74486	7.69176	7.94097	5.8569	5.85412	6.20981	5.66001	6.27152	6.14944	PCTP	phosphatidylcholine transfer protein [Source:HGNC Symbol;Acc:8752]	2044	protein_coding
ENSG00000144445	8.28381	8.40447	7.94097	7.00374	7.37459	7.27394	6.25437	6.08444	6.42246	KANSL1L	KAT8 regulatory NSL complex subunit 1-like [Source:HGNC Symbol;Acc:26310]	4754	protein_coding
ENSG00000145075	6.52892	6.50672	6.44728	5.37147	5.73074	5.15248	5.07504	5.06207	4.93371	CCDC39	coiled-coil domain containing 39 [Source:HGNC Symbol;Acc:25244]	487	protein_coding
ENSG00000147180	7.73837	8.09674	7.75922	5.95643	5.6513	5.75038	3.98758	5.55392	4.56448	ZNF711	zinc finger protein 711 [Source:HGNC Symbol;Acc:13128]	4124	protein_coding
ENSG00000148143	7.54387	7.45257	7.34419	5.93219	5.98947	5.26495	4.79494	5.10646	5.06698	ZNF462	zinc finger protein 462 [Source:HGNC Symbol;Acc:21684]	10414	protein_coding
ENSG00000155189	9.09624	9.05321	9.10763	6.5414	5.92338	6.72438	6.19703	5.86943	6.28329	AGPAT5	1-acylglycerol-3-phosphate O-acyltransferase 5 [Source:HGNC Symbol;Acc:20886]	3682	protein_coding
ENSG00000158301	7.16312	7.30319	7.13362	5.44186	4.3157	4.75038	4.57254	4.81696	5.06698	GPRASP2	G protein-coupled receptor associated sorting protein 2 [Source:HGNC Symbol;Acc:25169]	3720	protein_coding
ENSG00000158691	8.20134	8.20365	8.10237	7.00374	7.05267	6.95425	6.64579	6.90756	6.825	ZSCAN12	zinc finger and SCAN domain containing 12 [Source:HGNC Symbol;Acc:13172]	5495	protein_coding
ENSG00000160993	7.59501	7.50672	7.62639	6.44186	6.41524	6.26495	7.00995	6.58563	7.17919	ALKBH4	alkB, alkylation repair homolog 4 (E. coli) [Source:HGNC Symbol;Acc:21900]	2105	protein_coding
ENSG00000161551	8.05248	7.89107	7.91123	6.84396	7.06294	7.0723	6.55744	6.41962	6.14944	ZNF577	zinc finger protein 577 [Source:HGNC Symbol;Acc:28673]	641	processed_transcript
ENSG00000162337	8.22008	8.44862	8.28046	4.8569	4.50835	4.33534	4.68802	5.232	5.06698	LRP5	low density lipoprotein receptor-related protein 5 [Source:HGNC Symbol;Acc:6697]	5159	protein_coding
ENSG00000163154	7.83877	7.38808	7.49619	5.13701	5.70474	5.0723	5.82047	5.31	5.65194	TNFAIP8L2	tumor necrosis factor, alpha-induced protein 8-like 2 [Source:HGNC Symbol;Acc:26277]	1178	protein_coding
ENSG00000164292	7.87469	7.75705	7.45555	5.50897	5.34965	4.69791	4.74247	4.76251	5.06698	RHOBTB3	Rho-related BTB domain containing 3 [Source:HGNC Symbol;Acc:18757]	575	processed_transcript
ENSG00000165646	8.94113	8.58433	8.74917	6.6934	6.74356	6.57238	6.46331	6.70593	6.28329	SLC18A2	solute carrier family 18 (vesicular monoamine transporter), member 2 [Source:HGNC Symbol;Acc:10935]	3852	protein_coding
ENSG00000166704	8.05248	8.4126	8.30354	6.73604	6.6513	7.18143	6.0961	6.47146	6.33707	ZNF606	zinc finger protein 606 [Source:HGNC Symbol;Acc:25879]	4248	protein_coding
ENSG00000167264	8.11388	7.90265	8.08115	7.1891	7.12306	6.82567	6.68802	6.80354	6.95679	DUS2	dihydrouridine synthase 2 [Source:HGNC Symbol;Acc:26014]	573	protein_coding
ENSG00000167912	6.41969	6.32919	6.36189	4.95643	4.96778	4.94302	5.66001	4.58563	5.5341	RP11-25K19.1		692	antisense
ENSG00000169242	8.09877	8.79174	8.12846	5.29747	5.01085	5.36929	3.79494	4.64703	3.67995	EFNA1	ephrin-A1 [Source:HGNC Symbol;Acc:3221]	1926	protein_coding
ENSG00000170485	8.48312	8.40039	8.19909	7.26871	6.76887	7.04105	6.25437	5.58563	5.86216	NPAS2	neuronal PAS domain protein 2 [Source:HGNC Symbol;Acc:7895]	4007	protein_coding
ENSG00000171649	8.58781	8.81031	8.49619	5.88243	6.09331	6.2468	4.79494	5.89496	5.62337	ZIK1	zinc finger protein interacting with K protein 1 [Source:HGNC Symbol;Acc:33104]	572	processed_transcript
ENSG00000173114	10.5633	11.248	10.4504	6.86972	7.42323	6.98742	5.34513	5.34747	5.43895	LRRN3	leucine rich repeat neuronal 3 [Source:HGNC Symbol;Acc:17200]	3099	protein_coding
ENSG00000173991	7.30151	7.69842	7.69782	5.5414	4.83027	5.15248	5.41385	4.96896	5.47137	TCAP	titin-cap [Source:HGNC Symbol;Acc:11610]	2123	protein_coding
ENSG00000174405	7.51381	7.47603	7.13362	5.60413	5.80603	5.61545	6.27298	5.92005	5.8864	LIG4	ligase IV, DNA, ATP-dependent [Source:HGNC Symbol;Acc:6601]	4103	protein_coding
ENSG00000174885	9.43781	9.18242	9.4116	6.49249	6.26323	6.15248	5.84556	6.48834	6.47137	NLRP6	NLR family, pyrin domain containing 6 [Source:HGNC Symbol;Acc:22944]	2936	protein_coding
ENSG00000177706	7.319	7.1848	7.53572	5.60413	5.47797	5.64346	5.07504	7.52968	6.72098	FAM20C	family with sequence similarity 20, member C [Source:HGNC Symbol;Acc:22140]	2751	protein_coding
ENSG00000178229	7.78316	7.69842	7.80524	6.70775	6.70474	6.97645	6.93009	6.67678	6.76087	ZNF543	zinc finger protein 543 [Source:HGNC Symbol;Acc:25281]	3659	protein_coding
ENSG00000183570	7.22008	7.52183	7.69782	5.00374	5.24531	4.801	5.60229	4.14953	4.62337	PCBP3	poly(rC) binding protein 3 [Source:HGNC Symbol;Acc:8651]	728	processed_transcript
ENSG00000183691	8.60217	8.96477	8.37503	6.09394	6.98947	6.94302	5.3799	4.96896	5.26492	NOG	noggin [Source:HGNC Symbol;Acc:7866]	1892	protein_coding
ENSG00000184916	6.69884	6.56623	6.70478	5.47581	4.96778	4.89722	4.68802	4.384	4.50308	JAG2	jagged 2 [Source:HGNC Symbol;Acc:6189]	5835	protein_coding
ENSG00000187862	7.52139	6.97029	7.43896	4.04954	3.83027	5.0723	4.15751	4.64703	4.30144	TTC24	tetratricopeptide repeat domain 24 [Source:HGNC Symbol;Acc:32348]	1969	protein_coding
ENSG00000188266	6.97738	6.85573	6.93507	6.38939	5.78136	5.87376	5.74247	5.70593	5.7344	HYKK	hydroxylysine kinase [Source:HGNC Symbol;Acc:34403]	2180	nonsense_mediated_decay
ENSG00000197701	7.52892	7.82561	7.75253	6.44186	6.1522	6.62952	5.96486	6.17059	5.95679	ZNF595	zinc finger protein 595 [Source:HGNC Symbol;Acc:27196]	2908	processed_transcript
ENSG00000198682	7.48312	7.48376	7.35306	5.95643	5.96778	6.41876	5.54217	5.55392	5.91025	PAPSS2	3'-phosphoadenosine 5'-phosphosulfate synthase 2 [Source:HGNC Symbol;Acc:8604]	3949	protein_coding
ENSG00000206047	11.2148	10.6277	10.9157	5.8569	4.3157	6.09277	6.72905	5.94471	6.2463	DEFA1	defensin, alpha 1 [Source:HGNC Symbol;Acc:2761]	485	protein_coding
ENSG00000213420	8.6582	8.97029	8.96723	6.49249	6.19017	6.54293	6.05367	4.384	5.78687	GPC2	glypican 2 [Source:HGNC Symbol;Acc:4450]	2532	protein_coding
ENSG00000227218	9.17758	9.4126	9.23556	6.74998	6.33277	6.61545	6.64579	6.03935	6.16934	RP11-203J24.8		480	antisense
ENSG00000228157	8.70883	8.81031	8.51213	6.81773	6.88917	6.57238	6.46331	6.48834	6.16934	AC007952.5	Uncharacterized protein ENSP00000382042 [Source:UniProtKB/Swiss-Prot;Acc:A8MWP6]	1176	protein_coding
ENSG00000228960	6.19188	6.47603	6.5279	5.93219	5.09331	5.40245	4.68802	4.86942	4.67995	OR2A9P	olfactory receptor, family 2, subfamily A, member 9 pseudogene [Source:HGNC Symbol;Acc:8236]	1990	processed_transcript
ENSG00000230456	8.319	8.70836	8.46377	6.64946	6.49324	6.69791	6.79494	5.67678	6.2463	DDR1	discoidin domain receptor tyrosine kinase 1 [Source:HGNC Symbol;Acc:2730]	1052	processed_transcript
ENSG00000232021	8.38275	8.56986	8.23316	6.31633	6.66485	6.60123	5.89447	6.19135	5.86216	LEF1-AS1	LEF1 antisense RNA 1 [Source:HGNC Symbol;Acc:40339]	1045	antisense
ENSG00000232677	8.42374	8.16569	8.15408	7.07191	6.85412	7.22842	7.00995	6.98093	6.7477	LINC00665	long intergenic non-protein coding RNA 665 [Source:HGNC Symbol;Acc:44323]	2671	lincRNA
ENSG00000233056	9.25911	9.56805	9.32401	3.37147	4.3157	4.58688	4.44701	4.232	3.14944	ERVH48-1	endogenous retrovirus group 48, member 1 [Source:HGNC Symbol;Acc:17216]	2790	lincRNA
ENSG00000240225	8.3059	8.53678	8.28974	5.98028	5.70474	5.98742	5.63144	5.58563	5.56448	ZNF542	zinc finger protein 542 [Source:HGNC Symbol;Acc:25393]	3209	processed_transcript
ENSG00000243536	6.69884	6.42872	6.55893	4.63451	5.62382	5.58688	5.11686	5.01627	4.8864	ANTXRLP1	anthrax toxin receptor-like pseudogene 1 [Source:HGNC Symbol;Acc:45004]	1326	transcribed_unprocessed_pseudogene
ENSG00000244161	7.13378	7.16569	6.93507	5.90752	5.83027	6.00911	4.57254	5.01627	4.50308	FLNB-AS1	FLNB antisense RNA 1 [Source:HGNC Symbol;Acc:40239]	3709	antisense
ENSG00000254910	7.26588	7.06615	7.19416	6.57311	5.62382	5.55773	5.89447	5.70593	5.91025	RP11-326C3.7		392	antisense
ENSG00000256525	6.95518	7.22227	7.16421	5.88243	5.56724	5.72438	5.34513	5.45439	5.8864	POLG2	polymerase (DNA directed), gamma 2, accessory subunit [Source:HGNC Symbol;Acc:9180]	1564	protein_coding
ENSG00000256771	8.26137	8.4799	8.12846	6.63451	6.97867	6.97645	6.13733	6.31	6.18897	ZNF253	zinc finger protein 253 [Source:HGNC Symbol;Acc:13497]	820	protein_coding
ENSG00000268927	8.24316	8.76342	8.45966	5.90752	4.3157	5.67094	4.94178	4.384	4.8864	FLJ00418		4170	protein_coding
ENSG00000272005	6.93264	7.29442	6.9232	5.21947	5.56724	5.46658	4.89447	4.76251	4.37183	RP11-91J19.4		3512	lincRNA
ENSG00000272168	8.11888	8.63384	8.2758	4.74998	4.87758	4.75038	4.68802	4.86942	5.06698	CASC15	cancer susceptibility candidate 15 (non-protein coding) [Source:HGNC Symbol;Acc:28245]	1288	lincRNA
ENSG00000272933	7.92695	8.29002	8.31268	5.90752	5.67827	5.84991	5.57254	5.99281	6.16934	RP11-47A8.5		1349	lincRNA

## Sheet: cluster3
gene_ID	S0_1	S0_2	S0_3	S40_1	S40_2	S40_3	S90_1	S90_2	S90_3	Associated Gene Name	Description	Length	transcript_biotype
ENSG00000011258	10.0873	10.2966	10.0838	9.48	9.40518	9.53174	8.86102	8.98985	9.01018	MBTD1	mbt domain containing 1 [Source:HGNC Symbol;Acc:19866]	5382	protein_coding
ENSG00000013810	11.3734	11.4101	11.3826	10.4873	10.4587	10.6128	10.518	10.3806	10.3238	TACC3	transforming, acidic coiled-coil containing protein 3 [Source:HGNC Symbol;Acc:11524]	726	protein_coding
ENSG00000023902	11.3947	11.6159	11.6648	10.4621	10.0449	10.3953	10.2891	10.3578	10.5216	PLEKHO1	pleckstrin homology domain containing, family O member 1 [Source:HGNC Symbol;Acc:24310]	1809	protein_coding
ENSG00000034053	12.6372	12.8876	12.5495	10.7334	10.4732	10.8249	10.4521	10.116	10.0723	APBA2	amyloid beta (A4) precursor protein-binding, family A, member 2 [Source:HGNC Symbol;Acc:579]	3138	protein_coding
ENSG00000047346	11.2625	11.4939	11.2623	10.5848	10.2699	10.511	9.7901	10.0264	10.0456	FAM214A	family with sequence similarity 214, member A [Source:HGNC Symbol;Acc:25609]	1570	retained_intron
ENSG00000064393	12.3341	12.5465	12.4001	10.5897	10.6221	10.6777	10.2019	10.2861	10.1853	HIPK2	homeodomain interacting protein kinase 2 [Source:HGNC Symbol;Acc:14402]	15049	protein_coding
ENSG00000066739	10.8916	11.2176	10.9923	9.99937	9.9935	10.1909	9.42637	9.74155	9.59606	ATG2B	autophagy related 2B [Source:HGNC Symbol;Acc:20187]	11628	protein_coding
ENSG00000072110	12.3637	12.3566	12.2268	11.1613	10.9471	11.2451	10.7223	10.6234	10.6791	ACTN1	actinin, alpha 1 [Source:HGNC Symbol;Acc:163]	3779	protein_coding
ENSG00000074603	10.3244	10.3684	10.3251	9.45894	9.74356	9.74715	9.35609	9.35669	9.31267	DPP8	dipeptidyl-peptidase 8 [Source:HGNC Symbol;Acc:16490]	8699	protein_coding
ENSG00000074966	11.409	11.457	11.1181	10.2711	10.391	10.5411	9.95192	9.67309	9.66251	TXK	TXK tyrosine kinase [Source:HGNC Symbol;Acc:12434]	2914	protein_coding
ENSG00000076685	10.1126	10.2234	10.1554	9.32567	9.43908	9.39835	9.03471	9.37041	9.10364	NT5C2	5'-nucleotidase, cytosolic II [Source:HGNC Symbol;Acc:8022]	3365	protein_coding
ENSG00000078177	9.99653	10.1585	9.98448	9.26629	9.2699	9.53548	9.01272	9.03074	8.92203	N4BP2	NEDD4 binding protein 2 [Source:HGNC Symbol;Acc:29851]	9744	protein_coding
ENSG00000089060	11.3432	11.4347	11.4826	10.4997	10.1937	10.5223	9.91536	9.92005	10.2263	SLC8B1	solute carrier family 8 (sodium/lithium/calcium exchanger), member B1 [Source:HGNC Symbol;Acc:26175]	3289	protein_coding
ENSG00000090316	10.7855	10.9453	10.9373	10.0802	9.74834	9.95844	9.93595	10.0422	9.9781	MAEA	macrophage erythroblast attacher [Source:HGNC Symbol;Acc:13731]	2222	protein_coding
ENSG00000091409	11.8546	11.8724	11.556	10.4758	10.8978	10.9016	10.3495	10.1978	10.189	ITGA6	integrin, alpha 6 [Source:HGNC Symbol;Acc:6142]	970	protein_coding
ENSG00000092847	10.4976	10.6128	10.4668	9.9788	10.1194	9.92602	9.80136	9.79509	9.7193	AGO1	argonaute RISC catalytic component 1 [Source:HGNC Symbol;Acc:3262]	3996	protein_coding
ENSG00000100994	11.4537	11.6356	11.5352	9.95041	9.6547	9.9402	9.89897	9.62812	10.0171	PYGB	phosphorylase, glycogen; brain [Source:HGNC Symbol;Acc:9723]	4134	protein_coding
ENSG00000101236	10.2894	10.2655	10.5042	9.42023	9.26546	9.24452	9.49339	9.40858	9.34802	RNF24	ring finger protein 24 [Source:HGNC Symbol;Acc:13779]	7453	protein_coding
ENSG00000101266	10.4831	10.4565	10.3641	9.61369	9.86149	9.91313	9.70354	9.64515	9.56823	CSNK2A1	casein kinase 2, alpha 1 polypeptide [Source:HGNC Symbol;Acc:2457]	4299	protein_coding
ENSG00000101849	11.3634	11.608	11.5647	10.2517	10.0462	10.1117	9.86716	9.97196	9.80129	TBL1X	transducin (beta)-like 1X-linked [Source:HGNC Symbol;Acc:11585]	520	protein_coding
ENSG00000102226	10.4812	10.6934	10.6282	9.68435	9.49134	9.48218	9.51114	9.70773	9.44099	USP11	ubiquitin specific peptidase 11 [Source:HGNC Symbol;Acc:12609]	3515	protein_coding
ENSG00000102606	12.5552	12.8483	12.7098	10.5028	10.2419	10.4986	9.7206	10.0927	10.1369	ARHGEF7	Rho guanine nucleotide exchange factor (GEF) 7 [Source:HGNC Symbol;Acc:15607]	557	processed_transcript
ENSG00000105058	11.4403	11.285	11.1911	10.1357	10.0201	10.0581	9.96343	10.2257	10.3404	FAM32A	family with sequence similarity 32, member A [Source:HGNC Symbol;Acc:24563]	1168	protein_coding
ENSG00000106003	10.3692	10.4943	10.6089	9.12636	9.27653	9.10289	9.04557	8.91069	9.12417	LFNG	LFNG O-fucosylpeptide 3-beta-N-acetylglucosaminyltransferase [Source:HGNC Symbol;Acc:6560]	2268	protein_coding
ENSG00000107036	10.7343	10.8498	10.8277	9.64946	9.47989	9.74715	8.94758	9.34516	9.47936	KIAA1432	KIAA1432 [Source:HGNC Symbol;Acc:17686]	4127	protein_coding
ENSG00000108557	10.3576	10.5162	10.5589	9.32101	8.93461	9.03842	9.05636	8.63193	8.86216	RAI1	retinoic acid induced 1 [Source:HGNC Symbol;Acc:9834]	7662	protein_coding
ENSG00000108946	10.7449	10.9248	10.7056	9.48417	9.88049	9.65383	9.39059	9.65078	9.54176	PRKAR1A	protein kinase, cAMP-dependent, regulatory, type I, alpha [Source:HGNC Symbol;Acc:9388]	1116	protein_coding
ENSG00000112062	10.6048	10.8018	10.6572	9.1814	9.57084	9.7552	9.2212	9.31946	9.22981	MAPK14	mitogen-activated protein kinase 14 [Source:HGNC Symbol;Acc:6876]	4319	protein_coding
ENSG00000112182	12.1023	12.3241	12.0415	10.5819	10.7483	10.7112	10.0265	9.88544	9.6886	BACH2	BTB and CNC homology 1, basic leucine zipper transcription factor 2 [Source:HGNC Symbol;Acc:14078]	9113	protein_coding
ENSG00000113593	10.3168	10.3558	10.1297	9.70239	9.6766	9.81954	9.2776	9.33587	9.39314	PPWD1	peptidylprolyl isomerase domain and WD repeat containing 1 [Source:HGNC Symbol;Acc:28954]	838	retained_intron
ENSG00000113719	11.9839	11.934	12.1692	10.8649	10.6539	10.9331	10.9057	10.9332	11.1043	ERGIC1	endoplasmic reticulum-golgi intermediate compartment (ERGIC) 1 [Source:HGNC Symbol;Acc:29205]	2881	protein_coding
ENSG00000113810	11.5851	11.7494	11.3886	10.0182	10.0642	9.71451	9.76072	10.2219	9.8406	SMC4	structural maintenance of chromosomes 4 [Source:HGNC Symbol;Acc:14013]	708	protein_coding
ENSG00000114126	11.4222	11.3184	11.232	10.3442	10.4132	10.4429	10.1537	10.2207	10.1216	TFDP2	transcription factor Dp-2 (E2F dimerization partner 2) [Source:HGNC Symbol;Acc:11751]	3138	protein_coding
ENSG00000114423	11.3822	11.4924	11.4301	10.8745	10.6151	10.8797	10.4824	10.4915	10.4225	CBLB	Cbl proto-oncogene B, E3 ubiquitin protein ligase [Source:HGNC Symbol;Acc:1542]	4475	protein_coding
ENSG00000114812	10.9753	11.2861	11.1129	9.66057	9.76416	9.90736	9.6078	9.21942	9.51284	VIPR1	vasoactive intestinal peptide receptor 1 [Source:HGNC Symbol;Acc:12694]	3161	protein_coding
ENSG00000117625	10.2351	10.4476	10.3934	9.59837	9.6479	9.59945	9.3252	9.29329	9.29919	RCOR3	REST corepressor 3 [Source:HGNC Symbol;Acc:25594]	564	protein_coding
ENSG00000117632	10.8281	11.1074	10.8004	9.21194	9.50647	9.0118	9.47542	9.28366	9.31936	STMN1	stathmin 1 [Source:HGNC Symbol;Acc:6510]	1783	processed_transcript
ENSG00000127526	10.744	10.7426	10.6943	9.93219	10.112	9.94865	10.0279	10.0016	10.0334	SLC35E1	solute carrier family 35, member E1 [Source:HGNC Symbol;Acc:20803]	924	processed_transcript
ENSG00000133313	10.7343	10.7847	10.6491	10.0953	10.2007	10.2829	10.1725	10.2245	10.1062	CNDP2	CNDP dipeptidase 2 (metallopeptidase M20 family) [Source:HGNC Symbol;Acc:24437]	547	protein_coding
ENSG00000134899	9.98013	10.0336	9.94978	9.31164	9.41524	9.27618	9.25437	9.27639	8.99074	ERCC5	excision repair cross-complementing rodent repair deficiency, complementation group 5 [Source:HGNC Symbol;Acc:3437]	5076	protein_coding
ENSG00000135048	12.6004	12.454	12.3033	11.0283	10.8848	11.0245	10.1462	11.1058	11.055	TMEM2	transmembrane protein 2 [Source:HGNC Symbol;Acc:11869]	6523	protein_coding
ENSG00000135916	9.79571	9.86317	9.88545	9.00083	9.00553	8.91744	9.61511	9.29569	9.58684	ITM2C	integral membrane protein 2C [Source:HGNC Symbol;Acc:6175]	763	protein_coding
ENSG00000136044	10.5052	10.8026	10.6227	9.63074	9.4072	9.52045	9.2188	9.04791	9.35455	APPL2	adaptor protein, phosphotyrosine interaction, PH domain and leucine zipper containing 2 [Source:HGNC Symbol;Acc:18242]	3239	protein_coding
ENSG00000136068	12.3757	12.5136	12.3796	10.1436	10.2065	10.3983	9.95769	9.71312	9.9132	FLNB	filamin B, beta [Source:HGNC Symbol;Acc:3755]	8079	protein_coding
ENSG00000138592	10.4207	10.4545	10.4473	9.66609	9.6866	9.66412	9.23313	9.81863	9.59422	USP8	ubiquitin specific peptidase 8 [Source:HGNC Symbol;Acc:12631]	652	protein_coding
ENSG00000139651	10.3427	10.6825	10.441	9.29034	9.20183	9.20746	9.03197	9.05076	9.14442	ZNF740	zinc finger protein 740 [Source:HGNC Symbol;Acc:27465]	4249	protein_coding
ENSG00000139746	11.2866	11.4116	11.2511	10.6336	10.7976	10.8386	10.4983	10.436	10.2533	RBM26	RNA binding motif protein 26 [Source:HGNC Symbol;Acc:20327]	3659	protein_coding
ENSG00000140350	11.1208	11.1217	11.0931	10.2245	10.5717	10.4439	10.5131	10.4757	10.5264	ANP32A	acidic (leucine-rich) nuclear phosphoprotein 32 family, member A [Source:HGNC Symbol;Acc:13233]	2440	protein_coding
ENSG00000140443	11.5905	11.3948	11.4238	10.5593	10.3402	10.5824	9.28908	9.63572	9.7723	IGF1R	insulin-like growth factor 1 receptor [Source:HGNC Symbol;Acc:5465]	11803	protein_coding
ENSG00000144791	10.234	10.1488	10.1768	9.29747	9.22488	9.4147	9.31626	9.21182	9.49521	LIMD1	LIM domains containing 1 [Source:HGNC Symbol;Acc:6612]	676	processed_transcript
ENSG00000146425	11.1972	11.2176	11.2259	10.7264	10.7031	10.7399	10.4378	10.8319	10.7151	DYNLT1	dynein, light chain, Tctex-type 1 [Source:HGNC Symbol;Acc:11697]	2891	protein_coding
ENSG00000146463	10.0047	10.3021	10.0931	9.30457	9.22259	9.30716	8.92716	8.78317	8.78041	ZMYM4	zinc finger, MYM-type 4 [Source:HGNC Symbol;Acc:13055]	6994	protein_coding
ENSG00000147408	11.1589	11.0751	11.0384	9.51919	9.76887	9.88113	9.3185	9.51122	9.30594	CSGALNACT1	chondroitin sulfate N-acetylgalactosaminyltransferase 1 [Source:HGNC Symbol;Acc:24290]	4232	protein_coding
ENSG00000148908	11.535	11.7341	11.6558	10.314	10.5905	10.5439	10.5082	10.344	10.5522	RGS10	regulator of G-protein signaling 10 [Source:HGNC Symbol;Acc:9992]	738	protein_coding
ENSG00000149547	10.1089	10.011	10.0865	9.12101	9.34545	9.07745	9.27298	9.27639	9.25796	EI24	etoposide induced 2.4 [Source:HGNC Symbol;Acc:13276]	2447	processed_transcript
ENSG00000151136	11.6569	11.7498	11.7276	9.73604	9.67158	9.8826	9.2164	9.39969	9.48533	BTBD11	BTB (POZ) domain containing 11 [Source:HGNC Symbol;Acc:23844]	5767	protein_coding
ENSG00000152256	10.7171	10.6075	10.7567	10.1788	10.391	10.4468	9.66706	9.81696	9.78687	PDK1	pyruvate dehydrogenase kinase, isozyme 1 [Source:HGNC Symbol;Acc:8809]	842	protein_coding
ENSG00000154153	11.1782	11.4736	11.2717	8.83418	9.06293	8.66754	8.62783	8.46295	8.36753	FAM134B	family with sequence similarity 134, member B [Source:HGNC Symbol;Acc:25964]	1054	nonsense_mediated_decay
ENSG00000158321	11.7261	12.1821	11.8467	9.87927	9.49703	9.53921	9.23313	9.30524	8.8406	AUTS2	autism susceptibility candidate 2 [Source:HGNC Symbol;Acc:14262]	5950	protein_coding
ENSG00000159128	10.4095	10.596	10.5987	9.51102	9.34334	9.36719	8.48344	10.4306	10.3458	IFNGR2	interferon gamma receptor 2 (interferon gamma transducer 1) [Source:HGNC Symbol;Acc:5440]	2221	protein_coding
ENSG00000160310	12.041	12.1892	12.0194	10.6698	10.7991	10.9037	11.0442	10.4273	10.6125	PRMT2	protein arginine methyltransferase 2 [Source:HGNC Symbol;Acc:5186]	2688	protein_coding
ENSG00000161013	10.7261	10.883	10.89	9.88559	9.7031	9.71121	10.0099	9.84179	9.90284	MGAT4B	mannosyl (alpha-1,3-)-glycoprotein beta-1,4-N-acetylglucosaminyltransferase, isozyme B [Source:HGNC Symbol;Acc:7048]	1568	protein_coding
ENSG00000162402	12.2273	12.3141	12.0765	11.0254	10.7137	11.0476	10.2672	10.6638	10.3953	USP24	ubiquitin specific peptidase 24 [Source:HGNC Symbol;Acc:12623]	10549	protein_coding
ENSG00000162521	11.4709	11.6524	11.4561	10.509	10.8182	10.7568	10.398	10.5619	10.5503	RBBP4	retinoblastoma binding protein 4 [Source:HGNC Symbol;Acc:9887]	1788	protein_coding
ENSG00000162714	11.1734	11.604	11.3161	8.95041	8.37047	8.60836	8.22599	8.31946	8.43895	ZNF496	zinc finger protein 496 [Source:HGNC Symbol;Acc:23713]	9243	processed_transcript
ENSG00000163516	11.1282	11.2588	11.2433	10.3175	10.2521	10.4359	10.547	9.88384	10.0496	ANKZF1	ankyrin repeat and zinc finger domain containing 1 [Source:HGNC Symbol;Acc:25527]	2579	protein_coding
ENSG00000165272	11.4177	11.511	11.4907	10.7395	10.6325	10.6313	11.0961	10.3159	10.5089	AQP3	aquaporin 3 (Gill blood group) [Source:HGNC Symbol;Acc:636]	1849	protein_coding
ENSG00000166046	10.6418	10.6639	10.7126	9.70954	9.90638	9.80721	9.14997	9.58759	9.55316	TCP11L2	t-complex 11, testis-specific-like 2 [Source:HGNC Symbol;Acc:28627]	153	protein_coding
ENSG00000166311	10.5411	10.7059	10.641	9.34646	9.14013	9.23534	9.5248	8.69869	9.06432	SMPD1	sphingomyelin phosphodiesterase 1, acid lysosomal [Source:HGNC Symbol;Acc:11120]	2452	protein_coding
ENSG00000166341	11.8212	12.0571	11.9959	9.91063	9.55274	9.82414	9.24968	8.49252	9.1088	DCHS1	dachsous cadherin-related 1 [Source:HGNC Symbol;Acc:13681]	10763	protein_coding
ENSG00000166508	11.9632	12.1261	11.9651	10.4883	10.3232	10.4369	10.5866	10.2873	10.5748	MCM7	minichromosome maintenance complex component 7 [Source:HGNC Symbol;Acc:6950]	2515	retained_intron
ENSG00000166887	11.4792	11.587	11.5284	10.9639	10.6064	10.8559	10.6359	10.5579	10.6739	VPS39	vacuolar protein sorting 39 homolog (S. cerevisiae) [Source:HGNC Symbol;Acc:20593]	4844	protein_coding
ENSG00000167986	11.4358	11.5223	11.3977	10.8529	10.9541	10.831	10.8975	11.0293	10.9228	DDB1	damage-specific DNA binding protein 1, 127kDa [Source:HGNC Symbol;Acc:2717]	4506	protein_coding
ENSG00000168758	11.391	11.3637	11.4633	10.1383	9.70146	9.75359	9.55554	9.35669	9.74273	SEMA4C	sema domain, immunoglobulin domain (Ig), transmembrane domain (TM) and short cytoplasmic domain, (semaphorin) 4C [Source:HGNC Symbol;Acc:10731]	3545	protein_coding
ENSG00000170949	9.76254	9.88815	9.80847	9.08021	9.24531	9.29617	8.88845	9.11192	9.00188	ZNF160	zinc finger protein 160 [Source:HGNC Symbol;Acc:12948]	4229	protein_coding
ENSG00000171206	12.185	12.2711	12.3872	10.6943	10.3391	10.6365	10.5383	10.5993	10.769	TRIM8	tripartite motif containing 8 [Source:HGNC Symbol;Acc:15579]	2831	protein_coding
ENSG00000172766	10.5167	10.6119	10.4483	9.94739	9.85707	10.1561	9.7206	9.70773	9.66601	NAA16	N(alpha)-acetyltransferase 16, NatA auxiliary subunit [Source:HGNC Symbol;Acc:26164]	4347	protein_coding
ENSG00000176390	10.8508	10.9034	10.9417	10.0719	10.4951	10.1537	9.93156	10.0163	9.91762	CRLF3	cytokine receptor-like factor 3 [Source:HGNC Symbol;Acc:17177]	522	processed_transcript
ENSG00000177030	10.8901	10.7264	10.9075	9.35788	9.36009	9.21915	9.54409	9.37041	9.43895	DEAF1	DEAF1 transcription factor [Source:HGNC Symbol;Acc:14677]	1623	nonsense_mediated_decay
ENSG00000177663	12.1111	12.1356	12.0798	10.6679	10.738	10.8018	10.8945	10.5153	10.6519	IL17RA	interleukin 17 receptor A [Source:HGNC Symbol;Acc:5985]	651	processed_transcript
ENSG00000179051	10.8212	11.0157	10.8855	9.97436	10.068	9.89285	9.89297	10.3064	10.1914	RCC2	regulator of chromosome condensation 2 [Source:HGNC Symbol;Acc:30297]	4087	protein_coding
ENSG00000180398	10.7705	10.7878	10.7254	10.1541	10.1474	10.1254	9.70697	10.0307	9.95822	MCFD2	multiple coagulation factor deficiency 2 [Source:HGNC Symbol;Acc:18451]	4210	protein_coding
ENSG00000181827	11.0784	11.3173	11.1187	9.7927	9.56904	9.87966	9.47743	9.3382	9.42246	RFX7	regulatory factor X, 7 [Source:HGNC Symbol;Acc:25777]	4165	nonsense_mediated_decay
ENSG00000183049	11.5847	11.5866	11.4977	10.578	10.699	10.6066	10.5707	10.4295	10.5794	CAMK1D	calcium/calmodulin-dependent protein kinase ID [Source:HGNC Symbol;Acc:19341]	8154	protein_coding
ENSG00000184939	10.4177	10.6934	10.4841	9.21445	9.38895	9.46069	9.10393	8.97795	8.87433	ZFP90	ZFP90 zinc finger protein [Source:HGNC Symbol;Acc:23329]	579	protein_coding
ENSG00000187741	9.90396	10.0243	9.94832	9.19165	9.1546	9.25363	9.43259	8.93243	9.17919	FANCA	Fanconi anemia, complementation group A [Source:HGNC Symbol;Acc:3582]	5451	protein_coding
ENSG00000188647	11.5266	11.7084	11.2682	10.5434	10.6766	10.6718	9.98758	9.96444	10.1023	PTAR1	protein prenyltransferase alpha subunit repeat containing 1 [Source:HGNC Symbol;Acc:30449]	9876	protein_coding
ENSG00000197146	9.89524	9.89542	10.0691	9.49041	9.06804	9.6225	9.07504	8.92626	8.94241	AL133458.1		2298	pseudogene
ENSG00000197555	11.227	11.1439	11.3336	10.2553	9.92197	10.1706	9.89146	9.83521	10.1049	SIPA1L1	signal-induced proliferation-associated 1 like 1 [Source:HGNC Symbol;Acc:20284]	521	processed_transcript
ENSG00000198873	10.5896	10.765	10.6943	9.24184	9.14255	9.20746	9.03743	9.07609	9.15693	GRK5	G protein-coupled receptor kinase 5 [Source:HGNC Symbol;Acc:4544]	2654	protein_coding
ENSG00000198879	11.6387	11.778	11.4917	10.367	10.2442	10.3797	9.69494	10.3088	10.3138	SFMBT2	Scm-like with four mbt domains 2 [Source:HGNC Symbol;Acc:20256]	7922	protein_coding
ENSG00000203880	11.1319	11.2577	10.9916	9.59644	10.1058	10.0024	9.61511	9.53171	9.63236	PCMTD2	protein-L-isoaspartate (D-aspartate) O-methyltransferase domain containing 2 [Source:HGNC Symbol;Acc:15882]	3212	protein_coding
ENSG00000212694	11.0918	10.872	10.8631	10.1955	9.73074	9.79008	9.56878	9.68412	9.72771	AC084018.1		1220	lincRNA
ENSG00000214717	10.3136	10.2577	10.1129	9.20436	9.22944	9.15977	9.07504	9.08444	9.24396	ZBED1	zinc finger, BED-type containing 1 [Source:HGNC Symbol;Acc:447]	4485	protein_coding
ENSG00000215012	10.1978	10.3173	10.1233	9.74477	9.37459	9.39423	9.00717	8.75904	8.7477	C22orf29	chromosome 22 open reading frame 29 [Source:HGNC Symbol;Acc:26112]	6523	protein_coding
ENSG00000255026	10.5733	10.6093	10.4306	9.00665	8.79375	9.24908	8.60963	8.59345	8.92496	RP11-326C3.2		309	antisense
ENSG00000261923	11.9941	12.0493	11.8293	11.1284	11.3162	11.2695	10.6431	10.9378	10.7394	PDE3B	phosphodiesterase 3B, cGMP-inhibited [Source:HGNC Symbol;Acc:8779]	4836	protein_coding
ENSG00000261964	10.5148	10.7539	10.9454	9.16589	8.66147	8.95145	8.87632	8.41522	8.49127	ADAMTS10	ADAM metallopeptidase with thrombospondin type 1 motif, 10 [Source:HGNC Symbol;Acc:13201]	2458	protein_coding
ENSG00000270181	10.703	10.9156	10.728	10.2443	10.1855	10.2215	9.84089	9.73803	9.80606	BIVM-ERCC5	BIVM-ERCC5 readthrough [Source:HGNC Symbol;Acc:43690]	4155	protein_coding

## Sheet: cluster4
gene_ID	S0_1	S0_2	S0_3	S40_1	S40_2	S40_3	S90_1	S90_2	S90_3	Associated Gene Name	Description	Length	transcript_biotype
ENSG00000004468	9.88794	10.1919	9.94538	7.64946	7.8182	7.26495	7.60229	7.65453	7.76742	CD38	CD38 molecule [Source:HGNC Symbol;Acc:1667]	1560	nonsense_mediated_decay
ENSG00000005194	9.78945	10.0203	9.96144	8.95944	8.41122	8.87671	8.68107	8.82029	8.8834	CIAPIN1	cytokine induced apoptosis inhibitor 1 [Source:HGNC Symbol;Acc:28050]	2182	protein_coding
ENSG00000013523	9.08862	9.01635	9.0918	8.30693	8.27211	8.37347	8.76894	8.22698	8.38466	ANGEL1	angel homolog 1 (Drosophila) [Source:HGNC Symbol;Acc:19961]	4109	protein_coding
ENSG00000047634	10.7553	11.2171	10.8364	8.41587	8.73074	8.86783	7.33631	7.90756	7.86216	SCML1	sex comb on midleg-like 1 (Drosophila) [Source:HGNC Symbol;Acc:10580]	2679	protein_coding
ENSG00000057935	10.2061	10.2599	10.2271	8.72902	8.70802	8.78851	8.58377	8.02785	8.15444	MTA3	metastasis associated 1 family, member 3 [Source:HGNC Symbol;Acc:23784]	5832	protein_coding
ENSG00000064886	9.04724	9.29881	8.9052	7.10483	7.01085	7.29175	7.68107	6.61666	6.57943	CHI3L2	chitinase 3-like 2 [Source:HGNC Symbol;Acc:1933]	2169	protein_coding
ENSG00000066455	8.6582	8.69176	8.68029	8.03823	8.0782	8.11795	8.3756	8.18101	8.17427	GOLGA5	golgin A5 [Source:HGNC Symbol;Acc:4428]	2969	protein_coding
ENSG00000075240	8.61284	8.67158	8.57039	7.84396	7.85412	7.85591	8.04286	8.00458	8.53793	GRAMD4	GRAM domain containing 4 [Source:HGNC Symbol;Acc:29113]	375	protein_coding
ENSG00000082397	10.627	10.15	10.6509	7.64946	7.04232	7.4744	6.27298	8.29089	7.83749	EPB41L3	erythrocyte membrane protein band 4.1-like 3 [Source:HGNC Symbol;Acc:3380]	4706	protein_coding
ENSG00000082996	9.38897	9.49911	9.51213	8.75345	8.98137	8.59048	8.77222	8.85649	8.80288	RNF13	ring finger protein 13 [Source:HGNC Symbol;Acc:10057]	2843	protein_coding
ENSG00000083814	8.61284	8.85871	8.81491	7.50898	7.74993	7.90302	7.40543	7.47992	7.32824	ZNF671	zinc finger protein 671 [Source:HGNC Symbol;Acc:26279]	2903	nonsense_mediated_decay
ENSG00000083842	8.4318	8.44862	8.57039	7.63451	7.47028	7.51288	6.95337	7.2519	7.2369	ZNF8	Zinc finger protein 8 [Source:UniProtKB/Swiss-Prot;Acc:P17098]	2211	protein_coding
ENSG00000092094	9.73186	9.82713	9.65539	9.03823	8.89205	8.94584	9.02375	9.29329	8.9453	OSGEP	O-sialoglycoprotein endopeptidase [Source:HGNC Symbol;Acc:18028]	3258	protein_coding
ENSG00000099139	8.48699	7.78862	8.11808	8.39827	8.49324	8.38181	7.68107	7.76251	7.72098	PCSK5	proprotein convertase subtilisin/kexin type 5 [Source:HGNC Symbol;Acc:8747]	2845	protein_coding
ENSG00000099194	9.55129	10.0388	9.74412	6.96841	7.11321	7.06196	6.82047	7.85649	7.72771	SCD	stearoyl-CoA desaturase (delta-9-desaturase) [Source:HGNC Symbol;Acc:10571]	5362	protein_coding
ENSG00000099800	8.80504	8.91128	8.75253	7.99206	7.92338	7.97645	8.45519	7.77632	8.22269	TIMM13	translocase of inner mitochondrial membrane 13 homolog (yeast) [Source:HGNC Symbol;Acc:11816]	1973	protein_coding
ENSG00000100077	9.90974	9.89977	9.76589	8.90129	8.82727	8.93738	8.4714	9.26419	9.15942	ADRBK2	adrenergic, beta, receptor kinase 2 [Source:HGNC Symbol;Acc:290]	9103	protein_coding
ENSG00000100181	9.09624	8.97304	9.14133	7.12636	7.11321	7.22842	7.04286	7.44577	6.95679	TPTEP1	transmembrane phosphatase with tensin homology pseudogene 1 [Source:HGNC Symbol;Acc:43648]	1738	lincRNA
ENSG00000101189	8.59141	8.63384	8.58177	6.94436	6.79375	7.12293	7.07504	7.28124	7.49521	MRGBP	MRG/MORF4L binding protein [Source:HGNC Symbol;Acc:15866]	1636	protein_coding
ENSG00000107890	9.50238	9.70505	9.57609	7.80443	7.95681	7.91457	8.13224	7.99281	7.57943	ANKRD26	ankyrin repeat domain 26 [Source:HGNC Symbol;Acc:29186]	761	protein_coding
ENSG00000110074	8.61638	8.57349	8.56658	8.01533	7.94575	7.95983	7.74913	7.6395	7.72098	FOXRED1	FAD-dependent oxidoreductase domain containing 1 [Source:HGNC Symbol;Acc:26927]	559	processed_transcript
ENSG00000110721	9.33842	9.04016	9.38155	7.6194	7.48563	7.7632	7.66001	7.99871	8.24161	CHKA	choline kinase alpha [Source:HGNC Symbol;Acc:1937]	2530	protein_coding
ENSG00000111731	9.45175	9.54049	9.35307	8.8309	8.89493	8.87966	8.54217	8.54589	8.49915	C2CD5	C2 calcium-dependent domain containing 5 [Source:HGNC Symbol;Acc:29062]	4436	protein_coding
ENSG00000112234	9.13871	9.04278	9.00996	8.12636	8.56363	8.43086	7.83307	7.88225	7.65899	FBXL4	F-box and leucine-rich repeat protein 4 [Source:HGNC Symbol;Acc:13601]	8029	protein_coding
ENSG00000112242	9.25457	9.22458	9.14899	8.65687	8.42323	8.49377	8.32297	8.29089	8.2924	E2F3	E2F transcription factor 3 [Source:HGNC Symbol;Acc:3115]	4744	protein_coding
ENSG00000114948	9.14608	9.47409	9.17926	7.11563	6.66485	7.44287	6.39697	6.85649	6.40578	ADAM23	ADAM metallopeptidase domain 23 [Source:HGNC Symbol;Acc:202]	6327	protein_coding
ENSG00000115355	9.44977	9.49146	9.35528	8.45894	8.44302	8.35241	8.32743	9.11464	8.66601	CCDC88A	coiled-coil domain containing 88A [Source:HGNC Symbol;Acc:25523]	9505	protein_coding
ENSG00000115525	9.80659	9.97304	9.87007	8.97138	9.24306	9.03842	8.85486	9.08166	8.9308	ST3GAL5	ST3 beta-galactoside alpha-2,3-sialyltransferase 5 [Source:HGNC Symbol;Acc:10872]	2225	protein_coding
ENSG00000116017	8.78945	9.22689	9.35748	7.85044	7.73716	7.72438	8.34952	8.4108	8.2924	ARID3A	AT rich interactive domain 3A (BRIGHT-like) [Source:HGNC Symbol;Acc:3031]	377	processed_transcript
ENSG00000118369	9.53828	9.67834	9.75588	7.89503	7.91207	8.19569	7.94178	7.87585	8.0348	USP35	ubiquitin specific peptidase 35 [Source:HGNC Symbol;Acc:20061]	2419	protein_coding
ENSG00000121413	9.80969	9.84226	9.66611	8.89817	8.82425	8.77591	8.56501	8.45867	8.8713	ZSCAN18	zinc finger and SCAN domain containing 18 [Source:HGNC Symbol;Acc:21037]	2071	protein_coding
ENSG00000122986	8.66506	8.83169	8.93211	7.00374	7.218	7.57238	7.0961	7.19135	7.17919	HVCN1	hydrogen voltage-gated channel 1 [Source:HGNC Symbol;Acc:28240]	1301	protein_coding
ENSG00000123342	8.6444	8.36732	8.55893	7.15807	7.12306	7.64346	7.39697	7.12816	7.28329	MMP19	matrix metallopeptidase 19 [Source:HGNC Symbol;Acc:7165]	3840	nonsense_mediated_decay
ENSG00000123453	9.39311	9.35472	9.40522	7.63451	7.09331	7.40245	7.58004	7.22194	7.40578	SARDH	sarcosine dehydrogenase [Source:HGNC Symbol;Acc:10536]	3344	protein_coding
ENSG00000124766	12.3786	12.1248	12.3226	7.85044	7.91207	8.13285	7.39697	7.69869	7.77393	SOX4	SRY (sex determining region Y)-box 4 [Source:HGNC Symbol;Acc:11200]	4876	protein_coding
ENSG00000128050	9.45966	9.6022	9.64096	8.88559	8.83926	8.90302	8.85177	8.76943	8.78687	PAICS	phosphoribosylaminoimidazole carboxylase, phosphoribosylaminoimidazole succinocarboxamide synthetase [Source:HGNC Symbol;Acc:8587]	3340	protein_coding
ENSG00000128872	9.71545	9.87056	9.69956	8.08846	8.38281	8.45477	8.24025	8.23199	8.07755	TMOD2	tropomodulin 2 (neuronal) [Source:HGNC Symbol;Acc:11872]	9191	protein_coding
ENSG00000131845	8.78316	8.92271	8.56658	7.34416	7.14255	7.08257	6.30951	7.01627	6.54937	ZNF304	zinc finger protein 304 [Source:HGNC Symbol;Acc:13505]	3391	protein_coding
ENSG00000132386	9.16796	9.07898	9.32175	6.99206	6.46254	6.801	7.24497	7.232	7.1088	SERPINF1	serpin peptidase inhibitor, clade F (alpha-2 antiplasmin, pigment epithelium derived factor), member 1 [Source:HGNC Symbol;Acc:8824]	1548	protein_coding
ENSG00000133789	9.37022	9.68338	9.69084	7.49249	7.57443	7.69791	7.32743	7.84343	8.06698	SWAP70	SWAP switching B-cell complex 70kDa subunit [Source:HGNC Symbol;Acc:17070]	3538	protein_coding
ENSG00000134215	9.28825	9.06873	9.05419	7.74998	7.53809	7.67094	7.17741	7.97496	7.91025	VAV3	vav 3 guanine nucleotide exchange factor [Source:HGNC Symbol;Acc:12659]	4990	protein_coding
ENSG00000134909	9.46752	9.23149	9.25464	7.259	7.57443	8.00911	6.782	6.32886	6.79969	ARHGAP32	Rho GTPase activating protein 32 [Source:HGNC Symbol;Acc:17399]	10111	protein_coding
ENSG00000136141	9.22936	9.28338	9.34863	8.71132	8.60286	8.70457	8.52286	8.68778	8.66251	LRCH1	leucine-rich repeats and calponin homology (CH) domain containing 1 [Source:HGNC Symbol;Acc:20309]	4710	protein_coding
ENSG00000136153	10.4348	10.5995	10.352	8.63074	8.68493	8.86189	8.16749	7.95081	8.16934	LMO7	LIM domain 7 [Source:HGNC Symbol;Acc:6646]	7233	protein_coding
ENSG00000137266	9.00465	9.00565	8.8747	8.49663	8.16656	8.43888	7.83307	7.80354	7.83749	SLC22A23	solute carrier family 22, member 23 [Source:HGNC Symbol;Acc:21106]	6641	protein_coding
ENSG00000137393	9.22473	9.56622	9.33525	7.31633	7.29842	7.38597	6.60229	9.11735	8.97951	RNF144B	ring finger protein 144B [Source:HGNC Symbol;Acc:21578]	5036	protein_coding
ENSG00000138756	9.29269	9.61283	9.52397	7.03823	7.04232	7.55773	7.00995	7.29089	7.05633	BMP2K	BMP2 inducible kinase [Source:HGNC Symbol;Acc:18041]	2741	nonsense_mediated_decay
ENSG00000138764	9.26588	9.36103	9.4264	8.08846	8.3114	8.08768	7.67408	8.10646	8.15444	CCNG2	cyclin G2 [Source:HGNC Symbol;Acc:1593]	5526	protein_coding
ENSG00000140548	9.63046	9.65968	9.8133	8.66425	8.37047	8.53174	8.74913	8.83025	8.7933	ZNF710	zinc finger protein 710 [Source:HGNC Symbol;Acc:25352]	4617	protein_coding
ENSG00000141425	9.47339	9.64595	9.49218	8.51307	8.71129	8.54293	8.40543	8.39746	8.38466	RPRD1A	regulation of nuclear pre-mRNA domain containing 1A [Source:HGNC Symbol;Acc:25560]	643	protein_coding
ENSG00000143013	9.22241	9.36313	9.52986	7.83745	8.05781	7.88554	7.84556	8.12277	8.00188	LMO4	LIM domain only 4 [Source:HGNC Symbol;Acc:6644]	5405	protein_coding
ENSG00000143363	9.27935	9.31625	9.16421	8.50075	8.37871	8.67773	8.25437	8.1965	8.39314	PRUNE	prune exopolyphosphatase [Source:HGNC Symbol;Acc:13420]	1065	processed_transcript
ENSG00000144354	9.08351	8.96754	8.89916	7.07191	7.02142	6.2468	7.3185	7.09549	7.41414	CDCA7	cell division cycle associated 7 [Source:HGNC Symbol;Acc:14628]	2500	protein_coding
ENSG00000146587	9.59321	9.69009	9.61905	8.65317	8.59227	8.67434	7.84556	8.34284	8.31043	RBAK	RB-associated KRAB zinc finger [Source:HGNC Symbol;Acc:17680]	4125	protein_coding
ENSG00000148606	9.3059	9.37566	9.4699	8.41149	8.45086	8.50526	8.58749	8.31	8.3502	POLR3A	polymerase (RNA) III (DNA directed) polypeptide A, 155kDa [Source:HGNC Symbol;Acc:30074]	6640	protein_coding
ENSG00000148843	9.9155	9.98808	9.84669	9.02109	9.02142	9.08513	9.16749	8.71312	8.8124	PDCD11	programmed cell death 11 [Source:HGNC Symbol;Acc:13408]	6453	protein_coding
ENSG00000152454	8.68542	8.73777	8.49619	7.34416	7.45477	7.53548	6.782	7.1601	7.1088	ZNF256	zinc finger protein 256 [Source:HGNC Symbol;Acc:13049]	2172	protein_coding
ENSG00000155893	8.96632	8.96754	8.89916	7.77746	7.49324	7.86189	7.4714	7.37495	7.2369	ACPL2	acid phosphatase-like 2 [Source:HGNC Symbol;Acc:26303]	568	protein_coding
ENSG00000159579	9.15097	9.19896	9.09973	8.40709	8.72105	8.44685	8.43879	8.37041	8.26028	RSPRY1	ring finger and SPRY domain containing 1 [Source:HGNC Symbol;Acc:29420]	692	protein_coding
ENSG00000163626	9.00465	9.22227	9.24035	8.10482	8.30276	8.2468	7.87022	8.05076	7.97951	COX18	COX18 cytochrome C oxidase assembly factor [Source:HGNC Symbol;Acc:26801]	3128	protein_coding
ENSG00000164120	10.9205	10.9127	10.4882	6.74998	6.78136	7.04105	5.91832	7.21182	7.07755	HPGD	hydroxyprostaglandin dehydrogenase 15-(NAD) [Source:HGNC Symbol;Acc:5154]	3027	protein_coding
ENSG00000164305	9.44778	9.70174	9.47194	8.13169	8.05267	8.29617	7.44701	8.14422	7.89838	CASP3	caspase 3, apoptosis-related cysteine peptidase [Source:HGNC Symbol;Acc:1504]	2624	protein_coding
ENSG00000164649	10.1189	10.3206	10.1011	7.55734	7.68493	8.20041	7.0961	6.95689	7.25564	CDCA7L	cell division cycle associated 7-like [Source:HGNC Symbol;Acc:30777]	2915	protein_coding
ENSG00000165185	8.72859	8.9481	8.72201	7.14758	7.47028	7.42684	6.82047	6.86943	6.93371	KIAA1958	KIAA1958 [Source:HGNC Symbol;Acc:23427]	11775	protein_coding
ENSG00000166886	8.27935	8.23608	8.40522	6.8569	6.85412	6.95425	6.91832	7.1601	7.54937	NAB2	NGFI-A binding protein 2 (EGR1 binding protein 2) [Source:HGNC Symbol;Acc:7627]	2711	protein_coding
ENSG00000168569	8.49085	8.60929	8.4264	7.58092	7.59581	7.39423	8.03743	7.56192	7.62337	TMEM223	transmembrane protein 223 [Source:HGNC Symbol;Acc:28464]	563	processed_transcript
ENSG00000171617	9.75131	9.55709	9.56276	7.51715	7.4072	7.2468	7.53448	8.0733	8.07227	ENC1	ectodermal-neural cortex 1 (with BTB domain) [Source:HGNC Symbol;Acc:3345]	5517	protein_coding
ENSG00000173890	8.93548	8.72803	8.79224	7.99206	7.83027	7.73744	7.18725	7.35669	7.27413	GPR160	G protein-coupled receptor 160 [Source:HGNC Symbol;Acc:23693]	2039	protein_coding
ENSG00000175137	9.6357	9.6817	9.74917	8.11563	8.16179	8.19569	8.41385	8.09549	8.30594	SH3BP5L	SH3-binding domain protein 5-like [Source:HGNC Symbol;Acc:29360]	3107	processed_transcript
ENSG00000176788	9.37022	9.206	9.22834	7.60413	7.44695	7.38597	7.65292	9.02785	8.82501	BASP1	brain abundant, membrane attached signal protein 1 [Source:HGNC Symbol;Acc:957]	401	protein_coding
ENSG00000177732	9.39104	9.42471	9.66611	8.1423	7.88917	7.86783	7.76894	7.11735	7.50308	SOX12	SRY (sex determining region Y)-box 12 [Source:HGNC Symbol;Acc:11198]	2868	protein_coding
ENSG00000178935	9.12138	9.13163	8.89003	8.259	8.40316	8.33104	8.03197	7.92626	8.05098	ZNF552	zinc finger protein 552 [Source:HGNC Symbol;Acc:26135]	335	protein_coding
ENSG00000181690	10.1076	10.1414	10.14	7.56524	7.78136	7.57965	6.7155	6.77632	6.51867	PLAG1	pleiomorphic adenoma gene 1 [Source:HGNC Symbol;Acc:9045]	7322	protein_coding
ENSG00000182253	9.71874	10.0739	9.77583	8.21947	8.18077	7.94865	7.45519	8.34284	7.97387	SYNM	synemin, intermediate filament protein [Source:HGNC Symbol;Acc:24466]	5908	protein_coding
ENSG00000186275	9.56234	9.73777	9.63187	9.09394	8.9262	9.10793	8.82678	8.77632	8.7477	NBPF12	neuroblastoma breakpoint family, member 12 [Source:HGNC Symbol;Acc:24297]	12455	protein_coding
ENSG00000196652	8.85385	8.69509	8.8277	7.90752	7.76259	7.96539	7.56501	7.84997	7.67995	ZKSCAN5	zinc finger with KRAB and SCAN domains 5 [Source:HGNC Symbol;Acc:12867]	4178	protein_coding
ENSG00000197093	9.98835	10.3494	10.4052	8.55734	8.23627	8.46658	8.28679	8.18619	7.9682	GAL3ST4	galactose-3-O-sulfotransferase 4 [Source:HGNC Symbol;Acc:24145]	2334	protein_coding
ENSG00000204519	8.60217	8.73128	8.55893	7.70775	7.77513	7.65727	6.80776	7.61666	7.15942	ZNF551	zinc finger protein 551 [Source:HGNC Symbol;Acc:25108]	1826	protein_coding
ENSG00000213588	8.49085	8.5915	8.66611	7.38046	7.0002	7.22842	7.05367	7.384	7.32824	ZBTB9	zinc finger and BTB domain containing 9 [Source:HGNC Symbol;Acc:28323]	2716	protein_coding
ENSG00000215908	9.54201	9.65626	9.60053	8.74998	8.89493	8.8708	9.05904	8.65826	8.8124	CROCCP2	ciliary rootlet coiled-coil, rootletin pseudogene 2 [Source:HGNC Symbol;Acc:28170]	2763	lincRNA
ENSG00000219665	8.58781	8.71166	8.70478	8.00374	7.98947	8.26495	7.7155	7.78317	7.64485	CTD-2006C1.2		1257	antisense
ENSG00000224914	8.07838	7.98672	8.17926	7.37147	7.4072	7.58688	7.29136	7.10646	7.15942	LINC00863	long intergenic non-protein coding RNA 863 [Source:HGNC Symbol;Acc:45162]	3287	lincRNA
ENSG00000225756	9.78473	9.80569	10.0405	7.55734	7.2543	7.28287	7.57254	7.232	7.38891	DBH-AS1	DBH antisense RNA 1 [Source:HGNC Symbol;Acc:24155]	2139	antisense
ENSG00000228956	8.61991	8.5143	8.60053	8.16329	7.8659	8.03578	7.15751	7.17059	7.09846	AC144521.1		737	antisense
ENSG00000230006	9.00195	9.21996	8.93211	7.70059	7.78757	7.54293	8.07504	7.57777	7.20833	ANKRD36BP2	ankyrin repeat domain 36B pseudogene 2 [Source:HGNC Symbol;Acc:33607]	1899	processed_transcript
ENSG00000232442	9.56234	9.52933	9.31722	7.91991	8.18077	8.33963	8.21158	8.13889	8.24161	CTD-3184A7.4		801	antisense
ENSG00000234608	9.26588	9.38395	9.28046	8.34875	8.54543	8.56507	8.06973	8.08444	8.22744	MAPKAPK5-AS1	MAPKAPK5 antisense RNA 1 [Source:HGNC Symbol;Acc:24091]	930	lincRNA
ENSG00000237499	9.89961	10.093	9.90822	8.93219	8.43118	8.83177	8.5763	8.82362	8.81556	RP11-356I2.4		1025	antisense
ENSG00000248124	9.6444	9.71659	9.55701	8.66793	8.78136	8.77275	8.18725	8.61666	8.56823	RRN3P1	RNA polymerase I transcription factor homolog (S. cerevisiae) pseudogene 1 [Source:HGNC Symbol;Acc:30548]	2608	processed_transcript
ENSG00000251369	9.37858	9.64077	9.4306	8.34875	8.11321	8.03049	7.84556	7.91382	7.95679	ZNF550	zinc finger protein 550 [Source:HGNC Symbol;Acc:28643]	515	protein_coding
ENSG00000253982	9.18236	9.2633	9.24035	7.45893	7.72428	7.57238	7.16749	6.84343	8.12926	CTD-2336O2.1		978	antisense
ENSG00000258297	9.46556	9.57531	9.5279	8.2443	8.19017	8.58688	7.92422	8.08998	8.07755	RP11-658F2.8		2339	antisense
ENSG00000261306	9.1013	9.03227	9.02115	8.17366	8.33277	8.06196	8.13733	8.15483	8.32824	SURF6	surfeit 6 [Source:HGNC Symbol;Acc:11478]	2505	protein_coding
ENSG00000262319	10.3921	10.6269	10.2746	8.20941	8.06293	8.39835	7.74913	7.00458	7.78687	CTC-457L16.2		2673	antisense
ENSG00000262917	8.80814	8.96754	8.84669	7.6934	7.69157	7.67094	7.40543	7.20162	7.26492	POLG2	polymerase (DNA directed), gamma 2, accessory subunit [Source:HGNC Symbol;Acc:9180]	485	processed_transcript
ENSG00000266086	8.22936	8.44862	8.34863	7.64946	7.50081	7.9983	7.20675	7.28124	7.14944	RP11-159D12.5	Uncharacterized protein [Source:UniProtKB/TrEMBL;Acc:J3QKU1]	711	protein_coding
ENSG00000269858	9.88059	9.96062	9.92171	8.71132	8.77825	8.86486	8.79171	8.68412	8.76742	EGLN2	egl-9 family hypoxia-inducible factor 2 [Source:HGNC Symbol;Acc:14660]	590	protein_coding

## Sheet: cluster5
gene_ID	S0_1	S0_2	S0_3	S40_1	S40_2	S40_3	S90_1	S90_2	S90_3	Associated Gene Name	Description	Length	transcript_biotype
ENSG00000002586	11.3644	11.2469	11.3843	12.198	11.9678	12.1519	12.5563	12.3619	12.4512	CD99	CD99 molecule [Source:HGNC Symbol;Acc:7082]	1245	protein_coding
ENSG00000006125	10.7359	10.837	10.8109	11.4332	11.5699	11.5878	11.7763	11.4041	11.5351	AP2B1	adaptor-related protein complex 2, beta 1 subunit [Source:HGNC Symbol;Acc:563]	552	protein_coding
ENSG00000008513	12.5162	12.5902	12.5744	11.9222	12.0072	11.9413	12.2544	11.8961	11.9604	ST3GAL1	ST3 beta-galactoside alpha-2,3-sialyltransferase 1 [Source:HGNC Symbol;Acc:10862]	6951	protein_coding
ENSG00000008517	11.6578	11.3324	11.6723	13.2262	13.2508	12.9668	14.0944	13.4233	13.4149	IL32	interleukin 32 [Source:HGNC Symbol;Acc:16830]	1105	protein_coding
ENSG00000010404	11.4207	11.5279	11.2799	12.5539	12.4722	12.4832	12.4183	12.5512	12.4851	IDS	iduronate 2-sulfatase [Source:HGNC Symbol;Acc:5389]	7619	protein_coding
ENSG00000067082	13.3608	13.4714	13.3485	15.8354	15.6069	15.6999	16.0135	15.7161	15.9224	KLF6	Kruppel-like factor 6 [Source:HGNC Symbol;Acc:2235]	764	processed_transcript
ENSG00000077809	12.5754	12.8524	12.7246	11.4311	11.4356	11.5053	11.406	11.3446	11.3266	GTF2I	general transcription factor IIi [Source:HGNC Symbol;Acc:4659]	537	processed_transcript
ENSG00000084070	14.7047	14.9608	14.8578	13.4916	13.1718	13.4074	12.9851	13.5928	13.3771	SMAP2	small ArfGAP2 [Source:HGNC Symbol;Acc:25082]	666	protein_coding
ENSG00000092010	11.1812	10.922	11.0343	11.6448	11.788	11.6616	12.075	12.1907	12.2658	PSME1	proteasome (prosome, macropain) activator subunit 1 (PA28 alpha) [Source:HGNC Symbol;Acc:9568]	1006	protein_coding
ENSG00000096384	12.5538	12.6637	12.5303	13.7922	13.719	13.714	13.4711	13.6424	13.7193	HSP90AB1	heat shock protein 90kDa alpha (cytosolic), class B member 1 [Source:HGNC Symbol;Acc:5258]	2569	protein_coding
ENSG00000099204	13.1853	13.3249	13.1338	12.117	12.5413	12.4844	11.9501	11.7595	11.7243	ABLIM1	actin binding LIM protein 1 [Source:HGNC Symbol;Acc:78]	6841	protein_coding
ENSG00000100664	11.6787	11.5493	11.716	12.3757	12.3277	12.4604	11.8896	12.0536	12.0273	EIF5	eukaryotic translation initiation factor 5 [Source:HGNC Symbol;Acc:3299]	521	processed_transcript
ENSG00000104660	12.7245	12.8402	12.7386	12.0179	12.1101	11.9678	11.5048	12.0155	12.0709	LEPROTL1	leptin receptor overlapping transcript-like 1 [Source:HGNC Symbol;Acc:6555]	3173	protein_coding
ENSG00000107485	10.4714	10.7017	10.607	12.1264	11.8816	11.9224	12.2302	12.1174	11.8961	GATA3	GATA binding protein 3 [Source:HGNC Symbol;Acc:4172]	442	processed_transcript
ENSG00000108219	13.3423	13.6272	13.4793	12.1958	12.2886	12.297	12.2608	12.1197	12.3246	TSPAN14	tetraspanin 14 [Source:HGNC Symbol;Acc:23303]	16183	protein_coding
ENSG00000110448	13.8715	13.8824	13.851	13.5768	13.1994	13.3017	13.2669	13.1891	13.2704	CD5	CD5 molecule [Source:HGNC Symbol;Acc:1685]	3221	protein_coding
ENSG00000110876	12.4997	12.4838	12.4267	11.884	11.8924	11.8477	12.4235	12.3775	12.2032	SELPLG	selectin P ligand [Source:HGNC Symbol;Acc:10722]	2256	protein_coding
ENSG00000115875	10.9468	11.05	10.9417	11.8391	11.8783	11.9278	11.8224	11.8082	11.866	SRSF7	serine/arginine-rich splicing factor 7 [Source:HGNC Symbol;Acc:10789]	2489	protein_coding
ENSG00000115935	12.4855	12.5623	12.5553	13.4131	13.1158	13.1636	13.1335	13.1308	13.221	WIPF1	WAS/WASL interacting protein family, member 1 [Source:HGNC Symbol;Acc:12736]	4587	protein_coding
ENSG00000117091	11.9566	11.7406	11.7276	13.3217	13.2841	13.348	13.0858	13.2227	13.327	CD48	CD48 molecule [Source:HGNC Symbol;Acc:1683]	1126	protein_coding
ENSG00000119801	11.595	11.6951	11.6098	12.4448	12.5376	12.4371	11.9316	12.2608	12.3014	YPEL5	yippee-like 5 (Drosophila) [Source:HGNC Symbol;Acc:18329]	2560	protein_coding
ENSG00000124942	12.7713	12.2306	12.2938	14.7627	14.8807	15.2167	14.8074	14.839	15.0963	AHNAK	AHNAK nucleoprotein [Source:HGNC Symbol;Acc:347]	699	protein_coding
ENSG00000125637	12.1528	12.2884	12.2923	11.4043	11.3756	11.5214	12.0061	11.0914	11.2451	PSD4	pleckstrin and Sec7 domain containing 4 [Source:HGNC Symbol;Acc:19096]	910	processed_transcript
ENSG00000126524	11.1313	10.749	10.9351	12.6314	12.4265	12.65	12.307	12.2292	12.4279	SBDS	Shwachman-Bodian-Diamond syndrome [Source:HGNC Symbol;Acc:19440]	1631	protein_coding
ENSG00000127481	12.4722	12.646	12.5604	12.1227	11.8493	12.1079	11.7223	11.7354	11.8005	UBR4	ubiquitin protein ligase E3 component n-recognin 4 [Source:HGNC Symbol;Acc:30313]	15906	protein_coding
ENSG00000130723	13.2072	13.3588	13.2261	12.5184	12.1778	12.4147	12.2022	12.0329	12.2328	PRRC2B	proline-rich coiled-coil 2B [Source:HGNC Symbol;Acc:28121]	9157	protein_coding
ENSG00000133872	14.9218	14.9309	14.8739	13.9936	13.9122	13.9288	13.2617	13.7724	13.8064	TMEM66	transmembrane protein 66 [Source:HGNC Symbol;Acc:28789]	2154	protein_coding
ENSG00000134308	10.9326	10.9613	10.8561	11.481	11.7202	11.6491	11.7454	11.6046	11.6899	YWHAQ	tyrosine 3-monooxygenase/tryptophan 5-monooxygenase activation protein, theta [Source:HGNC Symbol;Acc:12854]	2216	protein_coding
ENSG00000136167	13.2943	13.2752	13.3867	13.753	13.8506	13.7952	14.1728	14.2221	14.1116	LCP1	lymphocyte cytosolic protein 1 (L-plastin) [Source:HGNC Symbol;Acc:6528]	3944	protein_coding
ENSG00000136653	13.3137	13.3356	13.2532	12.6263	12.5438	12.6482	12.1721	12.5619	12.6013	RASSF5	Ras association (RalGDS/AF-6) domain family member 5 [Source:HGNC Symbol;Acc:17609]	2048	protein_coding
ENSG00000136732	12.972	12.9252	13.178	11.5374	11.1286	11.4364	11.3324	11.2257	11.3205	GYPC	glycophorin C (Gerbich blood group) [Source:HGNC Symbol;Acc:4704]	1246	protein_coding
ENSG00000138326	15.5051	15.4161	15.6446	13.9727	14.2961	14.2893	14.4373	14.1987	14.2434	RPS24	ribosomal protein S24 [Source:HGNC Symbol;Acc:10411]	544	processed_transcript
ENSG00000141298	13.0168	13.014	12.8793	11.5964	11.5431	11.6895	11.0777	11.1601	11.281	SSH2	slingshot protein phosphatase 2 [Source:HGNC Symbol;Acc:30580]	9327	protein_coding
ENSG00000143515	11.2608	11.3595	11.2409	11.9052	11.9078	12.0158	12.2325	11.6699	11.8887	ATP8B2	ATPase, aminophospholipid transporter, class I, type 8B, member 2 [Source:HGNC Symbol;Acc:13534]	1523	protein_coding
ENSG00000148700	12.9273	13.0232	12.8364	12.1197	12.4307	12.3917	11.8626	11.8459	11.8849	ADD3	adducin 3 (gamma) [Source:HGNC Symbol;Acc:245]	697	processed_transcript
ENSG00000150093	10.4438	10.5843	10.5092	11.743	12.2968	12.1667	12.2988	12.1382	12.1463	ITGB1	integrin, beta 1 (fibronectin receptor, beta polypeptide, antigen CD29 includes MDF2, MSK12) [Source:HGNC Symbol;Acc:6153]	3640	protein_coding
ENSG00000153187	12.1319	12.1316	11.9254	12.9553	13.1158	13.0569	12.7381	12.9778	12.8332	HNRNPU	heterogeneous nuclear ribonucleoprotein U (scaffold attachment factor A) [Source:HGNC Symbol;Acc:5048]	5940	protein_coding
ENSG00000157191	12.0144	12.1445	12.0135	11.4159	11.2671	11.4177	11.3756	11.2806	11.3458	NECAP2	NECAP endocytosis associated 2 [Source:HGNC Symbol;Acc:25528]	2070	protein_coding
ENSG00000158941	11.8159	11.9737	11.8471	11.3181	10.9807	11.2284	11.059	11.1469	11.1724	CCAR2	cell cycle and apoptosis regulator 2 [Source:HGNC Symbol;Acc:23360]	4853	protein_coding
ENSG00000160908	10.822	10.6321	10.6803	11.7813	11.5339	11.64	11.3544	11.5886	11.5254	ZNF394	zinc finger protein 394 [Source:HGNC Symbol;Acc:18832]	528	processed_transcript
ENSG00000161570	9.00465	8.7215	9.52004	12.9421	12.6541	12.4185	14.0129	13.4807	13.196	CCL5	chemokine (C-C motif) ligand 5 [Source:HGNC Symbol;Acc:10632]	1365	protein_coding
ENSG00000167106	14.2563	14.503	14.3534	12.9693	12.5738	12.8306	12.7704	12.3215	12.6043	FAM102A	family with sequence similarity 102, member A [Source:HGNC Symbol;Acc:31419]	4144	protein_coding
ENSG00000168421	11.1871	11.1972	11.1755	12.2744	12.2001	11.8918	11.7677	11.7516	11.8398	RHOH	ras homolog family member H [Source:HGNC Symbol;Acc:686]	1225	protein_coding
ENSG00000171603	11.3592	11.2756	11.2469	11.9368	11.906	11.9976	12.3149	11.7279	11.9176	CLSTN1	calsyntenin 1 [Source:HGNC Symbol;Acc:17447]	5221	protein_coding
ENSG00000171863	14.6371	14.535	14.6043	13.9562	14.0653	14.0465	13.8158	14.0225	14.2312	RPS7	ribosomal protein S7 [Source:HGNC Symbol;Acc:10440]	786	protein_coding
ENSG00000173889	12.4475	12.5665	12.3503	11.8709	11.853	12.1108	11.3168	11.3767	11.5041	PHC3	polyhomeotic homolog 3 (Drosophila) [Source:HGNC Symbol;Acc:15682]	913	protein_coding
ENSG00000175215	12.3658	12.4154	12.4568	11.7286	11.7814	11.8103	11.7181	11.5837	11.7555	CTDSP2	CTD (carboxy-terminal domain, RNA polymerase II, polypeptide A) small phosphatase 2 [Source:HGNC Symbol;Acc:17077]	4795	protein_coding
ENSG00000180370	12.1208	12.2478	12.0981	11.2584	11.4611	11.3148	11.1891	11.3498	11.128	PAK2	p21 protein (Cdc42/Rac)-activated kinase 2 [Source:HGNC Symbol;Acc:8591]	6139	protein_coding
ENSG00000182541	12.4631	12.6775	12.6337	11.634	11.2705	11.6234	11.17	11.1335	11.4461	LIMK2	LIM domain kinase 2 [Source:HGNC Symbol;Acc:6614]	1042	retained_intron
ENSG00000182568	13.2028	13.3661	13.1155	12.5603	12.489	12.5357	12.0241	12.0656	11.9851	SATB1	SATB homeobox 1 [Source:HGNC Symbol;Acc:10541]	7810	protein_coding
ENSG00000187764	12.9945	13.1299	13.0355	12.6415	12.3689	12.4829	12.4131	12.296	12.3769	SEMA4D	sema domain, immunoglobulin domain (Ig), transmembrane domain (TM) and short cytoplasmic domain, (semaphorin) 4D [Source:HGNC Symbol;Acc:10732]	4258	protein_coding
ENSG00000189241	10.7545	10.6277	10.7914	11.6734	11.8512	11.8979	11.556	11.4677	11.4235	TSPYL1	TSPY-like 1 [Source:HGNC Symbol;Acc:12382]	3326	protein_coding
ENSG00000197217	12.1288	12.2944	12.0838	11.469	11.1802	11.4851	10.9606	11.1058	11.1419	ENTPD4	ectonucleoside triphosphate diphosphohydrolase 4 [Source:HGNC Symbol;Acc:14573]	790	protein_coding
ENSG00000197448	11.6858	11.3457	11.4457	12.8219	12.611	12.8037	13.1478	12.9552	12.982	GSTK1	glutathione S-transferase kappa 1 [Source:HGNC Symbol;Acc:16906]	556	protein_coding
ENSG00000198851	13.0489	12.858	13.0682	14.1979	13.9801	14.0495	14.4775	13.9708	14.1258	CD3E	CD3e molecule, epsilon (CD3-TCR complex) [Source:HGNC Symbol;Acc:1674]	1548	protein_coding
ENSG00000213145	10.7179	10.3705	10.6768	11.8362	11.6849	11.6692	12.581	12.5544	12.4225	CRIP1	cysteine-rich protein 1 (intestinal) [Source:HGNC Symbol;Acc:2360]	2241	retained_intron

## Sheet: cluster6
gene_ID	S0_1	S0_2	S0_3	S40_1	S40_2	S40_3	S90_1	S90_2	S90_3	Associated Gene Name	Description	Length	transcript_biotype
ENSG00000001630	8.12883	8.18004	8.03776	9.01244	9.20183	8.9203	8.69494	8.93243	8.81872	CYP51A1	cytochrome P450, family 51, subfamily A, polypeptide 1 [Source:HGNC Symbol;Acc:2649]	3210	protein_coding
ENSG00000004139	7.01005	7.00296	6.70478	8.85367	8.71455	8.83784	8.93595	8.62431	8.69032	SARM1	sterile alpha and TIR motif containing 1 [Source:HGNC Symbol;Acc:17074]	1921	processed_transcript
ENSG00000008283	6.48312	6.65111	6.98162	9.71132	9.34755	9.67604	9.51114	9.39299	9.52448	CYB561	cytochrome b561 [Source:HGNC Symbol;Acc:2571]	3007	protein_coding
ENSG00000021300	8.0577	7.83774	7.63369	9.76893	9.79221	9.54107	9.99601	9.38174	9.64663	PLEKHB1	pleckstrin homology domain containing, family B (evectins) member 1 [Source:HGNC Symbol;Acc:19079]	2380	protein_coding
ENSG00000026751	5.77685	6.97029	6.48007	7.88875	7.92901	7.6225	9.2164	9.3382	9.1419	SLAMF7	SLAM family member 7 [Source:HGNC Symbol;Acc:21394]	524	processed_transcript
ENSG00000027869	7.71874	8.08153	8.05962	9.66241	9.34545	9.03313	10.1625	9.72207	9.87585	SH2D2A	SH2 domain containing 2A [Source:HGNC Symbol;Acc:10821]	1599	protein_coding
ENSG00000040199	7.41156	7.23149	7.12328	8.697	8.57443	8.85291	7.98758	8.41962	8.45525	PHLPP2	PH domain and leucine rich repeat protein phosphatase 2 [Source:HGNC Symbol;Acc:29149]	3099	nonsense_mediated_decay
ENSG00000067840	6.68542	6.62337	7.00434	10.0095	9.69157	9.55035	10.2007	9.94012	10.0294	PDZD4	PDZ domain containing 4 [Source:HGNC Symbol;Acc:21167]	3689	protein_coding
ENSG00000069702	6.49855	5.69176	5.95853	9.7927	9.93601	9.43688	9.95336	10.0336	9.75265	TGFBR3	transforming growth factor, beta receptor III [Source:HGNC Symbol;Acc:11774]	5900	nonsense_mediated_decay
ENSG00000073350	7.11388	6.99215	7.26172	9.33263	9.05009	9.00372	9.84867	9.18619	9.33707	LLGL2	lethal giant larvae homolog 2 (Drosophila) [Source:HGNC Symbol;Acc:6629]	577	protein_coding
ENSG00000074935	7.27487	7.43671	7.34419	8.27836	8.12306	8.2468	7.79494	7.94471	7.98514	TUBE1	tubulin, epsilon 1 [Source:HGNC Symbol;Acc:20775]	2142	protein_coding
ENSG00000076351	6.30151	6.49146	6.39665	8.1942	8.0782	8.11295	8.24025	7.94471	8.01843	SLC46A1	solute carrier family 46 (folate transporter), member 1 [Source:HGNC Symbol;Acc:30521]	6374	processed_transcript
ENSG00000076555	7.60929	7.62337	7.49619	9.25412	9.02667	9.29617	9.12713	8.86942	8.99353	ACACB	acetyl-CoA carboxylase beta [Source:HGNC Symbol;Acc:85]	9360	protein_coding
ENSG00000089127	6.48312	6.42872	6.70478	7.94436	7.86002	7.88554	8.72567	8.42401	8.60522	OAS1	2'-5'-oligoadenylate synthetase 1, 40/46kDa [Source:HGNC Symbol;Acc:8086]	1816	protein_coding
ENSG00000090097	6.98835	7.10679	7.23316	8.98323	8.68493	8.96816	9.3252	8.97196	9.40158	PCBP4	poly(rC) binding protein 4 [Source:HGNC Symbol;Acc:8652]	2015	protein_coding
ENSG00000104936	6.95518	6.65111	7.13362	9.01244	8.79375	8.83481	9.33852	8.98391	9.28101	DMPK	dystrophia myotonica-protein kinase [Source:HGNC Symbol;Acc:2933]	2787	protein_coding
ENSG00000105409	7.80814	7.80723	7.75253	8.79101	8.70474	8.57238	8.85795	8.98391	8.72098	ATP1A3	ATPase, Na+/K+ transporting, alpha 3 polypeptide [Source:HGNC Symbol;Acc:801]	3818	non_stop_decay
ENSG00000105699	7.85085	7.53678	7.28046	10.2723	9.63419	9.7838	9.77874	9.6657	10.092	LSR	lipolysis stimulated lipoprotein receptor [Source:HGNC Symbol;Acc:29572]	873	processed_transcript
ENSG00000107779	8.39104	8.4799	8.54737	9.30693	9.42123	9.22611	9.35827	9.42839	9.25564	BMPR1A	bone morphogenetic protein receptor, type IA [Source:HGNC Symbol;Acc:1076]	11255	protein_coding
ENSG00000108375	8.5842	8.51807	8.47601	9.28316	9.24306	9.26269	9.39909	9.28607	9.00742	RNF43	ring finger protein 43 [Source:HGNC Symbol;Acc:18505]	5516	protein_coding
ENSG00000109107	7.9155	7.92555	8.01556	8.65317	8.75311	8.6607	9.00995	8.56986	8.61614	ALDOC	aldolase C, fructose-bisphosphate [Source:HGNC Symbol;Acc:418]	1519	protein_coding
ENSG00000112486	6.88647	6.3963	6.55893	9.00954	9.2203	8.88847	8.3756	9.45224	9.01843	CCR6	chemokine (C-C motif) receptor 6 [Source:HGNC Symbol;Acc:1607]	4018	protein_coding
ENSG00000114737	6.54387	6.65111	7.08115	9.51307	8.89493	9.05155	9.59676	10.1065	9.41206	CISH	cytokine inducible SH2-containing protein [Source:HGNC Symbol;Acc:1984]	5042	retained_intron
ENSG00000115170	7.7705	7.62337	7.69084	9.13966	9.12551	9.15977	9.17246	8.99576	9.09065	ACVR1	activin A receptor, type I [Source:HGNC Symbol;Acc:171]	3045	protein_coding
ENSG00000116299	6.80194	7.07642	6.82452	8.8309	9.11074	8.96261	9.41594	8.98391	9.09586	KIAA1324	KIAA1324 [Source:HGNC Symbol;Acc:29618]	564	protein_coding
ENSG00000116983	6.86282	6.93687	7.19416	9.58093	9.33489	9.62602	8.93595	8.60123	8.98514	HPCAL4	hippocalcin like 4 [Source:HGNC Symbol;Acc:18212]	4856	protein_coding
ENSG00000121964	8.12883	8.04539	7.99302	8.79438	8.82727	8.79477	9.08298	9.15483	9.11651	GTDC1	glycosyltransferase-like domain containing 1 [Source:HGNC Symbol;Acc:20887]	10514	protein_coding
ENSG00000124256	6.78945	6.93687	6.88698	9.21194	9.00819	9.16219	9.64222	9.67125	9.54557	ZBP1	Z-DNA binding protein 1 [Source:HGNC Symbol;Acc:16176]	2195	protein_coding
ENSG00000125821	6.89815	6.74422	6.55893	8.34416	8.53441	8.44287	8.38846	8.47146	8.44712	DTD1	D-tyrosyl-tRNA deacylase 1 [Source:HGNC Symbol;Acc:16219]	1387	protein_coding
ENSG00000127337	6.93264	6.93687	6.91123	8.71843	8.88917	8.76639	7.83933	8.5215	8.751	YEATS4	YEATS domain containing 4 [Source:HGNC Symbol;Acc:24859]	1434	protein_coding
ENSG00000130958	7.01005	6.55158	6.67676	8.29747	8.52329	8.88847	8.75577	8.7345	8.99074	SLC35D2	solute carrier family 35 (UDP-GlcNAc/UDP-glucose transporter), member D2 [Source:HGNC Symbol;Acc:20799]	715	processed_transcript
ENSG00000131931	7.41156	7.27672	7.33525	8.07745	8.10826	7.87966	8.11686	8.07888	8.05098	THAP1	THAP domain containing, apoptosis associated protein 1 [Source:HGNC Symbol;Acc:20856]	2161	protein_coding
ENSG00000132024	8.40748	8.28116	8.43479	9.45042	9.37665	9.31806	9.86563	9.44361	9.55127	CC2D1A	coiled-coil and C2 domain containing 1A [Source:HGNC Symbol;Acc:30237]	3581	protein_coding
ENSG00000132718	6.19188	6.44466	6.30812	10.1062	9.6766	9.48024	9.67758	10.0969	10.2203	SYT11	synaptotagmin XI [Source:HGNC Symbol;Acc:19239]	5240	protein_coding
ENSG00000134369	6.99924	7.13654	7.04873	7.78425	7.93461	7.78223	7.44701	7.60123	7.78687	NAV1	neuron navigator 1 [Source:HGNC Symbol;Acc:15989]	461	retained_intron
ENSG00000134996	8.11388	8.18004	8.22834	9.33031	9.47028	9.03842	9.3185	9.29089	9.3502	OSTF1	osteoclast stimulating factor 1 [Source:HGNC Symbol;Acc:8510]	1319	protein_coding
ENSG00000135241	8.71874	8.70836	8.73905	9.57702	9.46254	9.48605	8.34073	9.00751	9.33045	PNPLA8	patatin-like phospholipase domain containing 8 [Source:HGNC Symbol;Acc:28900]	4268	protein_coding
ENSG00000136770	7.68542	7.69176	7.65539	8.20941	8.3157	8.21448	8.89146	8.82694	8.45525	DNAJC1	DnaJ (Hsp40) homolog, subfamily C, member 1 [Source:HGNC Symbol;Acc:20090]	2106	protein_coding
ENSG00000138642	7.90974	7.95924	7.9232	8.82433	9.09331	9.02783	8.93302	8.94777	8.88941	HERC6	HECT and RLD domain containing E3 ubiquitin protein ligase family member 6 [Source:HGNC Symbol;Acc:26072]	3781	protein_coding
ENSG00000138646	6.57331	6.55158	6.28974	8.8569	8.78447	8.85591	8.58377	8.94165	9.01294	HERC5	HECT and RLD domain containing E3 ubiquitin protein ligase 5 [Source:HGNC Symbol;Acc:24368]	3513	protein_coding
ENSG00000139154	8.71214	8.76976	8.8277	9.33031	9.32426	9.3439	9.13733	9.13085	9.17673	AEBP2	AE binding protein 2 [Source:HGNC Symbol;Acc:24051]	518	protein_coding
ENSG00000141540	8.10886	7.87938	8.16421	9.32334	8.96504	9.18381	9.40754	9.46721	9.30144	TTYH2	tweety family member 2 [Source:HGNC Symbol;Acc:13877]	3486	protein_coding
ENSG00000143198	7.13378	7.04539	7.0918	8.55337	8.35384	8.59766	8.93887	8.79678	8.77393	MGST3	microsomal glutathione S-transferase 3 [Source:HGNC Symbol;Acc:7064]	1015	protein_coding
ENSG00000143889	7.96632	7.93122	7.50418	9.69159	9.70965	9.52422	9.56878	9.80858	9.72435	HNRNPLL	heterogeneous nuclear ribonucleoprotein L-like [Source:HGNC Symbol;Acc:25127]	4173	protein_coding
ENSG00000145220	6.60217	6.59508	6.81169	8.49249	8.89205	8.2468	8.75245	8.89812	8.66251	LYAR	Ly1 antibody reactive [Source:HGNC Symbol;Acc:26021]	726	retained_intron
ENSG00000149527	6.87469	6.4126	6.41373	9.7255	8.74993	9.39011	9.7155	9.05359	9.55694	PLCH2	phospholipase C, eta 2 [Source:HGNC Symbol;Acc:29037]	568	protein_coding
ENSG00000154764	6.86282	6.55158	6.66255	8.88875	8.60988	8.58688	7.782	7.77632	7.93952	WNT7A	wingless-type MMTV integration site family, member 7A [Source:HGNC Symbol;Acc:12786]	4041	protein_coding
ENSG00000159733	7.3869	7.10679	7.38804	9.77746	9.38281	9.36087	9.77712	9.43058	9.75923	ZFYVE28	zinc finger, FYVE domain containing 28 [Source:HGNC Symbol;Acc:29334]	3828	protein_coding
ENSG00000161542	7.72532	7.79485	7.67676	8.45042	8.62382	8.54665	9.0644	8.55392	8.49915	PRPSAP1	phosphoribosyl pyrophosphate synthetase-associated protein 1 [Source:HGNC Symbol;Acc:9466]	3660	protein_coding
ENSG00000162104	6.3869	6.87938	6.60425	8.59644	8.64106	8.68786	8.89747	8.84015	8.7965	ADCY9	adenylate cyclase 9 [Source:HGNC Symbol;Acc:240]	697	protein_coding
ENSG00000162676	7.4438	7.63731	7.67676	9.17108	8.2408	8.80721	8.78848	9.05359	8.83438	GFI1	growth factor independent 1 transcription repressor [Source:HGNC Symbol;Acc:4237]	2855	protein_coding
ENSG00000162976	7.56601	7.52183	7.60425	8.642	8.62729	8.42684	8.80776	8.8069	8.90433	PQLC3	PQ loop repeat containing 3 [Source:HGNC Symbol;Acc:28503]	565	protein_coding
ENSG00000163599	7.01005	7.11678	7.33525	8.84071	9.0782	8.77907	9.11686	9.34747	9.15942	CTLA4	cytotoxic T-lymphocyte-associated protein 4 [Source:HGNC Symbol;Acc:2505]	1977	protein_coding
ENSG00000165169	7.71874	7.72477	7.69084	9.30221	9.48753	9.39011	8.64579	9.24695	9.3149	DYNLT3	dynein, light chain, Tctex-type 3 [Source:HGNC Symbol;Acc:11694]	920	protein_coding
ENSG00000167543	7.68542	7.3715	7.58177	9.50487	9.18077	9.18381	9.96486	9.28607	9.54747	TP53I13	tumor protein p53 inducible protein 13 [Source:HGNC Symbol;Acc:25102]	241	processed_transcript
ENSG00000167553	7.33627	7.15604	7.56658	9.01533	8.91207	9.06456	9.2776	9.40192	9.31936	TUBA1C	tubulin, alpha 1c [Source:HGNC Symbol;Acc:20768]	560	processed_transcript
ENSG00000167778	7.51381	7.3963	7.59679	8.76379	9.07313	8.8103	9.40543	8.66198	8.93952	SPRYD3	SPRY domain containing 3 [Source:HGNC Symbol;Acc:25920]	2644	protein_coding
ENSG00000168395	8.3869	8.51807	8.50019	9.1891	9.13284	9.00101	9.0016	9.15747	9.09586	ING5	inhibitor of growth family, member 5 [Source:HGNC Symbol;Acc:19421]	822	retained_intron
ENSG00000168404	8.30151	8.15119	8.13876	8.8309	8.73074	8.86783	9.17987	9.05359	8.94241	MLKL	mixed lineage kinase domain-like [Source:HGNC Symbol;Acc:26617]	1781	protein_coding
ENSG00000168824	6.92124	6.62337	6.66255	8.71132	8.7999	8.79165	8.79171	8.60123	8.38891	NSG1	Homo sapiens neuron specific gene family member 1 (NSG1), transcript variant 3, mRNA. [Source:RefSeq mRNA;Acc:NM_001287763]	4172	protein_coding
ENSG00000170074	6.22936	5.95924	6.25226	9.36016	9.16418	9.15491	8.76237	8.56192	8.79009	FAM153A	family with sequence similarity 153, member A [Source:HGNC Symbol;Acc:29940]	556	processed_transcript
ENSG00000170779	7.40339	7.63731	7.5435	9.17108	8.41122	8.83481	8.64936	8.81696	8.8834	CDCA4	cell division cycle associated 4 [Source:HGNC Symbol;Acc:14625]	2513	protein_coding
ENSG00000171150	7.84482	7.91415	7.88698	8.48417	8.54543	8.69121	8.39272	8.29569	8.3149	SOCS5	suppressor of cytokine signaling 5 [Source:HGNC Symbol;Acc:16852]	4771	protein_coding
ENSG00000176261	7.83877	7.67834	7.73905	8.36243	8.53071	8.37765	8.53061	8.57777	8.49521	ZBTB8OS	zinc finger and BTB domain containing 8 opposite strand [Source:HGNC Symbol;Acc:24094]	312	protein_coding
ENSG00000178425	7.70551	7.93122	7.72544	8.80443	8.92056	9.06973	8.70868	8.5174	8.69376	NT5DC1	5'-nucleotidase domain containing 1 [Source:HGNC Symbol;Acc:21556]	6923	protein_coding
ENSG00000179041	7.72532	7.53678	7.61905	8.7569	8.87758	8.77591	8.55744	8.96896	9.00465	RRS1	RRS1 ribosome biogenesis regulator homolog (S. cerevisiae) [Source:HGNC Symbol;Acc:17083]	1704	protein_coding
ENSG00000181847	6.83877	6.46043	6.77252	8.76722	9.30709	8.95983	9.71209	9.58759	9.63236	TIGIT	T cell immunoreceptor with Ig and ITIM domains [Source:HGNC Symbol;Acc:26838]	587	protein_coding
ENSG00000184047	8.68542	8.61635	8.57798	9.64387	9.4489	9.40859	9.34513	9.50709	9.47737	DIABLO	diablo, IAP-binding mitochondrial protein [Source:HGNC Symbol;Acc:21528]	1338	protein_coding
ENSG00000185800	7.23858	7.15604	7.08115	9.37597	8.94297	9.14024	9.54025	9.20927	9.45525	DMWD	dystrophia myotonica, WD repeat containing [Source:HGNC Symbol;Acc:2936]	3292	protein_coding
ENSG00000186654	8.04724	8.21299	8.18921	9.33726	9.19017	9.13778	9.75742	9.27639	9.20593	PRR5	proline rich 5 (renal) [Source:HGNC Symbol;Acc:31682]	905	protein_coding
ENSG00000197142	8.17758	7.93122	8.10763	9.47161	9.7673	9.55773	10.1922	9.81529	9.751	ACSL5	acyl-CoA synthetase long-chain family member 5 [Source:HGNC Symbol;Acc:16526]	3351	protein_coding
ENSG00000197442	7.14363	6.60929	6.91123	9.28795	9.57443	9.36719	9.22599	9.45867	9.46735	MAP3K5	mitogen-activated protein kinase kinase kinase 5 [Source:HGNC Symbol;Acc:6857]	5197	protein_coding
ENSG00000197816	7.43581	7.30319	7.29896	8.38493	8.30276	8.60836	8.67408	8.44145	8.41831	CCDC180	coiled-coil domain containing 180 [Source:HGNC Symbol;Acc:29303]	545	retained_intron
ENSG00000198270	7.67867	7.4126	7.50418	8.57702	8.61687	8.74392	8.70526	8.52968	8.52641	TMEM116	transmembrane protein 116 [Source:HGNC Symbol;Acc:25084]	1446	protein_coding
ENSG00000198933	6.13378	6.02433	5.67676	8.28795	7.92901	7.60123	8.9791	8.27639	8.64485	TBKBP1	TBK1 binding protein 1 [Source:HGNC Symbol;Acc:30140]	733	protein_coding
ENSG00000205476	6.78945	6.97029	6.94685	7.98618	7.76259	7.84389	7.74913	7.84997	7.7344	CCDC85C	coiled-coil domain containing 85C [Source:HGNC Symbol;Acc:35459]	5307	protein_coding
ENSG00000206487	7.98835	8.09169	8.04326	9.21947	8.69157	9.01984	8.83933	8.91382	8.92496	C6orf136	chromosome 6 open reading frame 136 [Source:HGNC Symbol;Acc:21301]	583	processed_transcript
ENSG00000222041	6.51381	6.12669	6.55893	8.7569	8.83027	8.70789	9.37344	9.69143	9.32159	LINC00152	long intergenic non-protein coding RNA 152 [Source:HGNC Symbol;Acc:28717]	1096	lincRNA
ENSG00000226380	6.55867	6.16569	6.25226	8.10482	8.37871	8.14269	8.2776	9.11192	8.54557	MIR29A	microRNA 29a [Source:HGNC Symbol;Acc:31616]	6411	lincRNA
ENSG00000226479	7.58058	7.67834	7.48815	8.71488	8.54543	8.36929	8.44291	8.43276	8.33266	TMEM185B	transmembrane protein 185B [Source:HGNC Symbol;Acc:18896]	2131	protein_coding
ENSG00000232300	7.10383	7.0349	6.99302	8.0439	8.16179	8.14759	8.23076	8.1601	7.5341	FAM215B	family with sequence similarity 215, member B (non-protein coding) [Source:HGNC Symbol;Acc:43639]	2183	sense_intronic
ENSG00000243156	7.85685	7.83169	8.12846	9.36696	9.17841	9.3439	9.68281	9.51534	9.41831	MICAL3	microtubule associated monooxygenase, calponin and LIM domain containing 3 [Source:HGNC Symbol;Acc:24694]	9445	protein_coding
ENSG00000248487	6.71214	6.59508	6.55893	8.36243	8.00553	8.07231	8.93887	8.25683	8.40997	ABHD14A	abhydrolase domain containing 14A [Source:HGNC Symbol;Acc:24538]	802	protein_coding
ENSG00000257949	6.78945	6.97029	6.94685	7.96841	7.8482	7.76957	7.73577	7.98093	8.27413	TEN1	TEN1 CST complex subunit [Source:HGNC Symbol;Acc:37242]	994	protein_coding
ENSG00000261042	6.94396	7.04539	6.95853	7.84396	7.8659	7.71121	8.53448	7.76943	7.8864	SLC52A2	solute carrier family 52 (riboflavin transporter), member 2 [Source:HGNC Symbol;Acc:30224]	495	protein_coding
ENSG00000262377	6.30151	6.08662	6.32627	8.51307	8.2543	8.21448	8.28679	7.50501	7.87433	TTC12	tetratricopeptide repeat domain 12 [Source:HGNC Symbol;Acc:23700]	2315	protein_coding

## Sheet: cluster7
gene_ID	S0_1	S0_2	S0_3	S40_1	S40_2	S40_3	S90_1	S90_2	S90_3	Associated Gene Name	Description	Length	transcript_biotype
ENSG00000037042	5.15341	5.29442	5.4306	7.41587	6.94575	7.30057	7.68107	7.24198	6.92203	TUBG2	tubulin, gamma 2 [Source:HGNC Symbol;Acc:12419]	1761	protein_coding
ENSG00000054392	3.94396	4.32919	4.17426	6.33495	5.83027	6.17184	5.91832	6.03935	5.91025	HHAT	hedgehog acyltransferase [Source:HGNC Symbol;Acc:18270]	3594	protein_coding
ENSG00000081985	4.69884	4.63731	4.95853	6.8569	7.24531	6.51288	7.52674	7.86297	7.35455	IL12RB2	interleukin 12 receptor, beta 2 [Source:HGNC Symbol;Acc:5972]	4040	protein_coding
ENSG00000097046	6.48312	6.67834	6.49619	7.70059	7.49324	7.59407	7.0644	6.99281	6.93371	CDC7	cell division cycle 7 [Source:HGNC Symbol;Acc:1745]	3173	protein_coding
ENSG00000100629	5.15341	5.02433	4.91123	6.86972	7.01085	7.20981	7.16749	7.24198	6.92203	CEP128	centrosomal protein 128kDa [Source:HGNC Symbol;Acc:20359]	3770	nonsense_mediated_decay
ENSG00000101230	3.52892	3.63731	4.00434	7.12636	6.87758	7.05155	6.83307	6.10646	6.8124	ISM1	isthmin 1, angiogenesis inhibitor [Source:HGNC Symbol;Acc:16213]	2593	protein_coding
ENSG00000102349	4.6444	4.58072	4.86232	6.5887	6.98947	6.93171	7.07504	7.21182	6.7344	KLF8	Kruppel-like factor 8 [Source:HGNC Symbol;Acc:6351]	4950	retained_intron
ENSG00000103404	6.40339	6.36313	6.25226	7.12636	7.02142	7.00911	6.91832	6.83025	7.31043	USP31	ubiquitin specific peptidase 31 [Source:HGNC Symbol;Acc:20060]	10699	protein_coding
ENSG00000108797	6.17278	5.71823	6.0267	7.91373	7.58872	7.9203	8.29136	7.96896	7.95106	CNTNAP1	contactin associated protein 1 [Source:HGNC Symbol;Acc:8011]	5276	protein_coding
ENSG00000116661	3.6444	3.2588	3.70478	5.8569	6.05267	5.9203	6.83307	5.81696	5.95679	FBXO2	F-box protein 2 [Source:HGNC Symbol;Acc:13581]	1560	protein_coding
ENSG00000123810	5.96632	5.84376	5.95853	7.11563	6.55274	6.69791	7.0961	7.27152	7.25564	B9D2	B9 protein domain 2 [Source:HGNC Symbol;Acc:28636]	1027	protein_coding
ENSG00000134470	5.19188	5.49146	5.46377	7.03823	7.10329	7.26495	7.22599	8.03361	7.91025	IL15RA	interleukin 15 receptor, alpha [Source:HGNC Symbol;Acc:5978]	659	protein_coding
ENSG00000137842	6.40339	6.20366	6.21379	8.00374	7.91207	7.71781	7.3539	7.83025	7.91615	TMEM62	transmembrane protein 62 [Source:HGNC Symbol;Acc:26269]	571	protein_coding
ENSG00000141753	5.49855	5.63731	5.64819	7.20941	6.05267	6.09277	7.07504	7.12816	7.26492	IGFBP4	insulin-like growth factor binding protein 4 [Source:HGNC Symbol;Acc:5473]	2200	protein_coding
ENSG00000144824	4.58781	4.1848	4.5893	7.17883	7.32426	7.14269	6.67408	6.74857	6.84988	PHLDB2	pleckstrin homology-like domain, family B, member 2 [Source:HGNC Symbol;Acc:29573]	5673	protein_coding
ENSG00000151715	5.15341	5.36313	5.4306	6.93219	7.23627	7.14269	6.90644	6.36585	6.37183	TMEM45B	transmembrane protein 45B [Source:HGNC Symbol;Acc:25194]	2234	protein_coding
ENSG00000153885	5.49855	5.3963	5.61905	6.66425	6.69157	6.93171	6.94178	6.76251	7.2924	KCTD15	potassium channel tetramerization domain containing 15 [Source:HGNC Symbol;Acc:23297]	632	protein_coding
ENSG00000153898	3.75131	3.3963	3.5893	7.28795	7.05267	7.22842	7.55744	7.70593	7.54176	MCOLN2	mucolipin 2 [Source:HGNC Symbol;Acc:13357]	2869	protein_coding
ENSG00000157077	4.94396	4.63731	4.86232	7.1891	7.1522	7.08257	6.23551	6.48834	6.50308	ZFYVE9	zinc finger, FYVE domain containing 9 [Source:HGNC Symbol;Acc:6775]	2625	retained_intron
ENSG00000160791	4.94396	4.74422	5.17426	5.95643	6.98947	6.33534	7.34513	7.73449	7.45525	CCR5	chemokine (C-C motif) receptor 5 (gene/pseudogene) [Source:HGNC Symbol;Acc:1606]	3450	protein_coding
ENSG00000162747	5.89815	5.66479	5.5279	6.79101	7.22716	7.75038	8.64579	8.32886	8.58684	FCGR3B	Fc fragment of IgG, low affinity IIIb, receptor (CD16b) [Source:HGNC Symbol;Acc:3620]	2143	protein_coding
ENSG00000163069	5.33627	5.52183	5.39665	6.79101	6.98947	6.83784	6.782	6.96896	7.0348	SGCB	sarcoglycan, beta (43kDa dystrophin-associated glycoprotein) [Source:HGNC Symbol;Acc:10806]	4431	protein_coding
ENSG00000164402	6.0937	6.08662	5.70478	7.95643	7.39912	7.58688	8.05367	8.14953	7.91615	41890	septin 8 [Source:HGNC Symbol;Acc:16511]	2889	protein_coding
ENSG00000164530	4.80194	5.10679	5.17426	7.24922	7.48563	6.88554	7.76894	7.14953	7.8124	PI16	peptidase inhibitor 16 [Source:HGNC Symbol;Acc:21245]	2190	protein_coding
ENSG00000166780	3.85085	3.63731	3.81169	6.04954	5.85412	5.69791	5.91832	5.45439	6.06698	C16orf45	chromosome 16 open reading frame 45 [Source:HGNC Symbol;Acc:19213]	2404	protein_coding
ENSG00000166963	4.94396	5.14632	5.0918	6.23937	6.05267	6.11295	6.29136	6.43711	6.825	MAP1A	microtubule-associated protein 1A [Source:HGNC Symbol;Acc:6835]	10553	protein_coding
ENSG00000169252	3.85085	3.3963	4.00434	6.37147	6.49324	6.46658	7.14745	7.00458	6.97951	ADRB2	adrenoceptor beta 2, surface [Source:HGNC Symbol;Acc:286]	2041	protein_coding
ENSG00000173258	5.89815	6.22227	6.27112	7.89503	8.06804	7.85591	7.85795	7.79678	7.61614	ZNF483	zinc finger protein 483 [Source:HGNC Symbol;Acc:23384]	2433	protein_coding
ENSG00000176148	6.58781	6.36313	6.36189	7.4674	7.53809	7.71781	7.54217	7.76251	7.63057	TCP11L1	t-complex 11, testis-specific-like 1 [Source:HGNC Symbol;Acc:25655]	739	retained_intron
ENSG00000179104	4.58781	5.06615	4.70478	6.64946	6.41524	6.73744	6.55744	6.70593	6.86216	TMTC2	transmembrane and tetratricopeptide repeat containing 2 [Source:HGNC Symbol;Acc:25440]	3304	retained_intron
ENSG00000185010	3.75131	3.52183	3.70478	6.19929	5.94575	5.03048	5.87022	5.86943	6.08804	F8	coagulation factor VIII, procoagulant component [Source:HGNC Symbol;Acc:3546]	2620	protein_coding
ENSG00000185272	3.85085	4.10679	3.91123	6.33495	6.19017	6.48218	5.27298	5.81696	5.8864	RBM11	RNA binding motif protein 11 [Source:HGNC Symbol;Acc:9897]	1992	processed_transcript
ENSG00000189233	5.11388	5.14632	5.4306	6.259	6.58159	6.43488	7.3799	7.55392	7.05633	NUGGC	nuclear GTPase, germinal center associated [Source:HGNC Symbol;Acc:33550]	3887	protein_coding
ENSG00000196549	4.03142	4.10679	4.39665	5.44186	5.05267	5.52798	5.60229	5.81696	5.8864	MME	membrane metallo-endopeptidase [Source:HGNC Symbol;Acc:7154]	2854	protein_coding
ENSG00000196975	6.35335	6.29442	5.5279	7.00374	6.96778	7.05155	8.00439	7.88862	7.8437	ANXA4	annexin A4 [Source:HGNC Symbol;Acc:542]	905	processed_transcript
ENSG00000197182	6.0937	5.86761	5.95853	6.63451	6.84225	6.58688	7.23551	7.26174	6.99074	FLJ27365	hsa-mir-4763 [Source:miRBase;Acc:MI0017404]	875	protein_coding
ENSG00000198417	2.52892	3.10679	3.32626	6.21947	7.20879	6.11295	7.07504	8.02207	7.30144	MT1F	metallothionein 1F [Source:HGNC Symbol;Acc:7398]	690	protein_coding
ENSG00000198885	5.72532	6.02433	5.91123	7.52528	7.19951	7.23764	7.54217	7.70593	7.83126	ITPRIPL1	inositol 1,4,5-trisphosphate receptor interacting protein-like 1 [Source:HGNC Symbol;Acc:29371]	790	protein_coding
ENSG00000224597	5.33627	5.3963	5.49619	6.19929	6.29842	6.41876	6.46331	6.60123	6.59422	PTCHD3P1	patched domain containing 3 pseudogene 1 [Source:HGNC Symbol;Acc:44945]	440	antisense
ENSG00000225553	6.58781	6.47603	6.44728	7.38046	7.23627	7.33534	6.55744	7.35669	7.38039	PHF1	PHD finger protein 1 [Source:HGNC Symbol;Acc:8919]	609	protein_coding
ENSG00000230141	6.43581	6.34626	6.30812	7.45042	7.27211	7.42684	7.70868	7.68412	8.25098	HLA-DOA	major histocompatibility complex, class II, DO alpha [Source:HGNC Symbol;Acc:4936]	3489	protein_coding
ENSG00000232569	4.98835	4.63731	5.04873	7.58092	6.36633	6.82567	7.08561	6.92005	6.86216	GABBR1	gamma-aminobutyric acid (GABA) B receptor, 1 [Source:HGNC Symbol;Acc:4070]	3523	protein_coding
ENSG00000239636	4.69884	4.46043	4.46377	5.17883	6.07313	5.64346	6.66001	6.43711	6.28329	RP4-728D4.2		283	antisense
ENSG00000243836	5.98835	5.81951	5.7857	7.10483	6.8659	7.17184	7.69494	7.28124	7.19868	WDR86-AS1	WDR86 antisense RNA 1 [Source:HGNC Symbol;Acc:41186]	751	antisense
ENSG00000260655	5.30151	5.2588	5.4306	6.13701	6.34965	6.17184	6.17741	6.21182	6.0456	CTA-250D10.23		1078	lincRNA
ENSG00000260792	4.69884	4.63731	4.86232	5.98028	5.87758	5.46658	5.74247	5.94471	5.76087	RP11-982M15.8		3816	lincRNA
ENSG00000261506	4.89815	5.22227	5.00434	6.50898	6.70474	6.33534	7.04286	6.67678	6.93371	TRBV6-1	T cell receptor beta variable 6-1 [Source:HGNC Symbol;Acc:12226]	401	TR_V_gene
ENSG00000263324	3.85085	3.74422	3.91123	5.37147	5.53809	5.19095	5.3799	5.06207	5.59422	HCN3	hyperpolarization activated cyclic nucleotide-gated potassium channel 3 [Source:HGNC Symbol;Acc:19183]	3718	protein_coding
ENSG00000267369	5.37022	5.32919	5.61905	7.89503	7.61687	8.00372	8.40121	7.73449	7.76742	RP11-1094M14.8		958	processed_pseudogene
ENSG00000269165	4.11388	4.10679	4.39665	6.02682	6.07313	6.26495	6.13733	6.08444	6.30144	AC069547.1	HCG1745369; PRO3073; Uncharacterized protein [Source:UniProtKB/TrEMBL;Acc:Q9P136]	1579	protein_coding
ENSG00000270136	6.07324	5.89107	6.00434	7.29747	7.53809	7.20041	7.37129	7.47992	7.673	MINOS1-NBL1	MINOS1-NBL1 readthrough [Source:HGNC Symbol;Acc:48338]	1623	protein_coding
ENSG00000272256	4.98835	5.02433	5.13362	6.63451	6.56724	6.35241	6.61694	6.19135	6.31936	RP11-489E7.4		710	antisense
ENSG00000272841	3.52892	3.3963	3.81169	6.00374	5.53809	5.801	5.07504	6.14953	6.30144	RP3-428L16.2		2025	antisense

## Sheet: cluster8
gene_ID	S0_1	S0_2	S0_3	S40_1	S40_2	S40_3	S90_1	S90_2	S90_3	Associated Gene Name	Description	Length	transcript_biotype
ENSG00000001167	8.87173	8.64768	8.7013	9.76035	9.70802	9.59407	9.3799	9.24695	9.36968	NFYA	nuclear transcription factor Y, alpha [Source:HGNC Symbol;Acc:7804]	3811	protein_coding
ENSG00000006015	9.36392	9.31625	9.27346	9.93524	9.95267	9.97093	10.2799	9.78658	10.0456	C19orf60	chromosome 19 open reading frame 60 [Source:HGNC Symbol;Acc:26098]	1792	retained_intron
ENSG00000006576	8.97738	8.99756	8.92618	9.52528	9.58338	9.49761	9.49538	9.57777	9.57384	PHTF2	putative homeodomain transcription factor 2 [Source:HGNC Symbol;Acc:13411]	3525	protein_coding
ENSG00000026103	7.90974	7.86761	7.60425	10.1277	10.0449	9.83784	9.19459	10.6442	10.3675	FAS	Fas cell surface death receptor [Source:HGNC Symbol;Acc:11920]	2563	protein_coding
ENSG00000034677	10.5531	10.6434	10.4668	11.4435	11.39	11.4666	10.9198	11.5599	11.5293	RNF19A	ring finger protein 19A, RBR E3 ubiquitin protein ligase [Source:HGNC Symbol;Acc:13432]	4330	protein_coding
ENSG00000047849	10.2212	10.2257	10.2187	11.1885	11.0814	11.1886	11.4279	11.1752	11.1944	MAP4	microtubule-associated protein 4 [Source:HGNC Symbol;Acc:6862]	3719	protein_coding
ENSG00000049768	8.07324	8.17527	8.41797	9.62319	9.22259	9.44685	10.3539	9.87905	9.98794	FOXP3	forkhead box P3 [Source:HGNC Symbol;Acc:6106]	2382	protein_coding
ENSG00000058668	9.26137	9.33775	9.04051	11.1284	11.3772	11.3487	11.801	11.2364	11.2695	ATP2B4	ATPase, Ca++ transporting, plasma membrane 4 [Source:HGNC Symbol;Acc:817]	8968	protein_coding
ENSG00000066294	8.69884	8.6022	8.80524	10.509	10.7499	10.8619	11.0503	11.0761	10.832	CD84	CD84 molecule [Source:HGNC Symbol;Acc:1704]	8181	protein_coding
ENSG00000070731	9.24545	9.25428	9.35748	10.328	10.2864	10.3891	9.99601	10.6508	10.3082	ST6GALNAC2	ST6 (alpha-N-acetyl-neuraminyl-2,3-beta-galactosyl-1,3)-N-acetylgalactosaminide alpha-2,6-sialyltransferase 2 [Source:HGNC Symbol;Acc:10867]	5654	retained_intron
ENSG00000077984	7.65132	7.35472	7.31722	10.5682	10.0983	9.90012	11.5749	11.1112	11.0703	CST7	cystatin F (leukocystatin) [Source:HGNC Symbol;Acc:2479]	930	protein_coding
ENSG00000078804	8.31028	8.05581	8.47194	10.6513	10.3178	10.2929	10.003	10.367	10.273	TP53INP2	tumor protein p53 inducible nuclear protein 2 [Source:HGNC Symbol;Acc:16104]	4184	protein_coding
ENSG00000078808	10.2143	10.1657	10.3047	11.141	11.0417	10.772	11.2654	11.3177	11.3143	SDF4	stromal cell derived factor 4 [Source:HGNC Symbol;Acc:24188]	1956	protein_coding
ENSG00000084676	10.6383	10.6622	10.6135	11.2157	11.0858	11.2174	11.0127	11.0684	11.0617	NCOA1	nuclear receptor coactivator 1 [Source:HGNC Symbol;Acc:7668]	501	processed_transcript
ENSG00000086712	8.66506	8.90265	8.63005	10.4005	10.2169	10.4299	9.60597	10.1174	10.1544	TXLNG	taxilin gamma [Source:HGNC Symbol;Acc:18578]	4401	protein_coding
ENSG00000091490	8.39928	8.29002	8.13876	10.2119	10.2532	10.4289	10.3185	10.0705	10.326	SEL1L3	sel-1 suppressor of lin-12-like 3 (C. elegans) [Source:HGNC Symbol;Acc:29108]	4514	protein_coding
ENSG00000096996	8.34056	8.10178	8.15916	10.137	9.8106	9.87671	10.4201	10.0705	10.2856	IL12RB1	interleukin 12 receptor, beta 1 [Source:HGNC Symbol;Acc:5971]	2782	protein_coding
ENSG00000100307	10.6305	10.6251	10.7143	11.3157	11.2621	11.2092	11.3588	11.164	11.2035	CBX7	chromobox homolog 7 [Source:HGNC Symbol;Acc:1557]	451	processed_transcript
ENSG00000100385	9.45768	9.44862	9.44105	11.9939	11.545	11.471	11.8618	12.0458	11.9198	IL2RB	interleukin 2 receptor, beta [Source:HGNC Symbol;Acc:6009]	4113	protein_coding
ENSG00000101079	8.89232	8.71823	8.92618	10.1021	10.2798	10.2457	10.1848	9.87264	9.95965	NDRG3	NDRG family member 3 [Source:HGNC Symbol;Acc:14462]	2978	protein_coding
ENSG00000105374	7.94396	6.85573	7.58177	11.4142	10.7372	10.5223	12.7881	11.9641	11.8387	NKG7	natural killer cell group 7 sequence [Source:HGNC Symbol;Acc:7830]	816	protein_coding
ENSG00000105953	9.63046	9.38602	9.56276	10.9299	10.8747	10.8041	11.7125	10.9921	11.0991	OGDH	oxoglutarate (alpha-ketoglutarate) dehydrogenase (lipoamide) [Source:HGNC Symbol;Acc:8124]	2962	protein_coding
ENSG00000107331	9.40339	9.27894	9.09709	11.314	10.8083	10.9922	11.6041	10.9301	11.2896	ABCA2	ATP-binding cassette, sub-family A (ABC1), member 2 [Source:HGNC Symbol;Acc:32]	8056	protein_coding
ENSG00000107758	8.97462	8.90265	8.94392	9.80109	9.98002	9.94584	9.90644	9.74331	9.91025	PPP3CB	protein phosphatase 3, catalytic subunit, beta isozyme [Source:HGNC Symbol;Acc:9315]	3501	protein_coding
ENSG00000108270	9.74162	9.71166	9.62822	10.3152	10.32	10.233	10.4054	10.4436	10.5446	AATF	apoptosis antagonizing transcription factor [Source:HGNC Symbol;Acc:19235]	2141	protein_coding
ENSG00000108296	9.6582	9.77134	9.66076	10.6307	10.4022	10.4947	10.4613	10.7857	10.71	CWC25	CWC25 spliceosome-associated protein homolog (S. cerevisiae) [Source:HGNC Symbol;Acc:25989]	3234	protein_coding
ENSG00000109452	9.46163	9.20833	9.24035	10.8966	10.9506	11.043	10.6574	10.6685	10.7469	INPP4B	inositol polyphosphate-4-phosphatase, type II, 105kDa [Source:HGNC Symbol;Acc:6075]	8831	protein_coding
ENSG00000110090	8.53267	8.17527	8.49218	9.87927	10.2351	9.93879	10.4347	10.2395	10.3227	CPT1A	carnitine palmitoyltransferase 1A (liver) [Source:HGNC Symbol;Acc:2328]	2496	protein_coding
ENSG00000110274	8.78316	8.65455	8.62639	9.57506	9.37665	9.5261	9.82363	9.54589	9.55694	CEP164	centrosomal protein 164kDa [Source:HGNC Symbol;Acc:29182]	616	protein_coding
ENSG00000111678	10.7577	10.7133	10.8261	11.4424	11.2815	11.375	11.4331	11.2207	11.3734	C12orf57	chromosome 12 open reading frame 57 [Source:HGNC Symbol;Acc:29521]	979	retained_intron
ENSG00000114166	9.41563	9.49911	9.72885	10.8235	10.7704	10.8424	10.74	10.7363	10.6929	KAT2B	K(lysine) acetyltransferase 2B [Source:HGNC Symbol;Acc:8638]	4833	protein_coding
ENSG00000116752	9.11888	8.88524	9.0267	10.0297	10.3114	10.0851	9.98476	10.0465	9.84988	BCAS2	breast carcinoma amplified sequence 2 [Source:HGNC Symbol;Acc:975]	1299	protein_coding
ENSG00000119138	9.94818	9.64768	9.89003	12.0204	12.0381	12.363	12.0367	11.7001	11.925	KLF9	Kruppel-like factor 9 [Source:HGNC Symbol;Acc:1123]	5185	protein_coding
ENSG00000119397	9.78473	9.69676	9.69782	10.2069	10.3146	10.2365	10.3583	10.0927	10.0469	CNTRL	centriolin [Source:HGNC Symbol;Acc:1858]	1917	protein_coding
ENSG00000122694	9.47143	9.21299	9.48007	9.83745	10.0161	9.94724	10.5782	10.4284	10.5831	GLIPR2	GLI pathogenesis-related 2 [Source:HGNC Symbol;Acc:18007]	812	protein_coding
ENSG00000124203	9.4136	9.35472	9.38804	10.1698	10.102	10.045	10.3241	9.6657	9.96251	ZNF831	zinc finger protein 831 [Source:HGNC Symbol;Acc:16167]	9404	protein_coding
ENSG00000124788	9.37232	9.33347	9.57609	10.6354	10.717	10.611	10.5412	10.8294	10.7543	ATXN1	ataxin 1 [Source:HGNC Symbol;Acc:10548]	10602	protein_coding
ENSG00000131797	9.2949	9.64595	9.22834	11.9766	11.6195	11.4444	10.9534	11.6555	11.6678	CLUHP3	clustered mitochondria (cluA/CLU1) homolog pseudogene 3 [Source:HGNC Symbol;Acc:28447]	1812	processed_transcript
ENSG00000132530	9.31028	9.21996	9.4306	10.406	10.4693	10.2951	11.021	10.6731	10.3984	XAF1	XIAP associated factor 1 [Source:HGNC Symbol;Acc:30932]	818	retained_intron
ENSG00000132773	8.45966	8.4126	8.53181	10.2431	9.88483	9.81339	9.66882	9.57777	9.87585	TOE1	target of EGR1, member 1 (nuclear) [Source:HGNC Symbol;Acc:15954]	2389	protein_coding
ENSG00000132823	10.1126	10.0243	10.1349	11.0524	10.8718	11.0118	10.4253	10.7336	10.8796	OSER1	oxidative stress responsive serine-rich 1 [Source:HGNC Symbol;Acc:16105]	1616	protein_coding
ENSG00000132849	8.72203	8.97304	8.60796	10.1865	10.2853	10.3619	10.186	10.1548	9.97245	INADL	InaD-like (Drosophila) [Source:HGNC Symbol;Acc:28881]	4863	protein_coding
ENSG00000135074	9.00195	9.30973	9.34419	10.9021	10.7468	10.6929	10.9911	11.5939	11.2753	ADAM19	ADAM metallopeptidase domain 19 [Source:HGNC Symbol;Acc:197]	2839	nonsense_mediated_decay
ENSG00000135127	8.78001	9.01101	8.94097	10.3292	10.1522	10.0463	10.355	10.0927	10.195	CCDC64	coiled-coil domain containing 64 [Source:HGNC Symbol;Acc:28095]	3055	protein_coding
ENSG00000135749	9.27935	9.1848	9.4116	10.8769	10.3767	10.7293	10.5603	10.4778	10.5427	PCNXL2	pecanex-like 2 (Drosophila) [Source:HGNC Symbol;Acc:8736]	7518	protein_coding
ENSG00000135842	9.24545	9.11678	8.90218	10.5171	10.6513	10.7552	10.9359	10.9371	10.7617	FAM129A	family with sequence similarity 129, member A [Source:HGNC Symbol;Acc:16784]	602	protein_coding
ENSG00000138166	7.20134	6.69176	7.62639	10.7698	10.7145	10.4822	10.8664	11.1442	11.088	DUSP5	dual specificity phosphatase 5 [Source:HGNC Symbol;Acc:3071]	2557	protein_coding
ENSG00000139278	9.23628	9.38602	9.31722	10.2344	10.5289	10.3818	10.6105	10.5215	10.4214	GLIPR1	GLI pathogenesis-related 1 [Source:HGNC Symbol;Acc:17001]	5877	protein_coding
ENSG00000141458	8.70883	8.66138	8.87162	9.65317	9.66147	9.51098	9.60045	9.91694	9.89838	NPC1	Niemann-Pick disease, type C1 [Source:HGNC Symbol;Acc:7897]	890	protein_coding
ENSG00000141682	8.91837	9.02433	8.99869	10.7792	10.9213	10.8103	10.6984	11.0329	11.4913	PMAIP1	phorbol-12-myristate-13-acetate-induced protein 1 [Source:HGNC Symbol;Acc:9108]	1948	protein_coding
ENSG00000143222	9.69215	9.79951	9.61352	10.3748	10.3797	10.542	10.5345	10.5559	10.7352	UFC1	ubiquitin-fold modifier conjugating enzyme 1 [Source:HGNC Symbol;Acc:26941]	803	processed_transcript
ENSG00000150347	10.3341	10.4045	10.1917	11.7539	11.6389	11.4553	11.5263	12.0433	11.7555	ARID5B	AT rich interactive domain 5B (MRF1-like) [Source:HGNC Symbol;Acc:17362]	7891	protein_coding
ENSG00000154451	8.65476	7.86761	8.55893	11.8864	11.7404	11.7496	11.9087	11.9768	12.0627	GBP5	guanylate binding protein 5 [Source:HGNC Symbol;Acc:19895]	4112	retained_intron
ENSG00000155849	10.3309	10.3377	10.3956	11.2176	11.1064	11.0839	10.9117	11.1282	11.1299	ELMO1	engulfment and cell motility 1 [Source:HGNC Symbol;Acc:16286]	2524	protein_coding
ENSG00000157570	8.93264	8.64077	8.58554	10.5018	10.2886	10.3849	10.5574	10.0817	10.3316	TSPAN18	tetraspanin 18 [Source:HGNC Symbol;Acc:20660]	726	protein_coding
ENSG00000158555	7.93264	8.05581	8.06503	10.0774	9.6011	9.76001	10.3084	9.72918	10.0762	GDPD5	glycerophosphodiester phosphodiesterase domain containing 5 [Source:HGNC Symbol;Acc:28804]	4150	protein_coding
ENSG00000159176	8.80194	8.53678	8.87778	10.2808	9.98408	10.1969	10.3659	10.1402	10.2799	CSRP1	cysteine and glycine-rich protein 1 [Source:HGNC Symbol;Acc:2469]	2129	protein_coding
ENSG00000163564	8.26588	8.24521	8.12846	9.91528	9.87612	9.52422	10.3583	9.8997	9.87736	PYHIN1	pyrin and HIN domain family, member 1 [Source:HGNC Symbol;Acc:28894]	771	protein_coding
ENSG00000168234	9.6582	9.86761	9.87316	11.0774	11.157	11.1736	11.0093	10.9928	10.8864	TTC39C	tetratricopeptide repeat domain 39C [Source:HGNC Symbol;Acc:26595]	2304	protein_coding
ENSG00000169991	9.54758	9.40651	9.64819	11.7073	10.8325	11.3251	11.0757	10.8228	11.1248	IFFO2	intermediate filament family orphan 2 [Source:HGNC Symbol;Acc:27006]	6188	protein_coding
ENSG00000171475	9.89961	9.96201	9.88392	10.5858	10.6029	10.5186	10.6142	10.9417	10.7394	WIPF2	WAS/WASL interacting protein family, member 2 [Source:HGNC Symbol;Acc:30923]	581	protein_coding
ENSG00000171681	10.0433	10.1633	10.0501	11.1069	10.9121	11.0443	10.7189	10.8069	10.6324	ATF7IP	activating transcription factor 7 interacting protein [Source:HGNC Symbol;Acc:20092]	2298	processed_transcript
ENSG00000172543	7.86877	7.24065	7.75253	10.2418	10.102	10.1921	10.6529	10.505	10.5951	CTSW	cathepsin W [Source:HGNC Symbol;Acc:2546]	1300	protein_coding
ENSG00000174840	9.54758	9.58792	9.63369	10.7783	10.6741	10.6443	10.3927	10.4053	10.41	PDE12	phosphodiesterase 12 [Source:HGNC Symbol;Acc:25386]	3040	protein_coding
ENSG00000178199	8.06808	8.30319	8.09709	11.618	11.4913	11.3104	10.9403	11.609	11.5307	ZC3H12D	zinc finger CCCH-type containing 12D [Source:HGNC Symbol;Acc:21175]	1335	processed_transcript
ENSG00000178573	6.95518	7.05581	6.93507	10.5424	10.8295	10.3428	11.2508	11.3394	10.825	MAF	v-maf avian musculoaponeurotic fibrosarcoma oncogene homolog [Source:HGNC Symbol;Acc:6776]	1217	protein_coding
ENSG00000178607	10.3081	10.4545	10.4871	11.5829	11.2798	11.2806	11.2373	11.3902	11.2562	ERN1	endoplasmic reticulum to nucleus signaling 1 [Source:HGNC Symbol;Acc:3449]	7876	protein_coding
ENSG00000179119	9.5968	9.46825	9.58554	10.5313	10.5896	10.4986	9.95336	10.0982	10.1507	SPTY2D1	SPT2, Suppressor of Ty, domain containing 1 (S. cerevisiae) [Source:HGNC Symbol;Acc:26818]	5754	protein_coding
ENSG00000179715	9.14853	9.21532	9.28046	10.8399	10.6791	10.4646	10.9042	10.854	10.7469	PCED1B	PC-esterase domain containing 1B [Source:HGNC Symbol;Acc:28255]	2328	protein_coding
ENSG00000180644	8.27487	8.2633	7.99302	9.76893	9.4489	9.22379	10.6785	10.3784	10.2179	PRF1	perforin 1 (pore forming protein) [Source:HGNC Symbol;Acc:9360]	2492	protein_coding
ENSG00000182718	10.2489	9.65455	10.0731	10.9413	10.9678	11.0424	11.7759	11.7959	11.8289	ANXA2	annexin A2 [Source:HGNC Symbol;Acc:537]	1676	protein_coding
ENSG00000182809	7.11388	6.85573	7.07043	10.48	9.96367	10.0633	10.9505	10.3452	10.3249	CRIP2	cysteine-rich protein 2 [Source:HGNC Symbol;Acc:2361]	1176	protein_coding
ENSG00000197948	8.57331	8.29002	8.65897	10.6485	10.0293	10.4793	10.6609	10.4841	10.6808	FCHSD1	FCH and double SH3 domains 1 [Source:HGNC Symbol;Acc:25463]	4320	protein_coding
ENSG00000198356	8.88647	8.78236	8.9527	9.49663	9.26323	9.2672	9.85486	9.90756	9.84834	ASNA1	arsA arsenite transporter, ATP-binding, homolog 1 (bacterial) [Source:HGNC Symbol;Acc:752]	1368	protein_coding
ENSG00000204054	9.22241	8.93405	9.22834	10.8268	10.3653	10.4947	10.5023	10.8573	10.8344	LINC00963	long intergenic non-protein coding RNA 963 [Source:HGNC Symbol;Acc:48716]	1403	lincRNA
ENSG00000204070	9.18713	9.38395	9.52004	10.9744	10.7023	10.7096	10.581	10.6951	10.9014	SYS1	SYS1 Golgi-localized integral membrane protein homolog (S. cerevisiae) [Source:HGNC Symbol;Acc:16162]	813	protein_coding
ENSG00000214367	9.41563	9.40447	9.35307	10.4016	10.3549	10.5081	9.92569	10.2593	10.3026	HAUS3	HAUS augmin-like complex, subunit 3 [Source:HGNC Symbol;Acc:28719]	3166	protein_coding
ENSG00000225783	6.76414	6.37981	6.21379	11.4997	11.2243	11.47	11.7104	11.5959	11.8348	MIAT	myocardial infarction associated transcript (non-protein coding) [Source:HGNC Symbol;Acc:33425]	962	lincRNA
ENSG00000231721	9.2523	9.07129	9.11808	10.9624	11.0332	10.9764	11.0817	11.4773	11.0913	LINC-PINT	long intergenic non-protein coding RNA, p53 induced transcript [Source:HGNC Symbol;Acc:26885]	616	antisense
ENSG00000239713	8.47534	8.11678	8.17426	9.697	9.75469	9.29396	10.2355	9.93243	9.89091	APOBEC3G	apolipoprotein B mRNA editing enzyme, catalytic polypeptide-like 3G [Source:HGNC Symbol;Acc:17357]	1834	protein_coding
ENSG00000249859	8.41969	8.21299	8.36189	9.77235	9.57443	9.61013	10.0002	9.76424	9.86673	PVT1	Pvt1 oncogene (non-protein coding) [Source:HGNC Symbol;Acc:9709]	754	lincRNA
ENSG00000262472	8.52516	8.29881	8.68733	10.512	10.3125	10.3942	10.3594	10.1106	10.2227	KPNA2	karyopherin alpha 2 (RAG cohort 1, importin alpha 1) [Source:HGNC Symbol;Acc:6395]	2181	protein_coding

## Sheet: cluster9
gene_ID	S0_1	S0_2	S0_3	S40_1	S40_2	S40_3	S90_1	S90_2	S90_3	Associated Gene Name	Description	Length	transcript_biotype
ENSG00000062524	1.52892	0.936869	0	8.43325	8.0475	8.50144	7.82678	8.02207	7.91615	LTK	leukocyte receptor tyrosine kinase [Source:HGNC Symbol;Acc:6721]	2940	protein_coding
ENSG00000067141	4.80194	4.3963	3.91123	8.81109	8.70474	8.68449	8.27298	7.98093	8.37183	NEO1	neogenin 1 [Source:HGNC Symbol;Acc:7754]	7342	protein_coding
ENSG00000073861	4.85085	4.2588	5.00434	8.65687	8.7178	8.4705	9.43466	8.75556	9.08018	TBX21	T-box 21 [Source:HGNC Symbol;Acc:11599]	2572	protein_coding
ENSG00000089692	3.6444	2.52183	3.32626	8.01533	7.56724	7.01984	8.33631	7.90756	8.11907	LAG3	lymphocyte-activation gene 3 [Source:HGNC Symbol;Acc:6476]	2587	retained_intron
ENSG00000111728	4.11388	4.32919	4.5279	7.95041	7.76887	7.64346	8.2822	7.94471	7.79969	ST8SIA1	ST8 alpha-N-acetyl-neuraminide alpha-2,8-sialyltransferase 1 [Source:HGNC Symbol;Acc:10869]	446	processed_transcript
ENSG00000113088	5.58781	4.52183	5.00434	9.45042	9.69817	9.38804	10.1233	10.0564	9.69376	GZMK	granzyme K (granzyme 3; tryptase II) [Source:HGNC Symbol;Acc:4711]	1509	protein_coding
ENSG00000130396	5.61638	5.76976	5.91123	8.38046	8.26768	8.55773	8.54982	8.87264	8.64485	MLLT4	myeloid/lymphoid or mixed-lineage leukemia (trithorax homolog, Drosophila); translocated to, 4 [Source:HGNC Symbol;Acc:7137]	963	protein_coding
ENSG00000135631	4.85085	4.79485	4.70478	9.81607	9.37459	9.24452	9.57254	9.44577	9.65723	RAB11FIP5	RAB11 family interacting protein 5 (class I) [Source:HGNC Symbol;Acc:24845]	3094	processed_transcript
ENSG00000151623	1.94396	2.52183	3.00434	9.37597	9.52329	9.5485	9.42845	8.94777	9.02664	NR3C2	nuclear receptor subfamily 3, group C, member 2 [Source:HGNC Symbol;Acc:7979]	5712	protein_coding
ENSG00000152784	5.37022	5.63731	5.91123	8.30221	8.00553	8.09277	8.47943	8.40192	8.2833	PRDM8	PR domain containing 8 [Source:HGNC Symbol;Acc:13993]	649	processed_transcript
ENSG00000159640	5.69884	5.3963	5.4306	8.1891	8.16179	8.15248	8.24025	7.82362	7.95106	ACE	angiotensin I converting enzyme [Source:HGNC Symbol;Acc:2707]	539	processed_transcript
ENSG00000160856	5.80194	5.29442	5.46377	8.63451	8.71129	8.44685	8.83307	8.11192	8.2369	FCRL3	Fc receptor-like 3 [Source:HGNC Symbol;Acc:18506]	414	processed_transcript
ENSG00000164611	5.58781	4.93687	5.36189	8.12101	7.7999	7.72438	7.97627	8.44145	8.51867	PTTG1	pituitary tumor-transforming 1 [Source:HGNC Symbol;Acc:9690]	750	protein_coding
ENSG00000167972	3.75131	2.52183	3.00434	8.09939	7.76887	7.90881	7.96486	7.45439	7.76087	ABCA3	ATP-binding cassette, sub-family A (ABC1), member 3 [Source:HGNC Symbol;Acc:33]	6609	protein_coding
ENSG00000169715	2.26588	0.936869	1.5893	6.80443	7.14255	6.43488	9.35609	9.85973	9.21073	MT1E	metallothionein 1E [Source:HGNC Symbol;Acc:7397]	704	protein_coding
ENSG00000171476	5.72532	5.2588	5.00434	7.96841	8.42721	7.9983	8.76894	8.26174	8.2463	HOPX	HOP homeobox [Source:HGNC Symbol;Acc:24961]	1090	protein_coding
ENSG00000180739	5.03142	4.02433	4.64819	8.57702	8.07313	7.44287	9.14745	9.26664	8.72771	S1PR5	sphingosine-1-phosphate receptor 5 [Source:HGNC Symbol;Acc:14299]	2136	protein_coding
ENSG00000182230	5.19188	4.98126	4.95853	10.3384	9.98273	10.1415	9.78848	9.46721	9.51673	FAM153B	family with sequence similarity 153, member B [Source:HGNC Symbol;Acc:27323]	1641	protein_coding
ENSG00000182463	4.03142	3.3963	3.81169	10.6476	10.578	10.3901	10.7763	10.449	10.5484	TSHZ2	teashirt zinc finger homeobox 2 [Source:HGNC Symbol;Acc:13010]	12187	protein_coding
ENSG00000184371	4.89815	4.46043	4.70478	8.72197	7.99485	8.48605	8.62421	8.42839	8.67995	CSF1	colony stimulating factor 1 (macrophage) [Source:HGNC Symbol;Acc:2432]	577	protein_coding
ENSG00000186810	4.94396	4.10679	4.64819	9.52325	8.86883	8.54293	9.12969	9.53375	9.47537	CXCR3	chemokine (C-X-C motif) receptor 3 [Source:HGNC Symbol;Acc:4540]	1861	protein_coding
ENSG00000186827	4.33627	5.02433	3.91123	9.80443	9.1522	8.79477	9.28679	10.3806	9.75595	TNFRSF4	tumor necrosis factor receptor superfamily, member 4 [Source:HGNC Symbol;Acc:11918]	1068	protein_coding
ENSG00000186891	3.52892	4.10679	4.5279	7.88875	7.43908	6.9983	8.00995	7.6694	8.21792	TNFRSF18	tumor necrosis factor receptor superfamily, member 18 [Source:HGNC Symbol;Acc:11914]	851	protein_coding
ENSG00000187193	5.89815	5.22227	5.81169	7.95643	8.01614	7.3439	9.69494	10.4757	10.1706	MT1X	metallothionein 1X [Source:HGNC Symbol;Acc:7405]	450	protein_coding
ENSG00000206028	2.94396	1.93687	2.00434	8.68617	8.06804	8.61545	8.85177	8.6395	8.80924	CTA-373H7.7		2613	lincRNA
ENSG00000214338	4.52892	4.63731	4.64819	7.86332	7.63074	7.82567	7.96486	8.06207	7.70061	SOGA3	SOGA family member 3 [Source:HGNC Symbol;Acc:21494]	4077	protein_coding
ENSG00000235532	3.85085	3.2588	4.25226	8.92299	9.49703	9.00101	9.18971	9.18101	8.9308	LINC00402	long intergenic non-protein coding RNA 402 [Source:HGNC Symbol;Acc:42732]	3340	lincRNA

## Sheet: cluster10
gene_ID	S0_1	S0_2	S0_3	S40_1	S40_2	S40_3	S90_1	S90_2	S90_3	Associated Gene Name	Description	Length	transcript_biotype
ENSG00000011590	1.94396	2.52183	2.00434	5.60413	5.17131	4.75038	5.84556	6.55392	6.42246	ZBTB32	zinc finger and BTB domain containing 32 [Source:HGNC Symbol;Acc:16763]	2068	protein_coding
ENSG00000064652	2.75131	2.52183	3.00434	5.77746	6.05267	5.36929	6.32743	6.36585	5.83749	SNX24	sorting nexin 24 [Source:HGNC Symbol;Acc:21533]	551	processed_transcript
ENSG00000074527	0	0.936869	0	4.21947	4.92338	4.46658	4.51114	4.76251	4.06698	NTN4	netrin 4 [Source:HGNC Symbol;Acc:13658]	3615	protein_coding
ENSG00000074590	0	0.936869	0	4.8569	4.09331	4.11295	5.7155	4.92005	5.06698	NUAK1	NUAK family, SNF1-like kinase, 1 [Source:HGNC Symbol;Acc:14311]	6828	protein_coding
ENSG00000080561	0	0.936869	0	7.98028	7.60286	7.63651	7.08561	7.60123	7.71422	MID2	midline 2 [Source:HGNC Symbol;Acc:7096]	758	protein_coding
ENSG00000080573	0	0	1.00434	6.8569	6.60988	7.19095	7.15751	6.83025	7.32824	COL5A3	collagen, type V, alpha 3 [Source:HGNC Symbol;Acc:14864]	6174	protein_coding
ENSG00000100298	2.26588	2.52183	2.00434	5.90752	5.87758	5.98742	7.22599	7.31	6.51867	APOBEC3H	apolipoprotein B mRNA editing enzyme, catalytic polypeptide-like 3H [Source:HGNC Symbol;Acc:24100]	1046	protein_coding
ENSG00000102109	0	0	0.00433707	6.09394	6.39912	6.40245	7.51114	6.84343	7.13938	PCSK1N	proprotein convertase subtilisin/kexin type 1 inhibitor [Source:HGNC Symbol;Acc:17301]	1050	protein_coding
ENSG00000104725	0	0	1.00434	6.89503	7.41524	7.93738	7.89447	7.60896	7.17919	NEFL	neurofilament, light polypeptide [Source:HGNC Symbol;Acc:7739]	4083	processed_transcript
ENSG00000105419	0.943957	0	0	4.44186	4.01085	4.52798	4.15751	3.5215	3.67995	MEIS3	Meis homeobox 3 [Source:HGNC Symbol;Acc:29537]	2195	retained_intron
ENSG00000108370	0.943957	0	0	5.74998	5.50835	5.36929	6.99881	5.64703	5.93371	RGS9	regulator of G-protein signaling 9 [Source:HGNC Symbol;Acc:10004]	761	retained_intron
ENSG00000108387	0.943957	0.936869	1.00434	4.29747	3.50835	3.75038	3.57254	3.64703	4.06698	41886	septin 4 [Source:HGNC Symbol;Acc:9165]	1709	protein_coding
ENSG00000108852	0.943957	0.936869	0	7.34416	6.59581	6.43488	5.11686	7.06207	6.7477	MPP2	membrane protein, palmitoylated 2 (MAGUK p55 subfamily member 2) [Source:HGNC Symbol;Acc:7220]	4206	protein_coding
ENSG00000108924	0	1.52183	1.00434	7.38939	7.0002	6.9983	6.49538	7.01627	7.27413	HLF	hepatic leukemia factor [Source:HGNC Symbol;Acc:4977]	5547	protein_coding
ENSG00000109956	1.94396	0.936869	1.00434	7.1891	6.76887	5.9203	8.15751	7.29089	7.45525	B3GAT1	beta-1,3-glucuronyltransferase 1 (glucuronosyltransferase P) [Source:HGNC Symbol;Acc:921]	6160	retained_intron
ENSG00000133067	1.52892	2.52183	2.00434	6.04954	5.70474	5.61545	7.10652	6.40192	7.31043	LGR6	leucine-rich repeat containing G protein-coupled receptor 6 [Source:HGNC Symbol;Acc:19719]	3567	protein_coding
ENSG00000138311	0	0.936869	0	6.50898	6.55274	6.43488	6.82047	7.10646	6.8864	ZNF365	zinc finger protein 365 [Source:HGNC Symbol;Acc:18194]	4173	protein_coding
ENSG00000143674	2.52892	2.52183	2.00434	5.5414	5.38281	5.72438	5.60229	5.84343	5.47137	MLK4	Mitogen-activated protein kinase kinase kinase MLK4 [Source:UniProtKB/Swiss-Prot;Acc:Q5TCX8]	3910	protein_coding
ENSG00000147889	1.94396	2.52183	2.5893	5.4071	5.05267	4.75038	5.89447	6.01627	6.20833	CDKN2A	cyclin-dependent kinase inhibitor 2A [Source:HGNC Symbol;Acc:1787]	1218	protein_coding
ENSG00000156395	0.943957	0.936869	0	6.4071	5.96778	6.46658	6.0961	6.2519	5.33707	SORCS3	sortilin-related VPS10 domain containing receptor 3 [Source:HGNC Symbol;Acc:16699]	5757	protein_coding
ENSG00000156475	0.943957	0.936869	0	7.26871	6.74356	6.88554	7.54982	7.1601	7.00188	PPP2R2B	protein phosphatase 2, regulatory subunit B, beta [Source:HGNC Symbol;Acc:9305]	3477	protein_coding
ENSG00000158486	2.26588	1.93687	2.00434	3.50897	4.62382	4.33534	3.44701	3.64703	3.67995	DNAH3	dynein, axonemal, heavy chain 3 [Source:HGNC Symbol;Acc:2949]	12394	protein_coding
ENSG00000162545	0.943957	0	1.00434	7.50075	6.53809	6.67094	6.79494	6.98093	6.65194	CAMK2N1	calcium/calmodulin-dependent protein kinase II inhibitor 1 [Source:HGNC Symbol;Acc:24190]	2336	protein_coding
ENSG00000170128	0	0.936869	1.00434	5.09394	4.96778	4.19095	5.63144	4.76251	5.22744	GPR25	G protein-coupled receptor 25 [Source:HGNC Symbol;Acc:4480]	1224	protein_coding
ENSG00000170962	0.943957	0.936869	0	3.95643	4.78136	4.40245	5.7155	5.01627	4.62337	PDGFD	platelet derived growth factor D [Source:HGNC Symbol;Acc:30620]	3801	protein_coding
ENSG00000176083	0.943957	0.936869	1.00434	8.30221	6.8182	6.801	8.61329	7.5378	7.57943	ZNF683	zinc finger protein 683 [Source:HGNC Symbol;Acc:28495]	1670	protein_coding
ENSG00000179934	0	0	1.00434	4.63451	6.09331	5.40245	6.30951	6.34747	6.06698	CCR8	chemokine (C-C motif) receptor 8 [Source:HGNC Symbol;Acc:1609]	1253	protein_coding
ENSG00000180875	0.943957	0.936869	1.00434	5.77746	5.75627	5.33534	6.43052	7.39299	6.18897	GREM2	gremlin 2, DAN family BMP antagonist [Source:HGNC Symbol;Acc:17655]	4170	protein_coding
ENSG00000184515	0	0	0.00433707	6.80443	6.92338	6.83784	6.61694	6.80354	6.83749	BEX5	brain expressed, X-linked 5 [Source:HGNC Symbol;Acc:27990]	857	protein_coding
ENSG00000197057	0.943957	0.936869	0	5.47581	5.05267	5.19095	5.54217	5.19135	4.97951	DTHD1	death domain containing 1 [Source:HGNC Symbol;Acc:37261]	3203	protein_coding
ENSG00000211890	0.943957	0	0	4.95643	4.24531	4.89722	6.13733	7.32886	7.08804	IGHA2	immunoglobulin heavy constant alpha 2 (A2m marker) [Source:HGNC Symbol;Acc:5479]	1071	IG_C_gene
ENSG00000218357	0	0	0.00433707	3.8569	3.73074	3.84991	3.98758	4.14953	1.56448	LL22NC03-75H12.2	Novel protein; Uncharacterized protein [Source:UniProtKB/TrEMBL;Acc:B1AJR3]	984	protein_coding
ENSG00000223401	3.26588	3.2588	3.17426	4.6934	4.92338	4.801	5.76894	5.48833	5.06698	RP11-211G3.2		536	lincRNA
ENSG00000228168	0	0.936869	0	3.37147	4.38281	4.40245	5.74247	5.70593	5.1088	HNRNPA1P21	heterogeneous nuclear ribonucleoprotein A1 pseudogene 21 [Source:HGNC Symbol;Acc:39539]	961	processed_pseudogene
ENSG00000234614	0.943957	0	0	4.44186	5.09331	4.33534	4.94178	4.45439	5.06698	AL450992.2		506	antisense
ENSG00000245146	2.52892	2.52183	2.32626	5.74998	6.07313	5.43488	5.19703	4.58563	5.1088	LINC01024	long intergenic non-protein coding RNA 1024 [Source:HGNC Symbol;Acc:49009]	555	antisense
ENSG00000250989	0	0	0.00433707	2.63451	3.09331	2.75038	2.79494	1.06207	1.56448	RP11-392E22.5		343	processed_pseudogene
ENSG00000251301	0.943957	0	0	4.90752	5.98947	3.52798	6.27298	6.56986	5.83749	RP11-81H14.2		904	lincRNA
ENSG00000255624	2.26588	2.2588	2.00434	5.00374	4.50835	4.94302	5.07504	5.10646	3.8864	RP11-564D11.3		1328	transcribed_processed_pseudogene
ENSG00000256128	0.943957	0	0	5.74998	4.96778	4.75038	5.96486	5.81696	5.30144	LINC00944	long intergenic non-protein coding RNA 944 [Source:HGNC Symbol;Acc:48640]	888	lincRNA
ENSG00000258732	0	0	0.00433707	4.90752	4.09331	4.52798	5.7155	4.81696	4.78687	RP11-603B24.1		378	unprocessed_pseudogene
ENSG00000260121	3.26588	3.52183	3.46377	5.4071	5.38281	5.58688	6.03198	5.232	5.70743	RP5-1142A6.9		1845	antisense
ENSG00000269041	2.52892	1.93687	2.00434	4.6934	4.56724	4.19095	4.84556	4.70593	4.50308	IDS	Iduronate 2-sulfatase (Hunter syndrome), isoform CRA_e; Iduronate 2-sulfatase 14 kDa chain; cDNA FLJ42669 fis, clone BRAMY2022168, highly similar to IDURONATE 2-SULFATASE [Source:UniProtKB/TrEMBL;Acc:B3KWA1]	2635	protein_coding
ENSG00000272282	0	0	1.00434	4.44186	4.78136	4.84991	5.57254	4.96896	5.65194	RP11-222K16.2		1096	lincRNA
