# Supplementary material for: Distinct epigenomes in CD4+ T cells of newborns, middle-ages and centenarians
Source: Sci Rep. 2016 Dec 5;6:38411. doi: 10.1038/srep38411 (PMC5137168; doi:10.1038/srep38411)
Supplement: Supplementary Table S2 [file srep38411-s3.xls]

## Sheet: Sheet1
Gene_ID	Gene Symbol	ENTREZ_GENE_ID	moduleColor	GS.weight	p.GS.weight	MM.blue	p.MM.blue	MM.turquoise	p.MM.turquoise	MM.darkorange	p.MM.darkorange	MM.royalblue	p.MM.royalblue	MM.black	p.MM.black	MM.salmon	p.MM.salmon	MM.pink	p.MM.pink	MM.darkgrey	p.MM.darkgrey	MM.saddlebrown	p.MM.saddlebrown	MM.purple	p.MM.purple	MM.magenta	p.MM.magenta	MM.darkred	p.MM.darkred	MM.yellow	p.MM.yellow	MM.orange	p.MM.orange	MM.violet	p.MM.violet	MM.darkolivegreen	p.MM.darkolivegreen	MM.green	p.MM.green	MM.lightgreen	p.MM.lightgreen	MM.brown	p.MM.brown	MM.midnightblue	p.MM.midnightblue	MM.darkgreen	p.MM.darkgreen	MM.paleturquoise	p.MM.paleturquoise
ENSG00000140443	IGF1R	3480	blue	-0.987929	6.28881e-07	0.877129	0.00189477	-0.901694	0.000889826	0.743474	0.0216728	-0.571869	0.107652	0.527672	0.144274	-0.526562	0.145277	-0.590637	0.0940105	0.515882	0.155126	0.472565	0.198941	0.429068	0.249148	-0.470336	0.201363	-0.488498	0.182104	0.517759	0.153368	-0.407684	0.276074	-0.440507	0.235347	0.305441	0.424128	-0.429283	0.248885	0.306854	0.421879	-0.362317	0.337945	-0.284886	0.457468	-0.261921	0.495989	-0.218187	0.572771
ENSG00000187193	MT1X	4501	blue	0.986207	1.00125e-06	-0.925799	0.000340574	0.85864	0.00303695	-0.734289	0.0242724	0.693034	0.0384688	-0.643126	0.061691	0.562467	0.11491	0.489565	0.181007	-0.477812	0.193304	-0.484451	0.186301	-0.502419	0.16808	0.486942	0.183711	0.558294	0.118224	-0.394595	0.293271	0.38103	0.311657	0.278368	0.468267	-0.460835	0.211871	0.368816	0.328695	-0.350039	0.355762	0.401105	0.284651	0.387644	0.302622	0.213951	0.580428	0.114141	0.769983
ENSG00000198356	ASNA1	439	blue	0.986185	1.00677e-06	-0.9167	0.000505931	0.894198	0.00114215	-0.676347	0.0454615	0.626918	0.070775	-0.561767	0.115462	0.479795	0.191197	0.515553	0.155436	-0.493427	0.177065	-0.463984	0.208355	-0.434792	0.242189	0.483175	0.187636	0.566978	0.111392	-0.502428	0.168071	0.46305	0.209396	0.310867	0.415514	-0.397469	0.28945	0.405923	0.278357	-0.338478	0.372943	0.372691	0.32324	0.291201	0.447107	0.304714	0.425289	0.129609	0.739631
ENSG00000011258	MBTD1	54799	blue	-0.981092	3.00484e-06	0.941623	0.000149441	-0.908218	0.000704354	0.731015	0.0252464	-0.653984	0.056039	0.528139	0.143854	-0.469788	0.201961	-0.448215	0.226287	0.555992	0.120076	0.524197	0.147426	0.520728	0.150611	-0.44012	0.235807	-0.503004	0.167504	0.496304	0.174161	-0.384809	0.306478	-0.32122	0.399303	0.412745	0.26957	-0.347364	0.359704	0.315689	0.407928	-0.394147	0.29387	-0.282894	0.460757	-0.322865	0.396755	-0.0841713	0.829537
ENSG00000152495	CAMK4	814	blue	-0.977432	5.56125e-06	0.94395	0.000129912	-0.916071	0.000519099	0.696273	0.037198	-0.622112	0.0736203	0.520115	0.151178	-0.408599	0.274893	-0.467507	0.204461	0.517753	0.153374	0.533564	0.139024	0.481278	0.18963	-0.420646	0.259578	-0.497624	0.172838	0.520526	0.150798	-0.416067	0.265345	-0.314894	0.409174	0.372928	0.322909	-0.362812	0.337236	0.320229	0.400843	-0.392522	0.296045	-0.273099	0.477076	-0.342549	0.366849	-0.0666798	0.864663
ENSG00000162373	BEND5	79656	blue	-0.976579	6.32754e-06	0.867007	0.00247405	-0.903865	0.000824745	0.8038	0.00903859	-0.588952	0.0951898	0.552164	0.123193	-0.589104	0.0950832	-0.586087	0.0972145	0.543062	0.130798	0.434669	0.242338	0.397341	0.28962	-0.517396	0.153708	-0.548812	0.125963	0.448626	0.225809	-0.350033	0.355772	-0.393784	0.294355	0.350031	0.355774	-0.500864	0.169614	0.256478	0.505308	-0.413523	0.268578	-0.284648	0.45786	-0.26474	0.491191	-0.177865	0.647073
ENSG00000182568	SATB1	6304	blue	-0.974456	8.55444e-06	0.956702	5.33025e-05	-0.892894	0.00119062	0.736291	0.0236891	-0.677939	0.0447617	0.543114	0.130754	-0.44946	0.224842	-0.404354	0.280399	0.542722	0.131088	0.578827	0.102463	0.58839	0.095585	-0.405308	0.279157	-0.430489	0.24741	0.456474	0.216794	-0.35146	0.353678	-0.331088	0.384127	0.410505	0.272439	-0.280688	0.46441	0.316598	0.406504	-0.409706	0.273467	-0.334009	0.379688	-0.291398	0.446785	-0.0591437	0.879864
ENSG00000122694	GLIPR2	152007	blue	0.973403	9.84343e-06	-0.86503	0.00259993	0.90342	0.000837796	-0.795725	0.0103213	0.643784	0.061339	-0.497786	0.172676	0.560699	0.116307	0.510556	0.160179	-0.626291	0.071142	-0.478258	0.192828	-0.446075	0.228783	0.519159	0.152065	0.488039	0.182577	-0.493016	0.177482	0.384614	0.306745	0.423214	0.256375	-0.333953	0.379773	0.450351	0.22381	-0.250533	0.515566	0.379429	0.313864	0.207478	0.592199	0.357439	0.344971	0.197246	0.610974
ENSG00000173889	PHC3	80012	blue	-0.973116	1.02183e-05	0.919249	0.000454939	-0.850445	0.00366811	0.719135	0.028996	-0.652511	0.0567855	0.585501	0.097632	-0.490175	0.18038	-0.518286	0.152877	0.457274	0.215886	0.524188	0.147434	0.483985	0.186788	-0.362903	0.337106	-0.539753	0.13363	0.515411	0.15557	-0.34678	0.360566	-0.24802	0.519927	0.413791	0.268237	-0.31851	0.403518	0.439215	0.236885	-0.298379	0.435457	-0.30756	0.420756	-0.230213	0.551235	-0.125484	0.747696
ENSG00000124104	SNX21	90203	blue	-0.972871	1.05452e-05	0.862997	0.0027339	-0.885971	0.00147209	0.788693	0.0115339	-0.579063	0.10229	0.517764	0.153364	-0.592736	0.0925549	-0.582313	0.0999225	0.550321	0.124711	0.432859	0.244527	0.434245	0.242849	-0.455718	0.217654	-0.549116	0.12571	0.515539	0.155449	-0.326904	0.390528	-0.383703	0.307989	0.372336	0.323738	-0.427997	0.250462	0.323061	0.396452	-0.338338	0.373154	-0.256897	0.504588	-0.238306	0.536919	-0.211824	0.584287
ENSG00000154102	C16orf74	404550	blue	-0.972741	1.07217e-05	0.840946	0.00450608	-0.877822	0.00185896	0.816294	0.00727349	-0.557985	0.118471	0.561871	0.11538	-0.640792	0.0629513	-0.627235	0.0705901	0.515279	0.155693	0.418296	0.26253	0.418631	0.262108	-0.500663	0.169814	-0.516381	0.154658	0.431319	0.246399	-0.312204	0.413405	-0.448391	0.226082	0.335484	0.377456	-0.471992	0.199563	0.270949	0.48069	-0.392411	0.296193	-0.334168	0.379447	-0.170436	0.661087	-0.240259	0.533485
ENSG00000147457	CHMP7	91782	blue	-0.972674	1.08137e-05	0.867302	0.0024556	-0.914097	0.000561986	0.733156	0.0246066	-0.595007	0.0909946	0.496306	0.174159	-0.502142	0.168352	-0.555804	0.120228	0.56689	0.11146	0.440392	0.235483	0.357521	0.344851	-0.511385	0.159387	-0.563316	0.114243	0.542052	0.131659	-0.443856	0.231386	-0.365648	0.333189	0.325123	0.393269	-0.499215	0.171251	0.279485	0.46641	-0.362216	0.338089	-0.180089	0.642897	-0.381822	0.310568	-0.173971	0.654407
ENSG00000270181	BIVM-ERCC5	NA	blue	-0.972296	1.13423e-05	0.963335	2.99794e-05	-0.868788	0.00236429	0.71649	0.0298773	-0.722817	0.0277974	0.607265	0.0828552	-0.454641	0.218882	-0.390103	0.299296	0.499099	0.171366	0.575725	0.104758	0.571887	0.107639	-0.427715	0.250808	-0.4697	0.202057	0.40186	0.28366	-0.371538	0.324859	-0.260583	0.498273	0.446388	0.228416	-0.290865	0.447657	0.336537	0.375866	-0.42111	0.258998	-0.372466	0.323556	-0.280002	0.46555	-0.0284173	0.942148
ENSG00000189079	ARID2	196528	blue	-0.971769	1.21093e-05	0.829148	0.00571842	-0.823072	0.00642185	0.809983	0.00813268	-0.678259	0.0446219	0.551745	0.123537	-0.545218	0.128972	-0.592542	0.0926883	0.524512	0.147138	0.600395	0.0873592	0.459255	0.213648	-0.373374	0.322284	-0.361335	0.339354	0.544095	0.129922	-0.33705	0.375092	-0.448212	0.22629	0.212428	0.583191	-0.34981	0.356099	0.41714	0.263987	-0.221638	0.56656	-0.226576	0.557716	-0.265244	0.490335	-0.315831	0.407705
ENSG00000071054	MAP4K4	9448	blue	-0.971746	1.21427e-05	0.935715	0.000208195	-0.891575	0.00124109	0.62712	0.070657	-0.616128	0.0772608	0.519849	0.151424	-0.347437	0.359595	-0.450727	0.223375	0.471124	0.200505	0.574138	0.105943	0.512952	0.157895	-0.405509	0.278894	-0.39581	0.291652	0.516102	0.15492	-0.481505	0.189391	-0.381294	0.311294	0.308029	0.42001	-0.297185	0.437385	0.326964	0.390437	-0.378034	0.315795	-0.313996	0.410585	-0.324746	0.39385	-0.101428	0.795136
ENSG00000112282	MED23	9439	blue	-0.971648	1.22892e-05	0.874831	0.002017	-0.903281	0.000841917	0.74099	0.0223566	-0.588649	0.0954023	0.44383	0.231417	-0.491729	0.178791	-0.530007	0.14218	0.594541	0.0913134	0.488014	0.182603	0.453296	0.220421	-0.419311	0.261253	-0.48804	0.182576	0.609195	0.0816168	-0.390092	0.299312	-0.405599	0.278778	0.322929	0.396656	-0.379243	0.314122	0.334839	0.378431	-0.295783	0.439655	-0.167626	0.666411	-0.347152	0.360016	-0.208888	0.589629
ENSG00000144445	KANSL1L	151050	blue	-0.971069	1.31833e-05	0.946132	0.000113298	-0.853443	0.00342765	0.660809	0.0526608	-0.669842	0.0483931	0.604329	0.0847625	-0.378527	0.315112	-0.477696	0.193428	0.40722	0.276675	0.594748	0.0911721	0.490332	0.18022	-0.348927	0.357399	-0.46919	0.202615	0.495093	0.17538	-0.41182	0.270754	-0.244757	0.52561	0.36171	0.338814	-0.293896	0.442717	0.428831	0.249439	-0.330947	0.384342	-0.337949	0.373739	-0.273111	0.477056	-0.0696089	0.858765
ENSG00000198715	C1orf85	112770	blue	0.970988	1.33114e-05	-0.919945	0.000441679	0.85613	0.00322162	-0.596647	0.0898788	0.746091	0.0209673	-0.532526	0.13994	0.457582	0.215538	0.337193	0.374877	-0.581201	0.100729	-0.48552	0.185187	-0.546426	0.127956	0.539586	0.133774	0.507377	0.16324	-0.481692	0.189194	0.562315	0.11503	0.307381	0.421041	-0.458897	0.214051	0.287851	0.452591	-0.322398	0.397478	0.354481	0.349265	0.258247	0.502272	0.396233	0.29109	0.130983	0.736948
ENSG00000047662	FAM184B	27146	blue	-0.969486	1.58613e-05	0.933299	0.000236315	-0.843582	0.00426169	0.763779	0.0165944	-0.701677	0.0351388	0.664172	0.0510449	-0.570134	0.10897	-0.464806	0.207444	0.461378	0.211263	0.499138	0.171328	0.527963	0.144013	-0.453868	0.219765	-0.555363	0.120584	0.344572	0.363838	-0.305292	0.424366	-0.230971	0.549889	0.493393	0.1771	-0.347311	0.359782	0.349016	0.357267	-0.422853	0.256823	-0.423718	0.255747	-0.174348	0.653695	-0.0614643	0.875179
ENSG00000273272	CTA-384D8.34	NA	blue	0.96927	1.6253e-05	-0.953485	6.82824e-05	0.851162	0.00360958	-0.724309	0.0273212	0.664077	0.0510901	-0.64592	0.0602041	0.424744	0.254475	0.490033	0.180526	-0.386734	0.303857	-0.608789	0.081876	-0.523441	0.148116	0.340547	0.36984	0.444477	0.230656	-0.412888	0.269387	0.321978	0.398128	0.257245	0.503991	-0.373934	0.3215	0.296335	0.438761	-0.3991	0.287292	0.387674	0.30258	0.420855	0.259317	0.191947	0.620776	0.0428322	0.912876
ENSG00000050327	ARHGEF5	7984	blue	-0.968836	1.70635e-05	0.861722	0.00282028	-0.812007	0.00785003	0.782256	0.0127246	-0.74121	0.0222956	0.579427	0.102023	-0.542318	0.131432	-0.520381	0.150931	0.530969	0.141323	0.583676	0.0989393	0.478291	0.192794	-0.378803	0.31473	-0.452573	0.22125	0.531283	0.141043	-0.345235	0.362855	-0.314435	0.409895	0.325877	0.392107	-0.323911	0.395137	0.455239	0.218199	-0.218589	0.572045	-0.219275	0.570811	-0.294116	0.44236	-0.240247	0.533506
ENSG00000113593	PPWD1	23398	blue	-0.967612	1.95049e-05	0.949078	9.33263e-05	-0.884334	0.00154481	0.733461	0.0245165	-0.621551	0.0739572	0.554746	0.121085	-0.425244	0.253856	-0.481532	0.189362	0.466193	0.205909	0.573085	0.106734	0.525699	0.146059	-0.333703	0.380152	-0.468035	0.20388	0.495721	0.174747	-0.312183	0.413438	-0.282986	0.460605	0.385725	0.305229	-0.299845	0.433095	0.378091	0.315716	-0.367327	0.330804	-0.33294	0.38131	-0.244291	0.526424	-0.0544289	0.889392
ENSG00000187824	TMEM220	388335	blue	-0.966584	2.1737e-05	0.915573	0.000529689	-0.853533	0.0034206	0.676952	0.0451944	-0.697264	0.0368145	0.485058	0.185668	-0.375284	0.319616	-0.414305	0.267582	0.545997	0.128316	0.645431	0.0604626	0.576379	0.104271	-0.331624	0.383311	-0.334994	0.378197	0.590573	0.0940555	-0.425637	0.25337	-0.379689	0.313505	0.296117	0.439115	-0.20661	0.593785	0.413566	0.268523	-0.255693	0.506658	-0.221932	0.566031	-0.359241	0.342366	-0.171564	0.658953
ENSG00000124177	CHD6	84181	blue	-0.965203	2.50118e-05	0.910399	0.000648895	-0.904778	0.000798389	0.782138	0.0127473	-0.606709	0.0832145	0.535801	0.13706	-0.498216	0.172246	-0.527228	0.144675	0.526669	0.14518	0.492147	0.178366	0.429415	0.248724	-0.418119	0.262753	-0.557431	0.118916	0.495748	0.17472	-0.313301	0.411677	-0.283702	0.459421	0.388105	0.301997	-0.430714	0.247136	0.319107	0.402588	-0.384382	0.307061	-0.256116	0.50593	-0.299157	0.434202	-0.0815395	0.834807
ENSG00000183691	NOG	9241	blue	-0.964844	2.59186e-05	0.971761	1.212e-05	-0.879249	0.00178664	0.627937	0.070181	-0.646494	0.059901	0.573909	0.106115	-0.392012	0.296728	-0.400924	0.284889	0.449616	0.224661	0.521212	0.150164	0.539254	0.13406	-0.409751	0.273408	-0.521345	0.150042	0.450844	0.22324	-0.424982	0.25418	-0.231837	0.548351	0.4651	0.207118	-0.282585	0.461268	0.349761	0.356171	-0.41423	0.267678	-0.371137	0.325422	-0.27184	0.47919	-0.00133559	0.997279
ENSG00000188647	PTAR1	375743	blue	-0.964473	2.68781e-05	0.963407	2.9777e-05	-0.891618	0.00123941	0.698928	0.0361768	-0.645266	0.0605499	0.556205	0.119904	-0.370298	0.326604	-0.439561	0.236472	0.466166	0.205939	0.591471	0.0934305	0.515986	0.155028	-0.352964	0.351478	-0.463372	0.209037	0.486461	0.18421	-0.362825	0.337217	-0.257164	0.504129	0.381322	0.311256	-0.30711	0.42147	0.358378	0.343612	-0.391122	0.297924	-0.31992	0.401322	-0.305073	0.424716	-0.0104892	0.978633
ENSG00000181218	HIST3H2A	92815	blue	0.964053	2.7994e-05	-0.975102	7.82646e-06	0.886031	0.00146947	-0.679102	0.0442549	0.661013	0.0525618	-0.535212	0.137575	0.413328	0.268826	0.358822	0.34297	-0.516769	0.154294	-0.562761	0.114679	-0.624565	0.0721595	0.38967	0.29988	0.438091	0.238227	-0.44757	0.227037	0.366864	0.331459	0.300369	0.432252	-0.45702	0.216174	0.226201	0.558385	-0.320313	0.400711	0.422669	0.257052	0.369261	0.328066	0.267764	0.486064	0.0158762	0.967664
ENSG00000112182	BACH2	60468	blue	-0.963328	3.00006e-05	0.976242	6.64993e-06	-0.909898	0.000661361	0.682155	0.0429421	-0.640758	0.0629694	0.531968	0.140435	-0.427389	0.251209	-0.349381	0.356729	0.535717	0.137133	0.522758	0.148742	0.608865	0.0818273	-0.455611	0.217775	-0.457498	0.215633	0.399435	0.28685	-0.383688	0.308009	-0.323293	0.396093	0.469715	0.202041	-0.279804	0.465879	0.240983	0.532214	-0.496245	0.17422	-0.388281	0.301759	-0.280707	0.464379	0.0113614	0.976857
ENSG00000108424	KPNB1	3837	blue	-0.96171	3.48378e-05	0.935994	0.000205097	-0.836911	0.00489861	0.640452	0.063136	-0.781856	0.0128014	0.538202	0.13497	-0.406442	0.277684	-0.315843	0.407687	0.564642	0.113206	0.601166	0.0868465	0.59977	0.0877766	-0.423861	0.25557	-0.414394	0.267469	0.497389	0.173073	-0.475197	0.196102	-0.284097	0.458769	0.41659	0.264684	-0.209743	0.588071	0.382334	0.309865	-0.312575	0.41282	-0.256596	0.505106	-0.387806	0.302402	-0.102926	0.792164
ENSG00000184557	SOCS3	9021	blue	0.961449	3.56672e-05	-0.953915	6.61282e-05	0.814698	0.00748461	-0.70096	0.0354075	0.696146	0.0372471	-0.683245	0.0424798	0.45292	0.220851	0.439229	0.236867	-0.365663	0.333167	-0.611133	0.0803844	-0.597319	0.089424	0.357526	0.344844	0.401172	0.284563	-0.334931	0.378293	0.32169	0.398574	0.272156	0.47866	-0.411688	0.270922	0.226565	0.557737	-0.392127	0.296574	0.408837	0.274585	0.507536	0.163086	0.123339	0.751899	0.0472953	0.90383
ENSG00000085662	AKR1B1	231	blue	-0.961086	3.68429e-05	0.955155	6.01775e-05	-0.900325	0.000932675	0.740005	0.0226318	-0.67908	0.0442643	0.530703	0.141559	-0.481066	0.189853	-0.367127	0.331087	0.581016	0.100864	0.51527	0.155703	0.572897	0.106876	-0.453149	0.220588	-0.50816	0.162483	0.426748	0.251998	-0.34033	0.370165	-0.277275	0.470089	0.483655	0.187133	-0.317943	0.404402	0.272048	0.478841	-0.447098	0.227588	-0.313487	0.411384	-0.315704	0.407904	-0.0125788	0.974378
ENSG00000203668	CHML	1122	blue	-0.960687	3.81691e-05	0.962122	3.3556e-05	-0.872811	0.00212888	0.666696	0.0498535	-0.637949	0.0645077	0.53656	0.136397	-0.357643	0.344675	-0.419392	0.261151	0.458214	0.214822	0.604596	0.0845876	0.5706	0.108615	-0.316461	0.406718	-0.416007	0.265421	0.509197	0.161484	-0.367277	0.330874	-0.287025	0.453947	0.380784	0.311995	-0.227692	0.555725	0.388529	0.301423	-0.355458	0.347843	-0.336849	0.375395	-0.270018	0.482258	-0.0398381	0.91895
ENSG00000140577	CRTC3	64784	blue	-0.960499	3.88018e-05	0.826596	0.00600713	-0.8269	0.00597214	0.815682	0.00735399	-0.596657	0.0898718	0.625008	0.0718976	-0.528267	0.143739	-0.701518	0.0351981	0.389036	0.300737	0.556144	0.119953	0.327636	0.389405	-0.357369	0.345071	-0.456194	0.217112	0.486877	0.183778	-0.293486	0.443385	-0.360055	0.341193	0.198761	0.608181	-0.466836	0.205199	0.416979	0.264191	-0.27425	0.475146	-0.292939	0.444274	-0.191742	0.621156	-0.243328	0.528108
ENSG00000115808	STRN	6801	blue	-0.960102	4.01697e-05	0.937368	0.000190358	-0.824065	0.00630299	0.701008	0.0353893	-0.728986	0.025863	0.607898	0.0824479	-0.359154	0.342491	-0.447227	0.227437	0.421816	0.258116	0.689903	0.0397241	0.533172	0.13937	-0.288894	0.450881	-0.369581	0.327614	0.494454	0.176026	-0.363225	0.336644	-0.255098	0.507682	0.30882	0.418755	-0.236893	0.539409	0.461404	0.211234	-0.28775	0.452756	-0.317379	0.405283	-0.28991	0.449217	-0.0838187	0.830242
ENSG00000273033	RP11-67L2.2	NA	blue	-0.959141	4.3617e-05	0.870321	0.00227259	-0.906421	0.000752445	0.792082	0.0109382	-0.568258	0.110406	0.436862	0.239698	-0.566531	0.111738	-0.507287	0.163327	0.630613	0.0686349	0.441226	0.234493	0.496146	0.174319	-0.445342	0.229641	-0.502519	0.167982	0.54016	0.13328	-0.306908	0.421792	-0.419419	0.261117	0.384636	0.306714	-0.381176	0.311456	0.271531	0.479711	-0.355595	0.347644	-0.212114	0.583761	-0.287497	0.453171	-0.185309	0.633129
ENSG00000009694	TENM1	10178	blue	-0.958897	4.45246e-05	0.894085	0.00114631	-0.930094	0.000277616	0.797141	0.0100881	-0.505923	0.164651	0.498714	0.171749	-0.504578	0.165962	-0.576492	0.104187	0.515777	0.155225	0.458608	0.214377	0.419752	0.2607	-0.424042	0.255345	-0.517496	0.153614	0.479135	0.191897	-0.28202	0.462203	-0.382416	0.309752	0.339579	0.371291	-0.461045	0.211636	0.24505	0.5251	-0.438774	0.23741	-0.294958	0.440992	-0.243507	0.527794	-0.0961534	0.805621
ENSG00000079691	LRRC16A	55604	blue	-0.958752	4.50706e-05	0.820032	0.00679488	-0.806621	0.00861716	0.812575	0.00777183	-0.605678	0.0838826	0.600889	0.0870304	-0.514576	0.156356	-0.680916	0.0434717	0.398153	0.288543	0.612763	0.0793563	0.402511	0.282807	-0.307495	0.420859	-0.348126	0.358579	0.509305	0.161379	-0.28086	0.464125	-0.432581	0.244864	0.155667	0.689212	-0.374608	0.320558	0.442246	0.233285	-0.232333	0.547472	-0.304472	0.425675	-0.164362	0.672611	-0.294729	0.441365
ENSG00000130429	ARPC1B	10095	blue	0.958734	4.51397e-05	-0.851612	0.0035732	0.8428	0.00433321	-0.730356	0.0254455	0.719719	0.0288036	-0.450708	0.223397	0.465155	0.207057	0.446217	0.228616	-0.634217	0.0665873	-0.592341	0.0928272	-0.508279	0.162368	0.395542	0.29201	0.373997	0.321413	-0.619483	0.075206	0.426548	0.252245	0.408787	0.274651	-0.273124	0.477034	0.288387	0.451711	-0.392012	0.296728	0.205753	0.595351	0.108444	0.781232	0.422404	0.257382	0.263352	0.493551
ENSG00000173114	LRRN3	54674	blue	-0.958264	4.6944e-05	0.964071	2.79465e-05	-0.945509	0.00011788	0.672904	0.0469986	-0.591951	0.0930977	0.492256	0.178254	-0.381844	0.310537	-0.382035	0.310275	0.547402	0.127138	0.495604	0.174865	0.516305	0.154729	-0.484412	0.186342	-0.489608	0.180963	0.434364	0.242705	-0.423308	0.256257	-0.328859	0.387531	0.419217	0.261371	-0.37407	0.32131	0.190721	0.623052	-0.519711	0.151552	-0.319534	0.401923	-0.360758	0.340182	0.0306891	0.93753
ENSG00000137642	SORL1	6653	blue	-0.957846	4.85871e-05	0.923743	0.000374004	-0.783796	0.0124326	0.644725	0.060837	-0.710174	0.0320527	0.600824	0.0870738	-0.423151	0.256452	-0.443132	0.232239	0.405585	0.278796	0.614492	0.0782757	0.587527	0.0961936	-0.277324	0.470008	-0.416668	0.264584	0.520096	0.151195	-0.371074	0.325511	-0.247656	0.52056	0.395616	0.291911	-0.147655	0.704611	0.527958	0.144017	-0.220949	0.567798	-0.352159	0.352653	-0.190727	0.623041	-0.148288	0.70339
ENSG00000262418	PTPRC	NA	blue	-0.957602	4.95667e-05	0.8853	0.00150159	-0.787783	0.0116974	0.646448	0.0599256	-0.699772	0.035856	0.550364	0.124676	-0.371192	0.325345	-0.489825	0.18074	0.427608	0.25094	0.665999	0.0501808	0.529412	0.142712	-0.257462	0.503618	-0.334931	0.378293	0.605125	0.0842424	-0.41896	0.261694	-0.330549	0.384949	0.255437	0.507098	-0.17712	0.648475	0.536086	0.136811	-0.155818	0.688923	-0.252429	0.512285	-0.274862	0.474121	-0.228929	0.553521
ENSG00000110074	FOXRED1	55572	blue	-0.957362	5.05472e-05	0.967369	2.00165e-05	-0.905429	0.000779939	0.702777	0.0347289	-0.606461	0.0833747	0.581663	0.100393	-0.425751	0.253229	-0.403988	0.280876	0.463909	0.208439	0.530129	0.142071	0.566291	0.111924	-0.455574	0.217817	-0.43809	0.238228	0.33137	0.383698	-0.352956	0.351489	-0.335978	0.376709	0.423325	0.256236	-0.329503	0.386546	0.213716	0.580854	-0.544973	0.129179	-0.457945	0.215127	-0.222226	0.565504	0.0288419	0.941285
ENSG00000138439	FAM117B	150864	blue	-0.957273	5.09096e-05	0.804858	0.00887898	-0.766458	0.0159904	0.685022	0.0417325	-0.756931	0.0182071	0.579319	0.102102	-0.451336	0.222673	-0.554332	0.121422	0.472352	0.199171	0.629166	0.0694683	0.393399	0.29487	-0.385296	0.305814	-0.359819	0.341533	0.581709	0.10036	-0.495928	0.174539	-0.374866	0.320198	0.16823	0.665264	-0.331003	0.384257	0.494798	0.175678	-0.129666	0.73952	-0.159971	0.680979	-0.366463	0.332029	-0.34217	0.367415
ENSG00000111731	C2CD5	9847	blue	-0.957201	5.1207e-05	0.978378	4.79196e-06	-0.889307	0.00133129	0.67843	0.0445472	-0.655618	0.0552183	0.528562	0.143474	-0.37684	0.317451	-0.353132	0.351231	0.507653	0.162973	0.5873	0.0963544	0.616394	0.0770967	-0.36871	0.328845	-0.416454	0.264855	0.450185	0.224002	-0.359955	0.341338	-0.29366	0.443101	0.432658	0.244771	-0.227171	0.556653	0.315222	0.40866	-0.428224	0.250183	-0.360687	0.340284	-0.285818	0.455933	0.0080076	0.983688
ENSG00000146463	ZMYM4	9202	blue	-0.956541	5.39922e-05	0.973718	9.44427e-06	-0.900703	0.000920706	0.711585	0.031558	-0.672255	0.0472918	0.563983	0.113721	-0.454628	0.218897	-0.341109	0.369	0.537391	0.135673	0.516794	0.154271	0.589167	0.0950385	-0.473257	0.198193	-0.493396	0.177096	0.356257	0.346683	-0.35469	0.34896	-0.271079	0.480471	0.497345	0.173117	-0.312663	0.412682	0.233867	0.544754	-0.513554	0.157323	-0.390154	0.299228	-0.285804	0.455955	0.0408896	0.916816
ENSG00000083097	DOPEY1	23033	blue	-0.956233	5.53234e-05	0.950544	8.43764e-05	-0.859777	0.0029557	0.702348	0.0348881	-0.674031	0.046492	0.60697	0.083046	-0.44457	0.230547	-0.445645	0.229286	0.447171	0.227502	0.523166	0.148368	0.48254	0.188302	-0.383155	0.30874	-0.577476	0.103459	0.44626	0.228567	-0.342038	0.367611	-0.156553	0.687515	0.471823	0.199746	-0.335762	0.377035	0.391604	0.297276	-0.376419	0.318036	-0.331715	0.383173	-0.266668	0.487919	-0.00151765	0.996908
ENSG00000170471	RALGAPB	57148	blue	-0.955817	5.71646e-05	0.902765	0.000857286	-0.787394	0.0117679	0.755559	0.0185423	-0.770904	0.0150206	0.642413	0.0620741	-0.494749	0.175728	-0.470232	0.201477	0.452176	0.221706	0.619165	0.0753997	0.513251	0.157611	-0.323195	0.396243	-0.470488	0.201198	0.470277	0.201427	-0.306109	0.423064	-0.1952	0.614754	0.390897	0.298227	-0.267001	0.487356	0.498026	0.172436	-0.242982	0.528712	-0.298674	0.434981	-0.245722	0.523927	-0.13309	0.732842
ENSG00000152270	PDE3B	5140	blue	-0.955466	5.87486e-05	0.946856	0.000108135	-0.911032	0.000633405	0.652439	0.0568227	-0.59518	0.0908769	0.422485	0.257282	-0.360497	0.340557	-0.377028	0.317189	0.571664	0.107807	0.548921	0.125872	0.588033	0.0958361	-0.366573	0.331873	-0.409775	0.273377	0.569104	0.109757	-0.405627	0.278742	-0.36935	0.327941	0.38412	0.30742	-0.234055	0.544421	0.30777	0.420422	-0.367548	0.33049	-0.249416	0.517503	-0.34818	0.358499	-0.0672137	0.863588
ENSG00000219665	CTD-2006C1.2	NA	blue	-0.954911	6.13198e-05	0.94935	9.16193e-05	-0.884073	0.00155664	0.673979	0.0465151	-0.62073	0.0744513	0.506848	0.163752	-0.531444	0.1409	-0.350272	0.35542	0.569124	0.109742	0.415034	0.266655	0.629448	0.0693055	-0.473281	0.198167	-0.550347	0.12469	0.420027	0.260354	-0.355752	0.347416	-0.299669	0.433378	0.573645	0.106313	-0.250794	0.515115	0.270626	0.481234	-0.446398	0.228405	-0.375997	0.318623	-0.215122	0.578307	-0.042148	0.914264
ENSG00000025156	HSF2	3298	blue	-0.954909	6.133e-05	0.847324	0.00393045	-0.910833	0.000638256	0.767143	0.0158384	-0.52195	0.149484	0.456328	0.21696	-0.48897	0.181618	-0.61152	0.0801396	0.543275	0.130617	0.450719	0.223385	0.3398	0.370959	-0.420269	0.260051	-0.536402	0.136534	0.588913	0.0952171	-0.353515	0.350672	-0.380283	0.312687	0.27798	0.468914	-0.488266	0.182344	0.305293	0.424364	-0.322636	0.397108	-0.15929	0.682281	-0.334464	0.378999	-0.185812	0.632189
ENSG00000131626	PPFIA1	8500	blue	-0.954785	6.19112e-05	0.96091	3.74237e-05	-0.90331	0.000841069	0.663306	0.0514581	-0.677743	0.0448475	0.550152	0.124851	-0.4705	0.201185	-0.309121	0.418278	0.56847	0.110243	0.454655	0.218866	0.57456	0.105627	-0.560131	0.116758	-0.528476	0.143551	0.339113	0.37199	-0.436684	0.239913	-0.28692	0.454119	0.525854	0.145919	-0.33945	0.371484	0.184539	0.634567	-0.538551	0.134668	-0.376654	0.317709	-0.324423	0.394347	0.0269437	0.945144
ENSG00000161551	ZNF577	84765	blue	-0.954669	6.2461e-05	0.963539	2.94051e-05	-0.864173	0.00265582	0.64243	0.0620653	-0.627529	0.0704183	0.546392	0.127985	-0.446452	0.228342	-0.3449	0.363351	0.485927	0.184764	0.519772	0.151495	0.674035	0.0464901	-0.418774	0.261927	-0.407025	0.276928	0.381614	0.310854	-0.373834	0.32164	-0.356402	0.346473	0.48112	0.189796	-0.182029	0.63926	0.284671	0.457822	-0.459184	0.213727	-0.462947	0.20951	-0.173898	0.654544	-0.0374912	0.923713
ENSG00000074966	TXK	7294	blue	-0.954638	6.26131e-05	0.976767	6.15209e-06	-0.855941	0.0032358	0.697866	0.0365828	-0.655395	0.0553299	0.608038	0.0823577	-0.427203	0.251438	-0.396057	0.291324	0.426711	0.252044	0.574276	0.10584	0.610748	0.0806283	-0.348044	0.358699	-0.450971	0.223094	0.383049	0.308885	-0.300509	0.432026	-0.242965	0.528742	0.467624	0.204332	-0.226003	0.55874	0.356376	0.34651	-0.432694	0.244727	-0.451486	0.2225	-0.173483	0.655328	0.0159624	0.967489
ENSG00000162434	JAK1	3716	blue	-0.954497	6.32838e-05	0.96291	3.11999e-05	-0.907613	0.000720298	0.648525	0.0588376	-0.63029	0.0688207	0.468518	0.203351	-0.352711	0.351847	-0.367675	0.33031	0.545794	0.128487	0.542051	0.13166	0.548065	0.126585	-0.379166	0.314229	-0.483088	0.187727	0.541933	0.131761	-0.410744	0.272133	-0.269038	0.483913	0.428089	0.250349	-0.272192	0.478599	0.325426	0.392802	-0.381793	0.310608	-0.249842	0.516764	-0.371424	0.325018	-0.00757805	0.984563
ENSG00000121741	ZMYM2	7750	blue	-0.953868	6.63587e-05	0.948051	9.99789e-05	-0.934357	0.000223695	0.667186	0.0496244	-0.60964	0.0813326	0.463437	0.208964	-0.415521	0.266038	-0.37836	0.315343	0.589708	0.0946596	0.44748	0.227142	0.488654	0.181943	-0.483443	0.187355	-0.576242	0.104373	0.499766	0.170703	-0.427735	0.250783	-0.264654	0.491338	0.472486	0.199026	-0.379377	0.313937	0.240091	0.53378	-0.448765	0.225648	-0.232806	0.546633	-0.3994	0.286896	0.00626319	0.987241
ENSG00000180871	CXCR2	3579	blue	0.953382	6.88043e-05	-0.851936	0.00354714	0.831977	0.00540967	-0.7509	0.0197109	0.727628	0.0262807	-0.538435	0.134768	0.430021	0.247982	0.461833	0.210754	-0.546488	0.127904	-0.6692	0.0486891	-0.503954	0.166573	0.420025	0.260357	0.250247	0.516061	-0.472415	0.199104	0.420455	0.259818	0.474284	0.197084	-0.173777	0.654774	0.321604	0.398708	-0.316832	0.406138	0.312087	0.41359	0.240723	0.532672	0.370586	0.326197	0.229206	0.553027
ENSG00000227184	EPPK1	NA	blue	-0.952346	7.42343e-05	0.957807	4.87458e-05	-0.821906	0.00656318	0.665184	0.0505654	-0.68116	0.043367	0.614842	0.0780578	-0.50107	0.169411	-0.345626	0.362274	0.452353	0.221503	0.529159	0.142939	0.691314	0.0391551	-0.411677	0.270936	-0.421467	0.258552	0.326128	0.391722	-0.334539	0.378886	-0.306879	0.421839	0.518338	0.152828	-0.160098	0.680737	0.331316	0.383781	-0.439579	0.236451	-0.512416	0.158404	-0.112674	0.772877	-0.0466446	0.905148
ENSG00000148700	ADD3	120	blue	-0.952299	7.44841e-05	0.971172	1.30213e-05	-0.862609	0.00276001	0.595189	0.0908705	-0.649053	0.0585635	0.535061	0.137707	-0.345971	0.361763	-0.362028	0.338358	0.45583	0.217525	0.552815	0.122659	0.580194	0.101462	-0.354222	0.349641	-0.472905	0.198573	0.496584	0.17388	-0.427002	0.251685	-0.233308	0.545743	0.454558	0.218976	-0.205517	0.595782	0.384714	0.306608	-0.365115	0.333946	-0.343437	0.365527	-0.284058	0.458833	-0.00747132	0.98478
ENSG00000187608	ISG15	9636	blue	0.95176	7.74332e-05	-0.972757	1.06995e-05	0.848502	0.00382998	-0.690177	0.0396132	0.667411	0.049519	-0.651293	0.0574077	0.456922	0.216285	0.409493	0.273741	-0.40201	0.283464	-0.521576	0.149829	-0.552564	0.122865	0.392993	0.295413	0.545365	0.128849	-0.345546	0.362393	0.314661	0.409541	0.167077	0.667453	-0.516555	0.154495	0.287563	0.453064	-0.355971	0.347098	0.450787	0.223307	0.458705	0.214268	0.172957	0.656321	-0.0437673	0.91098
ENSG00000144357	UBR3	130507	blue	-0.951425	7.93022e-05	0.912197	0.000605548	-0.842273	0.00438194	0.666706	0.0498486	-0.691578	0.0390493	0.454527	0.219011	-0.397818	0.288988	-0.387265	0.303136	0.571014	0.1083	0.594188	0.0915556	0.581102	0.100801	-0.311021	0.415272	-0.41111	0.271663	0.624068	0.0724541	-0.394133	0.293888	-0.306109	0.423064	0.37534	0.319537	-0.183079	0.637296	0.444455	0.230682	-0.218192	0.572761	-0.179284	0.644407	-0.358291	0.343738	-0.152934	0.694454
ENSG00000156587	UBE2L6	9246	blue	0.951212	8.05086e-05	-0.793632	0.0106727	0.810087	0.00811788	-0.719683	0.0288154	0.679365	0.0441408	-0.505575	0.16499	0.563089	0.114421	0.56456	0.11327	-0.568127	0.110507	-0.456667	0.216574	-0.357425	0.344991	0.455611	0.217775	0.54215	0.131575	-0.607196	0.0829002	0.443526	0.231775	0.335488	0.37745	-0.306024	0.423199	0.413724	0.268322	-0.428109	0.250324	0.16597	0.669554	0.0980671	0.801814	0.364595	0.334688	0.322121	0.397906
ENSG00000165288	BRWD3	254065	blue	-0.95121	8.05228e-05	0.840278	0.0045696	-0.795498	0.010359	0.657099	0.0544809	-0.661297	0.0524245	0.45252	0.221311	-0.483151	0.187661	-0.483814	0.186967	0.550492	0.12457	0.537499	0.13558	0.536723	0.136255	-0.320622	0.400232	-0.411682	0.270929	0.66834	0.0490869	-0.416927	0.264257	-0.381459	0.311067	0.325483	0.392714	-0.188808	0.626608	0.500811	0.169666	-0.115405	0.767492	-0.159917	0.681083	-0.28796	0.452412	-0.316465	0.406712
ENSG00000165240	ATP7A	538	blue	-0.951153	8.08449e-05	0.915293	0.000535722	-0.905868	0.000767701	0.646157	0.0600786	-0.615909	0.0773963	0.362047	0.338332	-0.39594	0.29148	-0.34415	0.364466	0.660751	0.0526891	0.51801	0.153134	0.601143	0.0868621	-0.409044	0.274319	-0.402238	0.283165	0.613627	0.0788152	-0.444357	0.230797	-0.418098	0.26278	0.385594	0.305407	-0.224014	0.562299	0.289765	0.449455	-0.325573	0.392575	-0.167547	0.66656	-0.407934	0.275752	-0.135287	0.728564
ENSG00000101126	ADNP	23394	blue	-0.951065	8.13482e-05	0.939791	0.000166209	-0.922233	0.000399966	0.669967	0.0483358	-0.605843	0.0837757	0.40965	0.273538	-0.36223	0.338069	-0.379859	0.313271	0.60209	0.0862345	0.53083	0.141446	0.5348	0.137936	-0.38383	0.307816	-0.464808	0.207442	0.589591	0.0947415	-0.40614	0.278075	-0.323204	0.39623	0.391923	0.296847	-0.291071	0.447319	0.300288	0.432383	-0.361831	0.338641	-0.183278	0.636923	-0.410918	0.271909	-0.0483533	0.901687
ENSG00000181690	PLAG1	5324	blue	-0.950916	8.22062e-05	0.95683	5.27598e-05	-0.949593	9.01089e-05	0.664063	0.0510968	-0.555342	0.120602	0.469606	0.20216	-0.412236	0.27022	-0.359392	0.342149	0.565914	0.112216	0.453553	0.220125	0.559053	0.117617	-0.521143	0.150228	-0.465857	0.20628	0.391579	0.29731	-0.417971	0.262939	-0.391805	0.297007	0.440358	0.235523	-0.356193	0.346775	0.126817	0.745087	-0.568647	0.110107	-0.366289	0.332277	-0.316378	0.406849	0.023317	0.952521
ENSG00000143110	C1orf162	128346	blue	0.950811	8.28181e-05	-0.818677	0.00696579	0.908141	0.000706349	-0.732132	0.0249113	0.579171	0.102211	-0.417473	0.263568	0.430796	0.247036	0.557537	0.11883	-0.606387	0.0834229	-0.506139	0.164441	-0.33185	0.382968	0.481741	0.189142	0.424203	0.255145	-0.603021	0.0856201	0.470867	0.200784	0.47367	0.197746	-0.171484	0.659104	0.495962	0.174505	-0.250321	0.515933	0.313679	0.411083	0.0819822	0.83392	0.469869	0.201873	0.23929	0.535188
ENSG00000234684	SDCBP2-AS1	NA	blue	-0.950449	8.49389e-05	0.929713	0.000282843	-0.877807	0.00185972	0.57647	0.104204	-0.654991	0.0555321	0.431773	0.245846	-0.306454	0.422514	-0.357779	0.344477	0.555168	0.120742	0.562719	0.114712	0.533803	0.138813	-0.374272	0.321028	-0.430908	0.246899	0.621512	0.0739803	-0.51409	0.156816	-0.30928	0.418026	0.361199	0.339549	-0.230506	0.550715	0.37412	0.321241	-0.286063	0.455529	-0.173621	0.655067	-0.436008	0.240724	-0.0950503	0.807817
ENSG00000145041	VPRBP	9730	blue	-0.949801	8.88367e-05	0.872064	0.00217128	-0.852393	0.00351066	0.776679	0.0138208	-0.641019	0.0628279	0.558098	0.118381	-0.437824	0.238546	-0.580761	0.101049	0.46268	0.209807	0.577123	0.10372	0.358166	0.343918	-0.325937	0.392015	-0.503737	0.166785	0.558496	0.118062	-0.315378	0.408415	-0.245863	0.523681	0.274602	0.474556	-0.421447	0.258576	0.429648	0.248438	-0.260797	0.497908	-0.187262	0.629486	-0.329449	0.386629	-0.134907	0.729303
ENSG00000072778	ACADVL	37	blue	0.949389	9.13772e-05	-0.870266	0.00227582	0.898434	0.000994201	-0.742756	0.0218691	0.63208	0.067797	-0.438371	0.237892	0.365785	0.332993	0.493597	0.176892	-0.584032	0.0986834	-0.607399	0.0827691	-0.413544	0.26855	0.378114	0.315684	0.378435	0.315239	-0.607009	0.0830205	0.407517	0.276291	0.395433	0.292154	-0.200466	0.605044	0.395053	0.29266	-0.316978	0.40591	0.297348	0.437123	0.107779	0.782548	0.463894	0.208456	0.157551	0.685605
ENSG00000185507	IRF7	3665	blue	0.949371	9.14887e-05	-0.907943	0.000711566	0.80999	0.00813158	-0.624764	0.0720416	0.690685	0.0394079	-0.515618	0.155374	0.317802	0.404623	0.438556	0.237671	-0.449525	0.224766	-0.66862	0.048957	-0.540754	0.13277	0.2519	0.513201	0.342361	0.36713	-0.615919	0.0773903	0.427345	0.251264	0.301645	0.430202	-0.277743	0.469308	0.168742	0.664294	-0.506486	0.164103	0.186217	0.631434	0.229369	0.552737	0.32497	0.393504	0.162879	0.675433
ENSG00000256771	ZNF253	NA	blue	-0.949359	9.15628e-05	0.972042	1.17068e-05	-0.939055	0.000173302	0.650485	0.0578232	-0.569632	0.109353	0.456514	0.216749	-0.365887	0.332848	-0.358296	0.34373	0.550039	0.124944	0.488472	0.182131	0.556022	0.120051	-0.432307	0.245197	-0.493114	0.177383	0.475199	0.1961	-0.398221	0.288453	-0.308895	0.418636	0.453975	0.219643	-0.309363	0.417895	0.22416	0.562038	-0.486244	0.184435	-0.310506	0.416085	-0.338485	0.372933	0.0402455	0.918123
ENSG00000234608	MAPKAPK5-AS1	NA	blue	-0.949353	9.15998e-05	0.972508	1.10437e-05	-0.931838	0.000254558	0.623157	0.0729955	-0.568049	0.110567	0.498569	0.171894	-0.361665	0.33888	-0.378561	0.315065	0.500381	0.170093	0.462625	0.209869	0.50929	0.161394	-0.457509	0.21562	-0.542194	0.131537	0.44564	0.229292	-0.429658	0.248426	-0.26491	0.490902	0.466715	0.205333	-0.347863	0.358967	0.229629	0.552275	-0.502208	0.168288	-0.337719	0.374085	-0.327163	0.39013	0.0596868	0.878767
ENSG00000117625	RCOR3	55758	blue	-0.949256	9.22074e-05	0.974941	8.00399e-06	-0.923869	0.000371882	0.642526	0.0620136	-0.636113	0.0655256	0.504367	0.166168	-0.400988	0.284805	-0.299089	0.434312	0.56556	0.112491	0.47884	0.19221	0.582769	0.0995928	-0.514693	0.156247	-0.493827	0.17666	0.381921	0.310432	-0.435968	0.240772	-0.301257	0.430824	0.496017	0.174449	-0.315979	0.407474	0.177513	0.647736	-0.541026	0.132537	-0.357293	0.345181	-0.347364	0.359703	0.0571243	0.883943
ENSG00000138468	SENP7	57337	blue	-0.949251	9.22388e-05	0.940148	0.000162844	-0.934052	0.000227283	0.658301	0.0538867	-0.544234	0.129804	0.453248	0.220475	-0.381562	0.310926	-0.443996	0.231222	0.531104	0.141202	0.450859	0.223223	0.449472	0.224827	-0.419106	0.26151	-0.57273	0.107002	0.543773	0.130194	-0.403334	0.28173	-0.266647	0.487955	0.426764	0.251979	-0.382656	0.309423	0.277964	0.46894	-0.416514	0.264779	-0.233836	0.544808	-0.35923	0.342383	-0.00375737	0.992346
ENSG00000174606	ANGEL2	90806	blue	-0.949094	9.32231e-05	0.920896	0.000423983	-0.902999	0.000850304	0.656052	0.0550012	-0.628175	0.0700425	0.469627	0.202137	-0.322112	0.39792	-0.444158	0.231031	0.527096	0.144794	0.553638	0.121987	0.415261	0.266367	-0.381961	0.310377	-0.499276	0.17119	0.592515	0.0927076	-0.45065	0.223464	-0.256922	0.504545	0.325727	0.392338	-0.373261	0.322442	0.346678	0.360717	-0.328646	0.387858	-0.154153	0.692115	-0.451275	0.222743	-0.0492759	0.899819
ENSG00000112234	FBXL4	26235	blue	-0.948912	9.43823e-05	0.948964	9.40505e-05	-0.838778	0.00471428	0.564856	0.113039	-0.641904	0.0623487	0.500213	0.170259	-0.375696	0.319042	-0.331578	0.383382	0.483211	0.187598	0.544188	0.129843	0.662214	0.0519819	-0.364689	0.334554	-0.389615	0.299955	0.497273	0.173189	-0.450268	0.223906	-0.338721	0.372578	0.445142	0.229876	-0.118947	0.760522	0.373536	0.322056	-0.341548	0.368343	-0.371651	0.324699	-0.236854	0.539478	-0.0886959	0.820491
ENSG00000198677	TTC37	9652	blue	-0.948733	9.55286e-05	0.944672	0.000124239	-0.790496	0.0112144	0.669951	0.048343	-0.782749	0.0126307	0.694846	0.0377544	-0.404378	0.280368	-0.401759	0.283793	0.378431	0.315244	0.630771	0.0685447	0.520576	0.150751	-0.359917	0.341391	-0.467456	0.204517	0.379082	0.314344	-0.381467	0.311056	-0.141232	0.717025	0.41852	0.262248	-0.260106	0.499088	0.451623	0.222342	-0.339685	0.371132	-0.390734	0.298447	-0.254888	0.508043	-0.0197847	0.959708
ENSG00000143772	ITPKB	3707	blue	-0.948351	9.80052e-05	0.972116	1.15996e-05	-0.850806	0.00363859	0.668828	0.0488607	-0.703762	0.0343645	0.62775	0.0702894	-0.403005	0.282161	-0.380456	0.312448	0.429228	0.248952	0.552126	0.123225	0.525137	0.146569	-0.388868	0.300964	-0.542205	0.131529	0.393625	0.294567	-0.362327	0.337931	-0.137161	0.724921	0.490252	0.180302	-0.29478	0.441282	0.371587	0.32479	-0.41669	0.264557	-0.378592	0.315021	-0.270674	0.481154	0.0525546	0.893183
ENSG00000129422	MTUS1	57509	blue	-0.947915	0.000100887	0.968921	1.69033e-05	-0.854057	0.00337981	0.69399	0.038091	-0.736259	0.0236985	0.61413	0.0785011	-0.455424	0.217988	-0.30126	0.43082	0.506166	0.164414	0.558251	0.118258	0.628796	0.0696822	-0.466615	0.205443	-0.444929	0.230125	0.303177	0.427746	-0.362765	0.337303	-0.253218	0.510923	0.499695	0.170773	-0.255984	0.506157	0.264739	0.491193	-0.496353	0.174112	-0.435477	0.241363	-0.259209	0.500623	0.0331018	0.932627
ENSG00000115020	PIKFYVE	200576	blue	-0.947237	0.00010549	0.955589	5.81918e-05	-0.823941	0.00631776	0.672198	0.047318	-0.66522	0.0505482	0.672236	0.0473006	-0.452404	0.221444	-0.451138	0.222902	0.355734	0.347442	0.515011	0.155947	0.503224	0.167289	-0.366152	0.332471	-0.577036	0.103784	0.372013	0.324192	-0.323083	0.396417	-0.124787	0.749061	0.502513	0.167987	-0.29768	0.436586	0.41526	0.266369	-0.395929	0.291495	-0.442014	0.23356	-0.159718	0.681464	0.0200529	0.959162
ENSG00000122085	MTERFD2	130916	blue	-0.947217	0.000105625	0.945579	0.000117355	-0.936594	0.000198572	0.652626	0.056727	-0.587458	0.0962427	0.450443	0.223704	-0.306098	0.423082	-0.408404	0.275144	0.539537	0.133816	0.536716	0.136261	0.453129	0.220611	-0.410717	0.272167	-0.481194	0.189718	0.542838	0.130988	-0.441362	0.234333	-0.293041	0.444108	0.348249	0.358397	-0.374921	0.320122	0.261393	0.49689	-0.422721	0.256988	-0.207585	0.592005	-0.437721	0.238669	0.0108103	0.97798
ENSG00000100911	PSME2	5721	blue	0.946812	0.000108446	-0.931592	0.000257728	0.845216	0.00411479	-0.648705	0.0587443	0.734085	0.0243325	-0.510984	0.159769	0.522025	0.149415	0.28056	0.464623	-0.618315	0.075918	-0.448019	0.226514	-0.627134	0.0706489	0.494932	0.175542	0.548484	0.126236	-0.443942	0.231286	0.420275	0.260044	0.244723	0.525671	-0.57935	0.10208	0.22608	0.558602	-0.316057	0.40735	0.373208	0.322517	0.286745	0.454408	0.319942	0.401289	0.0687725	0.860449
ENSG00000159023	EPB41	2035	blue	-0.946749	0.000108886	0.948323	9.81843e-05	-0.787721	0.0117087	0.572705	0.10702	-0.774529	0.0142597	0.595	0.0909995	-0.450344	0.223818	-0.275507	0.473042	0.486731	0.18393	0.529372	0.142748	0.661967	0.052101	-0.423619	0.25587	-0.477619	0.19351	0.416734	0.264501	-0.460683	0.212042	-0.208022	0.591206	0.548806	0.125968	-0.125839	0.747002	0.417605	0.263401	-0.327046	0.390311	-0.384199	0.307311	-0.247533	0.520773	-0.0688128	0.860368
ENSG00000126216	TUBGCP3	10426	blue	-0.946577	0.000110109	0.798748	0.00982769	-0.808945	0.00828021	0.673848	0.0465738	-0.588361	0.0956052	0.514924	0.156029	-0.482503	0.18834	-0.646114	0.0601015	0.447677	0.226913	0.469863	0.20188	0.304735	0.425255	-0.367364	0.33075	-0.535221	0.137567	0.647428	0.0594109	-0.437818	0.238553	-0.321403	0.39902	0.24633	0.522868	-0.409397	0.273864	0.482332	0.18852	-0.142523	0.714525	-0.137352	0.724551	-0.299705	0.433321	-0.306741	0.422058
ENSG00000152042	NBPF11	284565	blue	-0.946338	0.000111812	0.940724	0.000157513	-0.832527	0.00535096	0.646433	0.0599332	-0.759651	0.0175547	0.523071	0.148455	-0.327117	0.390202	-0.327818	0.389127	0.524409	0.147232	0.668631	0.0489522	0.587205	0.0964214	-0.3275	0.389614	-0.362396	0.337831	0.533562	0.139025	-0.428274	0.250121	-0.259483	0.500155	0.356644	0.346121	-0.184248	0.635111	0.419209	0.261381	-0.28267	0.461127	-0.23563	0.541636	-0.395598	0.291935	-0.0679619	0.862081
ENSG00000147162	OGT	8473	blue	-0.946283	0.000112208	0.935775	0.000207526	-0.789349	0.0114169	0.746564	0.0208414	-0.68401	0.0421568	0.665616	0.0503612	-0.514706	0.156234	-0.45714	0.216038	0.379464	0.313816	0.583364	0.0991638	0.609631	0.081338	-0.293531	0.443311	-0.448403	0.226068	0.367861	0.330046	-0.217111	0.574713	-0.22016	0.569218	0.464141	0.208181	-0.194471	0.616101	0.451673	0.222285	-0.34336	0.365641	-0.478452	0.192623	-0.0668724	0.864275	-0.0648442	0.868363
ENSG00000099204	ABLIM1	3983	blue	-0.945955	0.000114586	0.982522	2.2849e-06	-0.851661	0.00356927	0.587673	0.0960904	-0.667411	0.0495192	0.559148	0.117541	-0.371106	0.325466	-0.311161	0.415051	0.454992	0.218481	0.536965	0.136044	0.631745	0.0679879	-0.384286	0.307192	-0.470377	0.201318	0.423226	0.256358	-0.415898	0.265559	-0.224912	0.56069	0.510956	0.159796	-0.175803	0.650954	0.351412	0.353748	-0.414884	0.266845	-0.408471	0.275058	-0.244727	0.525663	0.0254423	0.948197
ENSG00000138795	LEF1	51176	blue	-0.945848	0.000115368	0.97194	1.18556e-05	-0.874246	0.00204897	0.712424	0.0312663	-0.701996	0.0350195	0.61334	0.0789947	-0.391281	0.29771	-0.355938	0.347146	0.466558	0.205506	0.59683	0.0897545	0.555531	0.120449	-0.419871	0.26055	-0.440889	0.234894	0.334872	0.378381	-0.344714	0.363628	-0.231636	0.548708	0.427974	0.25049	-0.312962	0.412211	0.273729	0.476019	-0.495607	0.174862	-0.403405	0.281638	-0.29259	0.444842	0.0663674	0.865293
ENSG00000100605	ITPK1	3705	blue	0.945749	0.000116097	-0.932714	0.000243512	0.818631	0.00697164	-0.595091	0.0909378	0.758786	0.0177604	-0.494988	0.175486	0.38786	0.302329	0.290523	0.448214	-0.563769	0.113888	-0.574346	0.105787	-0.621486	0.0739962	0.372099	0.324071	0.440917	0.234861	-0.555558	0.120427	0.467921	0.204006	0.242637	0.529317	-0.45982	0.213011	0.143864	0.711931	-0.432633	0.244801	0.253124	0.511084	0.224613	0.561225	0.375085	0.319894	0.102947	0.792122
ENSG00000078177	N4BP2	55728	blue	-0.945467	0.000118194	0.970761	1.36773e-05	-0.894827	0.00111928	0.694669	0.037824	-0.610875	0.0805477	0.514069	0.156836	-0.465861	0.206275	-0.349472	0.356596	0.535184	0.1376	0.471773	0.1998	0.616375	0.0771085	-0.411458	0.271217	-0.527192	0.144708	0.415059	0.266624	-0.305594	0.423884	-0.255111	0.507659	0.545112	0.129062	-0.255292	0.507347	0.275312	0.473368	-0.466506	0.205564	-0.379466	0.313813	-0.227855	0.555434	0.031758	0.935358
ENSG00000240344	PPIL3	NA	blue	-0.944769	0.000123486	0.908472	0.000697725	-0.754829	0.0187222	0.629457	0.0692999	-0.737106	0.0234543	0.566113	0.112062	-0.426413	0.252412	-0.380187	0.312819	0.445056	0.229977	0.64228	0.062146	0.671291	0.04773	-0.26254	0.494934	-0.326207	0.3916	0.520888	0.150463	-0.371052	0.325542	-0.306298	0.422763	0.387743	0.302488	-0.0535619	0.891145	0.527162	0.144735	-0.189848	0.624674	-0.35057	0.354983	-0.183439	0.636623	-0.191197	0.622168
ENSG00000168899	VAMP5	10791	blue	0.944691	0.000124093	-0.900958	0.000912709	0.847073	0.00395209	-0.729995	0.0255551	0.693921	0.0381181	-0.464435	0.207854	0.452358	0.221497	0.403826	0.281088	-0.595649	0.0905568	-0.568995	0.109841	-0.551929	0.123386	0.328688	0.387793	0.456551	0.216707	-0.591721	0.0932568	0.329629	0.386354	0.277108	0.470368	-0.398755	0.287748	0.240355	0.533317	-0.417957	0.262957	0.241599	0.531136	0.165985	0.669525	0.354658	0.349006	0.134883	0.72935
ENSG00000165494	PCF11	51585	blue	-0.944683	0.000124149	0.932451	0.000246795	-0.797437	0.0100398	0.660444	0.0528384	-0.638444	0.064235	0.735042	0.0240519	-0.494109	0.176374	-0.50051	0.169965	0.279556	0.46629	0.485126	0.185597	0.485563	0.185142	-0.404754	0.279878	-0.559597	0.117183	0.284126	0.458721	-0.331094	0.384118	-0.168924	0.663949	0.48087	0.190061	-0.320353	0.40065	0.391938	0.296828	-0.43404	0.243097	-0.546679	0.127743	-0.0594356	0.879275	-0.0136879	0.97212
ENSG00000089057	SLC23A2	9962	blue	-0.94447	0.000125804	0.865201	0.00258885	-0.944004	0.000129479	0.812824	0.00773783	-0.51431	0.156608	0.435142	0.241767	-0.483066	0.18775	-0.55425	0.121488	0.593282	0.092178	0.463065	0.209378	0.378909	0.314583	-0.451891	0.222034	-0.494984	0.17549	0.516313	0.154722	-0.304604	0.425465	-0.411637	0.270987	0.286856	0.454224	-0.507986	0.162651	0.194866	0.61537	-0.429087	0.249125	-0.185282	0.633178	-0.356351	0.346547	-0.109892	0.778371
ENSG00000186275	NBPF12	284565	blue	-0.944445	0.000126005	0.966646	2.15966e-05	-0.905616	0.000774721	0.74032	0.0225436	-0.635534	0.0658484	0.54582	0.128466	-0.489786	0.18078	-0.34116	0.368923	0.552233	0.123137	0.481617	0.189272	0.601296	0.0867606	-0.473601	0.197821	-0.506122	0.164457	0.330392	0.385189	-0.295188	0.44062	-0.279398	0.466554	0.525146	0.146561	-0.318983	0.402781	0.197384	0.61072	-0.543386	0.130523	-0.406996	0.276966	-0.246352	0.52283	0.0565458	0.885112
ENSG00000107863	ARHGAP21	57584	blue	-0.944219	0.000127779	0.794995	0.010443	-0.842887	0.00432521	0.748546	0.0203195	-0.510021	0.160692	0.490093	0.180464	-0.521816	0.149607	-0.69226	0.0387766	0.461916	0.210661	0.450247	0.22393	0.309005	0.418463	-0.361224	0.339513	-0.51465	0.156287	0.615918	0.0773907	-0.341635	0.368213	-0.389771	0.299745	0.226939	0.557068	-0.450742	0.223359	0.409442	0.273807	-0.209474	0.58856	-0.173915	0.654512	-0.240299	0.533416	-0.294643	0.441504
ENSG00000118518	RNF146	81847	blue	-0.94418	0.000128086	0.936949	0.000194774	-0.847701	0.00389811	0.587529	0.0961922	-0.765861	0.0161237	0.5079	0.162734	-0.377539	0.31648	-0.267547	0.486433	0.582979	0.0994409	0.539423	0.133914	0.566819	0.111515	-0.470262	0.201444	-0.481295	0.189612	0.492359	0.17815	-0.523112	0.148418	-0.231897	0.548245	0.465965	0.206161	-0.240326	0.533369	0.336647	0.3757	-0.345644	0.362248	-0.222239	0.565482	-0.444738	0.230349	-0.0465869	0.905266
ENSG00000118263	KLF7	8609	blue	-0.943987	0.00012962	0.82681	0.00598253	-0.860718	0.00288969	0.736372	0.0236659	-0.605631	0.0839131	0.434714	0.242283	-0.514749	0.156193	-0.542847	0.130981	0.598083	0.0889084	0.451016	0.223043	0.382896	0.309095	-0.407244	0.276645	-0.548849	0.125932	0.641781	0.062415	-0.380035	0.313028	-0.330925	0.384376	0.329688	0.386264	-0.404727	0.279913	0.383565	0.308179	-0.214073	0.580207	-0.0819096	0.834065	-0.376242	0.318282	-0.23898	0.535732
ENSG00000070018	LRP6	4040	blue	-0.94396	0.000129834	0.940835	0.000156496	-0.804394	0.00894869	0.648679	0.0587579	-0.676478	0.0454035	0.745705	0.0210703	-0.468603	0.203258	-0.452852	0.220929	0.298141	0.435842	0.505947	0.164628	0.491134	0.179399	-0.4528	0.220989	-0.532277	0.140161	0.240972	0.532233	-0.375288	0.319611	-0.176786	0.649102	0.471027	0.200611	-0.335876	0.376864	0.342468	0.36697	-0.481021	0.189901	-0.551163	0.124016	-0.113326	0.77159	0.0162779	0.966846
ENSG00000166037	CEP57	9702	blue	-0.943765	0.000131394	0.934828	0.000218231	-0.871896	0.0021809	0.670151	0.0482514	-0.706533	0.0333524	0.494287	0.176194	-0.342084	0.367544	-0.370318	0.326575	0.548816	0.125959	0.595123	0.0909157	0.495683	0.174786	-0.361921	0.338512	-0.472045	0.199505	0.557673	0.118722	-0.415667	0.265852	-0.216488	0.575837	0.379045	0.314395	-0.294731	0.441361	0.377648	0.31633	-0.312826	0.412424	-0.174983	0.652499	-0.439887	0.236084	-0.0315111	0.935859
ENSG00000133106	EPSTI1	94240	blue	0.943018	0.000137506	-0.923646	0.000375635	0.831744	0.00543456	-0.575726	0.104757	0.710255	0.0320244	-0.58679	0.0967157	0.268536	0.48476	0.398119	0.288588	-0.405404	0.279032	-0.640603	0.0630541	-0.464852	0.207392	0.391241	0.297764	0.375263	0.319645	-0.468767	0.203078	0.531768	0.140612	0.268755	0.484389	-0.276863	0.470776	0.290648	0.44801	-0.374251	0.321058	0.34511	0.363041	0.298386	0.435447	0.388595	0.301333	0.053928	0.890405
ENSG00000094916	CBX5	23468	blue	-0.942899	0.000138496	0.962587	3.2153e-05	-0.792134	0.0109292	0.59351	0.0920211	-0.708228	0.0327433	0.623723	0.0726586	-0.397822	0.288981	-0.352795	0.351723	0.385109	0.306068	0.571424	0.107989	0.625608	0.0715435	-0.324648	0.394	-0.462733	0.209748	0.421622	0.258359	-0.384651	0.306694	-0.179291	0.644394	0.498291	0.172172	-0.134392	0.730305	0.458965	0.213974	-0.329152	0.387083	-0.43475	0.24224	-0.174751	0.652936	-0.0251954	0.9487
ENSG00000162852	CNST	163882	blue	-0.942886	0.000138605	0.906118	0.000760783	-0.827465	0.00590773	0.580533	0.101215	-0.687618	0.0406564	0.536098	0.1368	-0.30252	0.428798	-0.443488	0.23182	0.435953	0.240791	0.583944	0.0987466	0.418397	0.262402	-0.338214	0.37334	-0.488429	0.182175	0.597929	0.0890117	-0.50427	0.166263	-0.19497	0.615178	0.324301	0.394536	-0.293421	0.44349	0.470169	0.201546	-0.228536	0.554221	-0.184535	0.634574	-0.405682	0.27867	-0.0972364	0.803466
ENSG00000130024	PHF10	55274	blue	-0.942367	0.000142983	0.917914	0.000481164	-0.853307	0.00343834	0.653918	0.0560722	-0.621592	0.0739322	0.476667	0.194526	-0.31025	0.41649	-0.461537	0.211085	0.465937	0.206192	0.62206	0.0736515	0.494043	0.176441	-0.247947	0.520054	-0.410617	0.272295	0.630995	0.0684164	-0.377294	0.316821	-0.270719	0.481077	0.300763	0.431619	-0.235948	0.541075	0.459136	0.213781	-0.233515	0.545377	-0.20013	0.605662	-0.340992	0.369175	-0.0985486	0.800856
ENSG00000138041	SMEK2	57223	blue	-0.940913	0.000155795	0.963836	2.85837e-05	-0.890834	0.00127006	0.6845	0.0419511	-0.657651	0.0542076	0.460243	0.212536	-0.435458	0.241386	-0.271	0.480605	0.612131	0.0797541	0.52837	0.143647	0.68722	0.0408199	-0.418473	0.262307	-0.416045	0.265373	0.436046	0.240678	-0.342919	0.366298	-0.333521	0.380428	0.502777	0.167727	-0.188964	0.626318	0.246824	0.522007	-0.449615	0.224662	-0.333305	0.380757	-0.299165	0.434191	-0.0024036	0.995103
ENSG00000272005	RP11-91J19.4	NA	blue	-0.940561	0.000159012	0.984356	1.55282e-06	-0.908427	0.000698899	0.646821	0.0597292	-0.629707	0.0691562	0.491396	0.179132	-0.389482	0.300134	-0.276579	0.47125	0.555641	0.120359	0.510537	0.160197	0.645504	0.0604238	-0.446132	0.228716	-0.449973	0.224247	0.391823	0.296982	-0.380009	0.313064	-0.299728	0.433284	0.508188	0.162456	-0.235703	0.541508	0.211052	0.585689	-0.516813	0.154253	-0.380955	0.311761	-0.29948	0.433682	0.0653236	0.867396
ENSG00000143554	SLC27A3	11000	blue	0.940492	0.000159643	-0.826088	0.00606571	0.846488	0.00400286	-0.610703	0.0806565	0.627337	0.0705305	-0.444366	0.230786	0.446469	0.228322	0.504241	0.166292	-0.563114	0.114402	-0.416142	0.265251	-0.335011	0.378171	0.465476	0.206702	0.593028	0.092353	-0.65449	0.0557842	0.535732	0.13712	0.284645	0.457865	-0.340678	0.369644	0.411843	0.270724	-0.393586	0.294619	0.201788	0.602615	0.0611674	0.875779	0.446355	0.228455	0.230003	0.55161
ENSG00000101109	STK4	6789	blue	-0.940447	0.000160061	0.940066	0.00016361	-0.898914	0.00097831	0.64775	0.0592419	-0.558712	0.117889	0.419042	0.261591	-0.333192	0.380927	-0.409034	0.274332	0.525073	0.146628	0.54886	0.125923	0.553515	0.122088	-0.303547	0.427154	-0.429997	0.248012	0.596078	0.0902648	-0.365064	0.33402	-0.321142	0.399424	0.374415	0.320828	-0.231714	0.548569	0.34968	0.35629	-0.334104	0.379544	-0.238439	0.536684	-0.322539	0.397259	-0.0488578	0.900666
ENSG00000144559	TAMM41	132001	blue	-0.940428	0.000160233	0.93833	0.000180497	-0.812422	0.00779281	0.713539	0.0308815	-0.710362	0.0319866	0.588043	0.0958297	-0.575079	0.105239	-0.312021	0.413693	0.530786	0.141485	0.493232	0.177263	0.710539	0.0319245	-0.432474	0.244994	-0.458386	0.214628	0.322117	0.397912	-0.28106	0.463794	-0.286735	0.454423	0.575341	0.105044	-0.161915	0.67727	0.317156	0.405632	-0.424334	0.254983	-0.462559	0.209943	-0.12796	0.742853	-0.0587797	0.880599
ENSG00000176293	ZNF135	7694	blue	-0.940427	0.000160248	0.973075	1.02717e-05	-0.828942	0.00574131	0.579462	0.101998	-0.720931	0.0284071	0.639823	0.0634787	-0.357587	0.344756	-0.307368	0.421061	0.403461	0.281564	0.564519	0.113302	0.584553	0.0983096	-0.440935	0.234839	-0.450637	0.22348	0.32517	0.393195	-0.460623	0.212109	-0.204356	0.597906	0.472769	0.198721	-0.231447	0.549044	0.320754	0.400027	-0.462941	0.209517	-0.455569	0.217823	-0.261448	0.496796	0.0483084	0.901778
ENSG00000074054	CLASP1	23332	blue	-0.940274	0.000161667	0.741433	0.0222338	-0.730428	0.0254239	0.710621	0.0318956	-0.67753	0.0449405	0.571745	0.107746	-0.647699	0.0592686	-0.631594	0.0680741	0.481111	0.189806	0.431083	0.246686	0.359073	0.342608	-0.431808	0.245804	-0.52576	0.146003	0.566427	0.111819	-0.414447	0.267401	-0.35364	0.35049	0.296646	0.438258	-0.368159	0.329625	0.506849	0.163751	-0.0911685	0.815555	-0.177343	0.648055	-0.214344	0.579717	-0.429446	0.248686
ENSG00000237118	CYP2F2P	NA	blue	-0.939815	0.00016598	0.917743	0.000484599	-0.780932	0.0129795	0.613477	0.078909	-0.699338	0.0360207	0.668445	0.0490383	-0.320507	0.400411	-0.495207	0.175265	0.291069	0.447324	0.639437	0.0636899	0.431338	0.246376	-0.280484	0.46475	-0.452468	0.221371	0.475416	0.195867	-0.415682	0.265833	-0.151363	0.697473	0.314989	0.409025	-0.271329	0.480051	0.518972	0.152238	-0.259445	0.50022	-0.349785	0.356136	-0.247482	0.520863	-0.0632319	0.871613
ENSG00000160932	LY6E	4061	blue	0.93945	0.000169471	-0.966076	2.29027e-05	0.912323	0.000602597	-0.596169	0.0902033	0.635851	0.0656715	-0.466993	0.205027	0.310719	0.415749	0.318988	0.402773	-0.543903	0.130084	-0.510026	0.160687	-0.512788	0.15805	0.432675	0.244751	0.520402	0.150912	-0.508186	0.162458	0.471996	0.199557	0.223734	0.562799	-0.451439	0.222555	0.307833	0.420322	-0.275781	0.472584	0.428417	0.249946	0.238668	0.536282	0.430517	0.247376	-0.0521682	0.893964
ENSG00000169379	ARL13B	200894	blue	0.939386	0.000170087	-0.80124	0.0094329	0.897666	0.00101996	-0.73434	0.0242575	0.430504	0.247392	-0.409396	0.273865	0.544319	0.129732	0.647137	0.059563	-0.540982	0.132574	-0.353297	0.350991	-0.338995	0.372167	0.449143	0.225209	0.537988	0.135155	-0.590151	0.0943495	0.358702	0.343145	0.467818	0.20412	-0.279494	0.466393	0.480943	0.189984	-0.267661	0.486239	0.317465	0.405149	0.182852	0.637721	0.253044	0.511224	0.261681	0.496398
ENSG00000155366	RHOC	389	blue	0.93924	0.000171501	-0.969006	1.67444e-05	0.836326	0.00495747	-0.53835	0.134842	0.726743	0.0265555	-0.548191	0.126479	0.360416	0.340673	0.252361	0.512404	-0.496991	0.173472	-0.518419	0.152753	-0.614764	0.0781066	0.442549	0.232928	0.49605	0.174416	-0.433588	0.243645	0.503822	0.166702	0.194416	0.616203	-0.530584	0.141665	0.181323	0.640583	-0.347096	0.3601	0.391296	0.297691	0.344984	0.363227	0.33465	0.378717	-0.014886	0.96968
ENSG00000184924	PTRHD1	391356	blue	0.93912	0.000172663	-0.856714	0.00317793	0.789076	0.0114655	-0.657872	0.054098	0.732479	0.024808	-0.507152	0.163458	0.38817	0.301909	0.466594	0.205467	-0.506102	0.164477	-0.612278	0.0796616	-0.446183	0.228656	0.295797	0.439633	0.440868	0.234918	-0.654663	0.0556972	0.433	0.244357	0.24082	0.532502	-0.291409	0.446767	0.253377	0.510648	-0.531954	0.140447	0.114973	0.768343	0.106231	0.785613	0.39802	0.288719	0.216647	0.575551
ENSG00000081177	EXD2	55218	blue	-0.938463	0.000179157	0.94388	0.000130469	-0.825823	0.0060964	0.735658	0.0238724	-0.596924	0.0896913	0.682355	0.0428572	-0.487159	0.183486	-0.505075	0.165477	0.319069	0.402647	0.522565	0.148919	0.522139	0.149311	-0.332136	0.382532	-0.515537	0.155451	0.312393	0.413108	-0.217157	0.574629	-0.19539	0.614403	0.462706	0.209779	-0.30258	0.428703	0.373304	0.322382	-0.445269	0.229727	-0.525544	0.146199	-0.0488646	0.900652	0.0166127	0.966165
ENSG00000066084	DIP2B	57609	blue	-0.938306	0.000180734	0.770957	0.0150094	-0.741285	0.0222746	0.669303	0.0486416	-0.669224	0.0486778	0.579705	0.10182	-0.495684	0.174785	-0.648173	0.0590214	0.401688	0.283885	0.525012	0.146683	0.304862	0.425052	-0.340197	0.370364	-0.491169	0.179364	0.624076	0.0724493	-0.443893	0.231343	-0.291479	0.446654	0.213733	0.580823	-0.367484	0.330581	0.563634	0.113994	-0.0659255	0.866183	-0.147973	0.703997	-0.277355	0.469955	-0.36088	0.340006
ENSG00000174652	ZNF266	10781	blue	-0.938224	0.000181564	0.914602	0.000550784	-0.808329	0.00836862	0.629125	0.0694922	-0.673875	0.0465618	0.49599	0.174477	-0.446755	0.227988	-0.381146	0.311497	0.512551	0.158276	0.515679	0.155318	0.592816	0.0924994	-0.310188	0.416589	-0.504291	0.166243	0.576293	0.104335	-0.366968	0.331312	-0.220103	0.56932	0.486178	0.184504	-0.152825	0.694664	0.479138	0.191894	-0.219584	0.570254	-0.252511	0.512144	-0.25548	0.507023	-0.12457	0.749486
ENSG00000130338	TULP4	56995	blue	-0.938221	0.000181595	0.981554	2.75681e-06	-0.837438	0.00484611	0.682437	0.042822	-0.698935	0.0361742	0.597374	0.0893863	-0.436239	0.240446	-0.31074	0.415717	0.465391	0.206796	0.563917	0.113773	0.661724	0.0522179	-0.360587	0.340428	-0.460064	0.212737	0.356032	0.347009	-0.294357	0.441969	-0.199559	0.606713	0.53554	0.137287	-0.177444	0.647866	0.346555	0.360899	-0.43709	0.239425	-0.444458	0.230679	-0.191522	0.621566	0.0495578	0.899248
ENSG00000178935	ZNF552	79818	blue	-0.938003	0.000183805	0.981136	2.98029e-06	-0.894545	0.00112949	0.658283	0.0538958	-0.597205	0.089501	0.550226	0.12479	-0.305439	0.424132	-0.387654	0.302609	0.421005	0.259129	0.591316	0.0935383	0.545544	0.128698	-0.340152	0.370432	-0.424127	0.25524	0.416493	0.264805	-0.346235	0.361372	-0.251214	0.514386	0.391944	0.29682	-0.278019	0.468849	0.293902	0.442708	-0.4737	0.197713	-0.394133	0.293888	-0.270916	0.480746	0.0815589	0.834768
ENSG00000172766	NAA16	79612	blue	-0.937969	0.000184155	0.962688	3.18527e-05	-0.877992	0.0018502	0.734419	0.0242344	-0.600854	0.0870541	0.547148	0.127351	-0.485794	0.184902	-0.388722	0.301161	0.493108	0.177388	0.48644	0.184232	0.602224	0.0861459	-0.370903	0.325752	-0.524939	0.14675	0.388399	0.301599	-0.235465	0.541929	-0.232591	0.547015	0.533794	0.13882	-0.26303	0.494098	0.299054	0.434369	-0.460461	0.212292	-0.410889	0.271946	-0.17012	0.661683	0.037427	0.923843
ENSG00000085563	ABCB1	5243	blue	-0.937377	0.000190268	0.948275	9.85048e-05	-0.9162	0.000516367	0.684323	0.0420253	-0.6446	0.0609038	0.41615	0.26524	-0.449229	0.225109	-0.262239	0.495447	0.674645	0.0462174	0.47326	0.19819	0.641629	0.0624976	-0.483325	0.187479	-0.464814	0.207435	0.453351	0.220357	-0.379001	0.314456	-0.342538	0.366866	0.511282	0.159485	-0.2562	0.505785	0.188051	0.628017	-0.470785	0.200874	-0.264586	0.491453	-0.372999	0.322809	-0.00331968	0.993237
ENSG00000123810	B9D2	80776	blue	0.937126	0.000192906	-0.96676	2.13421e-05	0.926649	0.000327391	-0.565867	0.112252	0.54975	0.125183	-0.488844	0.181748	0.358332	0.343678	0.342131	0.367473	-0.49675	0.173713	-0.406074	0.278161	-0.510881	0.159868	0.507885	0.162749	0.566014	0.112139	-0.413293	0.268871	0.479472	0.191539	0.264484	0.491625	-0.503795	0.166728	0.345975	0.361758	-0.187433	0.629167	0.535871	0.136998	0.359682	0.341731	0.324121	0.394814	-0.0750451	0.847835
ENSG00000166340	TPP1	1200	blue	0.937037	0.000193839	-0.902686	0.000859665	0.785606	0.0120952	-0.652812	0.0566327	0.82593	0.00608399	-0.614557	0.0782349	0.353073	0.351318	0.349283	0.356873	-0.472617	0.198884	-0.688001	0.040499	-0.52343	0.148126	0.388331	0.301691	0.341087	0.369032	-0.435714	0.241078	0.465181	0.207027	0.249503	0.517351	-0.30285	0.42827	0.246818	0.522017	-0.409562	0.273652	0.293518	0.443332	0.270187	0.481974	0.395678	0.291828	0.096704	0.804525
ENSG00000117322	CR2	1380	blue	-0.936632	0.000198159	0.912645	0.000595066	-0.726961	0.0264879	0.665104	0.0506029	-0.797311	0.0100603	0.67195	0.0474301	-0.551063	0.124098	-0.318127	0.404115	0.438182	0.238118	0.581632	0.100416	0.725715	0.0268773	-0.385642	0.305342	-0.36463	0.334638	0.304008	0.426417	-0.33111	0.384094	-0.280073	0.465431	0.506728	0.163869	-0.0773443	0.843219	0.431487	0.246195	-0.32482	0.393736	-0.505877	0.164695	-0.0855179	0.826843	-0.137566	0.724134
ENSG00000196776	CD47	961	blue	-0.936413	0.000200523	0.915718	0.00052659	-0.849529	0.00374384	0.601717	0.0864811	-0.575486	0.104935	0.455481	0.217924	-0.341756	0.368032	-0.447184	0.227487	0.462329	0.210199	0.533511	0.13907	0.514295	0.156623	-0.275502	0.47305	-0.47022	0.20149	0.628235	0.0700077	-0.397097	0.289943	-0.266055	0.488959	0.377367	0.316719	-0.210735	0.586265	0.447973	0.226569	-0.242832	0.528976	-0.230436	0.55084	-0.288629	0.451315	-0.102124	0.793755
ENSG00000185658	BRWD1	54014	blue	-0.936298	0.00020177	0.93156	0.000258145	-0.87885	0.00180667	0.61736	0.0765023	-0.602971	0.0856531	0.449924	0.224304	-0.267083	0.487217	-0.423067	0.256557	0.481989	0.188881	0.596215	0.0901719	0.479311	0.19171	-0.284684	0.4578	-0.433716	0.243489	0.624257	0.0723416	-0.420864	0.259306	-0.258111	0.502505	0.317756	0.404695	-0.261504	0.496701	0.403907	0.280982	-0.283879	0.459129	-0.185837	0.632143	-0.394102	0.29393	-0.0439914	0.910526
ENSG00000163702	IL17RC	84818	blue	0.936275	0.000202022	-0.815469	0.00738214	0.781843	0.0128037	-0.714479	0.0305594	0.717369	0.0295825	-0.451278	0.22274	0.408054	0.275596	0.468583	0.20328	-0.564933	0.112979	-0.692178	0.0388092	-0.537437	0.135634	0.282392	0.461587	0.215844	0.577002	-0.643457	0.0615138	0.398384	0.288239	0.469035	0.202784	-0.150649	0.698846	0.188447	0.627279	-0.466439	0.205638	0.113624	0.771003	0.124154	0.750303	0.367027	0.331229	0.334668	0.37869
ENSG00000160213	CSTB	1476	blue	0.93597	0.000205363	-0.823076	0.00642131	0.902692	0.000859487	-0.756757	0.0182495	0.594591	0.0912794	-0.43018	0.247787	0.403872	0.281028	0.545671	0.128591	-0.59362	0.0919459	-0.536792	0.136195	-0.311556	0.414427	0.448756	0.225658	0.42787	0.250618	-0.585952	0.097311	0.425292	0.253796	0.413429	0.268697	-0.167655	0.666356	0.509902	0.160806	-0.255549	0.506906	0.31993	0.401308	0.067874	0.862258	0.489787	0.180779	0.184687	0.63429
ENSG00000066777	ARFGEF1	10565	blue	-0.935748	0.000207821	0.911188	0.000629624	-0.834353	0.00515927	0.561082	0.116004	-0.697392	0.0367651	0.409512	0.273716	-0.349623	0.356374	-0.301042	0.431169	0.595709	0.0905164	0.546854	0.127597	0.596338	0.0900886	-0.357139	0.345405	-0.430527	0.247364	0.640743	0.0629776	-0.499397	0.171069	-0.288969	0.450758	0.41977	0.260677	-0.14375	0.712152	0.420913	0.259244	-0.216404	0.575989	-0.146943	0.705985	-0.420137	0.260216	-0.136416	0.72637
ENSG00000116670	MAD2L2	10459	blue	0.935604	0.000209429	-0.915863	0.000523513	0.876492	0.00192814	-0.533365	0.139199	0.552285	0.123094	-0.409591	0.273614	0.275652	0.472799	0.382321	0.309883	-0.493541	0.176949	-0.54495	0.129199	-0.558108	0.118373	0.360833	0.340074	0.345235	0.362855	-0.584601	0.0982753	0.513793	0.157097	0.415951	0.265492	-0.3066	0.422283	0.197702	0.610133	-0.318243	0.403934	0.334154	0.379469	0.265358	0.490141	0.340965	0.369215	0.109764	0.778623
ENSG00000177463	NR2C2	7182	blue	-0.935395	0.000211767	0.93899	0.000173937	-0.866159	0.0025275	0.739441	0.0227904	-0.666656	0.0498723	0.4774	0.193743	-0.495902	0.174565	-0.325274	0.393036	0.60666	0.0832462	0.514536	0.156395	0.646794	0.0597433	-0.377675	0.316292	-0.473338	0.198105	0.462088	0.210468	-0.268064	0.485557	-0.275668	0.472773	0.517399	0.153704	-0.211269	0.585295	0.312908	0.412296	-0.382514	0.309619	-0.294901	0.441085	-0.268512	0.4848	-0.0338817	0.931043
ENSG00000115548	KDM3A	55818	blue	-0.934894	0.000217471	0.789138	0.0114544	-0.846456	0.00400567	0.769108	0.0154075	-0.541906	0.131784	0.430173	0.247796	-0.507992	0.162645	-0.638415	0.0642506	0.543234	0.130652	0.480644	0.190299	0.339935	0.370757	-0.342585	0.366796	-0.47961	0.191393	0.663793	0.0512257	-0.327136	0.390172	-0.398136	0.288566	0.219555	0.570306	-0.419737	0.260718	0.405067	0.27947	-0.175565	0.651401	-0.0884961	0.82089	-0.316345	0.4069	-0.299984	0.432872
ENSG00000135164	DMTF1	9988	blue	-0.934856	0.000217905	0.9103	0.00065134	-0.833958	0.00520026	0.709684	0.0322259	-0.60036	0.0873825	0.478038	0.193063	-0.418527	0.262238	-0.458187	0.214852	0.484787	0.185951	0.57839	0.102784	0.575364	0.105026	-0.230601	0.550546	-0.417811	0.263141	0.583584	0.0990057	-0.261679	0.496402	-0.289982	0.4491	0.379753	0.313417	-0.180414	0.642287	0.455911	0.217433	-0.242246	0.530001	-0.268221	0.485292	-0.214336	0.57973	-0.118439	0.761522
ENSG00000244509	APOBEC3C	NA	blue	0.934649	0.00022029	-0.832122	0.00539412	0.947158	0.000106033	-0.737825	0.0232486	0.491155	0.179378	-0.391363	0.2976	0.474023	0.197365	0.553373	0.122203	-0.619215	0.075369	-0.371775	0.324526	-0.295676	0.439829	0.529757	0.142404	0.573957	0.106079	-0.560098	0.116785	0.416349	0.264988	0.40143	0.284224	-0.294055	0.442459	0.570724	0.108521	-0.167812	0.666058	0.409651	0.273537	0.102436	0.793136	0.436514	0.240116	0.139247	0.720872
ENSG00000241553	ARPC4	NA	blue	0.934432	0.00022282	-0.763546	0.0166476	0.775499	0.0140605	-0.697712	0.036642	0.633773	0.0668376	-0.448527	0.225925	0.465945	0.206183	0.605023	0.0843091	-0.518422	0.15275	-0.566864	0.111481	-0.384281	0.3072	0.301809	0.429939	0.368975	0.32847	-0.71187	0.0314589	0.418467	0.262315	0.426428	0.252393	-0.151378	0.697443	0.302556	0.42874	-0.514045	0.156859	0.0459905	0.906474	0.0641186	0.869825	0.337754	0.374033	0.405068	0.279468
ENSG00000160318	CLDND2	125875	blue	0.934083	0.000226909	-0.765043	0.0163077	0.821347	0.00663171	-0.721831	0.0281149	0.562585	0.114817	-0.515369	0.155609	0.508991	0.161682	0.691986	0.0388859	-0.459622	0.213235	-0.438069	0.238252	-0.216191	0.576375	0.415601	0.265936	0.559943	0.116908	-0.611802	0.0799614	0.416857	0.264346	0.333193	0.380926	-0.202446	0.601408	0.523448	0.14811	-0.414958	0.266751	0.183389	0.636716	0.105834	0.786398	0.329356	0.386772	0.304249	0.426032
ENSG00000055609	KMT2C	58508	blue	-0.934021	0.000227653	0.781851	0.0128023	-0.785893	0.0120423	0.783912	0.0124108	-0.632181	0.0677396	0.454497	0.219046	-0.594649	0.0912399	-0.563958	0.11374	0.581007	0.10087	0.509026	0.161648	0.481995	0.188874	-0.329902	0.385937	-0.412851	0.269435	0.623941	0.0725293	-0.288075	0.452223	-0.423658	0.255823	0.28377	0.459308	-0.278893	0.467394	0.456401	0.216877	-0.122335	0.753869	-0.140783	0.717894	-0.239386	0.535019	-0.367045	0.331203
ENSG00000219200	RNASEK	440400	blue	0.933998	0.00022792	-0.845225	0.00411399	0.685905	0.0413644	-0.567969	0.110628	0.73837	0.0230933	-0.783711	0.0124486	0.498651	0.171813	0.50986	0.160846	-0.230901	0.550014	-0.533355	0.139208	-0.467148	0.204857	0.434716	0.242281	0.433684	0.243528	-0.290772	0.447808	0.483889	0.186888	0.251077	0.514624	-0.354848	0.34873	0.25415	0.509316	-0.48274	0.188092	0.284968	0.457332	0.526134	0.145664	0.0678449	0.862317	0.210595	0.58652
ENSG00000143190	POU2F1	5451	blue	-0.933897	0.000229122	0.969138	1.64977e-05	-0.843288	0.00428849	0.620686	0.0744779	-0.696961	0.0369314	0.522731	0.148767	-0.461722	0.210877	-0.229206	0.553027	0.556742	0.11947	0.49108	0.179454	0.71975	0.0287936	-0.44149	0.234181	-0.461279	0.211373	0.373222	0.322496	-0.376106	0.318471	-0.26457	0.49148	0.589984	0.0944664	-0.134827	0.72946	0.285755	0.456036	-0.445303	0.229687	-0.411011	0.27179	-0.232782	0.546676	0.00992845	0.979776
ENSG00000144320	KIAA1715	80856	blue	-0.933896	0.000229131	0.960873	3.75462e-05	-0.867344	0.00245299	0.655082	0.0554865	-0.696846	0.0369759	0.516026	0.154991	-0.267648	0.486262	-0.333131	0.38102	0.491124	0.17941	0.672894	0.0470029	0.557499	0.118861	-0.315816	0.407729	-0.357081	0.345488	0.49347	0.177022	-0.393072	0.295307	-0.249705	0.517002	0.335911	0.376811	-0.231894	0.54825	0.350081	0.3557	-0.370617	0.326154	-0.26881	0.484296	-0.395991	0.291412	0.026465	0.946117
ENSG00000119772	DNMT3A	1788	blue	-0.933525	0.000233585	0.966929	2.09669e-05	-0.835418	0.00504957	0.645075	0.060651	-0.669617	0.0484966	0.691333	0.0391473	-0.457413	0.215728	-0.369728	0.327407	0.368361	0.329338	0.472296	0.199233	0.532483	0.139978	-0.47405	0.197336	-0.569346	0.109571	0.237168	0.538924	-0.359282	0.342308	-0.144668	0.710377	0.550068	0.12492	-0.323999	0.395002	0.281937	0.46234	-0.534407	0.138281	-0.524373	0.147265	-0.16138	0.67829	0.0947982	0.808319
ENSG00000115464	USP34	9736	blue	-0.933497	0.000233919	0.891851	0.00123041	-0.738479	0.0230623	0.700372	0.0356288	-0.724281	0.0273301	0.665175	0.0505696	-0.480319	0.190642	-0.498945	0.171519	0.348869	0.357483	0.592129	0.092974	0.507616	0.163008	-0.242626	0.529336	-0.500275	0.170198	0.478211	0.192879	-0.273213	0.476885	-0.128035	0.742706	0.42059	0.259649	-0.204232	0.598134	0.583125	0.0993356	-0.184964	0.633772	-0.34955	0.356481	-0.137874	0.723537	-0.130785	0.737335
ENSG00000153561	RMND5A	64795	blue	-0.933478	0.000234152	0.852447	0.00350632	-0.755338	0.0185967	0.607392	0.0827735	-0.747414	0.0206165	0.581799	0.100295	-0.375822	0.318867	-0.487531	0.183102	0.413947	0.268037	0.595252	0.0908275	0.394149	0.293867	-0.309771	0.417249	-0.487574	0.183058	0.606639	0.0832597	-0.475424	0.195858	-0.169249	0.663334	0.303803	0.426744	-0.274559	0.474627	0.568553	0.11018	-0.11324	0.77176	-0.158269	0.684232	-0.363301	0.336535	-0.199216	0.607344
ENSG00000136051	KIAA1033	23325	blue	-0.933433	0.00023469	0.899609	0.000955648	-0.859834	0.00295167	0.580508	0.101233	-0.654134	0.0559634	0.380828	0.311935	-0.365094	0.333976	-0.337031	0.375121	0.617737	0.0762714	0.496566	0.173898	0.535998	0.136887	-0.378764	0.314784	-0.491602	0.178922	0.664219	0.0510229	-0.489015	0.181571	-0.280795	0.464233	0.421979	0.257913	-0.215984	0.576749	0.39067	0.298533	-0.229461	0.552574	-0.100948	0.79609	-0.446213	0.228621	-0.129623	0.739605
ENSG00000243896	OR2A7	NA	blue	-0.933022	0.000239705	0.728218	0.0260986	-0.763456	0.0166684	0.652226	0.0569308	-0.640451	0.0631367	0.482786	0.188044	-0.485591	0.185113	-0.636979	0.0650442	0.495031	0.175442	0.502284	0.168213	0.28748	0.453199	-0.403345	0.281715	-0.426356	0.252482	0.677641	0.0448923	-0.520626	0.150705	-0.424302	0.255023	0.132566	0.733863	-0.397094	0.289947	0.481949	0.188923	-0.0597623	0.878615	-0.0532406	0.891795	-0.372325	0.323753	-0.440463	0.235399
ENSG00000116984	MTR	4548	blue	-0.932863	0.000241667	0.833631	0.00523445	-0.87131	0.0022147	0.768722	0.0154915	-0.588741	0.0953381	0.420602	0.259634	-0.52095	0.150406	-0.524979	0.146713	0.61482	0.0780715	0.44708	0.227609	0.398524	0.288053	-0.394841	0.292943	-0.551022	0.124132	0.617504	0.076414	-0.320245	0.400817	-0.318511	0.403516	0.351757	0.353242	-0.407789	0.275939	0.350641	0.354878	-0.249362	0.517596	-0.0895349	0.818815	-0.36569	0.333128	-0.194587	0.615887
ENSG00000071794	HLTF	6596	blue	-0.932766	0.000242859	0.943116	0.000136693	-0.78184	0.0128044	0.710013	0.0321096	-0.739742	0.0227055	0.6416	0.062513	-0.527345	0.144569	-0.350776	0.35468	0.448998	0.225377	0.537632	0.135464	0.642019	0.0622864	-0.348258	0.358383	-0.509126	0.161552	0.354701	0.348944	-0.254439	0.508817	-0.152043	0.696166	0.565628	0.112438	-0.170879	0.660248	0.428272	0.250124	-0.352299	0.352449	-0.435235	0.241655	-0.133464	0.732112	-0.0223376	0.954513
ENSG00000224914	LINC00863	NA	blue	-0.932729	0.000243321	0.956536	5.40133e-05	-0.870157	0.00228226	0.615537	0.0776267	-0.563964	0.113736	0.584947	0.0980275	-0.494863	0.175612	-0.351903	0.353028	0.438673	0.237531	0.381291	0.311298	0.604332	0.0847606	-0.515183	0.155784	-0.542608	0.131185	0.264157	0.492181	-0.371428	0.325013	-0.28699	0.454005	0.577108	0.103731	-0.282551	0.461323	0.191466	0.621669	-0.574733	0.105497	-0.53993	0.133477	-0.11576	0.766793	0.0457336	0.906995
ENSG00000165185	KIAA1958	158405	blue	-0.932558	0.000245453	0.972696	1.0783e-05	-0.951487	7.89571e-05	0.627111	0.070662	-0.536225	0.136689	0.454069	0.219535	-0.341696	0.368123	-0.339604	0.371254	0.535276	0.137519	0.448939	0.225446	0.52229	0.149172	-0.471721	0.199856	-0.521004	0.150356	0.424734	0.254488	-0.411463	0.271211	-0.288624	0.451323	0.468157	0.203747	-0.355655	0.347557	0.156211	0.68817	-0.555443	0.12052	-0.329636	0.386343	-0.350778	0.354678	0.102183	0.793637
ENSG00000256223	ZNF10	NA	blue	-0.932521	0.000245913	0.826077	0.00606693	-0.735625	0.0238822	0.742932	0.0218208	-0.743288	0.0217235	0.675266	0.0459405	-0.393162	0.295187	-0.601559	0.0865861	0.324178	0.394726	0.725391	0.026979	0.367954	0.329915	-0.248324	0.519399	-0.326018	0.39189	0.499565	0.170903	-0.342672	0.366666	-0.263632	0.493074	0.131965	0.735033	-0.325711	0.392363	0.551437	0.123791	-0.153317	0.693719	-0.261252	0.497131	-0.261691	0.496381	-0.228986	0.553419
ENSG00000074603	DPP8	54878	blue	-0.932386	0.00024761	0.981277	2.90358e-06	-0.896272	0.00106792	0.569174	0.109703	-0.579453	0.102004	0.479413	0.191602	-0.349423	0.356667	-0.295739	0.439727	0.497503	0.172959	0.468384	0.203498	0.615931	0.0773826	-0.418534	0.262231	-0.493775	0.176712	0.435308	0.241567	-0.422323	0.257484	-0.263868	0.492672	0.52275	0.14875	-0.214583	0.579283	0.25514	0.507609	-0.47961	0.191393	-0.382495	0.309645	-0.273797	0.475905	0.0649391	0.868171
ENSG00000134900	TPP2	7174	blue	-0.932291	0.000248799	0.845694	0.00407251	-0.874736	0.00202219	0.652706	0.0566864	-0.565293	0.112698	0.429973	0.24804	-0.490835	0.179705	-0.502056	0.168437	0.574325	0.105803	0.353161	0.35119	0.354241	0.349615	-0.46418	0.208137	-0.660058	0.0530262	0.613049	0.0791768	-0.439741	0.236258	-0.253923	0.509707	0.425488	0.253554	-0.431528	0.246145	0.341443	0.3685	-0.274745	0.474316	-0.10577	0.786526	-0.382819	0.3092	-0.157267	0.686148
ENSG00000175416	CLTB	1212	blue	0.932233	0.000249543	-0.952754	7.20607e-05	0.912834	0.000590685	-0.557999	0.11846	0.520839	0.150508	-0.468298	0.203592	0.313832	0.410843	0.355334	0.348024	-0.468771	0.203074	-0.475783	0.195473	-0.557366	0.118968	0.453086	0.220661	0.419656	0.260819	-0.422092	0.257771	0.473243	0.198207	0.376157	0.318401	-0.401227	0.284491	0.279083	0.467078	-0.187875	0.628345	0.517643	0.153476	0.3943	0.293666	0.283972	0.458976	-0.0231306	0.9529
ENSG00000103319	EEF2K	29904	blue	-0.931964	0.000252958	0.970931	1.34038e-05	-0.847584	0.00390819	0.733172	0.0246019	-0.671171	0.0477849	0.60174	0.0864662	-0.491507	0.179018	-0.330612	0.384854	0.479153	0.191878	0.526006	0.14578	0.649972	0.0580874	-0.388471	0.301501	-0.483321	0.187482	0.305796	0.423562	-0.235558	0.541764	-0.21231	0.583405	0.553372	0.122204	-0.225166	0.560235	0.293162	0.443911	-0.487194	0.183451	-0.468809	0.203033	-0.155563	0.689412	0.0623143	0.873464
ENSG00000091409	ITGA6	3655	blue	-0.931914	0.000253587	0.98621	1.00029e-06	-0.878831	0.00180761	0.615568	0.0776071	-0.590653	0.0939992	0.529708	0.142447	-0.32889	0.387484	-0.345206	0.362897	0.431942	0.245641	0.542439	0.131329	0.598716	0.0884824	-0.336939	0.375259	-0.459759	0.21308	0.427981	0.250482	-0.350624	0.354904	-0.228318	0.554609	0.473415	0.198022	-0.210787	0.586171	0.315863	0.407655	-0.452713	0.221089	-0.408682	0.274786	-0.232467	0.547235	0.0787224	0.840454
ENSG00000124406	ATP8A1	10396	blue	-0.931782	0.000255286	0.936383	0.000200855	-0.952271	7.46334e-05	0.603235	0.0854796	-0.472975	0.198497	0.407589	0.276197	-0.303858	0.426656	-0.428877	0.249382	0.510498	0.160234	0.442659	0.232798	0.438884	0.237279	-0.426562	0.252228	-0.51715	0.153937	0.535237	0.137553	-0.444794	0.230284	-0.325206	0.39314	0.374247	0.321063	-0.385974	0.30489	0.20584	0.595192	-0.468967	0.202859	-0.248711	0.518725	-0.374088	0.321285	0.0257217	0.947629
ENSG00000089916	GPATCH2L	55668	blue	-0.931594	0.000257707	0.855349	0.00328061	-0.903003	0.000850182	0.810763	0.00802292	-0.525155	0.146553	0.518134	0.153018	-0.483925	0.186851	-0.614417	0.0783224	0.487252	0.18339	0.454797	0.218704	0.289685	0.449585	-0.408334	0.275235	-0.583431	0.0991154	0.493619	0.17687	-0.270074	0.482164	-0.274297	0.475067	0.303682	0.426938	-0.550513	0.124552	0.280221	0.465186	-0.388622	0.301297	-0.204109	0.59836	-0.309899	0.417046	-0.077544	0.842818
ENSG00000143878	RHOB	388	blue	0.931059	0.000264691	-0.929686	0.00028322	0.885353	0.00149927	-0.758741	0.0177711	0.622385	0.0734565	-0.443738	0.231526	0.483404	0.187396	0.356642	0.346124	-0.616232	0.0771968	-0.50777	0.16286	-0.614098	0.078521	0.362754	0.337319	0.472317	0.19921	-0.491202	0.17933	0.246272	0.522969	0.296482	0.438524	-0.483293	0.187512	0.245077	0.525052	-0.293405	0.443516	0.384981	0.306243	0.261959	0.495924	0.282936	0.460687	0.0340668	0.930667
ENSG00000139746	RBM26	64062	blue	-0.930728	0.000269077	0.978325	4.83271e-06	-0.836577	0.00493212	0.620389	0.0746572	-0.681654	0.0431557	0.527986	0.143992	-0.398852	0.287619	-0.257805	0.503029	0.502725	0.167779	0.553894	0.121778	0.710967	0.0317742	-0.353445	0.350775	-0.420268	0.260053	0.410349	0.27264	-0.345803	0.362013	-0.244684	0.525738	0.537836	0.135287	-0.105803	0.786461	0.342289	0.367237	-0.407455	0.27637	-0.410418	0.272551	-0.219798	0.569868	0.02448	0.950155
ENSG00000105612	DNASE2	1777	blue	0.930533	0.000271675	-0.827104	0.00594885	0.774352	0.0142962	-0.554497	0.121287	0.734901	0.0240931	-0.410741	0.272137	0.452516	0.221316	0.350733	0.354744	-0.62525	0.0717545	-0.490722	0.17982	-0.545493	0.128741	0.413114	0.269099	0.444451	0.230687	-0.67255	0.0471585	0.553917	0.12176	0.337984	0.373686	-0.386459	0.30423	0.164126	0.67306	-0.467128	0.204878	0.102841	0.792332	0.0777675	0.84237	0.418911	0.261756	0.305468	0.424085
ENSG00000107317	PTGDS	5730	blue	0.930402	0.000273445	-0.939306	0.000170862	0.924656	0.000358884	-0.55824	0.118267	0.566014	0.112139	-0.3473	0.359798	0.291453	0.446697	0.303636	0.427011	-0.610186	0.0809849	-0.484893	0.18584	-0.556804	0.119421	0.416769	0.264457	0.449377	0.224938	-0.599498	0.087958	0.50065	0.169827	0.346091	0.361585	-0.409632	0.273562	0.246549	0.522486	-0.248178	0.519653	0.386182	0.304607	0.176756	0.64916	0.448443	0.226022	0.0235488	0.952049
ENSG00000235944	ZNF815P	NA	blue	-0.930251	0.000275479	0.903322	0.000840695	-0.767761	0.0157021	0.487594	0.183037	-0.693188	0.0384078	0.597234	0.0894811	-0.397846	0.28895	-0.387595	0.302688	0.380427	0.312487	0.455049	0.218415	0.486899	0.183756	-0.406189	0.278012	-0.583428	0.0991176	0.493667	0.176822	-0.536324	0.136603	-0.136884	0.72546	0.496185	0.17428	-0.215507	0.577611	0.483784	0.186998	-0.249716	0.516982	-0.322053	0.398012	-0.257797	0.503043	-0.0993937	0.799176
ENSG00000253352	TUG1	NA	blue	-0.930221	0.000275888	0.907123	0.000733377	-0.732142	0.0249084	0.640607	0.0630515	-0.714517	0.0305462	0.633038	0.0672527	-0.469391	0.202395	-0.42948	0.248643	0.363598	0.336112	0.575108	0.105218	0.60003	0.087603	-0.245546	0.524234	-0.464947	0.207287	0.474604	0.19674	-0.303408	0.427376	-0.164188	0.672942	0.469812	0.201935	-0.107682	0.782742	0.570743	0.108506	-0.194708	0.615663	-0.391954	0.296806	-0.105528	0.787006	-0.130964	0.736985
ENSG00000033867	SLC4A7	9497	blue	-0.930104	0.000277474	0.957303	5.07891e-05	-0.831864	0.00542177	0.64228	0.0621458	-0.666193	0.0500895	0.489954	0.180607	-0.33761	0.374249	-0.321788	0.398423	0.490827	0.179713	0.633541	0.0669686	0.668433	0.0490439	-0.251452	0.513975	-0.353128	0.351238	0.522765	0.148735	-0.32574	0.392318	-0.270082	0.48215	0.418508	0.262263	-0.0960254	0.805876	0.41885	0.261832	-0.304707	0.425301	-0.320307	0.400721	-0.26055	0.498329	-0.0317617	0.93535
ENSG00000188295	ZNF669	79862	blue	-0.929788	0.000281807	0.75319	0.0191306	-0.768769	0.0154813	0.489568	0.181004	-0.648475	0.0588637	0.404579	0.280106	-0.53783	0.135292	-0.418588	0.262162	0.613826	0.0786911	0.347379	0.35968	0.481873	0.189003	-0.585013	0.0979804	-0.440603	0.235233	0.602123	0.0862125	-0.683023	0.0425736	-0.514219	0.156694	0.335219	0.377856	-0.255785	0.506499	0.342091	0.367532	-0.164826	0.671729	-0.138125	0.723049	-0.361222	0.339516	-0.437212	0.239279
ENSG00000122512	PMS2	5395	blue	-0.929758	0.000282225	0.965221	2.49681e-05	-0.870118	0.00228457	0.634093	0.0666571	-0.568296	0.110377	0.521717	0.149699	-0.392412	0.296191	-0.335557	0.377345	0.454474	0.219072	0.525574	0.146173	0.670695	0.048002	-0.378904	0.31459	-0.374799	0.320292	0.360291	0.340854	-0.331149	0.384034	-0.355245	0.348152	0.459802	0.213032	-0.176091	0.650411	0.246122	0.523231	-0.498971	0.171493	-0.485351	0.185363	-0.154025	0.69236	0.021896	0.955412
ENSG00000106993	CDC37L1	55664	blue	-0.92975	0.000282336	0.862819	0.00274588	-0.838156	0.00477511	0.69912	0.0361034	-0.563384	0.11419	0.467009	0.205009	-0.376862	0.31742	-0.566102	0.11207	0.450766	0.223331	0.56111	0.115982	0.401083	0.28468	-0.233459	0.545476	-0.469623	0.202142	0.663307	0.0514575	-0.319518	0.401948	-0.269491	0.483147	0.270821	0.480906	-0.310197	0.416574	0.48284	0.187987	-0.179755	0.643524	-0.153731	0.692925	-0.299208	0.434121	-0.16416	0.672995
ENSG00000169696	ASPSCR1	79058	blue	0.929691	0.000283149	-0.92945	0.000286485	0.926007	0.000337326	-0.519135	0.152087	0.552516	0.122905	-0.396185	0.291154	0.39377	0.294373	0.296041	0.439237	-0.605657	0.0838967	-0.323645	0.395549	-0.511334	0.159435	0.574994	0.105302	0.604502	0.0846493	-0.489475	0.181099	0.559976	0.116881	0.303018	0.428001	-0.537121	0.135908	0.338681	0.372638	-0.164926	0.671539	0.481482	0.189415	0.244853	0.525443	0.407056	0.276888	0.000290631	0.999408
ENSG00000116191	RALGPS2	55103	blue	-0.929437	0.000286667	0.970474	1.41485e-05	-0.883452	0.00158505	0.583043	0.099395	-0.57053	0.108668	0.459607	0.213251	-0.368974	0.328471	-0.311337	0.414772	0.505327	0.165231	0.4683	0.20359	0.629968	0.0690059	-0.374563	0.320621	-0.493346	0.177147	0.477077	0.194088	-0.384874	0.306389	-0.263088	0.494	0.526819	0.145045	-0.181438	0.640368	0.298679	0.434973	-0.426407	0.252418	-0.359402	0.342135	-0.248999	0.518227	0.0319214	0.935025
ENSG00000175305	CCNE2	9134	blue	-0.929377	0.000287511	0.881425	0.00168016	-0.828563	0.00578374	0.505234	0.165322	-0.554529	0.121261	0.480002	0.190978	-0.360053	0.341197	-0.47126	0.200357	0.41777	0.263192	0.420088	0.260278	0.421679	0.258287	-0.376247	0.318275	-0.57114	0.108205	0.607188	0.0829048	-0.5218	0.149622	-0.238146	0.537201	0.404936	0.27964	-0.279478	0.46642	0.433448	0.243813	-0.244013	0.526911	-0.23282	0.546607	-0.293817	0.442847	-0.13425	0.730582
ENSG00000120733	KDM3B	51780	blue	-0.929087	0.000291576	0.85093	0.00362846	-0.917659	0.000486307	0.778533	0.0134496	-0.547798	0.126807	0.404785	0.279837	-0.465059	0.207163	-0.523351	0.148199	0.616447	0.077064	0.450912	0.223162	0.356592	0.346198	-0.42091	0.259249	-0.54763	0.126948	0.588931	0.0952046	-0.324407	0.394373	-0.32745	0.38969	0.319106	0.40259	-0.481044	0.189877	0.263689	0.492977	-0.339451	0.371483	-0.0893045	0.819275	-0.416764	0.264463	-0.117134	0.764089
ENSG00000188163	FAM166A	401565	blue	0.928928	0.000293828	-0.897635	0.00102101	0.888063	0.00138262	-0.618778	0.075635	0.554712	0.121112	-0.491216	0.179316	0.353399	0.350842	0.501343	0.169141	-0.455367	0.218054	-0.437556	0.238867	-0.323285	0.396105	0.400756	0.28511	0.632702	0.0674435	-0.570137	0.108968	0.44261	0.232856	0.174198	0.653978	-0.384017	0.30756	0.439936	0.236026	-0.352185	0.352615	0.336331	0.376177	0.177026	0.648651	0.386083	0.304743	0.0254655	0.94815
ENSG00000135114	OASL	8638	blue	0.928632	0.000298045	-0.959207	4.33757e-05	0.86001	0.00293929	-0.677945	0.0447591	0.610221	0.0809625	-0.652289	0.056899	0.515578	0.155412	0.369043	0.328374	-0.413129	0.269081	-0.410623	0.272288	-0.561117	0.115976	0.513137	0.157719	0.573723	0.106255	-0.202367	0.601553	0.31237	0.413143	0.210316	0.587029	-0.580613	0.101157	0.341503	0.368411	-0.19797	0.609639	0.598177	0.088845	0.553226	0.122323	0.116996	0.764359	-0.0942578	0.809396
ENSG00000142634	EFHD2	79180	blue	0.928558	0.000299102	-0.969973	1.49998e-05	0.871575	0.00219941	-0.59732	0.0894232	0.694942	0.0377168	-0.506856	0.163744	0.308027	0.420014	0.284785	0.457635	-0.517937	0.153202	-0.551457	0.123774	-0.542333	0.131419	0.389601	0.299974	0.509701	0.160999	-0.48565	0.185052	0.440583	0.235256	0.155825	0.68891	-0.47703	0.194139	0.253141	0.511056	-0.334667	0.378692	0.391351	0.297616	0.254313	0.509034	0.411298	0.271422	-0.0699931	0.857992
ENSG00000132313	MRPL35	51318	blue	-0.927906	0.000308566	0.942509	0.00014178	-0.920557	0.000430231	0.626629	0.0709442	-0.613758	0.0787331	0.367346	0.330776	-0.296595	0.438341	-0.303067	0.427923	0.626741	0.0708788	0.541885	0.131801	0.549515	0.125378	-0.381436	0.311099	-0.438329	0.237942	0.592951	0.092406	-0.434319	0.24276	-0.303233	0.427657	0.394637	0.293215	-0.262015	0.495829	0.268926	0.4841	-0.373213	0.322509	-0.146122	0.707569	-0.476334	0.194883	0.000519499	0.998942
ENSG00000127334	DYRK2	8445	blue	-0.927821	0.000309817	0.92811	0.000305583	-0.786841	0.0118684	0.673348	0.0467985	-0.69735	0.0367814	0.668686	0.0489268	-0.442706	0.232743	-0.455435	0.217976	0.351009	0.354339	0.530294	0.141924	0.461321	0.211326	-0.318064	0.404214	-0.598101	0.0888964	0.417044	0.264109	-0.305176	0.424551	-0.0535762	0.891116	0.490696	0.179847	-0.291324	0.446907	0.485145	0.185577	-0.309097	0.418316	-0.366096	0.33255	-0.193268	0.618328	0.00320678	0.993467
ENSG00000115760	BIRC6	57448	blue	-0.927639	0.000312502	0.895886	0.00108148	-0.732264	0.0248719	0.657875	0.0540966	-0.721818	0.0281191	0.623559	0.072756	-0.454588	0.218942	-0.451645	0.222317	0.370528	0.326279	0.593075	0.0923206	0.557952	0.118498	-0.224673	0.561119	-0.47212	0.199423	0.512241	0.158571	-0.297158	0.437429	-0.144378	0.710937	0.436566	0.240054	-0.135265	0.728607	0.593381	0.0921097	-0.159791	0.681324	-0.335252	0.377806	-0.147045	0.705787	-0.139456	0.720467
ENSG00000112584	FAM120B	84498	blue	-0.926991	0.000322188	0.898937	0.00097756	-0.715434	0.0302342	0.61942	0.0752447	-0.802252	0.0092757	0.77197	0.0147942	-0.440177	0.23574	-0.438041	0.238286	0.281745	0.462659	0.586003	0.0972747	0.458058	0.214999	-0.372346	0.323724	-0.51603	0.154987	0.327737	0.38925	-0.40906	0.274299	-0.073459	0.851022	0.429578	0.248524	-0.268592	0.484664	0.514526	0.156404	-0.286569	0.454697	-0.43153	0.246142	-0.184313	0.634988	-0.0616767	0.874751
ENSG00000167720	SRR	63826	blue	-0.926935	0.000323035	0.95219	7.50729e-05	-0.900876	0.000915261	0.675362	0.0458977	-0.526151	0.145649	0.434238	0.242858	-0.38505	0.306149	-0.386604	0.304033	0.517437	0.153669	0.498479	0.171984	0.59337	0.0921179	-0.31499	0.409024	-0.466093	0.206019	0.511898	0.158897	-0.282771	0.46096	-0.29664	0.438268	0.457419	0.215721	-0.226388	0.558053	0.29934	0.433908	-0.409117	0.274225	-0.319451	0.402052	-0.237175	0.53891	0.0125878	0.97436
ENSG00000139668	WDFY2	115825	blue	-0.926917	0.000323309	0.816764	0.00721206	-0.804973	0.00886171	0.502024	0.168469	-0.63103	0.0683964	0.359021	0.342683	-0.437053	0.23947	-0.386439	0.304258	0.614507	0.0782664	0.403259	0.281828	0.49971	0.170759	-0.447997	0.22654	-0.488365	0.182241	0.700182	0.0357009	-0.600352	0.0873884	-0.381164	0.311472	0.384439	0.306983	-0.207809	0.591596	0.413705	0.268345	-0.135721	0.72772	-0.075455	0.847012	-0.408905	0.274498	-0.30975	0.417282
ENSG00000115825	PRKD3	23683	blue	-0.926907	0.000323466	0.926809	0.000324956	-0.950114	8.6939e-05	0.656003	0.0550257	-0.519431	0.151812	0.334671	0.378686	-0.380161	0.312854	-0.354698	0.348948	0.649243	0.0584648	0.427156	0.251496	0.524895	0.14679	-0.427978	0.250485	-0.518649	0.152539	0.578787	0.102493	-0.38779	0.302424	-0.339274	0.371749	0.445109	0.229914	-0.324771	0.393811	0.203425	0.599613	-0.424153	0.255208	-0.166216	0.669087	-0.410977	0.271834	-0.0100154	0.979598
ENSG00000189159	HN1	51155	blue	0.926875	0.000323953	-0.840781	0.00452172	0.732677	0.0247488	-0.772337	0.0147167	0.788909	0.0114952	-0.568623	0.110126	0.516769	0.154294	0.44729	0.227364	-0.513122	0.157733	-0.656569	0.0547438	-0.565604	0.112457	0.257472	0.503602	0.357162	0.345371	-0.536087	0.136809	0.263652	0.493041	0.270713	0.481088	-0.328383	0.388261	0.169643	0.662587	-0.542309	0.13144	0.121204	0.756089	0.215253	0.578071	0.247913	0.520114	0.247795	0.520317
ENSG00000185262	UBALD2	283991	blue	0.926744	0.000325942	-0.940038	0.000163878	0.835721	0.00501869	-0.510576	0.160161	0.671478	0.0476447	-0.441915	0.233678	0.318013	0.404294	0.273924	0.475693	-0.533527	0.139056	-0.512907	0.157937	-0.598598	0.0885618	0.36451	0.33481	0.480123	0.19085	-0.583146	0.0993207	0.50772	0.162908	0.222055	0.565812	-0.483542	0.187251	0.138428	0.722462	-0.403558	0.281438	0.278088	0.468734	0.222584	0.564862	0.378105	0.315696	0.0493253	0.899719
ENSG00000172500	FIBP	9158	blue	0.926596	0.000328206	-0.856473	0.0031959	0.852113	0.003533	-0.509698	0.161002	0.640179	0.0632849	-0.355716	0.347468	0.280809	0.464211	0.367007	0.331257	-0.594557	0.0913026	-0.521613	0.149794	-0.452763	0.221032	0.41151	0.27115	0.413415	0.268715	-0.704424	0.0341208	0.621514	0.0739791	0.363011	0.33695	-0.27751	0.469697	0.259428	0.500248	-0.369768	0.327351	0.19815	0.609307	0.0408038	0.91699	0.534224	0.138442	0.198198	0.609219
ENSG00000151806	GUF1	60558	blue	-0.926528	0.000329249	0.956564	5.3893e-05	-0.824574	0.00624272	0.752393	0.0193312	-0.696194	0.0372286	0.586149	0.0971707	-0.373677	0.32186	-0.379714	0.313472	0.43733	0.239137	0.684085	0.0421253	0.612448	0.0795543	-0.237655	0.538065	-0.35769	0.344606	0.420062	0.26031	-0.214289	0.579815	-0.21486	0.578781	0.387035	0.303448	-0.184891	0.633909	0.407841	0.275871	-0.358587	0.34331	-0.374585	0.32059	-0.219839	0.569794	0.0221613	0.954872
ENSG00000119599	DCAF4	26094	blue	-0.926438	0.000330627	0.774726	0.0142191	-0.745265	0.0211883	0.80449	0.00893428	-0.5379	0.135232	0.645585	0.0603809	-0.601107	0.086886	-0.716763	0.0297858	0.309408	0.417823	0.539024	0.134259	0.428052	0.250395	-0.305809	0.423542	-0.331632	0.383299	0.394649	0.293199	-0.204698	0.597281	-0.46766	0.204292	0.184193	0.635212	-0.337648	0.374192	0.425113	0.254018	-0.256274	0.505659	-0.44659	0.228181	0.0329479	0.93294	-0.331515	0.383478
ENSG00000137845	ADAM10	102	blue	-0.926019	0.000337131	0.982206	2.432e-06	-0.888362	0.00137019	0.630305	0.068812	-0.63015	0.0689009	0.476363	0.194852	-0.287306	0.453486	-0.281353	0.463308	0.509247	0.161435	0.60837	0.0821445	0.640714	0.0629937	-0.337718	0.374086	-0.358655	0.343211	0.448164	0.226346	-0.366546	0.331911	-0.29112	0.44724	0.41604	0.265379	-0.181177	0.640857	0.274912	0.474036	-0.451266	0.222754	-0.346865	0.360441	-0.323771	0.395354	0.0700088	0.857961
ENSG00000269086	CTC-523E23.5	NA	blue	-0.92581	0.000340412	0.956068	5.60478e-05	-0.812548	0.00777565	0.618565	0.0757649	-0.586364	0.097018	0.634479	0.0664398	-0.450237	0.223942	-0.400783	0.285074	0.333801	0.380003	0.477076	0.194089	0.608982	0.0817527	-0.358291	0.343738	-0.498692	0.171772	0.314408	0.409938	-0.302787	0.428371	-0.21399	0.580358	0.532303	0.140138	-0.194746	0.615593	0.353023	0.351391	-0.452888	0.220888	-0.554224	0.121509	-0.043682	0.911153	0.0262836	0.946486
ENSG00000166912	MTMR10	54893	blue	-0.925734	0.000341599	0.780877	0.01299	-0.87951	0.00177363	0.830291	0.00559227	-0.525915	0.145863	0.408855	0.274563	-0.506416	0.164172	-0.631172	0.068315	0.589952	0.0944891	0.494744	0.175732	0.320537	0.400364	-0.385076	0.306114	-0.432829	0.244563	0.609713	0.0812862	-0.292942	0.444269	-0.455504	0.217897	0.168594	0.664575	-0.492358	0.178151	0.294046	0.442474	-0.261566	0.496595	-0.0785441	0.840812	-0.361572	0.339013	-0.265541	0.489831
ENSG00000114739	ACVR2B	93	blue	-0.92573	0.000341663	0.983095	2.03428e-06	-0.81865	0.00696923	0.636676	0.0652122	-0.706076	0.0335182	0.580445	0.101279	-0.364593	0.334691	-0.271769	0.479311	0.443887	0.23135	0.617621	0.0763422	0.696143	0.0372484	-0.315749	0.407834	-0.378668	0.314916	0.371307	0.325184	-0.319916	0.401329	-0.216814	0.57525	0.493495	0.176996	-0.10791	0.78229	0.365008	0.3341	-0.412392	0.270022	-0.446246	0.228583	-0.204227	0.598143	0.0523971	0.893501
ENSG00000072071	LPHN1	22859	blue	-0.925665	0.000342688	0.971963	1.18229e-05	-0.84027	0.00457033	0.701793	0.0350951	-0.695479	0.037507	0.674582	0.0462453	-0.448212	0.22629	-0.338546	0.372841	0.408723	0.274733	0.530267	0.141948	0.566468	0.111787	-0.440456	0.235408	-0.512097	0.158708	0.228914	0.553547	-0.295038	0.440864	-0.152838	0.694639	0.528543	0.143491	-0.306934	0.42175	0.264972	0.490796	-0.54299	0.13086	-0.50258	0.167921	-0.187849	0.628392	0.119707	0.759028
ENSG00000103061	SLC7A6OS	84138	blue	-0.925515	0.000345059	0.95177	7.73776e-05	-0.77183	0.0148238	0.641259	0.0626977	-0.746	0.0209915	0.707284	0.0330816	-0.478261	0.192825	-0.351081	0.354233	0.363634	0.33606	0.510933	0.159818	0.566086	0.112083	-0.393897	0.294203	-0.573217	0.106634	0.294233	0.44217	-0.330028	0.385745	-0.0675405	0.86293	0.579735	0.101798	-0.229327	0.552811	0.419265	0.26131	-0.397682	0.289167	-0.477929	0.193179	-0.146953	0.705965	0.0433474	0.911831
ENSG00000112144	ICK	22858	blue	-0.925207	0.00034998	0.991004	2.25348e-07	-0.84372	0.00424915	0.587621	0.0961272	-0.674738	0.0461759	0.577655	0.103326	-0.330829	0.384523	-0.262296	0.49535	0.431021	0.246762	0.573353	0.106532	0.655918	0.0550685	-0.380336	0.312613	-0.412061	0.270445	0.343324	0.365694	-0.390347	0.298968	-0.219306	0.570754	0.498459	0.172004	-0.162083	0.67695	0.299947	0.43293	-0.478964	0.192079	-0.461	0.211686	-0.237047	0.539136	0.0928423	0.812217
ENSG00000100485	SOS2	6655	blue	-0.924726	0.00035774	0.923656	0.000375465	-0.845367	0.00410136	0.70148	0.0352124	-0.547263	0.127255	0.529474	0.142657	-0.400491	0.285459	-0.502761	0.167743	0.397826	0.288977	0.530412	0.141819	0.492089	0.178425	-0.237459	0.53841	-0.512582	0.158247	0.524713	0.146955	-0.237321	0.538653	-0.19834	0.608957	0.410735	0.272144	-0.264268	0.491992	0.435362	0.241502	-0.309696	0.417367	-0.323409	0.395914	-0.174318	0.653751	-0.0260117	0.947039
ENSG00000198081	ZBTB14	7541	blue	-0.924696	0.000358234	0.940162	0.000162709	-0.833163	0.00528366	0.735642	0.0238773	-0.692677	0.0386109	0.605818	0.0837917	-0.458235	0.214799	-0.401867	0.283651	0.458098	0.214953	0.527506	0.144425	0.498174	0.172288	-0.349864	0.35602	-0.582191	0.100011	0.406673	0.277384	-0.256687	0.504949	-0.0922217	0.813454	0.50938	0.161307	-0.315597	0.408071	0.3886	0.301327	-0.376798	0.317509	-0.323667	0.395515	-0.254973	0.507897	0.0471741	0.904076
ENSG00000170248	PDCD6IP	10015	blue	-0.924475	0.000361845	0.970995	1.33009e-05	-0.876104	0.00194862	0.655422	0.055316	-0.670002	0.0483196	0.615073	0.0779142	-0.38497	0.306259	-0.30406	0.426334	0.45246	0.221379	0.522716	0.148781	0.550578	0.124499	-0.497076	0.173387	-0.47349	0.19794	0.247798	0.520313	-0.385442	0.305615	-0.221936	0.566026	0.480156	0.190815	-0.336742	0.375556	0.181435	0.640373	-0.588087	0.0957985	-0.459508	0.213363	-0.280933	0.464004	0.127386	0.743976
ENSG00000135776	ABCB10	23456	blue	-0.924175	0.000366788	0.92385	0.000372211	-0.919461	0.00045088	0.517915	0.153222	-0.497372	0.17309	0.344299	0.364244	-0.324669	0.393968	-0.313624	0.411169	0.579445	0.10201	0.417816	0.263135	0.584079	0.09865	-0.46333	0.209083	-0.428387	0.249983	0.540706	0.132811	-0.520291	0.151014	-0.429005	0.249225	0.420369	0.259925	-0.2324	0.547352	0.187149	0.629697	-0.440516	0.235336	-0.26908	0.483841	-0.354626	0.349053	-0.0516539	0.895005
ENSG00000155313	USP25	29761	blue	-0.92381	0.000372868	0.885578	0.00148934	-0.848446	0.00383473	0.587746	0.0960386	-0.680336	0.0437212	0.415129	0.266534	-0.342096	0.367526	-0.360959	0.339893	0.588165	0.0957434	0.509117	0.16156	0.450339	0.223824	-0.383078	0.308845	-0.527808	0.144152	0.654817	0.0556198	-0.499223	0.171242	-0.212229	0.583551	0.391631	0.29724	-0.284931	0.457393	0.405683	0.278669	-0.218134	0.572866	-0.0619753	0.874148	-0.495693	0.174776	-0.105983	0.786104
ENSG00000233327	USP32P2	NA	blue	-0.923805	0.000372962	0.863185	0.00272133	-0.897153	0.00103745	0.856463	0.00319663	-0.461798	0.210792	0.50915	0.161529	-0.490534	0.180013	-0.619386	0.0752655	0.453716	0.219939	0.513041	0.15781	0.40949	0.273744	-0.328032	0.388798	-0.429554	0.248554	0.437105	0.239407	-0.152022	0.696206	-0.395592	0.291942	0.260904	0.497724	-0.448099	0.226422	0.249497	0.517361	-0.43243	0.245048	-0.331424	0.383615	-0.162797	0.67559	-0.0854804	0.826918
ENSG00000163608	C3orf17	25871	blue	-0.923763	0.000373663	0.825978	0.00607847	-0.878977	0.00180025	0.644755	0.0608214	-0.563017	0.114478	0.332642	0.381762	-0.437659	0.238743	-0.466989	0.205031	0.648818	0.0586855	0.407187	0.276718	0.392651	0.295872	-0.421486	0.258528	-0.55133	0.123879	0.706752	0.0332733	-0.459291	0.213607	-0.342133	0.367471	0.345783	0.362042	-0.370615	0.326157	0.340716	0.369588	-0.211465	0.584939	-0.00776818	0.984176	-0.461268	0.211386	-0.214296	0.579803
ENSG00000177732	SOX12	6666	blue	-0.92351	0.00037793	0.93626	0.000202189	-0.89899	0.000975836	0.676513	0.0453879	-0.580055	0.101564	0.60283	0.0857463	-0.461572	0.211045	-0.370788	0.325914	0.457072	0.216116	0.423117	0.256495	0.50496	0.165589	-0.583762	0.0988775	-0.4993	0.171166	0.19374	0.617454	-0.381603	0.310869	-0.31831	0.40383	0.466836	0.2052	-0.42806	0.250384	0.0782992	0.841303	-0.663684	0.0512774	-0.50366	0.16686	-0.220733	0.568187	0.0864163	0.825046
ENSG00000115307	AUP1	550	blue	0.923502	0.000378063	-0.91807	0.000478045	0.902765	0.000857288	-0.503689	0.166832	0.512473	0.15835	-0.377431	0.31663	0.242486	0.529581	0.367685	0.330295	-0.504604	0.165937	-0.493136	0.17736	-0.507618	0.163007	0.396993	0.290081	0.402513	0.282805	-0.586141	0.0971763	0.543697	0.130258	0.385137	0.30603	-0.325731	0.392332	0.254011	0.509554	-0.263176	0.493851	0.378643	0.314951	0.232985	0.546317	0.39242	0.296181	0.0543775	0.889496
ENSG00000172757	CFL1	1072	blue	0.923364	0.000380393	-0.843688	0.00425207	0.894984	0.0011136	-0.653014	0.0565301	0.575121	0.105208	-0.357526	0.344844	0.394841	0.292944	0.463485	0.20891	-0.628907	0.0696181	-0.434363	0.242706	-0.355848	0.347277	0.426639	0.252133	0.561422	0.115735	-0.680271	0.0437494	0.462917	0.209543	0.300253	0.432438	-0.330455	0.385092	0.416952	0.264225	-0.319948	0.40128	0.253055	0.511203	0.00907213	0.98152	0.501807	0.168683	0.151416	0.697371
ENSG00000164327	RICTOR	253260	blue	-0.92297	0.000387139	0.765536	0.0161967	-0.795557	0.0103492	0.697982	0.0365387	-0.585957	0.0973072	0.406908	0.27708	-0.497496	0.172966	-0.592023	0.0930475	0.553199	0.122346	0.480255	0.19071	0.371844	0.324428	-0.320878	0.399834	-0.464259	0.20805	0.721248	0.028304	-0.386861	0.303684	-0.381879	0.310489	0.23416	0.544235	-0.328692	0.387788	0.481357	0.189546	-0.0709446	0.856078	-0.0398273	0.918972	-0.33449	0.37896	-0.363962	0.335591
ENSG00000143167	GPA33	10223	blue	-0.922947	0.000387528	0.973362	9.8969e-06	-0.86271	0.00275317	0.58131	0.10065	-0.642451	0.0620539	0.615602	0.0775861	-0.408906	0.274497	-0.286249	0.455222	0.428777	0.249504	0.440018	0.235929	0.570835	0.108436	-0.529434	0.142693	-0.537358	0.135703	0.240498	0.533066	-0.433366	0.243913	-0.202819	0.600723	0.561426	0.115731	-0.30175	0.430033	0.190534	0.623399	-0.588535	0.0954829	-0.503282	0.167231	-0.226585	0.5577	0.120587	0.7573
ENSG00000196323	ZBTB44	29068	blue	-0.922814	0.000389834	0.969863	1.51905e-05	-0.876292	0.0019387	0.562747	0.11469	-0.631097	0.0683575	0.445164	0.229849	-0.246659	0.522295	-0.287954	0.452421	0.504719	0.165824	0.582133	0.100053	0.587249	0.0963905	-0.319576	0.401858	-0.419614	0.260872	0.545696	0.128569	-0.438842	0.23733	-0.233509	0.545388	0.42028	0.260037	-0.176829	0.649022	0.345405	0.362602	-0.362572	0.337578	-0.256887	0.504604	-0.38519	0.305959	0.0436187	0.911282
ENSG00000271738	RP11-137H2.6	NA	blue	-0.9228	0.000390069	0.784864	0.0122327	-0.866236	0.00252264	0.724385	0.027297	-0.522701	0.148794	0.495138	0.175335	-0.560827	0.116206	-0.632045	0.0678169	0.516626	0.154428	0.311738	0.41414	0.211187	0.585444	-0.527947	0.144027	-0.68381	0.042241	0.52467	0.146995	-0.404894	0.279695	-0.288586	0.451384	0.335505	0.377425	-0.600228	0.0874707	0.280152	0.465301	-0.322636	0.397108	-0.133781	0.731495	-0.339241	0.371798	-0.197706	0.610126
ENSG00000260296	RP11-395I6.3	NA	blue	-0.92275	0.00039094	0.971247	1.29034e-05	-0.86784	0.00242226	0.573118	0.106709	-0.662019	0.0520758	0.461138	0.211532	-0.249739	0.516943	-0.250499	0.515625	0.514852	0.156096	0.623756	0.0726389	0.64325	0.0616244	-0.340676	0.369648	-0.333023	0.381185	0.486078	0.184607	-0.441239	0.234479	-0.294901	0.441085	0.394874	0.292899	-0.144496	0.710709	0.305005	0.424824	-0.400446	0.285518	-0.306623	0.422246	-0.372462	0.323562	0.0362613	0.92621
ENSG00000103472	RRN3P2	100131998	blue	0.922427	0.000396552	-0.950612	8.39805e-05	0.92834	0.000302241	-0.610578	0.0807361	0.551381	0.123836	-0.452381	0.22147	0.363535	0.336202	0.283373	0.459964	-0.555739	0.12028	-0.463504	0.208889	-0.60457	0.0846048	0.528552	0.143484	0.391929	0.29684	-0.337015	0.375145	0.440776	0.235027	0.41698	0.264189	-0.432813	0.244583	0.300381	0.432233	-0.0755315	0.846858	0.605977	0.0836886	0.403971	0.280899	0.313397	0.411526	-0.05522	0.887792
ENSG00000151612	ZNF827	152485	blue	-0.922253	0.000399616	0.940769	0.000157104	-0.812242	0.0078176	0.676936	0.0452016	-0.798306	0.00989885	0.567627	0.110892	-0.437055	0.239467	-0.214101	0.580156	0.567196	0.111224	0.603829	0.0850894	0.687908	0.0405372	-0.445544	0.229404	-0.356335	0.346569	0.323903	0.39515	-0.372898	0.32295	-0.274487	0.474749	0.478857	0.192192	-0.169131	0.663557	0.277509	0.469698	-0.432816	0.24458	-0.37106	0.325531	-0.314802	0.409318	-0.00449592	0.990841
ENSG00000143819	EPHX1	2052	blue	-0.92209	0.000402488	0.772204	0.0147448	-0.71189	0.0314518	0.683566	0.0423442	-0.74176	0.0221432	0.701866	0.0350681	-0.427914	0.250563	-0.632718	0.0674346	0.303536	0.427172	0.632016	0.0678332	0.259837	0.499549	-0.368109	0.329695	-0.392345	0.296281	0.459339	0.213553	-0.456396	0.216882	-0.267974	0.485709	0.116945	0.764459	-0.425504	0.253534	0.509845	0.160861	-0.160565	0.679845	-0.243944	0.527031	-0.291309	0.446931	-0.282703	0.461073
ENSG00000072121	ZFYVE26	23503	blue	-0.921811	0.000407435	0.935174	0.000214277	-0.793146	0.0107556	0.691531	0.0390683	-0.630862	0.0684923	0.700555	0.0355598	-0.475415	0.195867	-0.48495	0.185781	0.295389	0.440294	0.491996	0.17852	0.474548	0.1968	-0.325032	0.393409	-0.602734	0.0858092	0.329743	0.386181	-0.242393	0.529743	-0.0742865	0.849359	0.515446	0.155537	-0.306142	0.423011	0.432742	0.244669	-0.392687	0.295823	-0.480596	0.190349	-0.0793868	0.839121	0.0414587	0.915662
ENSG00000102931	ARL2BP	23568	blue	-0.921808	0.000407488	0.947737	0.000102077	-0.941691	0.00014884	0.716581	0.0298468	-0.511889	0.158906	0.439086	0.237038	-0.324015	0.394977	-0.432966	0.244397	0.512122	0.158684	0.521406	0.149985	0.460745	0.211972	-0.338782	0.372487	-0.493259	0.177236	0.506777	0.163821	-0.289031	0.450656	-0.26176	0.496264	0.37445	0.320779	-0.376379	0.318092	0.240203	0.533583	-0.4619	0.210678	-0.250671	0.515326	-0.347242	0.359883	0.0778576	0.842189
ENSG00000211896	IGHG1	3500	blue	0.921798	0.000407666	-0.935898	0.000206158	0.86457	0.00262983	-0.597638	0.0892086	0.694122	0.038039	-0.395502	0.292062	0.341504	0.368409	0.192746	0.619295	-0.648806	0.0586915	-0.582137	0.10005	-0.711793	0.0314857	0.420251	0.260074	0.294191	0.442238	-0.488449	0.182154	0.457896	0.215182	0.401921	0.28358	-0.416636	0.264625	0.117494	0.763381	-0.241468	0.531364	0.391789	0.297028	0.256081	0.50599	0.405111	0.279413	0.0539792	0.890301
ENSG00000131507	NDFIP1	80762	blue	-0.92171	0.000409249	0.948279	9.84754e-05	-0.932428	0.000247084	0.604888	0.0843971	-0.577271	0.103611	0.382744	0.309302	-0.37239	0.323663	-0.285747	0.456049	0.630948	0.0684433	0.40435	0.280404	0.532683	0.139801	-0.474271	0.197098	-0.580407	0.101307	0.51994	0.15134	-0.436709	0.239882	-0.244667	0.525767	0.529234	0.142871	-0.316264	0.407027	0.204498	0.597646	-0.454617	0.218908	-0.198146	0.609315	-0.428777	0.249504	0.0540648	0.890128
ENSG00000165322	ARHGAP12	94134	blue	-0.921694	0.000409522	0.970202	1.46064e-05	-0.776669	0.0138228	0.619465	0.0752174	-0.731638	0.0250591	0.683237	0.0424831	-0.35542	0.347898	-0.31927	0.402334	0.330646	0.384802	0.643507	0.0614867	0.639703	0.0635446	-0.318818	0.403039	-0.371598	0.324774	0.294369	0.44195	-0.33914	0.37195	-0.177727	0.647333	0.452062	0.221838	-0.139665	0.720062	0.398824	0.287656	-0.416944	0.264235	-0.523435	0.148122	-0.15044	0.699247	0.0528331	0.892619
ENSG00000092847	AGO1	26523	blue	-0.921448	0.000413954	0.977324	5.65426e-06	-0.872459	0.0021488	0.596577	0.089926	-0.671801	0.0474981	0.479004	0.192036	-0.275714	0.472696	-0.232701	0.54682	0.524828	0.146851	0.616177	0.0772306	0.659262	0.0534147	-0.369892	0.327175	-0.335064	0.378091	0.431086	0.246682	-0.418674	0.262053	-0.295964	0.439363	0.418741	0.261969	-0.158624	0.683552	0.264937	0.490857	-0.449228	0.22511	-0.341058	0.369076	-0.357913	0.344285	0.0623358	0.873421
ENSG00000184939	ZFP90	146198	blue	-0.921224	0.000418002	0.987054	8.0262e-07	-0.922061	0.000403007	0.637933	0.0645162	-0.581631	0.100417	0.484842	0.185893	-0.378324	0.315393	-0.269573	0.483009	0.538521	0.134694	0.4573	0.215857	0.608094	0.0823221	-0.464192	0.208125	-0.507292	0.163322	0.352171	0.352637	-0.357588	0.344754	-0.253254	0.510861	0.544992	0.129163	-0.282662	0.46114	0.15811	0.684535	-0.577283	0.103602	-0.395741	0.291745	-0.293009	0.44416	0.13805	0.723196
ENSG00000010256	UQCRC1	7384	blue	0.921186	0.000418694	-0.898374	0.000996183	0.881845	0.00166017	-0.526103	0.145692	0.589534	0.0947816	-0.294628	0.441528	0.345111	0.363039	0.255888	0.506322	-0.673797	0.0465966	-0.464649	0.207618	-0.639746	0.0635208	0.429629	0.248461	0.382545	0.309575	-0.631123	0.0683429	0.53124	0.141081	0.434782	0.242201	-0.416545	0.26474	0.144633	0.710445	-0.264719	0.491226	0.31064	0.415873	0.151407	0.697387	0.428879	0.249379	0.139268	0.720831
ENSG00000173273	TNKS	8658	blue	-0.921113	0.000420021	0.810999	0.00798994	-0.67274	0.0470725	0.642701	0.0619192	-0.750794	0.0197381	0.664233	0.051016	-0.489718	0.18085	-0.555988	0.120079	0.32498	0.393488	0.578757	0.102515	0.420208	0.260127	-0.254408	0.50887	-0.483472	0.187324	0.546029	0.128289	-0.372263	0.323841	-0.156385	0.687836	0.327694	0.389316	-0.215652	0.577349	0.66177	0.0521958	-0.0443128	0.909874	-0.261171	0.497269	-0.171837	0.658436	-0.281589	0.462916
ENSG00000254673	RP11-598P20.5	NA	blue	-0.92102	0.000421707	0.968164	1.83761e-05	-0.911688	0.000617624	0.60053	0.0872694	-0.571585	0.107867	0.448538	0.225911	-0.30824	0.419675	-0.33547	0.377477	0.512573	0.158255	0.475886	0.195362	0.507942	0.162694	-0.377406	0.316666	-0.55972	0.117085	0.514359	0.156561	-0.397689	0.289158	-0.179495	0.644011	0.487797	0.182827	-0.296165	0.439037	0.286484	0.454835	-0.430355	0.247575	-0.254851	0.508108	-0.371204	0.325328	0.0945941	0.808726
ENSG00000198799	LRIG2	9860	blue	-0.920769	0.000426316	0.958023	4.78855e-05	-0.840412	0.00455683	0.680372	0.0437059	-0.636946	0.0650627	0.495467	0.175004	-0.413323	0.268832	-0.32544	0.39278	0.506605	0.163988	0.549625	0.125288	0.657647	0.0542094	-0.279705	0.466043	-0.456124	0.217192	0.477784	0.193334	-0.253715	0.510065	-0.2129	0.582334	0.514857	0.156092	-0.138421	0.722475	0.3855	0.305536	-0.350082	0.355699	-0.341467	0.368464	-0.212247	0.583519	0.0129291	0.973665
ENSG00000185238	PRMT3	10196	blue	-0.920761	0.000426458	0.774359	0.0142947	-0.715728	0.0301346	0.563031	0.114467	-0.668248	0.0491296	0.46461	0.20766	-0.501231	0.169252	-0.496215	0.174251	0.496044	0.174423	0.47007	0.201653	0.479038	0.191999	-0.333178	0.380949	-0.451128	0.222913	0.684347	0.0420151	-0.491178	0.179355	-0.341498	0.368418	0.328166	0.388592	-0.166234	0.669053	0.570629	0.108593	-0.0111674	0.977252	-0.131522	0.735897	-0.262588	0.494853	-0.401461	0.284184
ENSG00000196735	HLA-DQA1	3117	blue	0.920642	0.000428654	-0.862723	0.00275234	0.750155	0.0199021	-0.759339	0.0176287	0.805988	0.00871064	-0.753582	0.0190325	0.566356	0.111873	0.419736	0.260719	-0.410092	0.27297	-0.55951	0.117252	-0.482833	0.187994	0.507944	0.162692	0.444131	0.231063	-0.186727	0.630483	0.330975	0.3843	0.226343	0.558133	-0.399445	0.286837	0.372491	0.323521	-0.309398	0.417839	0.433682	0.243531	0.455492	0.217911	0.193872	0.61721	0.0800536	0.837785
ENSG00000064601	CTSA	5476	blue	0.920638	0.000428727	-0.964361	2.71719e-05	0.865728	0.00255499	-0.61298	0.0792203	0.697756	0.0366252	-0.439559	0.236475	0.295352	0.440354	0.21649	0.575834	-0.5835	0.0990656	-0.621753	0.0738358	-0.676143	0.0455514	0.353098	0.351282	0.333719	0.380129	-0.488903	0.181687	0.409085	0.274265	0.298223	0.435709	-0.424407	0.254893	0.132276	0.734428	-0.295195	0.440609	0.38891	0.300908	0.269158	0.483709	0.395938	0.291482	-0.0223165	0.954556
ENSG00000117335	CD46	4179	blue	-0.920535	0.000430643	0.944467	0.000125832	-0.950216	8.63248e-05	0.608018	0.0823706	-0.484041	0.186729	0.410362	0.272622	-0.272965	0.477301	-0.409309	0.273978	0.502951	0.167556	0.462458	0.210055	0.427791	0.250715	-0.401133	0.284614	-0.525641	0.146112	0.53098	0.141313	-0.422042	0.257834	-0.272681	0.477778	0.380254	0.312727	-0.38823	0.301828	0.212173	0.583654	-0.471931	0.199628	-0.233273	0.545806	-0.397436	0.289493	0.0737501	0.850437
ENSG00000115738	ID2	3398	blue	0.92005	0.000439702	-0.946868	0.00010805	0.765306	0.0162484	-0.577625	0.103349	0.724041	0.0274062	-0.689583	0.0398538	0.50745	0.163169	0.278175	0.468589	-0.384081	0.307473	-0.45794	0.215132	-0.662864	0.05167	0.482391	0.188459	0.505297	0.16526	-0.208603	0.590147	0.392426	0.296173	0.184518	0.634605	-0.613557	0.0788588	0.166091	0.669324	-0.319765	0.401563	0.477468	0.19367	0.57819	0.102932	0.0880405	0.8218	-0.0183109	0.962708
ENSG00000115839	RAB3GAP1	22930	blue	-0.920038	0.000439925	0.927278	0.000317873	-0.929851	0.000280946	0.528118	0.143873	-0.592979	0.0923871	0.355289	0.348088	-0.288324	0.451815	-0.268913	0.484123	0.633961	0.0667314	0.434464	0.242585	0.492201	0.178311	-0.512502	0.158322	-0.512298	0.158516	0.557613	0.118769	-0.573488	0.106431	-0.304334	0.425896	0.431734	0.245894	-0.327573	0.389502	0.185575	0.632633	-0.432157	0.245379	-0.140865	0.717735	-0.531362	0.140973	0.0111455	0.977297
ENSG00000124151	NCOA3	8202	blue	-0.919803	0.000444353	0.760863	0.017269	-0.661906	0.0521305	0.785532	0.0121089	-0.788027	0.0116535	0.697172	0.0368503	-0.552612	0.122826	-0.618231	0.0759693	0.355761	0.347402	0.669449	0.0485742	0.401088	0.284673	-0.267396	0.486687	-0.340894	0.369321	0.473064	0.198401	-0.285254	0.45686	-0.28299	0.460597	0.179178	0.644606	-0.284535	0.458046	0.602412	0.0860216	-0.065837	0.866362	-0.26436	0.491837	-0.167022	0.667557	-0.35816	0.343927
ENSG00000262292	RP11-160E2.11	NA	blue	-0.919793	0.00044454	0.981753	2.65446e-06	-0.853529	0.00342097	0.533716	0.138889	-0.67132	0.0477167	0.488865	0.181726	-0.325788	0.392244	-0.196428	0.612485	0.519771	0.151497	0.523102	0.148426	0.687916	0.0405339	-0.415393	0.266199	-0.426671	0.252094	0.412327	0.270104	-0.456753	0.216477	-0.247425	0.520962	0.536548	0.136407	-0.123422	0.751737	0.278808	0.467535	-0.448031	0.226501	-0.378579	0.31504	-0.308962	0.418531	0.062962	0.872158
ENSG00000264304	RP11-20B24.7	NA	blue	-0.919145	0.000456953	0.907607	0.000720441	-0.707534	0.032992	0.634009	0.0667045	-0.729716	0.0256399	0.713328	0.0309539	-0.356957	0.345667	-0.472083	0.199463	0.234809	0.543088	0.69637	0.0371603	0.537781	0.135335	-0.183497	0.636514	-0.361867	0.33859	0.421109	0.258999	-0.308117	0.41987	-0.147132	0.705621	0.332173	0.382477	-0.131723	0.735507	0.594855	0.091099	-0.207814	0.591585	-0.445688	0.229236	-0.104468	0.789105	-0.0890735	0.819736
ENSG00000198538	ZNF28	7576	blue	-0.918405	0.000471405	0.96666	2.15644e-05	-0.818678	0.00696565	0.53967	0.133701	-0.669226	0.0486768	0.664037	0.0511094	-0.336683	0.375645	-0.330168	0.385532	0.328697	0.387779	0.506278	0.164305	0.516697	0.154361	-0.442249	0.233283	-0.525177	0.146533	0.288454	0.451601	-0.457519	0.215609	-0.128245	0.742296	0.500918	0.169561	-0.27594	0.472318	0.313264	0.411736	-0.491499	0.179027	-0.487378	0.18326	-0.225521	0.559601	0.106429	0.785221
ENSG00000026025	VIM	7431	blue	0.918373	0.000472037	-0.982371	2.35435e-06	0.89924	0.00096765	-0.664918	0.0506909	0.598892	0.0883645	-0.555228	0.120694	0.328092	0.388706	0.317598	0.404941	-0.44797	0.226572	-0.5582	0.118299	-0.579608	0.101891	0.413409	0.268723	0.409935	0.273171	-0.301182	0.430945	0.331511	0.383484	0.267836	0.485944	-0.434563	0.242465	0.294186	0.442247	-0.180001	0.643062	0.583285	0.099221	0.453096	0.220649	0.262013	0.495833	-0.143135	0.71334
ENSG00000173517	PEAK1	79834	blue	-0.917966	0.000480133	0.954409	6.37089e-05	-0.817008	0.00718039	0.643792	0.0613343	-0.618627	0.0757272	0.553264	0.122292	-0.468856	0.20298	-0.295769	0.439678	0.456894	0.216318	0.509416	0.161273	0.738604	0.0230269	-0.364474	0.334861	-0.388348	0.301668	0.319861	0.401415	-0.277896	0.469054	-0.312863	0.412367	0.54146	0.132165	-0.0985411	0.800871	0.29543	0.440227	-0.45913	0.213788	-0.524631	0.14703	-0.0776305	0.842644	-0.000540371	0.998899
ENSG00000171223	JUNB	3726	blue	0.917875	0.000481959	-0.956201	5.54669e-05	0.94664	0.000109655	-0.724362	0.0273042	0.530405	0.141825	-0.424003	0.255394	0.332778	0.381556	0.377544	0.316474	-0.553719	0.121921	-0.526311	0.145504	-0.513143	0.157713	0.360514	0.340533	0.463929	0.208417	-0.47528	0.196012	0.280577	0.464596	0.283551	0.45967	-0.399007	0.287415	0.349492	0.356566	-0.197646	0.610236	0.49697	0.173493	0.263166	0.493867	0.357017	0.345581	-0.0966752	0.804582
ENSG00000004399	PLXND1	23129	blue	0.917834	0.000482768	-0.936592	0.000198586	0.81477	0.00747499	-0.455456	0.217952	0.621959	0.073712	-0.524474	0.147173	0.247267	0.521236	0.318937	0.402852	-0.379764	0.313401	-0.552917	0.122576	-0.572793	0.106954	0.369118	0.328269	0.376776	0.31754	-0.466188	0.205914	0.54867	0.12608	0.284417	0.458241	-0.382053	0.31025	0.149908	0.700271	-0.360728	0.340225	0.36017	0.341028	0.3805	0.312387	0.282957	0.460652	0.028767	0.941437
ENSG00000176890	TYMS	7298	blue	0.917729	0.000484895	-0.844207	0.00420507	0.753468	0.019061	-0.628519	0.0698429	0.768864	0.0154607	-0.442648	0.23281	0.552137	0.123216	0.279817	0.465857	-0.657008	0.0545259	-0.48233	0.188522	-0.667598	0.049432	0.410004	0.273083	0.435258	0.241627	-0.555986	0.12008	0.416569	0.264709	0.317616	0.404913	-0.500885	0.169594	0.094629	0.808656	-0.433284	0.244013	0.165071	0.671263	0.178473	0.64593	0.310115	0.416705	0.256105	0.505949
ENSG00000142669	SH3BGRL3	83442	blue	0.917308	0.000493418	-0.918258	0.00047432	0.883397	0.00158759	-0.598005	0.088961	0.654814	0.0556213	-0.407634	0.276139	0.273096	0.477081	0.332224	0.382398	-0.577871	0.103168	-0.545772	0.128505	-0.456138	0.217176	0.369405	0.327862	0.495389	0.175082	-0.618022	0.0760966	0.474021	0.197368	0.206036	0.594832	-0.374664	0.320481	0.302499	0.428832	-0.342968	0.366225	0.301443	0.430526	0.0891732	0.819537	0.520483	0.150837	0.00896233	0.981743
ENSG00000239697	TNFSF12	NA	blue	0.916956	0.000500644	-0.971535	1.24603e-05	0.935254	0.000213369	-0.619312	0.0753103	0.607844	0.0824826	-0.428199	0.250214	0.30565	0.423795	0.25654	0.505201	-0.59049	0.094113	-0.49248	0.178027	-0.545865	0.128427	0.461726	0.210874	0.494574	0.175904	-0.443643	0.231638	0.42575	0.25323	0.24654	0.522502	-0.474166	0.197211	0.31817	0.404049	-0.166644	0.668273	0.522025	0.149416	0.255784	0.506501	0.442741	0.232701	-0.123767	0.75106
ENSG00000112394	SLC16A10	117247	blue	-0.916885	0.000502099	0.971386	1.26881e-05	-0.91071	0.000641261	0.544555	0.129532	-0.57456	0.105627	0.425743	0.253238	-0.337041	0.375106	-0.217648	0.573744	0.565608	0.112453	0.44586	0.229034	0.651452	0.0573265	-0.490255	0.180299	-0.441947	0.23364	0.395802	0.291663	-0.466472	0.205601	-0.33534	0.377674	0.519788	0.151481	-0.2117	0.584511	0.145721	0.708343	-0.545214	0.128976	-0.372697	0.323232	-0.32732	0.389889	0.0773182	0.843271
ENSG00000145075	CCDC39	339829	blue	-0.916754	0.000504811	0.953932	6.60401e-05	-0.904212	0.000814652	0.571721	0.107764	-0.592652	0.0926127	0.444654	0.230448	-0.26232	0.495309	-0.265342	0.490169	0.52648	0.145351	0.560566	0.116413	0.603501	0.0853047	-0.444575	0.230542	-0.320489	0.400438	0.407604	0.276179	-0.475447	0.195834	-0.389466	0.300156	0.360825	0.340086	-0.238695	0.536234	0.158322	0.68413	-0.521326	0.150059	-0.348623	0.357846	-0.373995	0.321416	0.0489795	0.900419
ENSG00000120333	MRPS14	63931	blue	-0.916588	0.000508263	0.943262	0.000135481	-0.789782	0.0113402	0.688228	0.0404061	-0.732687	0.0247458	0.669309	0.0486389	-0.317601	0.404937	-0.365002	0.334107	0.346209	0.361412	0.72522	0.0270328	0.583024	0.0994088	-0.298527	0.435219	-0.274631	0.474508	0.303804	0.426743	-0.311807	0.414031	-0.244716	0.525682	0.309503	0.417673	-0.205385	0.596023	0.363698	0.335968	-0.417891	0.26304	-0.466253	0.205842	-0.216387	0.57602	0.0305008	0.937912
ENSG00000040933	INPP4A	3631	blue	-0.916541	0.000509231	0.986921	8.31737e-07	-0.84669	0.00398529	0.621179	0.0741804	-0.67339	0.0467798	0.616492	0.0770362	-0.304373	0.425834	-0.295164	0.440658	0.3891	0.300651	0.604025	0.0849613	0.591898	0.0931341	-0.375626	0.319139	-0.406595	0.277485	0.298113	0.435887	-0.362392	0.337838	-0.190315	0.623807	0.448273	0.226219	-0.23184	0.548347	0.277737	0.469318	-0.515894	0.155116	-0.470945	0.2007	-0.250099	0.516318	0.136995	0.725243
ENSG00000162664	ZNF326	284695	blue	-0.916367	0.000512868	0.752043	0.0194198	-0.873193	0.0021074	0.740873	0.0223894	-0.482231	0.188626	0.34009	0.370525	-0.502977	0.167531	-0.624313	0.0723084	0.615065	0.077919	0.402113	0.283328	0.291351	0.446863	-0.416994	0.264172	-0.493097	0.1774	0.689366	0.0399418	-0.382875	0.309123	-0.463286	0.209132	0.196413	0.612512	-0.482331	0.188522	0.304739	0.425248	-0.204497	0.597649	-0.00861062	0.98246	-0.393564	0.294649	-0.319796	0.401515
ENSG00000100941	PNN	5411	blue	-0.91621	0.000516165	0.784034	0.0123878	-0.736892	0.0235159	0.858578	0.00304137	-0.73478	0.0241287	0.54546	0.128769	-0.588272	0.0956683	-0.51523	0.15574	0.544554	0.129533	0.644712	0.0608439	0.540566	0.132931	-0.289587	0.449745	-0.277407	0.469869	0.491266	0.179265	-0.197548	0.610417	-0.410983	0.271825	0.232654	0.546902	-0.235781	0.54137	0.453332	0.220379	-0.15634	0.687922	-0.222624	0.56479	-0.206415	0.59414	-0.324548	0.394154
ENSG00000114126	TFDP2	7029	blue	-0.916119	0.000518091	0.965209	2.49964e-05	-0.941874	0.000147238	0.659973	0.0530676	-0.487519	0.183115	0.437686	0.238711	-0.343346	0.365662	-0.344171	0.364434	0.515826	0.15518	0.478787	0.192266	0.580373	0.101332	-0.413792	0.268235	-0.427715	0.250808	0.391002	0.298086	-0.322657	0.397076	-0.354751	0.348871	0.434327	0.242751	-0.300959	0.431303	0.132561	0.733873	-0.576175	0.104423	-0.390932	0.298181	-0.264784	0.491115	0.100776	0.796431
ENSG00000151692	RNF144A	9781	blue	-0.915947	0.000521725	0.923835	0.000372462	-0.715894	0.0300786	0.66476	0.0507661	-0.74129	0.0222734	0.760074	0.0174545	-0.42655	0.252243	-0.451833	0.2221	0.239581	0.534676	0.62551	0.0716013	0.526859	0.145008	-0.246917	0.521845	-0.472615	0.198887	0.329675	0.386284	-0.265109	0.490564	-0.0642037	0.869654	0.443469	0.231842	-0.189401	0.625504	0.547636	0.126943	-0.28842	0.451657	-0.495427	0.175044	-0.0732874	0.851367	-0.01334	0.972828
ENSG00000170949	ZNF160	90338	blue	-0.915939	0.000521884	0.958833	4.47665e-05	-0.939565	0.000168368	0.584839	0.0981052	-0.521545	0.149857	0.356555	0.346251	-0.333198	0.380918	-0.279422	0.466513	0.604726	0.0845028	0.422415	0.257369	0.582094	0.100081	-0.433786	0.243404	-0.50984	0.160866	0.515966	0.155048	-0.417634	0.263364	-0.303372	0.427434	0.504207	0.166325	-0.261287	0.497072	0.183833	0.635886	-0.479267	0.191756	-0.250828	0.515055	-0.376987	0.317246	0.0649195	0.868211
ENSG00000140307	GTF2A2	2958	blue	0.915825	0.00052431	-0.908004	0.000709965	0.832393	0.00536516	-0.69303	0.0384706	0.609591	0.0813637	-0.676942	0.045199	0.589822	0.0945798	0.381978	0.310354	-0.416955	0.264222	-0.373102	0.322664	-0.553033	0.122481	0.599479	0.0879711	0.52432	0.147314	-0.105008	0.788035	0.324565	0.394128	0.30378	0.426782	-0.543792	0.130179	0.379205	0.314175	-0.119484	0.759467	0.64152	0.0625565	0.604974	0.0843412	0.0712605	0.855442	-0.0283627	0.942259
ENSG00000108479	GALK1	2584	blue	0.915703	0.000526918	-0.820924	0.00668398	0.77176	0.0148385	-0.625151	0.0718133	0.63896	0.0639512	-0.41821	0.262638	0.297967	0.436122	0.478108	0.192989	-0.479201	0.191826	-0.698215	0.036449	-0.521798	0.149624	0.194154	0.616688	0.196604	0.612159	-0.699765	0.0358586	0.419372	0.261177	0.443425	0.231894	-0.120083	0.75829	0.132241	0.734497	-0.511697	0.159089	0.0783541	0.841193	0.132067	0.734835	0.340562	0.369818	0.303039	0.427967
ENSG00000155561	NUP205	23165	blue	-0.91563	0.00052847	0.925198	0.000350117	-0.749291	0.0201257	0.553177	0.122363	-0.656824	0.054617	0.624443	0.0722317	-0.322944	0.396633	-0.429015	0.249213	0.279382	0.46658	0.598035	0.0889404	0.538279	0.134903	-0.218185	0.572775	-0.445609	0.229328	0.485024	0.185704	-0.373529	0.322067	-0.136209	0.726771	0.407853	0.275856	-0.128668	0.74147	0.551313	0.123893	-0.231244	0.549404	-0.400141	0.285919	-0.149592	0.70088	-0.0504032	0.897537
ENSG00000107833	NPM3	10360	blue	-0.915599	0.000529127	0.964572	2.66196e-05	-0.861274	0.0028511	0.775703	0.0140189	-0.646033	0.060144	0.581201	0.100729	-0.450412	0.223739	-0.335479	0.377464	0.481841	0.189036	0.571762	0.107733	0.632913	0.0673239	-0.358191	0.343883	-0.419679	0.26079	0.288368	0.451742	-0.182535	0.638314	-0.238804	0.536042	0.485606	0.185097	-0.252256	0.512585	0.245564	0.524203	-0.521806	0.149617	-0.456213	0.21709	-0.178053	0.64672	0.0980242	0.801899
ENSG00000132680	KIAA0907	22889	blue	-0.915533	0.00053056	0.968034	1.86376e-05	-0.825596	0.00612285	0.667931	0.049277	-0.723823	0.0274755	0.528634	0.143409	-0.323256	0.396151	-0.279784	0.465911	0.492092	0.178422	0.653924	0.0560694	0.637264	0.0648864	-0.263254	0.493718	-0.392906	0.29553	0.468001	0.203918	-0.299781	0.433197	-0.168014	0.665675	0.449023	0.225348	-0.138073	0.72315	0.405402	0.279035	-0.337771	0.374007	-0.304624	0.425432	-0.3132	0.411836	0.0526403	0.893009
ENSG00000112294	ALDH5A1	7915	blue	-0.915425	0.000532873	0.976362	6.53375e-06	-0.863049	0.00273044	0.538663	0.134571	-0.583244	0.0992504	0.575385	0.105011	-0.340307	0.3702	-0.298221	0.435712	0.390522	0.298731	0.463336	0.209076	0.587041	0.0965372	-0.458553	0.214439	-0.482872	0.187953	0.293973	0.442592	-0.435743	0.241044	-0.235231	0.542341	0.516944	0.15413	-0.245156	0.524914	0.21651	0.575798	-0.558967	0.117685	-0.507448	0.163171	-0.202363	0.601561	0.115338	0.767625
ENSG00000236901	MIR600HG	NA	blue	-0.914928	0.000543637	0.96021	3.97944e-05	-0.768764	0.0154824	0.582598	0.0997161	-0.803226	0.00912595	0.61325	0.0790509	-0.407215	0.276681	-0.19051	0.623444	0.473139	0.19832	0.582187	0.100013	0.712229	0.0313341	-0.40329	0.281788	-0.406709	0.277337	0.318926	0.40287	-0.405005	0.279551	-0.177453	0.647849	0.555215	0.120704	-0.0857316	0.826415	0.366406	0.33211	-0.392934	0.295492	-0.437365	0.239095	-0.2416	0.531133	0.0242908	0.95054
ENSG00000260997	RP4-647J21.1	NA	blue	0.914778	0.000546919	-0.909199	0.000679024	0.770998	0.0150006	-0.500494	0.169981	0.59444	0.0913829	-0.569225	0.109664	0.300634	0.431826	0.44223	0.233305	-0.294124	0.442347	-0.544277	0.129768	-0.508742	0.161922	0.259238	0.500574	0.449027	0.225343	-0.522687	0.148807	0.445406	0.229567	0.200393	0.605178	-0.380905	0.31183	0.153855	0.692686	-0.505264	0.165293	0.241669	0.531012	0.372512	0.323491	0.176881	0.648924	0.0811875	0.835512
ENSG00000115524	SF3B1	23451	blue	-0.914703	0.000548575	0.839297	0.00466379	-0.800427	0.0095604	0.634412	0.0664777	-0.567495	0.110993	0.49338	0.177113	-0.300773	0.431603	-0.592124	0.0929775	0.36757	0.330458	0.595375	0.0907441	0.336169	0.376422	-0.201027	0.604013	-0.438919	0.237238	0.680333	0.0437226	-0.382116	0.310164	-0.243091	0.528522	0.193637	0.617646	-0.309934	0.41699	0.535449	0.137367	-0.125797	0.747085	-0.141071	0.717336	-0.316856	0.406101	-0.181699	0.63988
ENSG00000083814	ZNF671	79891	blue	-0.914333	0.000556724	0.970456	1.41793e-05	-0.932032	0.000252086	0.591926	0.0931151	-0.538109	0.13505	0.4219	0.258011	-0.393397	0.294872	-0.255963	0.506193	0.581371	0.100605	0.373602	0.321964	0.597873	0.0890495	-0.502525	0.167975	-0.559985	0.116874	0.397052	0.290002	-0.402403	0.282948	-0.26928	0.483503	0.583873	0.0987976	-0.286714	0.454459	0.13339	0.732258	-0.565055	0.112884	-0.348521	0.357996	-0.314573	0.409678	0.11331	0.771623
ENSG00000260528	FAM157C	NA	blue	-0.914312	0.0005572	0.835737	0.00501706	-0.724046	0.0274046	0.602744	0.0858027	-0.683108	0.0425374	0.656241	0.0549073	-0.337523	0.37438	-0.586258	0.0970929	0.256569	0.505151	0.612082	0.079785	0.310894	0.415472	-0.242373	0.529778	-0.479994	0.190986	0.553784	0.121868	-0.423992	0.255407	-0.128914	0.740989	0.235858	0.541235	-0.313324	0.411642	0.605052	0.08429	-0.11956	0.759316	-0.244548	0.525975	-0.257699	0.503211	-0.172677	0.65685
ENSG00000228474	OST4	NA	blue	0.914145	0.000560924	-0.882524	0.00162813	0.922527	0.000394806	-0.56009	0.116791	0.525993	0.145792	-0.336725	0.375582	0.297883	0.436258	0.402586	0.282709	-0.593104	0.0923009	-0.410666	0.272232	-0.369221	0.328123	0.443317	0.232021	0.570561	0.108645	-0.657111	0.0544749	0.528434	0.143589	0.278519	0.468016	-0.363238	0.336626	0.399232	0.287118	-0.262979	0.494185	0.333188	0.380934	0.055222	0.887788	0.519817	0.151454	0.051624	0.895066
ENSG00000144840	RABL3	285282	blue	-0.914131	0.000561227	0.882498	0.00162933	-0.764911	0.0163374	0.634102	0.0666518	-0.764795	0.0163636	0.47443	0.196927	-0.346647	0.360763	-0.341188	0.368882	0.531484	0.140864	0.660115	0.0529982	0.575474	0.104944	-0.232358	0.547427	-0.367504	0.330552	0.635285	0.0659878	-0.384421	0.307008	-0.215852	0.576987	0.349382	0.356728	-0.110401	0.777366	0.538329	0.13486	-0.114706	0.768871	-0.132355	0.734273	-0.382945	0.309028	-0.155946	0.688678
ENSG00000110080	ST3GAL4	6484	blue	0.913972	0.000564779	-0.95469	6.23633e-05	0.799047	0.00977976	-0.503279	0.167235	0.750038	0.0199322	-0.492068	0.178447	0.296914	0.437825	0.179215	0.644538	-0.518306	0.152858	-0.590713	0.0939574	-0.693129	0.0384312	0.366725	0.331657	0.369677	0.327479	-0.475848	0.195404	0.501012	0.169468	0.232226	0.547662	-0.484749	0.18599	0.0554765	0.887274	-0.379885	0.313236	0.322535	0.397265	0.309203	0.418148	0.355658	0.347552	0.0119215	0.975717
ENSG00000168884	TNIP2	79155	blue	0.913863	0.000567219	-0.95607	5.60413e-05	0.863988	0.00266797	-0.625204	0.0717816	0.538958	0.134316	-0.618305	0.0759239	0.4725	0.199011	0.392456	0.296133	-0.373562	0.32202	-0.359543	0.341931	-0.512759	0.158078	0.478044	0.193057	0.635478	0.0658799	-0.253694	0.510102	0.321439	0.398964	0.161806	0.677479	-0.59675	0.0898086	0.34863	0.357835	-0.220345	0.568884	0.575762	0.10473	0.5283	0.14371	0.109399	0.779345	-0.120472	0.757525
ENSG00000165821	SALL2	6297	blue	-0.913835	0.000567863	0.880861	0.00170734	-0.677468	0.044968	0.6968	0.0369937	-0.809352	0.00822212	0.819896	0.00681187	-0.578503	0.102702	-0.405168	0.279338	0.29062	0.448055	0.572651	0.107061	0.590729	0.0939468	-0.408121	0.27551	-0.42224	0.257587	0.155267	0.689979	-0.286373	0.455019	-0.175439	0.651639	0.475995	0.195245	-0.202587	0.601148	0.434449	0.242603	-0.372953	0.322873	-0.599106	0.0882208	-0.00809273	0.983515	-0.0901045	0.817678
ENSG00000196141	SPATS2L	26010	blue	0.91361	0.00057294	-0.961456	3.56448e-05	0.925052	0.00035247	-0.555188	0.120727	0.553474	0.122121	-0.488809	0.181784	0.284729	0.457726	0.300282	0.432392	-0.481227	0.189684	-0.45744	0.215698	-0.501465	0.16902	0.516705	0.154355	0.478081	0.193017	-0.351383	0.35379	0.492192	0.17832	0.289209	0.450364	-0.434436	0.242619	0.359904	0.341411	-0.116052	0.766218	0.59633	0.0900939	0.374478	0.320741	0.367583	0.33044	-0.127316	0.744113
ENSG00000152520	PAN3	255967	blue	-0.913304	0.000579887	0.9089	0.000686655	-0.842555	0.00435581	0.516111	0.154911	-0.588627	0.0954177	0.365619	0.333229	-0.261417	0.496849	-0.333131	0.381021	0.526455	0.145374	0.545628	0.128627	0.570908	0.108381	-0.282017	0.462207	-0.396203	0.29113	0.673098	0.0469111	-0.479986	0.190994	-0.304566	0.425526	0.366834	0.331502	-0.126775	0.745171	0.41532	0.266292	-0.221575	0.566673	-0.163167	0.674886	-0.3822	0.310049	-0.101952	0.794095
ENSG00000140264	SERF2	10169	blue	0.91327	0.000580659	-0.768683	0.0155001	0.838004	0.00479007	-0.78196	0.0127813	0.654676	0.0556902	-0.452069	0.221829	0.594868	0.0910902	0.505589	0.164976	-0.661412	0.0523689	-0.399388	0.286912	-0.330362	0.385235	0.536371	0.136562	0.557361	0.118972	-0.520387	0.150926	0.380972	0.311737	0.345221	0.362875	-0.326719	0.390813	0.507161	0.163449	-0.263912	0.492597	0.280909	0.464045	0.0581615	0.881848	0.427848	0.250645	0.245586	0.524164
ENSG00000147408	CSGALNACT1	55790	blue	-0.913225	0.000581692	0.958391	4.64505e-05	-0.953573	6.78374e-05	0.623972	0.0725111	-0.461676	0.210929	0.399232	0.287118	-0.360138	0.341073	-0.328231	0.388493	0.549954	0.125015	0.405202	0.279295	0.567334	0.111117	-0.459247	0.213656	-0.489435	0.18114	0.413538	0.268559	-0.363442	0.336334	-0.350637	0.354884	0.481652	0.189236	-0.317054	0.405791	0.106754	0.784578	-0.580756	0.101053	-0.359383	0.342162	-0.287205	0.453651	0.0960295	0.805867
ENSG00000174514	MFSD4	148808	blue	-0.912701	0.000593764	0.899207	0.000968735	-0.714355	0.0306016	0.698298	0.0364172	-0.806682	0.00860821	0.616249	0.0771865	-0.377956	0.315903	-0.361289	0.339419	0.408012	0.275651	0.759416	0.0176104	0.647909	0.0591588	-0.177996	0.646827	-0.25765	0.503295	0.468642	0.203215	-0.269823	0.482587	-0.220753	0.568151	0.325525	0.39265	-0.0545479	0.889151	0.559445	0.117304	-0.172894	0.65644	-0.333992	0.379715	-0.210073	0.58747	-0.125813	0.747052
ENSG00000123416	TUBA1B	399942	blue	0.912614	0.000595797	-0.952874	7.14322e-05	0.910027	0.000658139	-0.686833	0.0409798	0.480707	0.190233	-0.451565	0.22241	0.320364	0.400633	0.427267	0.251359	-0.450606	0.223515	-0.532213	0.140217	-0.533061	0.139467	0.276602	0.471212	0.440767	0.235038	-0.485446	0.185264	0.250198	0.516146	0.280955	0.463968	-0.389795	0.299713	0.276214	0.47186	-0.277572	0.469594	0.447621	0.226977	0.340512	0.369893	0.232088	0.547906	-0.0693081	0.859371
ENSG00000184083	FAM120C	54954	blue	-0.912134	0.000607037	0.869687	0.00231022	-0.653035	0.0565194	0.627074	0.070684	-0.800318	0.00957765	0.741596	0.0221885	-0.60965	0.0813263	-0.351858	0.353095	0.347457	0.359566	0.518907	0.152299	0.684432	0.0419795	-0.388784	0.301077	-0.424946	0.254225	0.245997	0.523449	-0.323403	0.395923	-0.210433	0.586814	0.547155	0.127345	-0.0717068	0.854545	0.490573	0.179973	-0.279081	0.46708	-0.56256	0.114837	0.0178788	0.963587	-0.172536	0.657115
ENSG00000134444	KIAA1468	57614	blue	-0.911876	0.000613145	0.768383	0.0155656	-0.64289	0.0618177	0.706388	0.0334049	-0.731738	0.0250292	0.685983	0.0413318	-0.593504	0.0920257	-0.61101	0.0804619	0.319324	0.40225	0.545624	0.12863	0.419891	0.260525	-0.258222	0.502314	-0.47597	0.195272	0.499095	0.17137	-0.289482	0.449918	-0.199302	0.607186	0.323135	0.396337	-0.229753	0.552053	0.657283	0.0543896	-0.0337808	0.931248	-0.299452	0.433728	-0.073966	0.850003	-0.347335	0.359746
ENSG00000138744	NAAA	27163	blue	0.911847	0.000613819	-0.936839	0.000195947	0.834937	0.0050989	-0.59134	0.0935213	0.785552	0.0121052	-0.498803	0.171661	0.364439	0.33491	0.170337	0.661274	-0.609548	0.0813915	-0.551242	0.123951	-0.623174	0.0729854	0.491313	0.179217	0.423759	0.255696	-0.397439	0.289489	0.487383	0.183255	0.23259	0.547016	-0.490227	0.180327	0.208653	0.590056	-0.252995	0.511308	0.419485	0.261034	0.25858	0.5017	0.449903	0.224329	-0.0225808	0.954018
ENSG00000112425	EPM2A	7957	blue	-0.911822	0.000614423	0.961992	3.39594e-05	-0.872828	0.00212792	0.581504	0.100509	-0.605687	0.0838769	0.600853	0.0870543	-0.279289	0.466735	-0.342925	0.366289	0.368929	0.328536	0.540014	0.133406	0.490226	0.180328	-0.45216	0.221725	-0.437868	0.238493	0.287153	0.453736	-0.441253	0.234461	-0.231592	0.548787	0.395123	0.292567	-0.340735	0.369558	0.198757	0.60819	-0.56897	0.10986	-0.456621	0.216627	-0.288406	0.451679	0.13327	0.732491
ENSG00000118579	MED28	80306	blue	-0.911779	0.000615451	0.798606	0.00985044	-0.758274	0.0178831	0.593524	0.0920116	-0.585744	0.0974588	0.47447	0.196884	-0.390966	0.298134	-0.581257	0.100688	0.405639	0.278726	0.511198	0.159566	0.358505	0.343429	-0.245263	0.524728	-0.486907	0.183748	0.709378	0.0323342	-0.426303	0.252547	-0.258118	0.502492	0.256169	0.505839	-0.266455	0.488282	0.5747	0.105522	-0.0481722	0.902054	-0.114387	0.769499	-0.285793	0.455974	-0.285759	0.456029
ENSG00000185338	SOCS1	8651	blue	0.911606	0.000619562	-0.946555	0.000110262	0.819396	0.00687474	-0.522878	0.148632	0.555975	0.120089	-0.62398	0.0725059	0.321272	0.399222	0.422416	0.257367	-0.270034	0.482232	-0.472468	0.199046	-0.478164	0.192929	0.363873	0.335718	0.534671	0.138049	-0.36424	0.335194	0.420679	0.259537	0.155505	0.689522	-0.460953	0.211739	0.268163	0.485389	-0.358788	0.343019	0.438331	0.23794	0.484262	0.186499	0.14937	0.701307	-0.0653843	0.867274
ENSG00000067248	DHX29	54505	blue	-0.911602	0.000619656	0.839897	0.00460601	-0.707816	0.0328907	0.827744	0.00587598	-0.751608	0.0195302	0.65252	0.0567813	-0.555448	0.120516	-0.510763	0.159981	0.407125	0.276798	0.653909	0.0560769	0.542356	0.131399	-0.209077	0.589283	-0.379575	0.313663	0.43607	0.24065	-0.138557	0.72221	-0.213349	0.58152	0.343521	0.365401	-0.195443	0.614303	0.554404	0.121363	-0.164895	0.671597	-0.330514	0.385002	-0.108022	0.782069	-0.195643	0.613935
ENSG00000154310	TNIK	23043	blue	-0.911468	0.000622874	0.731828	0.0250024	-0.654501	0.0557785	0.764798	0.0163629	-0.781228	0.0129222	0.593925	0.0917359	-0.59299	0.0923794	-0.564985	0.112939	0.463985	0.208355	0.625278	0.0717381	0.469548	0.202224	-0.276718	0.471018	-0.316908	0.40602	0.551449	0.12378	-0.303029	0.427983	-0.356009	0.347043	0.207243	0.592628	-0.208448	0.59043	0.597734	0.0891436	-0.000200492	0.999592	-0.183599	0.636323	-0.194127	0.616738	-0.442075	0.233488
ENSG00000116704	SLC35D1	23169	blue	-0.910646	0.000642817	0.809357	0.00822135	-0.809275	0.00823302	0.458958	0.213982	-0.647376	0.0594379	0.356947	0.345682	-0.372182	0.323954	-0.360805	0.340114	0.610034	0.0810816	0.393714	0.294448	0.416708	0.264533	-0.488949	0.18164	-0.526774	0.145086	0.69542	0.0375301	-0.670744	0.0479799	-0.319724	0.401628	0.365291	0.333697	-0.27656	0.471281	0.382486	0.309656	-0.15439	0.69166	-0.0157192	0.967984	-0.512924	0.157921	-0.257578	0.50342
ENSG00000248594	AC003029.1	NA	blue	-0.910514	0.000646079	0.948158	9.92703e-05	-0.903172	0.000845136	0.465938	0.20619	-0.565434	0.112589	0.39048	0.298789	-0.257532	0.503498	-0.255772	0.506522	0.543011	0.130841	0.426123	0.252769	0.529735	0.142423	-0.465741	0.206408	-0.518261	0.1529	0.525635	0.146117	-0.566533	0.111736	-0.257509	0.503538	0.478296	0.192788	-0.254842	0.508122	0.22722	0.556567	-0.436842	0.239722	-0.235605	0.541681	-0.43611	0.240602	0.0520158	0.894273
ENSG00000011454	RABGAP1	23637	blue	-0.910333	0.000650536	0.987	8.1439e-07	-0.859038	0.00300836	0.60577	0.083823	-0.695481	0.0375062	0.548188	0.126482	-0.378883	0.314619	-0.193883	0.617189	0.517723	0.153402	0.502827	0.167679	0.652931	0.0565721	-0.460646	0.212083	-0.48805	0.182566	0.303327	0.427506	-0.382682	0.309388	-0.177511	0.647739	0.584368	0.0984426	-0.208816	0.589759	0.22061	0.568407	-0.53394	0.138692	-0.417567	0.263449	-0.296418	0.438627	0.142263	0.715028
ENSG00000143549	TPM3	7170	blue	0.910219	0.000653361	-0.811542	0.00791426	0.89849	0.000992336	-0.707181	0.0331189	0.638948	0.063958	-0.381387	0.311166	0.409731	0.273434	0.401254	0.284456	-0.692328	0.0387495	-0.488239	0.182371	-0.367367	0.330746	0.561818	0.115422	0.408262	0.275328	-0.517595	0.153521	0.496397	0.174068	0.439865	0.236111	-0.226825	0.557272	0.489619	0.180951	-0.137026	0.725183	0.388643	0.301269	0.046985	0.904459	0.571695	0.107784	0.154703	0.69106
ENSG00000166471	TMEM41B	440026	blue	-0.910119	0.000655843	0.935905	0.000206083	-0.920167	0.000437489	0.603607	0.0852356	-0.584958	0.09802	0.324156	0.394759	-0.253382	0.51064	-0.279958	0.465622	0.632226	0.0677135	0.545612	0.12864	0.554858	0.120994	-0.35489	0.348669	-0.40869	0.274775	0.614048	0.0785522	-0.432019	0.245547	-0.312623	0.412744	0.376294	0.318209	-0.238272	0.536978	0.254951	0.507934	-0.367628	0.330376	-0.122072	0.754385	-0.493921	0.176564	0.0152928	0.968852
ENSG00000113597	TRAPPC13	80006	blue	-0.910082	0.000656757	0.842658	0.00434629	-0.873399	0.00209586	0.640837	0.0629267	-0.515163	0.155804	0.45167	0.222288	-0.360654	0.340332	-0.566893	0.111458	0.460289	0.212485	0.422806	0.256882	0.24397	0.526985	-0.373862	0.321602	-0.628989	0.0695705	0.626778	0.0708572	-0.420527	0.259727	-0.196309	0.612705	0.308867	0.418681	-0.487087	0.183561	0.367932	0.329946	-0.270274	0.481827	-0.0931609	0.811581	-0.405808	0.278507	-0.0889571	0.819969
ENSG00000124207	CSE1L	1434	blue	-0.909992	0.000659003	0.724005	0.0274175	-0.816017	0.00730991	0.604043	0.0849497	-0.537445	0.135626	0.327152	0.390149	-0.38969	0.299854	-0.586041	0.0972475	0.573841	0.106166	0.476503	0.194701	0.298184	0.435772	-0.392105	0.296603	-0.373309	0.322374	0.764258	0.0164853	-0.551497	0.123741	-0.509599	0.161097	0.0894306	0.819023	-0.382282	0.309937	0.387076	0.303392	-0.0858926	0.826093	0.0389943	0.920662	-0.463807	0.208552	-0.413783	0.268247
ENSG00000167548	KMT2D	8085	blue	-0.909952	0.000660004	0.792567	0.0108547	-0.696271	0.0371988	0.819893	0.00681227	-0.635449	0.065896	0.755014	0.0186765	-0.650105	0.0580189	-0.687442	0.0407286	0.257644	0.503305	0.502401	0.168098	0.373626	0.321931	-0.295839	0.439564	-0.522573	0.148912	0.33225	0.382359	-0.143301	0.713019	-0.199378	0.607047	0.342152	0.367442	-0.370037	0.326972	0.519946	0.151335	-0.231434	0.549067	-0.449091	0.22527	0.0442295	0.910043	-0.223628	0.562989
ENSG00000188191	PRKAR1B	5575	blue	-0.909938	0.000660352	0.914567	0.000551569	-0.916522	0.00050964	0.735155	0.0240191	-0.525319	0.146404	0.567484	0.111002	-0.45556	0.217834	-0.413963	0.268017	0.46852	0.203349	0.437636	0.238771	0.47121	0.200411	-0.555728	0.120289	-0.45619	0.217116	0.197896	0.609776	-0.312901	0.412308	-0.367581	0.330442	0.396436	0.29082	-0.473824	0.19758	0.0332986	0.932227	-0.682392	0.0428415	-0.47838	0.192699	-0.221519	0.566774	0.0861954	0.825488
ENSG00000187801	ZFP69B	65243	blue	-0.909369	0.000674699	0.909911	0.000661043	-0.759598	0.0175672	0.677905	0.0447767	-0.664977	0.0506632	0.729971	0.0255624	-0.421258	0.258813	-0.519044	0.152172	0.243304	0.528149	0.543057	0.130802	0.392309	0.296331	-0.283715	0.459399	-0.592926	0.0924237	0.360005	0.341265	-0.266829	0.487647	-0.0176105	0.964133	0.439937	0.236024	-0.333722	0.380124	0.499016	0.171449	-0.321995	0.398102	-0.424041	0.255347	-0.12883	0.741153	0.0273789	0.944259
ENSG00000088448	ANKRD10	55608	blue	-0.90935	0.000675172	0.971034	1.32389e-05	-0.81498	0.00744697	0.670837	0.0479373	-0.636156	0.0655015	0.559387	0.11735	-0.383947	0.307655	-0.322844	0.396787	0.416942	0.264238	0.58899	0.0951626	0.676502	0.0453932	-0.245159	0.524909	-0.412631	0.269716	0.39579	0.291679	-0.219778	0.569905	-0.188244	0.627658	0.50563	0.164936	-0.108891	0.78035	0.39156	0.297336	-0.38884	0.301002	-0.444718	0.230373	-0.135257	0.728623	0.0624371	0.873217
ENSG00000158290	CUL4B	8450	blue	-0.909331	0.000675665	0.945766	0.000115972	-0.827477	0.00590628	0.509974	0.160737	-0.57671	0.104026	0.561985	0.11529	-0.262573	0.494878	-0.403558	0.281437	0.319267	0.402339	0.50579	0.164781	0.456531	0.216729	-0.315635	0.408012	-0.539994	0.133423	0.478471	0.192603	-0.44526	0.229737	-0.120533	0.757407	0.436006	0.240726	-0.252991	0.511314	0.410399	0.272576	-0.356809	0.345882	-0.356368	0.346522	-0.256991	0.504427	0.0580507	0.882072
ENSG00000176390	CRLF3	51379	blue	-0.909069	0.000682341	0.952637	7.26762e-05	-0.882594	0.00162484	0.469391	0.202396	-0.598548	0.0885955	0.401778	0.283768	-0.246295	0.522928	-0.207898	0.591433	0.542753	0.131061	0.498497	0.171966	0.625502	0.0716061	-0.449698	0.224565	-0.384093	0.307456	0.475516	0.19576	-0.556835	0.119396	-0.338587	0.372779	0.440006	0.235943	-0.168496	0.664761	0.210396	0.586883	-0.453517	0.220167	-0.302182	0.42934	-0.398644	0.287895	0.0316561	0.935564
ENSG00000142065	ZFP14	57677	blue	-0.908985	0.000684481	0.992789	1.04114e-07	-0.835348	0.00505679	0.591974	0.0930813	-0.656549	0.0547539	0.543585	0.130354	-0.32995	0.385864	-0.244968	0.525242	0.441909	0.233685	0.557982	0.118473	0.672319	0.0472631	-0.321568	0.398763	-0.446548	0.22823	0.382207	0.31004	-0.330605	0.384864	-0.162521	0.676117	0.545744	0.128529	-0.122464	0.753616	0.336541	0.375859	-0.440937	0.234837	-0.428785	0.249495	-0.223208	0.563742	0.11804	0.762306
ENSG00000065802	ASB1	51665	blue	-0.908953	0.000685302	0.93106	0.000264669	-0.799298	0.00973962	0.645072	0.0606529	-0.690317	0.0395564	0.727372	0.0263603	-0.526554	0.145284	-0.347445	0.359583	0.366647	0.331768	0.406465	0.277654	0.509592	0.161104	-0.549052	0.125763	-0.609604	0.0813552	0.139025	0.721302	-0.354859	0.348715	-0.118828	0.760756	0.595159	0.090891	-0.362007	0.338389	0.233367	0.54564	-0.570023	0.109055	-0.555805	0.120227	-0.132472	0.734046	0.0953458	0.807229
ENSG00000204197	KIFC1	3833	blue	0.908576	0.000695022	-0.755282	0.0186105	0.804273	0.00896699	-0.796222	0.0102391	0.52856	0.143476	-0.433515	0.243733	0.592012	0.0930551	0.639614	0.063593	-0.542351	0.131403	-0.424253	0.255083	-0.357193	0.345327	0.328026	0.388807	0.513233	0.157628	-0.626796	0.0708467	0.240982	0.532217	0.370123	0.32685	-0.278871	0.467429	0.394564	0.293312	-0.418328	0.262489	0.15129	0.697613	0.109496	0.779154	0.229244	0.55296	0.320648	0.400191
ENSG00000170043	TRAPPC1	58485	blue	0.90851	0.000696733	-0.706339	0.0334228	0.752752	0.0192408	-0.599558	0.0879183	0.643965	0.0612421	-0.408283	0.275301	0.573284	0.106584	0.528858	0.143208	-0.60851	0.082055	-0.347688	0.359225	-0.330029	0.385744	0.502522	0.167978	0.544035	0.129973	-0.673435	0.0467593	0.554305	0.121444	0.387228	0.303185	-0.297578	0.436751	0.371498	0.324915	-0.425504	0.253535	0.0647959	0.86846	-0.000901489	0.998164	0.398508	0.288075	0.441948	0.233639
ENSG00000100412	ACO2	50	blue	0.908193	0.000704999	-0.850673	0.00364949	0.755315	0.0186024	-0.56053	0.116441	0.587838	0.0959738	-0.490139	0.180417	0.604275	0.0847974	0.367074	0.331161	-0.500892	0.169587	-0.318227	0.403959	-0.650448	0.057842	0.431764	0.245857	0.540401	0.133072	-0.451823	0.222112	0.381151	0.31149	0.319087	0.402619	-0.595263	0.09082	0.114024	0.770215	-0.387194	0.303232	0.27361	0.476218	0.390139	0.299248	0.0656175	0.866804	0.212881	0.582369
ENSG00000236829	Z97634.3	NA	blue	-0.90812	0.000706908	0.863261	0.00271621	-0.777554	0.0136448	0.781493	0.012871	-0.714969	0.0303921	0.476052	0.195184	-0.406098	0.27813	-0.402955	0.282226	0.540968	0.132586	0.722264	0.0279754	0.616095	0.0772816	-0.187065	0.629854	-0.234646	0.543377	0.560615	0.116374	-0.213442	0.581351	-0.345235	0.362854	0.257382	0.503755	-0.127871	0.743026	0.464973	0.207258	-0.178261	0.64633	-0.20259	0.601143	-0.283586	0.459613	-0.176546	0.649554
ENSG00000155592	ZKSCAN2	342357	blue	-0.907617	0.000720184	0.704733	0.0340077	-0.645922	0.0602029	0.699385	0.0360027	-0.621226	0.0741524	0.696964	0.0369304	-0.562813	0.114638	-0.762198	0.016958	0.224425	0.561562	0.544953	0.129196	0.292304	0.445309	-0.282967	0.460636	-0.382922	0.309059	0.480148	0.190823	-0.337706	0.374105	-0.354071	0.349861	0.121902	0.754719	-0.343141	0.365967	0.596855	0.0897375	-0.0577037	0.882773	-0.333196	0.380921	-0.0338212	0.931166	-0.440243	0.235661
ENSG00000137804	NUSAP1	51203	blue	0.907467	0.000724165	-0.972501	1.10532e-05	0.913509	0.000575231	-0.677528	0.0449417	0.511392	0.15938	-0.508249	0.162397	0.399257	0.287085	0.327751	0.389229	-0.473533	0.197894	-0.456556	0.216701	-0.60635	0.0834469	0.42835	0.250028	0.462929	0.209529	-0.288864	0.45093	0.268249	0.485244	0.296996	0.437691	-0.507829	0.162803	0.291606	0.446447	-0.130117	0.738639	0.619491	0.0752012	0.484463	0.186289	0.178441	0.645991	-0.142394	0.714774
ENSG00000087338	GMCL1	64396	blue	-0.90745	0.000724627	0.96343	2.97118e-05	-0.918748	0.000464671	0.575784	0.104713	-0.559404	0.117337	0.444078	0.231126	-0.254799	0.508197	-0.327833	0.389103	0.495939	0.174528	0.476385	0.194828	0.456281	0.217013	-0.394033	0.294021	-0.561344	0.115796	0.500876	0.169603	-0.430369	0.247557	-0.160594	0.67979	0.456194	0.217112	-0.340701	0.36961	0.250809	0.515089	-0.45925	0.213654	-0.235284	0.542248	-0.421314	0.258743	0.134932	0.729256
ENSG00000143418	CERS2	29956	blue	0.90744	0.000724891	-0.972332	1.12905e-05	0.912347	0.000602033	-0.593698	0.0918917	0.539798	0.133591	-0.461453	0.211178	0.228189	0.554838	0.313435	0.411466	-0.457558	0.215565	-0.566983	0.111389	-0.56182	0.11542	0.363371	0.336436	0.368457	0.329203	-0.4167	0.264544	0.392666	0.295851	0.3064	0.4226	-0.369704	0.327441	0.259048	0.500899	-0.195526	0.61415	0.525176	0.146534	0.367081	0.331151	0.328472	0.388124	-0.121343	0.755814
ENSG00000177888	ZBTB41	360023	blue	-0.907298	0.000728695	0.799253	0.00974677	-0.771607	0.0148711	0.587566	0.0961658	-0.550504	0.12456	0.454185	0.219402	-0.414099	0.267843	-0.576397	0.104258	0.42075	0.259448	0.453716	0.21994	0.355709	0.347478	-0.270388	0.481634	-0.535026	0.137738	0.701617	0.0351611	-0.418177	0.26268	-0.251719	0.513514	0.30169	0.430129	-0.283257	0.460156	0.542112	0.131608	-0.0768032	0.844305	-0.11925	0.759927	-0.271614	0.47957	-0.267774	0.486048
ENSG00000196455	PIK3R4	30849	blue	-0.907294	0.000728793	0.798417	0.00988097	-0.910629	0.000643247	0.723573	0.0275554	-0.503531	0.166987	0.299608	0.433476	-0.432394	0.245092	-0.517576	0.153539	0.670858	0.0479274	0.415404	0.266185	0.3245	0.394229	-0.425779	0.253194	-0.513672	0.157212	0.684736	0.041852	-0.390809	0.298346	-0.39823	0.288442	0.256329	0.505564	-0.471809	0.19976	0.249843	0.516762	-0.268474	0.484864	0.0264341	0.94618	-0.489929	0.180633	-0.196721	0.611943
ENSG00000135905	DOCK10	55619	blue	-0.907169	0.000732164	0.717383	0.029578	-0.65484	0.0556079	0.713589	0.0308644	-0.674705	0.0461902	0.563411	0.114169	-0.531101	0.141205	-0.646204	0.060054	0.381583	0.310896	0.621435	0.0740266	0.432903	0.244474	-0.206075	0.594762	-0.280494	0.464733	0.617115	0.0766531	-0.316573	0.406544	-0.408788	0.274649	0.128056	0.742665	-0.191152	0.622251	0.633318	0.0670942	0.0396611	0.919309	-0.199276	0.607233	-0.135344	0.728454	-0.480768	0.190168
ENSG00000140992	PDPK1	5170	blue	-0.907112	0.000733675	0.895421	0.00109798	-0.920289	0.000435216	0.663062	0.051575	-0.475982	0.195259	0.550523	0.124544	-0.40657	0.277518	-0.450095	0.224106	0.429073	0.249142	0.402407	0.282943	0.402126	0.283312	-0.581347	0.100623	-0.467513	0.204454	0.230583	0.550578	-0.404298	0.280471	-0.392388	0.296224	0.346318	0.36125	-0.511964	0.158835	0.024288	0.950545	-0.672964	0.0469717	-0.458992	0.213944	-0.247054	0.521607	0.0603069	0.877516
ENSG00000135968	GCC2	9648	blue	-0.907063	0.000735015	0.954135	6.50442e-05	-0.83102	0.00551272	0.567855	0.110716	-0.696332	0.037175	0.432728	0.244686	-0.243891	0.527124	-0.231272	0.549354	0.53347	0.139106	0.642143	0.0622196	0.650054	0.0580451	-0.268682	0.484513	-0.34577	0.362062	0.562481	0.114899	-0.413889	0.268111	-0.230537	0.550659	0.410398	0.272576	-0.084465	0.828949	0.396876	0.290237	-0.289787	0.449418	-0.224353	0.561691	-0.396598	0.290605	0.00966593	0.98031
ENSG00000180353	HCLS1	3059	blue	0.906956	0.000737893	-0.73134	0.0251488	0.790567	0.0112019	-0.629924	0.0690311	0.623055	0.0730565	-0.415389	0.266204	0.496416	0.174049	0.557735	0.118672	-0.57976	0.10178	-0.389104	0.300645	-0.254307	0.509045	0.466972	0.20505	0.568938	0.109884	-0.683732	0.0422739	0.525287	0.146433	0.322805	0.396848	-0.256339	0.505547	0.450155	0.224037	-0.411785	0.270798	0.103729	0.790571	-0.0327309	0.933381	0.459889	0.212934	0.34886	0.357497
ENSG00000213762	ZNF134	7693	blue	-0.906839	0.000741051	0.721612	0.028186	-0.845687	0.0040731	0.725793	0.0268526	-0.482105	0.188759	0.35709	0.345475	-0.450565	0.223563	-0.673393	0.0467781	0.556782	0.119438	0.455854	0.217498	0.232391	0.547369	-0.377848	0.316051	-0.430739	0.247106	0.710083	0.0320848	-0.40791	0.275783	-0.480925	0.190002	0.0876472	0.822586	-0.495479	0.174991	0.343491	0.365445	-0.152801	0.69471	0.0126862	0.974159	-0.407253	0.276633	-0.361255	0.339467
ENSG00000116106	EPHA4	2043	blue	-0.906801	0.000742084	0.975454	7.44848e-06	-0.797786	0.00998294	0.603802	0.0851072	-0.73913	0.0228781	0.552604	0.122833	-0.299351	0.433891	-0.218196	0.572755	0.455358	0.218063	0.665764	0.0502916	0.70652	0.0333574	-0.281381	0.463262	-0.325854	0.392143	0.400444	0.28552	-0.344553	0.363866	-0.199317	0.607157	0.461208	0.211453	-0.0618803	0.87434	0.384902	0.306351	-0.370902	0.325752	-0.393199	0.295138	-0.267057	0.487261	0.0609671	0.876183
ENSG00000023191	RNH1	6050	blue	0.906714	0.000744447	-0.956065	5.60631e-05	0.853291	0.00343958	-0.579084	0.102275	0.70554	0.0337128	-0.428409	0.249956	0.383155	0.30874	0.160586	0.679807	-0.631977	0.0678558	-0.48324	0.187567	-0.677518	0.044946	0.433383	0.243892	0.487447	0.183189	-0.462492	0.210017	0.421944	0.257957	0.209397	0.588701	-0.585592	0.0975674	0.143887	0.711885	-0.275672	0.472766	0.400407	0.285569	0.254663	0.508431	0.38744	0.302898	-0.0449416	0.9086
ENSG00000198815	FOXJ3	22887	blue	-0.906686	0.000745202	0.813157	0.00769243	-0.79643	0.0102048	0.657203	0.0544294	-0.685943	0.0413485	0.45414	0.219454	-0.363303	0.336532	-0.488038	0.182578	0.528005	0.143975	0.559608	0.117174	0.330481	0.385054	-0.315387	0.408401	-0.494285	0.176197	0.682832	0.0426544	-0.436381	0.240277	-0.207591	0.591994	0.254491	0.508728	-0.352834	0.351667	0.485669	0.185033	-0.110685	0.776804	-0.0006044	0.998769	-0.480235	0.190731	-0.198622	0.608438
ENSG00000162734	PEA15	8682	blue	0.905994	0.00076419	-0.995027	2.84085e-08	0.835727	0.00501808	-0.618552	0.0757733	0.687871	0.0405521	-0.595183	0.0908751	0.310774	0.415662	0.248258	0.519513	-0.414563	0.267253	-0.597635	0.0892103	-0.634835	0.0662398	0.346263	0.361332	0.424662	0.254576	-0.312658	0.412689	0.328584	0.387952	0.146355	0.707118	-0.505968	0.164607	0.17926	0.644452	-0.300809	0.431545	0.493265	0.17723	0.454646	0.218875	0.246773	0.522096	-0.159461	0.681954
ENSG00000163347	CLDN1	9076	blue	-0.905793	0.000769784	0.960156	3.99826e-05	-0.943922	0.000130135	0.527984	0.143994	-0.498871	0.171593	0.407192	0.276711	-0.297836	0.436334	-0.276991	0.470562	0.536635	0.136332	0.380459	0.312443	0.518192	0.152965	-0.51525	0.155721	-0.539439	0.133901	0.41738	0.263684	-0.489359	0.181218	-0.284248	0.45852	0.500397	0.170077	-0.337544	0.374348	0.106101	0.785871	-0.578079	0.103014	-0.321085	0.399513	-0.3775	0.316535	0.127471	0.743809
ENSG00000223509	RP11-632K20.7	NA	blue	-0.905519	0.000777438	0.792085	0.0109376	-0.744771	0.0213212	0.769067	0.0154164	-0.724527	0.0272518	0.506394	0.164193	-0.415779	0.265709	-0.53416	0.138499	0.493247	0.177248	0.686619	0.0410682	0.412641	0.269704	-0.205419	0.59596	-0.331473	0.383541	0.641898	0.0623518	-0.288564	0.451421	-0.284453	0.458182	0.166184	0.669147	-0.266676	0.487906	0.550516	0.12455	-0.0567715	0.884656	-0.0735523	0.850834	-0.356634	0.346136	-0.274469	0.474779
ENSG00000059588	TARBP1	6894	blue	-0.905474	0.000778698	0.980361	3.42868e-06	-0.805339	0.00880702	0.625919	0.0713607	-0.699413	0.0359921	0.581484	0.100523	-0.359268	0.342327	-0.270854	0.480851	0.424271	0.255061	0.574449	0.10571	0.641707	0.0624554	-0.286676	0.45452	-0.48414	0.186626	0.39146	0.297471	-0.287959	0.452413	-0.0898036	0.818279	0.555264	0.120664	-0.131139	0.736645	0.406537	0.277561	-0.382194	0.310057	-0.402208	0.283203	-0.215762	0.577149	0.106264	0.785548
ENSG00000153666	GOLGA8I	728498	blue	-0.905328	0.000782787	0.975687	7.20593e-06	-0.874992	0.00200828	0.593295	0.0921689	-0.603058	0.0855959	0.512506	0.158318	-0.434579	0.242447	-0.240832	0.53248	0.516094	0.154927	0.379699	0.313492	0.61554	0.0776247	-0.475397	0.195887	-0.607258	0.0828597	0.331638	0.383289	-0.357032	0.345559	-0.154671	0.691122	0.659044	0.0535216	-0.245861	0.523684	0.211297	0.585244	-0.537505	0.135574	-0.413917	0.268075	-0.238386	0.536777	0.13944	0.720497
ENSG00000206149	HERC2P9	283755	blue	-0.905282	0.000784094	0.977353	5.62934e-06	-0.853616	0.00341416	0.656386	0.0548352	-0.571233	0.108134	0.642342	0.0621127	-0.399562	0.286683	-0.364573	0.334719	0.338737	0.372555	0.482826	0.188002	0.558171	0.118322	-0.396656	0.290528	-0.516606	0.154447	0.223	0.564116	-0.264201	0.492107	-0.163407	0.674428	0.53068	0.14158	-0.294671	0.441458	0.233734	0.544989	-0.587036	0.0965414	-0.563606	0.114016	-0.106953	0.784184	0.169917	0.662069
ENSG00000165819	METTL3	56339	blue	-0.905172	0.000787193	0.980723	3.21398e-06	-0.844536	0.00417546	0.626848	0.0708162	-0.571286	0.108094	0.561778	0.115453	-0.345842	0.361955	-0.321031	0.399597	0.380176	0.312833	0.549527	0.125369	0.654653	0.055702	-0.307824	0.420335	-0.404027	0.280825	0.327473	0.389655	-0.269179	0.483674	-0.234313	0.543965	0.490805	0.179735	-0.157516	0.685671	0.289938	0.449171	-0.498585	0.171878	-0.515576	0.155414	-0.122096	0.754338	0.113058	0.772119
ENSG00000168758	SEMA4C	54910	blue	-0.905115	0.000788799	0.908824	0.000688631	-0.949362	9.15451e-05	0.716052	0.0300251	-0.47583	0.195422	0.507132	0.163477	-0.419605	0.260883	-0.424421	0.254876	0.49883	0.171634	0.399851	0.286302	0.416685	0.264563	-0.569061	0.10979	-0.49497	0.175504	0.255251	0.507419	-0.343949	0.364765	-0.369289	0.328027	0.381442	0.31109	-0.524541	0.147112	0.000760663	0.99845	-0.686314	0.0411947	-0.405179	0.279324	-0.289027	0.450662	0.100051	0.797871
ENSG00000271064	RP11-792A8.3	NA	blue	-0.904595	0.000803613	0.668243	0.0491319	-0.604443	0.0846879	0.649828	0.0581621	-0.684982	0.0417491	0.649594	0.0582829	-0.688579	0.0402623	-0.650059	0.0580425	0.349107	0.357133	0.453315	0.220399	0.416744	0.264488	-0.398077	0.288644	-0.373149	0.322598	0.45975	0.21309	-0.412646	0.269697	-0.440918	0.234859	0.227479	0.556104	-0.241845	0.530703	0.562485	0.114896	-0.0263865	0.946277	-0.326973	0.390422	-0.0222742	0.954642	-0.556894	0.119348
ENSG00000141522	ARHGDIA	396	blue	0.904485	0.000806775	-0.955841	5.70579e-05	0.92485	0.000355739	-0.50562	0.164945	0.525156	0.146553	-0.395184	0.292486	0.246283	0.52295	0.290435	0.448358	-0.521541	0.149861	-0.423601	0.255893	-0.487144	0.183502	0.443639	0.231643	0.546752	0.127683	-0.510878	0.159871	0.506736	0.163861	0.226072	0.558616	-0.470573	0.201105	0.309567	0.417572	-0.204771	0.597147	0.475335	0.195953	0.24071	0.532694	0.426939	0.251764	-0.106964	0.784162
ENSG00000153250	RBMS1	5937	blue	-0.904406	0.00080906	0.975995	6.89344e-06	-0.893526	0.00116694	0.618819	0.0756103	-0.629076	0.0695204	0.409522	0.273703	-0.343377	0.365616	-0.18375	0.636042	0.611146	0.0803756	0.514897	0.156054	0.69343	0.0383121	-0.399839	0.286317	-0.419613	0.260874	0.430005	0.248001	-0.355248	0.348149	-0.273691	0.476082	0.534212	0.138452	-0.158972	0.682889	0.204722	0.597237	-0.484411	0.186343	-0.311789	0.41406	-0.348625	0.357842	0.0988668	0.800224
ENSG00000101294	HM13	81502	blue	0.904345	0.00081081	-0.862816	0.00274602	0.765129	0.0162882	-0.561345	0.115796	0.702811	0.0347161	-0.605348	0.0840974	0.245828	0.523743	0.485009	0.18572	-0.319474	0.402016	-0.623519	0.07278	-0.308472	0.419307	0.29541	0.44026	0.47248	0.199033	-0.548613	0.126128	0.496771	0.173692	0.11111	0.775964	-0.241174	0.531879	0.338776	0.372495	-0.513941	0.156957	0.192662	0.61945	0.18664	0.630645	0.400674	0.285218	0.0777624	0.84238
ENSG00000119917	IFIT3	3437	blue	0.903979	0.000821402	-0.962279	3.30792e-05	0.862421	0.00277268	-0.616592	0.0769746	0.569457	0.109487	-0.65041	0.0578615	0.362244	0.338049	0.371574	0.324807	-0.326122	0.39173	-0.471572	0.200019	-0.492462	0.178046	0.465771	0.206375	0.509677	0.161022	-0.199928	0.606034	0.355636	0.347585	0.190444	0.623567	-0.475837	0.195415	0.363995	0.335544	-0.180003	0.643058	0.623394	0.0728545	0.550967	0.124178	0.168486	0.664779	-0.167427	0.666788
ENSG00000141753	IGFBP4	3487	blue	0.903901	0.000823684	-0.919674	0.000446811	0.83542	0.00504943	-0.452056	0.221845	0.512951	0.157895	-0.455232	0.218207	0.343842	0.364923	0.347474	0.359541	-0.420998	0.259138	-0.371935	0.324301	-0.542359	0.131397	0.396377	0.290899	0.554837	0.121011	-0.505664	0.164903	0.493458	0.177034	0.236147	0.540724	-0.520311	0.150997	0.189342	0.625614	-0.337762	0.37402	0.362854	0.337176	0.3488	0.357586	0.22277	0.564527	0.0225281	0.954125
ENSG00000134602	MST4	51765	blue	-0.903665	0.000830601	0.931721	0.000256061	-0.912451	0.0005996	0.497163	0.173299	-0.555442	0.120521	0.336384	0.376097	-0.194565	0.615927	-0.280207	0.46521	0.567331	0.11112	0.500553	0.169922	0.501454	0.169032	-0.395842	0.29161	-0.441507	0.234161	0.607463	0.082728	-0.5447	0.129409	-0.293904	0.442704	0.370752	0.325964	-0.257585	0.503407	0.247077	0.521566	-0.380667	0.312158	-0.14254	0.714492	-0.506657	0.163938	0.0273557	0.944306
ENSG00000100097	LGALS1	3956	blue	0.903538	0.00083432	-0.915524	0.000530736	0.69541	0.0375338	-0.613887	0.0786527	0.809249	0.00823674	-0.649531	0.0583158	0.352541	0.352095	0.335245	0.377817	-0.348086	0.358637	-0.70046	0.035596	-0.617725	0.076279	0.189191	0.625895	0.366031	0.332642	-0.458064	0.214992	0.321853	0.398321	0.0989363	0.800085	-0.414359	0.267514	0.0486936	0.900998	-0.599575	0.0879069	0.168708	0.664358	0.355344	0.348008	0.200279	0.605387	0.0669649	0.864089
ENSG00000112697	TMEM30A	55754	blue	-0.903373	0.000839195	0.914429	0.000554616	-0.873182	0.00210798	0.484189	0.186575	-0.554905	0.120956	0.32247	0.397366	-0.205987	0.594923	-0.287803	0.452669	0.551912	0.1234	0.539128	0.134169	0.575314	0.105063	-0.327877	0.389035	-0.350802	0.354642	0.646464	0.0599169	-0.526415	0.14541	-0.361064	0.339742	0.338247	0.373291	-0.145817	0.708158	0.315771	0.407799	-0.298929	0.43457	-0.165251	0.67092	-0.433784	0.243406	-0.0605763	0.876972
ENSG00000112146	FBXO9	26268	blue	-0.903352	0.000839804	0.949154	9.28476e-05	-0.835837	0.0050069	0.464258	0.208052	-0.581365	0.100609	0.528523	0.143509	-0.405556	0.278833	-0.258436	0.501947	0.439657	0.236358	0.332825	0.381485	0.58828	0.095662	-0.508449	0.162204	-0.606728	0.0832024	0.345944	0.361803	-0.493782	0.176705	-0.182428	0.638514	0.637598	0.0647014	-0.214731	0.579016	0.248535	0.519032	-0.491493	0.179032	-0.446807	0.227927	-0.206928	0.593204	0.067763	0.862481
ENSG00000185219	ZNF445	353274	blue	-0.903218	0.000843788	0.975471	7.43046e-06	-0.89151	0.00124359	0.666425	0.0499807	-0.558612	0.117969	0.584062	0.0986618	-0.329142	0.387099	-0.34647	0.361024	0.3901	0.299301	0.532108	0.14031	0.542461	0.13131	-0.408979	0.274403	-0.434582	0.242442	0.249438	0.517464	-0.29656	0.438397	-0.238771	0.536101	0.437921	0.23843	-0.328242	0.388476	0.161535	0.677995	-0.620092	0.0748372	-0.501937	0.168555	-0.209101	0.589239	0.18011	0.642858
ENSG00000028277	POU2F2	5452	blue	0.903056	0.000848608	-0.921157	0.000419225	0.919049	0.000458807	-0.569089	0.109768	0.46268	0.209808	-0.376082	0.318504	0.209959	0.587677	0.427165	0.251485	-0.466611	0.205447	-0.501493	0.168993	-0.415326	0.266284	0.312016	0.413701	0.472987	0.198484	-0.609368	0.0815058	0.425738	0.253245	0.273423	0.476533	-0.315382	0.408409	0.33019	0.385498	-0.286015	0.455608	0.376839	0.317452	0.185132	0.633459	0.399797	0.286372	-0.0339355	0.930934
ENSG00000227543	SPAG5-AS1	NA	blue	0.903037	0.000849169	-0.944239	0.000127615	0.90313	0.000846389	-0.602802	0.0857648	0.569429	0.109508	-0.371352	0.32512	0.253954	0.509653	0.319278	0.402322	-0.557162	0.119132	-0.527186	0.144713	-0.511155	0.159606	0.307543	0.420782	0.488815	0.181777	-0.606096	0.0836117	0.38489	0.306367	0.205904	0.595074	-0.418074	0.26281	0.253154	0.511033	-0.315943	0.407529	0.350093	0.355683	0.149256	0.701526	0.439342	0.236733	-0.060284	0.877562
ENSG00000106299	WASL	8976	blue	-0.902942	0.000852002	0.674209	0.046412	-0.635963	0.0656091	0.755164	0.0186395	-0.769227	0.0153817	0.672896	0.0470021	-0.752453	0.0193161	-0.599659	0.0878507	0.453315	0.220399	0.442946	0.232459	0.377035	0.31718	-0.498823	0.171641	-0.444967	0.230081	0.375422	0.319424	-0.368289	0.32944	-0.375151	0.319801	0.279056	0.467122	-0.367223	0.330951	0.463855	0.208499	-0.117824	0.76273	-0.270896	0.480779	-0.132521	0.73395	-0.477321	0.193827
ENSG00000188229	TUBB4B	10383	blue	0.902902	0.000853198	-0.965952	2.31944e-05	0.921209	0.000418278	-0.55223	0.123139	0.547529	0.127032	-0.393506	0.294727	0.194485	0.616075	0.283691	0.45944	-0.515839	0.155167	-0.540517	0.132973	-0.532547	0.139922	0.361293	0.339414	0.422063	0.257807	-0.518273	0.152889	0.448193	0.226312	0.265004	0.490742	-0.388249	0.301802	0.2579	0.502867	-0.224243	0.561887	0.4601	0.212697	0.244785	0.525561	0.430966	0.246829	-0.112387	0.773443
ENSG00000160445	ZER1	10444	blue	-0.90274	0.000858045	0.937931	0.000184541	-0.929931	0.000279839	0.668802	0.0488729	-0.529916	0.142261	0.524243	0.147384	-0.466442	0.205634	-0.324041	0.394938	0.526277	0.145535	0.33647	0.375967	0.493344	0.177149	-0.608661	0.081958	-0.586472	0.0969408	0.217387	0.574214	-0.359994	0.341281	-0.274947	0.473978	0.546846	0.127603	-0.455612	0.217774	0.0170481	0.965278	-0.697518	0.0367167	-0.440076	0.235859	-0.267163	0.487082	0.148229	0.703504
ENSG00000011523	CEP68	23177	blue	-0.902595	0.000862394	0.945308	0.000119381	-0.804745	0.00889588	0.631922	0.0678867	-0.756048	0.0184224	0.558467	0.118085	-0.354697	0.348951	-0.275505	0.473046	0.487815	0.182808	0.568938	0.109884	0.543505	0.130422	-0.334786	0.378512	-0.531791	0.140592	0.45168	0.222277	-0.35484	0.348741	-0.0538871	0.890487	0.515269	0.155703	-0.217443	0.574113	0.414164	0.267762	-0.324417	0.394357	-0.254693	0.508379	-0.362734	0.337347	0.0699485	0.858082
ENSG00000101220	C20orf27	54976	blue	0.902246	0.00087295	-0.970315	1.44159e-05	0.901279	0.000902688	-0.519542	0.151709	0.627865	0.0702225	-0.453305	0.22041	0.308043	0.419988	0.180587	0.641964	-0.563385	0.114189	-0.430442	0.247468	-0.57894	0.10238	0.530978	0.141314	0.521259	0.150121	-0.37339	0.322261	0.510786	0.159959	0.219893	0.569697	-0.551194	0.123991	0.273673	0.476113	-0.142859	0.713874	0.55326	0.122296	0.320578	0.4003	0.416401	0.264922	-0.141266	0.716957
ENSG00000158019	BRE	9577	blue	0.902236	0.000873271	-0.772344	0.0147152	0.712929	0.0310918	-0.839149	0.00467813	0.620833	0.074389	-0.654692	0.0556826	0.59633	0.0900936	0.695151	0.0376352	-0.329473	0.386593	-0.543468	0.130453	-0.347206	0.359936	0.228222	0.55478	0.485812	0.184883	-0.469987	0.201744	0.133595	0.731857	0.222638	0.564765	-0.267802	0.486001	0.3636	0.336109	-0.551121	0.124051	0.141465	0.716574	0.295092	0.440775	0.0619752	0.874149	0.261731	0.496313
ENSG00000142347	MYO1F	4542	blue	0.902051	0.00087891	-0.872428	0.00215054	0.827224	0.00593509	-0.622458	0.073413	0.717776	0.0294466	-0.417534	0.26349	0.264997	0.490754	0.347579	0.359386	-0.572849	0.106912	-0.627072	0.0706849	-0.439882	0.23609	0.310419	0.416224	0.41051	0.272433	-0.651326	0.0573908	0.457923	0.215151	0.213978	0.58038	-0.282205	0.461897	0.270014	0.482265	-0.418135	0.262733	0.193113	0.618615	0.02599	0.947083	0.54659	0.127819	0.0874516	0.822977
ENSG00000147813	NAPRT1	93100	blue	0.901775	0.000887356	-0.834334	0.00516121	0.822453	0.00649658	-0.589647	0.094702	0.643701	0.0613832	-0.406082	0.27815	0.307024	0.421608	0.443879	0.23136	-0.537203	0.135837	-0.520939	0.150416	-0.339434	0.371508	0.329852	0.386014	0.521023	0.150338	-0.707756	0.0329123	0.489527	0.181045	0.198519	0.608627	-0.289772	0.449442	0.338126	0.373473	-0.451363	0.222642	0.142212	0.715127	-0.00891901	0.981832	0.513674	0.15721	0.149724	0.700625
ENSG00000024048	UBR2	23304	blue	-0.901107	0.000908026	0.923715	0.000374471	-0.772756	0.0146285	0.6454	0.0604787	-0.64969	0.0582333	0.594152	0.0915804	-0.432264	0.24525	-0.405771	0.278555	0.374483	0.320733	0.502371	0.168127	0.528035	0.143948	-0.253019	0.511267	-0.586337	0.0970371	0.459951	0.212864	-0.252862	0.511537	-0.0487389	0.900906	0.540336	0.133129	-0.194465	0.616112	0.500133	0.170339	-0.272829	0.477529	-0.349886	0.355987	-0.155308	0.6899	0.0124671	0.974605
ENSG00000095066	HOOK2	29911	blue	0.901084	0.000908744	-0.969317	1.61672e-05	0.863848	0.00267727	-0.546694	0.127731	0.617567	0.0763758	-0.412588	0.269771	0.270732	0.481055	0.232383	0.547383	-0.531517	0.140835	-0.528485	0.143544	-0.62767	0.0703362	0.312882	0.412337	0.463033	0.209414	-0.537561	0.135526	0.400866	0.284965	0.188586	0.62702	-0.507568	0.163055	0.132	0.734966	-0.337738	0.374056	0.363475	0.336288	0.254908	0.508009	0.360534	0.340504	-0.0763588	0.845197
ENSG00000105617	LENG1	79165	blue	0.900919	0.000913934	-0.8091	0.00825813	0.902144	0.000876056	-0.842859	0.00432781	0.433737	0.243464	-0.433689	0.243522	0.420278	0.260039	0.660752	0.0526887	-0.483785	0.186997	-0.516165	0.154861	-0.2782	0.468546	0.316794	0.406197	0.427098	0.251567	-0.541111	0.132463	0.202488	0.601331	0.400562	0.285365	-0.143636	0.712372	0.532959	0.139557	-0.24774	0.520413	0.360387	0.340716	0.162711	0.675753	0.302156	0.429381	0.124325	0.749968
ENSG00000171408	PDE7B	27115	blue	-0.900706	0.000920604	0.96749	1.97599e-05	-0.927261	0.000318125	0.593907	0.0917484	-0.496221	0.174245	0.481508	0.189387	-0.393032	0.295361	-0.287284	0.453521	0.498729	0.171735	0.352297	0.352452	0.558214	0.118288	-0.527838	0.144125	-0.564267	0.113499	0.288158	0.452087	-0.377136	0.31704	-0.260819	0.497869	0.573179	0.106663	-0.342149	0.367446	0.0768015	0.844308	-0.653014	0.0565301	-0.449349	0.22497	-0.242929	0.528805	0.166719	0.668131
ENSG00000077097	TOP2B	7155	blue	-0.900568	0.000924977	0.975798	7.09171e-06	-0.920241	0.000436122	0.560096	0.116786	-0.56909	0.109768	0.411662	0.270956	-0.2661	0.488882	-0.248504	0.519086	0.545566	0.128679	0.462129	0.210423	0.539353	0.133975	-0.413539	0.268557	-0.536567	0.136391	0.47685	0.194331	-0.427699	0.250828	-0.184043	0.635493	0.512003	0.158797	-0.277841	0.469145	0.210594	0.586522	-0.489674	0.180894	-0.255455	0.507066	-0.416217	0.265156	0.153441	0.693481
ENSG00000158710	TAGLN2	8407	blue	0.900559	0.000925262	-0.946992	0.000107182	0.949516	9.05871e-05	-0.642012	0.0622906	0.511742	0.159046	-0.346141	0.361511	0.330412	0.385158	0.249594	0.517194	-0.63282	0.0673766	-0.473868	0.197532	-0.627313	0.0705446	0.457016	0.216179	0.372795	0.323095	-0.420773	0.25942	0.366635	0.331784	0.417015	0.264146	-0.429654	0.248431	0.267653	0.486252	-0.0664518	0.865123	0.572976	0.106816	0.303099	0.427871	0.366835	0.331501	-0.0797778	0.838338
ENSG00000119632	IFI27L2	83982	blue	0.900501	0.000927108	-0.966971	2.08749e-05	0.946817	0.000108413	-0.624495	0.072201	0.489075	0.18151	-0.380654	0.312174	0.274832	0.474172	0.315983	0.407467	-0.541569	0.132072	-0.475607	0.195661	-0.534677	0.138044	0.368944	0.328513	0.484928	0.185804	-0.487241	0.183402	0.342803	0.36647	0.263668	0.493013	-0.447956	0.226587	0.300973	0.43128	-0.17735	0.648041	0.512647	0.158185	0.271381	0.479963	0.364448	0.334898	-0.138631	0.722068
ENSG00000228157	AC007952.5	NA	blue	-0.900195	0.000936813	0.956762	5.30485e-05	-0.947662	0.000102586	0.661684	0.0522376	-0.517756	0.153371	0.416442	0.264871	-0.319621	0.401788	-0.280928	0.464013	0.565945	0.112192	0.49271	0.177793	0.581194	0.100734	-0.462812	0.209661	-0.388034	0.302093	0.350463	0.35514	-0.346981	0.360269	-0.372574	0.323405	0.414724	0.267049	-0.323483	0.395799	0.0563752	0.885457	-0.622999	0.0730896	-0.360716	0.340242	-0.341864	0.367872	0.131416	0.736105
ENSG00000253304	TMEM200B	NA	blue	-0.900144	0.000938465	0.902549	0.000863775	-0.908498	0.000697053	0.644965	0.0607098	-0.507373	0.163244	0.580877	0.100964	-0.48444	0.186312	-0.41376	0.268275	0.446415	0.228386	0.285244	0.456877	0.372503	0.323504	-0.645134	0.0606198	-0.657621	0.0542221	0.198928	0.607875	-0.404384	0.28036	-0.240408	0.533224	0.514294	0.156624	-0.550464	0.124593	0.0384232	0.921821	-0.681745	0.043117	-0.447707	0.226878	-0.245063	0.525076	0.115455	0.767394
ENSG00000137441	FGFBP2	83888	blue	0.899813	0.000949068	-0.752945	0.0191921	0.878042	0.00184765	-0.619934	0.0749325	0.420929	0.259224	-0.328245	0.388471	0.470467	0.20122	0.603551	0.0852723	-0.571696	0.107783	-0.274681	0.474424	-0.226376	0.558073	0.485202	0.185519	0.6225	0.073388	-0.679811	0.0439477	0.48325	0.187557	0.388521	0.301433	-0.278475	0.468089	0.522816	0.148688	-0.271524	0.479722	0.243244	0.528255	0.017499	0.96436	0.403199	0.281906	0.263562	0.493193
ENSG00000003147	ICA1	3382	blue	0.899588	0.000956332	-0.956595	5.376e-05	0.938436	0.000179427	-0.630636	0.0686219	0.55162	0.12364	-0.396002	0.291397	0.296004	0.439296	0.30056	0.431945	-0.576195	0.104408	-0.456835	0.216384	-0.481464	0.189434	0.410956	0.27186	0.560333	0.116598	-0.496567	0.173897	0.37377	0.321729	0.187202	0.629598	-0.478694	0.192365	0.353371	0.350883	-0.194208	0.616588	0.486067	0.184618	0.199112	0.607535	0.442774	0.232662	-0.143165	0.713282
ENSG00000095015	MAP3K1	4214	blue	-0.899553	0.000957468	0.795774	0.0103132	-0.718811	0.0291031	0.492882	0.177618	-0.588112	0.0957805	0.493535	0.176956	-0.346137	0.361517	-0.541713	0.131948	0.341782	0.367994	0.507451	0.163168	0.390172	0.299203	-0.245517	0.524284	-0.450137	0.224058	0.684171	0.0420894	-0.501088	0.169393	-0.26008	0.499133	0.261508	0.496694	-0.191695	0.621245	0.596567	0.0899331	-0.035499	0.927758	-0.17427	0.653843	-0.247339	0.521111	-0.293821	0.44284
ENSG00000173535	TNFRSF10C	8794	blue	0.899418	0.000961845	-0.751623	0.0195264	0.69053	0.0394703	-0.825104	0.00618035	0.76254	0.0168789	-0.549939	0.125027	0.694776	0.0377818	0.462073	0.210485	-0.579827	0.10173	-0.540169	0.133272	-0.579629	0.101875	0.363432	0.336349	0.343662	0.365192	-0.440852	0.234937	0.21325	0.581699	0.391363	0.2976	-0.345778	0.362049	0.200116	0.605687	-0.444878	0.230186	0.14213	0.715285	0.242979	0.528718	0.155151	0.690201	0.368256	0.329487
ENSG00000133114	GPALPP1	55425	blue	-0.899406	0.000962224	0.941828	0.000147645	-0.853227	0.0034446	0.714299	0.0306207	-0.591335	0.0935247	0.478638	0.192425	-0.314705	0.409471	-0.397967	0.28879	0.457493	0.215638	0.6085	0.0820614	0.531953	0.140448	-0.193173	0.618503	-0.446561	0.228215	0.533037	0.139488	-0.206155	0.594615	-0.1607	0.679588	0.397828	0.288973	-0.223215	0.563731	0.405486	0.278925	-0.322401	0.397473	-0.255453	0.50707	-0.27991	0.465703	0.0600817	0.87797
ENSG00000166881	TMEM194A	23306	blue	-0.898912	0.000978399	0.948512	9.69529e-05	-0.931196	0.000262886	0.548676	0.126075	-0.589008	0.0951501	0.354088	0.349838	-0.32872	0.387744	-0.187498	0.629045	0.661356	0.0523957	0.391054	0.298016	0.563666	0.113969	-0.53094	0.141348	-0.543516	0.130413	0.466169	0.205935	-0.493775	0.176713	-0.259525	0.500082	0.545023	0.129137	-0.296583	0.43836	0.120213	0.758034	-0.516423	0.154619	-0.204609	0.597443	-0.480972	0.189953	0.102213	0.793578
ENSG00000141425	RPRD1A	55197	blue	-0.898897	0.000978889	0.977451	5.54485e-06	-0.939075	0.000173105	0.594227	0.0915291	-0.541602	0.132043	0.425642	0.253364	-0.272719	0.477713	-0.244866	0.525419	0.541335	0.132272	0.480924	0.190003	0.569461	0.109484	-0.455415	0.217998	-0.449095	0.225265	0.378453	0.315214	-0.403692	0.281262	-0.282113	0.462048	0.46586	0.206276	-0.30093	0.43135	0.10412	0.789795	-0.59681	0.0897684	-0.342093	0.367529	-0.377024	0.317196	0.172463	0.657253
ENSG00000172164	SNTB1	6641	blue	-0.898881	0.000979412	0.927696	0.000311653	-0.826894	0.00597287	0.511499	0.159278	-0.603841	0.085082	0.47087	0.200782	-0.171216	0.65961	-0.373662	0.321881	0.386698	0.303906	0.604902	0.0843878	0.46333	0.209083	-0.236494	0.540112	-0.429552	0.248555	0.604637	0.0845611	-0.462048	0.210513	-0.163407	0.674428	0.325962	0.391976	-0.20193	0.602355	0.449579	0.224703	-0.256566	0.505157	-0.210067	0.587482	-0.384471	0.30694	0.0142934	0.970887
ENSG00000169435	RASSF6	166824	blue	-0.897887	0.00101252	0.991321	1.98869e-07	-0.854945	0.00331139	0.66681	0.0497999	-0.65174	0.0571789	0.581806	0.100289	-0.325626	0.392494	-0.284721	0.457739	0.422192	0.257647	0.57008	0.109011	0.581093	0.100807	-0.329179	0.387043	-0.487439	0.183197	0.324364	0.394438	-0.262625	0.49479	-0.0998471	0.798275	0.518408	0.152763	-0.242273	0.529954	0.289951	0.449149	-0.504402	0.166135	-0.418852	0.26183	-0.253162	0.51102	0.196484	0.612381
ENSG00000163681	SLMAP	7871	blue	-0.897698	0.00101889	0.936473	0.00019987	-0.745364	0.0211617	0.629922	0.0690321	-0.762726	0.016836	0.587547	0.0961795	-0.275368	0.473274	-0.320356	0.400644	0.379704	0.313485	0.729876	0.0255913	0.605579	0.0839472	-0.161283	0.678476	-0.337492	0.374427	0.492393	0.178116	-0.301369	0.430645	-0.11416	0.769946	0.374297	0.320993	-0.0751224	0.84768	0.543306	0.130591	-0.213653	0.580967	-0.308866	0.418682	-0.269626	0.48292	0.000553711	0.998872
ENSG00000164031	DNAJB14	79982	blue	-0.897505	0.00102544	0.82734	0.0059219	-0.777498	0.013656	0.568261	0.110403	-0.579681	0.101837	0.456115	0.217202	-0.31177	0.414089	-0.530918	0.141368	0.400806	0.285045	0.525483	0.146255	0.347119	0.360065	-0.223398	0.563401	-0.508188	0.162456	0.711454	0.0316039	-0.42699	0.251701	-0.185874	0.632074	0.277334	0.46999	-0.270391	0.48163	0.555243	0.120682	-0.0831278	0.831626	-0.0927305	0.812439	-0.343231	0.365832	-0.184743	0.634185
ENSG00000181754	AMIGO1	57463	blue	-0.897435	0.00102782	0.913359	0.000578635	-0.709672	0.03223	0.553936	0.121744	-0.706265	0.0334495	0.798192	0.00991728	-0.40478	0.279843	-0.416886	0.264309	0.177309	0.648119	0.527878	0.144089	0.477765	0.193353	-0.380227	0.312763	-0.513923	0.156974	0.206788	0.593458	-0.389199	0.300517	-0.0662321	0.865565	0.472884	0.198596	-0.25041	0.515778	0.436499	0.240134	-0.404982	0.279581	-0.586504	0.0969181	-0.0619018	0.874297	0.0355803	0.927593
ENSG00000111300	NAA25	80018	blue	-0.897344	0.0010309	0.92832	0.000302524	-0.88402	0.00155907	0.606498	0.0833507	-0.547513	0.127046	0.317897	0.404475	-0.276586	0.47124	-0.295384	0.440302	0.590533	0.0940833	0.550326	0.124707	0.618971	0.0755174	-0.262281	0.495376	-0.37449	0.320724	0.628228	0.0700115	-0.34724	0.359886	-0.319348	0.402212	0.39577	0.291706	-0.138527	0.72227	0.320246	0.400816	-0.313042	0.412084	-0.172791	0.656633	-0.373657	0.321888	-0.0142493	0.970976
ENSG00000189152	GRAPL	NA	blue	-0.897337	0.00103115	0.929893	0.000280371	-0.820871	0.00669055	0.669232	0.0486742	-0.680661	0.0435814	0.676602	0.045349	-0.429359	0.248792	-0.306444	0.422531	0.396471	0.290774	0.526901	0.14497	0.55906	0.117612	-0.521075	0.15029	-0.402382	0.282976	0.119476	0.759482	-0.348878	0.357471	-0.259603	0.499949	0.44754	0.227073	-0.332036	0.382684	0.143205	0.713205	-0.62361	0.0727258	-0.555676	0.120331	-0.189718	0.624916	0.104793	0.788461
ENSG00000139636	LMBR1L	55716	blue	-0.897258	0.00103383	0.723427	0.0276019	-0.81986	0.00681643	0.65673	0.0546637	-0.588303	0.0956464	0.468152	0.203752	-0.578045	0.103039	-0.56176	0.115467	0.578875	0.102428	0.266637	0.487973	0.184267	0.635074	-0.630238	0.0688504	-0.672821	0.0470362	0.513259	0.157604	-0.525701	0.146057	-0.311387	0.414695	0.323864	0.39521	-0.60785	0.082479	0.244864	0.525423	-0.282308	0.461726	-0.0522409	0.893818	-0.435569	0.241253	-0.270399	0.481616
ENSG00000185278	ZBTB37	84614	blue	-0.897074	0.00104017	0.852696	0.00348656	-0.636231	0.0654596	0.67526	0.0459432	-0.712299	0.0313098	0.770251	0.0151606	-0.534311	0.138366	-0.513155	0.157702	0.199653	0.606539	0.592302	0.0928548	0.565479	0.112554	-0.20452	0.597607	-0.414848	0.266892	0.319537	0.401919	-0.201075	0.603924	-0.144095	0.711483	0.421777	0.258165	-0.109203	0.779733	0.612336	0.0796249	-0.191242	0.622084	-0.548087	0.126566	0.0894231	0.819038	-0.16275	0.675681
ENSG00000141349	G6PC3	92579	blue	0.896815	0.00104907	-0.751338	0.019599	0.76386	0.0165759	-0.724356	0.027306	0.688575	0.0402642	-0.385284	0.30583	0.602992	0.0856397	0.431716	0.245916	-0.691028	0.03927	-0.431088	0.24668	-0.480362	0.190597	0.413251	0.268925	0.477257	0.193895	-0.628967	0.0695835	0.357144	0.345397	0.359501	0.341991	-0.370392	0.326471	0.273389	0.476589	-0.406819	0.277195	0.106427	0.785225	0.0241264	0.950874	0.366021	0.332658	0.347184	0.359969
ENSG00000114331	ACAP2	23527	blue	-0.896764	0.00105082	0.905576	0.000775835	-0.782927	0.0125969	0.41791	0.263016	-0.684487	0.0419566	0.416712	0.264529	-0.241298	0.531663	-0.235531	0.541813	0.499888	0.170582	0.537851	0.135274	0.591459	0.0934385	-0.329912	0.385921	-0.415035	0.266654	0.619075	0.0754546	-0.580382	0.101325	-0.220707	0.568233	0.428964	0.249276	-0.0700055	0.857967	0.44758	0.227025	-0.199529	0.606767	-0.182336	0.638686	-0.410862	0.271981	-0.0860371	0.825804
ENSG00000176978	DPP7	29952	blue	0.896676	0.00105387	-0.962209	3.32921e-05	0.938862	0.0001752	-0.543603	0.130338	0.524862	0.14682	-0.340431	0.370014	0.239818	0.534261	0.225787	0.559127	-0.591266	0.093573	-0.472451	0.199064	-0.585899	0.0973485	0.428718	0.249578	0.429455	0.248674	-0.491854	0.178664	0.456937	0.216268	0.319775	0.401548	-0.447604	0.226998	0.245208	0.524824	-0.139062	0.72123	0.513742	0.157146	0.250437	0.515732	0.431419	0.246276	-0.111824	0.774555
ENSG00000203880	PCMTD2	55251	blue	-0.896608	0.00105624	0.982656	2.22456e-06	-0.922827	0.000389601	0.56378	0.11388	-0.509676	0.161023	0.449211	0.22513	-0.255517	0.506961	-0.288284	0.451881	0.466586	0.205475	0.465011	0.207216	0.539639	0.133728	-0.399679	0.286528	-0.501288	0.169195	0.406564	0.277526	-0.390453	0.298825	-0.216426	0.575949	0.485429	0.185281	-0.28715	0.453742	0.176537	0.649572	-0.555518	0.120459	-0.362253	0.338036	-0.322507	0.397309	0.183026	0.637395
ENSG00000197044	ZNF441	126068	blue	-0.896542	0.00105851	0.965689	2.38224e-05	-0.806298	0.00866477	0.52592	0.145859	-0.660073	0.0530187	0.497163	0.1733	-0.306923	0.421768	-0.182474	0.638428	0.466884	0.205147	0.577299	0.10359	0.754791	0.0187317	-0.340831	0.369416	-0.309557	0.417587	0.377073	0.317127	-0.401867	0.283651	-0.291269	0.446997	0.494059	0.176425	-0.023863	0.95141	0.303193	0.42772	-0.424559	0.254704	-0.447322	0.227326	-0.218217	0.572718	0.0418252	0.914919
ENSG00000123146	CD97	976	blue	0.896328	0.00106596	-0.960898	3.74641e-05	0.90552	0.0007774	-0.60651	0.0833435	0.514115	0.156793	-0.526424	0.145401	0.406117	0.278105	0.284922	0.457409	-0.465048	0.207175	-0.381505	0.311004	-0.581657	0.100398	0.53676	0.136223	0.504603	0.165937	-0.214061	0.580229	0.361617	0.338948	0.292392	0.445165	-0.547866	0.126751	0.329369	0.386752	-0.0578047	0.882569	0.683785	0.0422516	0.519645	0.151613	0.193865	0.617223	-0.161283	0.678476
ENSG00000117448	AKR1A1	10327	blue	0.896312	0.00106654	-0.925957	0.000338105	0.855664	0.0032567	-0.73315	0.0246084	0.622575	0.0733431	-0.420374	0.25992	0.452546	0.22128	0.294453	0.441813	-0.609934	0.0811452	-0.505998	0.164578	-0.641145	0.0627597	0.312234	0.413358	0.472725	0.198767	-0.485126	0.185597	0.203838	0.598855	0.22869	0.553945	-0.525316	0.146407	0.184813	0.634055	-0.309353	0.417911	0.365624	0.333222	0.250347	0.515888	0.276349	0.471634	-0.0172887	0.964789
ENSG00000170906	NDUFA3	4696	blue	0.896063	0.00107527	-0.791363	0.0110629	0.840233	0.0045739	-0.535397	0.137413	0.541784	0.131888	-0.332448	0.382058	0.315499	0.408225	0.49313	0.177366	-0.552657	0.122789	-0.423586	0.255911	-0.284928	0.457397	0.384794	0.306498	0.536794	0.136193	-0.75654	0.0183024	0.561354	0.115789	0.297218	0.437332	-0.250575	0.515493	0.384074	0.307482	-0.394796	0.293004	0.140202	0.71902	-0.0448842	0.908716	0.516078	0.154942	0.223867	0.562562
ENSG00000008869	HEATR5B	54497	blue	-0.896055	0.00107553	0.927077	0.000320899	-0.674418	0.0463185	0.56396	0.113739	-0.773305	0.0145136	0.734986	0.0240683	-0.417019	0.26414	-0.311752	0.414117	0.2619	0.496026	0.60892	0.0817925	0.666279	0.050049	-0.279495	0.466392	-0.395949	0.291467	0.276788	0.470902	-0.32982	0.386062	-0.108561	0.781002	0.5124	0.158419	-0.038874	0.920906	0.518278	0.152884	-0.302205	0.429304	-0.562711	0.114718	-0.0393154	0.92001	-0.0199244	0.959424
ENSG00000116062	MSH6	2956	blue	-0.895555	0.00109319	0.849718	0.00372812	-0.846616	0.00399177	0.519745	0.151521	-0.603246	0.0854722	0.258591	0.501682	-0.246216	0.523067	-0.306017	0.423211	0.648106	0.059056	0.548571	0.126163	0.532131	0.14029	-0.322242	0.397719	-0.334764	0.378546	0.754706	0.0187526	-0.539347	0.13398	-0.392597	0.295944	0.274412	0.474875	-0.159211	0.68243	0.364886	0.334273	-0.164682	0.672002	0.00421329	0.991417	-0.532585	0.139888	-0.185778	0.632253
ENSG00000114127	XRN1	54464	blue	-0.894887	0.00111712	0.842628	0.00434905	-0.783504	0.0124876	0.593701	0.0918896	-0.668724	0.048909	0.374113	0.32125	-0.300793	0.43157	-0.386057	0.304777	0.551812	0.123482	0.601165	0.0868472	0.489101	0.181483	-0.217821	0.573431	-0.394656	0.29319	0.742946	0.0218169	-0.419754	0.260696	-0.245205	0.524829	0.292689	0.444682	-0.156754	0.68713	0.524436	0.147208	-0.0663529	0.865322	-0.019113	0.961075	-0.442747	0.232694	-0.191461	0.621678
ENSG00000147123	NDUFB11	54539	blue	0.894742	0.00112235	-0.847181	0.00394281	0.772642	0.0146524	-0.551303	0.123901	0.705577	0.0336992	-0.371128	0.325435	0.461448	0.211185	0.260132	0.499045	-0.652417	0.0568338	-0.431008	0.246778	-0.603474	0.0853224	0.385871	0.305031	0.510003	0.16071	-0.635	0.0661478	0.460658	0.21207	0.242652	0.52929	-0.520341	0.150968	0.113153	0.771931	-0.433907	0.243259	0.14755	0.704813	0.0935168	0.810872	0.384819	0.306464	0.193132	0.618579
ENSG00000139990	DCAF5	8816	blue	-0.894708	0.00112356	0.919034	0.000459106	-0.82023	0.0067702	0.701966	0.0350307	-0.642387	0.0620881	0.700121	0.0357239	-0.539238	0.134074	-0.343999	0.36469	0.393662	0.294518	0.416164	0.265222	0.535219	0.137569	-0.565317	0.11268	-0.525006	0.146688	0.0714708	0.855019	-0.288967	0.450761	-0.21585	0.576991	0.547068	0.127418	-0.384529	0.30686	0.124393	0.749834	-0.656146	0.0549547	-0.596247	0.09015	-0.105292	0.787473	0.111274	0.77564
ENSG00000197555	SIPA1L1	26037	blue	-0.894183	0.00114271	0.900418	0.000929719	-0.95718	5.12957e-05	0.703722	0.0343791	-0.415172	0.26648	0.479245	0.19178	-0.450775	0.22332	-0.432687	0.244736	0.502361	0.168137	0.320223	0.400851	0.406944	0.277032	-0.58592	0.0973334	-0.554305	0.121444	0.251133	0.514527	-0.324178	0.394725	-0.363019	0.33694	0.432355	0.245139	-0.539413	0.133923	-0.0287592	0.941453	-0.708034	0.0328127	-0.414835	0.266908	-0.249865	0.516723	0.111124	0.775936
ENSG00000118200	CAMSAP2	23271	blue	-0.894068	0.00114691	0.965287	2.4803e-05	-0.778359	0.0134843	0.579724	0.101806	-0.739949	0.0226475	0.696789	0.036998	-0.354249	0.349603	-0.276012	0.472198	0.333542	0.380397	0.540671	0.132841	0.539974	0.13344	-0.401814	0.28372	-0.535042	0.137724	0.244393	0.526246	-0.376019	0.318593	-0.0266445	0.945752	0.549714	0.125214	-0.243019	0.528648	0.348973	0.35733	-0.470183	0.20153	-0.479345	0.191674	-0.223794	0.562693	0.156438	0.687735
ENSG00000161381	PLXDC1	57125	blue	-0.893986	0.00114995	0.927496	0.00031462	-0.889591	0.00131975	0.744503	0.0213935	-0.511488	0.159288	0.618276	0.0759413	-0.505662	0.164905	-0.418625	0.262115	0.40879	0.274647	0.379664	0.31354	0.471382	0.200225	-0.518624	0.152562	-0.569396	0.109534	0.149031	0.701959	-0.220761	0.568137	-0.234416	0.543783	0.516181	0.154846	-0.461021	0.211663	0.080939	0.83601	-0.687048	0.0408909	-0.540909	0.132637	-0.118783	0.760843	0.154251	0.691926
ENSG00000175727	MLXIP	22877	blue	-0.893838	0.00115538	0.961292	3.61717e-05	-0.881089	0.00169632	0.679222	0.0442026	-0.595261	0.0908212	0.620532	0.0745711	-0.408726	0.274728	-0.323103	0.396387	0.416803	0.264413	0.448207	0.226295	0.501872	0.168618	-0.502803	0.167702	-0.546263	0.128093	0.175802	0.650956	-0.30026	0.432427	-0.165133	0.671144	0.527509	0.144421	-0.40067	0.285223	0.119816	0.758813	-0.661956	0.0521061	-0.500748	0.169729	-0.220948	0.567799	0.207925	0.591383
ENSG00000161939	RNASEK-C17orf49	124944	blue	0.893768	0.00115798	-0.944516	0.000125444	0.917797	0.000483524	-0.475911	0.195336	0.460102	0.212695	-0.400417	0.285556	0.261917	0.495996	0.28767	0.452887	-0.480847	0.190085	-0.390414	0.298878	-0.535295	0.137502	0.479324	0.191696	0.474611	0.196732	-0.421199	0.258887	0.509172	0.161508	0.330335	0.385276	-0.456444	0.216827	0.281651	0.462815	-0.124169	0.750272	0.554056	0.121646	0.361488	0.339133	0.323146	0.39632	-0.09451	0.808893
ENSG00000197665	AC007952.6	79999	blue	-0.893652	0.00116227	0.871273	0.00221687	-0.774284	0.0143103	0.667598	0.0494319	-0.703341	0.0345196	0.762837	0.0168105	-0.461577	0.211039	-0.424139	0.255225	0.308709	0.418931	0.501089	0.169392	0.393393	0.294878	-0.551396	0.123824	-0.477313	0.193836	0.110633	0.776906	-0.394419	0.293506	-0.19795	0.609676	0.38023	0.31276	-0.453918	0.219708	0.208007	0.591234	-0.556729	0.119481	-0.523968	0.147634	-0.19248	0.619789	0.0363041	0.926123
ENSG00000076108	BAZ2A	11176	blue	-0.89301	0.00118627	0.726184	0.0267301	-0.890436	0.00128583	0.812336	0.00780465	-0.431261	0.24647	0.36967	0.32749	-0.536375	0.136558	-0.670174	0.048241	0.594699	0.0912058	0.362162	0.338167	0.203187	0.600049	-0.473974	0.197419	-0.516132	0.154892	0.573148	0.106687	-0.311426	0.414632	-0.466109	0.206001	0.165351	0.67073	-0.621362	0.0740705	0.185716	0.632369	-0.320128	0.400999	-0.0461813	0.906087	-0.374371	0.32089	-0.25955	0.500039
ENSG00000111530	CAND1	55832	blue	-0.892856	0.00119206	0.810868	0.00800815	-0.847341	0.00392899	0.592004	0.093061	-0.526965	0.144913	0.327863	0.389058	-0.325773	0.392267	-0.495931	0.174536	0.55366	0.121969	0.449588	0.224693	0.322757	0.396922	-0.315684	0.407936	-0.533648	0.138949	0.758516	0.0178249	-0.455408	0.218006	-0.268864	0.484206	0.276539	0.471316	-0.354105	0.349813	0.414401	0.267459	-0.14281	0.713969	0.028266	0.942455	-0.470941	0.200704	-0.183739	0.636061
ENSG00000113300	CNOT6	57472	blue	-0.892674	0.00119893	0.973732	9.4279e-06	-0.89388	0.00115385	0.559676	0.11712	-0.570581	0.108629	0.370068	0.326928	-0.270866	0.48083	-0.195029	0.615069	0.571769	0.107728	0.512995	0.157854	0.675342	0.0459067	-0.350174	0.355565	-0.404687	0.279965	0.48545	0.18526	-0.381523	0.310978	-0.27593	0.472335	0.501706	0.168782	-0.131449	0.73604	0.226441	0.557957	-0.455419	0.217993	-0.294906	0.441078	-0.349425	0.356664	0.104279	0.789481
ENSG00000135426	TESPA1	9840	blue	-0.892632	0.00120052	0.960588	3.8502e-05	-0.819689	0.00683793	0.742872	0.0218371	-0.712004	0.0314124	0.608302	0.0821884	-0.445023	0.230015	-0.253805	0.509909	0.479756	0.191238	0.576165	0.10443	0.659181	0.0534548	-0.37447	0.320752	-0.42155	0.258449	0.231913	0.548216	-0.196692	0.611997	-0.171251	0.659545	0.534678	0.138043	-0.211787	0.584354	0.250268	0.516025	-0.52095	0.150405	-0.46656	0.205504	-0.193315	0.618242	0.133978	0.731113
ENSG00000101191	DIDO1	11083	blue	-0.892353	0.00121114	0.981199	2.94569e-06	-0.885006	0.0015147	0.714258	0.030635	-0.623721	0.0726597	0.529236	0.14287	-0.337652	0.374185	-0.273874	0.475776	0.488907	0.181682	0.56912	0.109744	0.593713	0.0918819	-0.35265	0.351936	-0.441871	0.23373	0.315982	0.407469	-0.229608	0.552311	-0.175394	0.651724	0.486628	0.184037	-0.270301	0.481781	0.20674	0.593546	-0.551018	0.124136	-0.392956	0.295463	-0.28295	0.460664	0.196082	0.613122
ENSG00000233762	AC007969.5	NA	blue	-0.892071	0.00122195	0.950072	8.71907e-05	-0.809864	0.00814943	0.595906	0.0903818	-0.5931	0.0923033	0.510073	0.160642	-0.453016	0.220742	-0.277767	0.469268	0.462711	0.209773	0.420043	0.260335	0.67101	0.047858	-0.336535	0.375869	-0.550497	0.124566	0.394736	0.293084	-0.272837	0.477515	-0.152815	0.694683	0.642733	0.0619022	-0.116236	0.765856	0.34949	0.356569	-0.400072	0.286011	-0.425951	0.252982	-0.122992	0.75258	0.05735	0.883487
ENSG00000089154	GCN1L1	10985	blue	-0.891975	0.00122562	0.865013	0.00260098	-0.7881	0.0116403	0.811737	0.00788734	-0.675156	0.0459892	0.708842	0.0325244	-0.595894	0.0903902	-0.483196	0.187613	0.396911	0.29019	0.435962	0.24078	0.385075	0.306115	-0.458179	0.214862	-0.635201	0.066035	0.212961	0.582223	-0.183711	0.636114	-0.0881184	0.821644	0.499084	0.171381	-0.472366	0.199156	0.292316	0.44529	-0.466556	0.205508	-0.414612	0.267191	-0.150816	0.698525	0.0327838	0.933273
ENSG00000100105	PATZ1	23598	blue	-0.891868	0.00122974	0.741018	0.022349	-0.754441	0.0188184	0.897897	0.00101217	-0.554028	0.121669	0.581753	0.100328	-0.548246	0.126434	-0.740886	0.0223857	0.372229	0.323889	0.589294	0.0949493	0.297436	0.436981	-0.221853	0.566174	-0.373019	0.32278	0.494287	0.176195	-0.108492	0.781138	-0.353578	0.35058	0.113654	0.770943	-0.437088	0.239428	0.454588	0.218942	-0.177856	0.64709	-0.232191	0.547724	-0.128009	0.742757	-0.283859	0.459161
ENSG00000110075	PPP6R3	55291	blue	-0.891801	0.00123231	0.820746	0.006706	-0.831754	0.00543351	0.573124	0.106705	-0.616533	0.0770112	0.281232	0.463509	-0.283501	0.459753	-0.37351	0.322094	0.639298	0.0637658	0.543882	0.130102	0.448184	0.226322	-0.302429	0.428945	-0.392362	0.296259	0.780389	0.0130848	-0.495055	0.175419	-0.336015	0.376654	0.253026	0.511255	-0.227691	0.555726	0.413384	0.268755	-0.109673	0.778803	0.064331	0.869397	-0.54533	0.128878	-0.211594	0.584705
ENSG00000103160	HSDL1	83693	blue	-0.891789	0.0012328	0.975961	6.92663e-06	-0.926475	0.000330068	0.611355	0.0802436	-0.484644	0.1861	0.455371	0.218049	-0.263287	0.493661	-0.340321	0.370179	0.446839	0.22789	0.47033	0.20137	0.495216	0.175256	-0.357188	0.345334	-0.527113	0.144779	0.419902	0.260511	-0.323404	0.395922	-0.183908	0.635745	0.468083	0.203828	-0.326095	0.391772	0.196963	0.611496	-0.542466	0.131305	-0.344991	0.363216	-0.305915	0.423373	0.195809	0.613627
ENSG00000149658	YTHDF1	54915	blue	-0.891686	0.00123679	0.773993	0.0143705	-0.817981	0.0070547	0.854243	0.00336537	-0.476758	0.194429	0.567505	0.110985	-0.582665	0.0996677	-0.721873	0.0281015	0.391762	0.297065	0.405455	0.278965	0.227113	0.556758	-0.346294	0.361285	-0.60204	0.0862673	0.449216	0.225125	-0.146115	0.707582	-0.248754	0.518651	0.281331	0.463344	-0.560748	0.116268	0.347934	0.358862	-0.309853	0.417118	-0.246099	0.52327	-0.14655	0.706743	-0.157593	0.685525
ENSG00000242588	RP11-274B21.1	NA	blue	-0.891513	0.00124348	0.785176	0.0121748	-0.713858	0.030772	0.79956	0.00969783	-0.632145	0.06776	0.664172	0.051045	-0.543437	0.130479	-0.671942	0.0474339	0.305672	0.423761	0.532021	0.140388	0.296375	0.438697	-0.228341	0.554568	-0.551599	0.123657	0.476246	0.194977	-0.16538	0.670675	-0.123731	0.751132	0.296476	0.438532	-0.392227	0.29644	0.564018	0.113693	-0.144622	0.710466	-0.26368	0.492993	-0.116573	0.765193	-0.193448	0.617995
ENSG00000134954	ETS1	2113	blue	-0.891391	0.00124824	0.991851	1.59551e-07	-0.87354	0.00208803	0.57326	0.106602	-0.604957	0.0843522	0.483196	0.187613	-0.21955	0.570315	-0.249053	0.518132	0.446985	0.22772	0.573781	0.106211	0.587467	0.0962362	-0.303483	0.427257	-0.442775	0.232661	0.433222	0.244088	-0.356546	0.346263	-0.147222	0.705445	0.472631	0.19887	-0.191344	0.621896	0.289953	0.449146	-0.462237	0.210302	-0.340838	0.369404	-0.334192	0.379411	0.181328	0.640574
ENSG00000177150	FAM210A	125228	blue	-0.891389	0.0012483	0.96235	3.2862e-05	-0.883399	0.00158745	0.571582	0.107869	-0.629486	0.0692836	0.531466	0.14088	-0.335686	0.37715	-0.199389	0.607025	0.501881	0.16861	0.463114	0.209323	0.585087	0.0979279	-0.549823	0.125123	-0.45221	0.221667	0.229765	0.552033	-0.446853	0.227874	-0.25491	0.508005	0.512057	0.158746	-0.303392	0.427402	0.0805204	0.836849	-0.643014	0.0617509	-0.442149	0.2334	-0.330349	0.385255	0.169437	0.662978
ENSG00000112851	ERBB2IP	55914	blue	-0.891311	0.00125134	0.837564	0.0048336	-0.673446	0.0467545	0.577383	0.103528	-0.822686	0.00646836	0.556915	0.119331	-0.377651	0.316325	-0.355826	0.347309	0.441781	0.233837	0.636082	0.0655429	0.52585	0.145922	-0.228745	0.553848	-0.414192	0.267725	0.599691	0.0878293	-0.417788	0.26317	-0.11915	0.760122	0.370303	0.326596	-0.0903409	0.817206	0.637932	0.0645168	-0.025421	0.948241	-0.151817	0.6966	-0.33046	0.385086	-0.203843	0.598845
ENSG00000158481	CD1C	911	blue	0.891178	0.00125654	-0.805597	0.00876857	0.674627	0.0462253	-0.652904	0.056586	0.693223	0.0383941	-0.729408	0.0257339	0.300092	0.432697	0.623032	0.0730699	-0.156409	0.687791	-0.74152	0.0222095	-0.320749	0.400034	0.179575	0.643861	0.285006	0.45727	-0.441618	0.234029	0.350913	0.354479	0.209964	0.587668	-0.0796647	0.838564	0.29195	0.445886	-0.589998	0.0944567	0.145089	0.709563	0.349979	0.35585	0.174311	0.653765	0.188282	0.627586
ENSG00000074621	SLC24A1	9187	blue	-0.890975	0.0012645	0.922086	0.000402547	-0.796015	0.0102733	0.435643	0.241164	-0.683987	0.0421666	0.381207	0.311413	-0.279232	0.46683	-0.1557	0.689148	0.567703	0.110833	0.517101	0.153984	0.692322	0.0387521	-0.356861	0.345807	-0.387366	0.302999	0.571646	0.107821	-0.539337	0.133989	-0.261357	0.496951	0.497691	0.172771	-0.0152807	0.968877	0.377753	0.316183	-0.26111	0.497372	-0.220617	0.568394	-0.386375	0.304345	-0.0566943	0.884812
ENSG00000165392	WRN	7486	blue	-0.890902	0.00126737	0.855529	0.00326694	-0.840679	0.00453145	0.665842	0.0502546	-0.53123	0.14109	0.43824	0.238048	-0.28556	0.456357	-0.542662	0.131138	0.425722	0.253265	0.54907	0.125748	0.314703	0.409474	-0.208826	0.589742	-0.513827	0.157065	0.670097	0.0482759	-0.317222	0.405529	-0.170354	0.66124	0.25969	0.499801	-0.362547	0.337615	0.458711	0.214261	-0.194935	0.615242	-0.0892612	0.819362	-0.375099	0.319874	-0.0658922	0.86625
ENSG00000089682	RBM41	55285	blue	-0.890882	0.00126816	0.963045	3.0809e-05	-0.859957	0.00294301	0.576606	0.104103	-0.683928	0.0421916	0.396055	0.291327	-0.320221	0.400855	-0.120383	0.757701	0.633119	0.0672071	0.536957	0.136051	0.721822	0.028118	-0.398193	0.288491	-0.385455	0.305597	0.443976	0.231245	-0.399573	0.286668	-0.260404	0.498579	0.535669	0.137175	-0.101223	0.795543	0.230316	0.551053	-0.436138	0.240568	-0.2741	0.475398	-0.393243	0.295078	0.0792118	0.839473
ENSG00000157734	SNX22	79856	blue	0.890877	0.00126838	-0.78741	0.011765	0.752356	0.0193405	-0.591166	0.0936427	0.621412	0.0740404	-0.648116	0.0590508	0.382367	0.30982	0.621408	0.0740428	-0.276987	0.470569	-0.454697	0.218818	-0.143786	0.71208	0.406245	0.277939	0.624857	0.0719864	-0.481551	0.189342	0.485127	0.185597	0.103742	0.790544	-0.25367	0.510143	0.52237	0.149098	-0.458859	0.214094	0.223526	0.563173	0.199908	0.606071	0.325709	0.392366	0.137498	0.724267
ENSG00000075618	FSCN1	6624	blue	0.890733	0.00127403	-0.925057	0.000352385	0.839914	0.00460438	-0.48654	0.184128	0.461503	0.211122	-0.531432	0.140911	0.402949	0.282234	0.360546	0.340488	-0.354519	0.349209	-0.316344	0.406902	-0.54462	0.129477	0.465507	0.206667	0.566537	0.111733	-0.317843	0.404559	0.425314	0.253769	0.25124	0.514342	-0.561041	0.116036	0.251584	0.513746	-0.218347	0.572482	0.525562	0.146183	0.519542	0.151708	0.0948746	0.808167	-0.0548245	0.888592
ENSG00000162521	RBBP4	5928	blue	-0.890653	0.00127721	0.968053	1.85985e-05	-0.942791	0.000139394	0.556448	0.119708	-0.49603	0.174437	0.364485	0.334845	-0.241688	0.530979	-0.26229	0.49536	0.548411	0.126296	0.444901	0.230158	0.534255	0.138415	-0.409231	0.274077	-0.502444	0.168055	0.481645	0.189243	-0.415579	0.265963	-0.24588	0.523651	0.475336	0.195953	-0.290284	0.448606	0.153708	0.692968	-0.525822	0.145948	-0.260345	0.49868	-0.405855	0.278446	0.159789	0.681327
ENSG00000108557	RAI1	10743	blue	-0.890564	0.00128075	0.931098	0.00026417	-0.918606	0.000467456	0.703808	0.0343474	-0.53104	0.141259	0.543314	0.130584	-0.436981	0.239556	-0.332459	0.382041	0.495094	0.175379	0.404103	0.280727	0.499033	0.171431	-0.569399	0.109531	-0.497463	0.172999	0.175444	0.65163	-0.310899	0.415465	-0.304289	0.425967	0.475998	0.195243	-0.449798	0.22445	0.00172721	0.996481	-0.716454	0.0298897	-0.471791	0.19978	-0.247736	0.520421	0.161762	0.677563
ENSG00000076321	KLHL20	27252	blue	-0.890477	0.00128421	0.67852	0.0445082	-0.727528	0.0263119	0.774882	0.0141871	-0.60838	0.0821383	0.460544	0.212198	-0.712525	0.0312313	-0.612801	0.0793328	0.583359	0.0991676	0.354446	0.349315	0.350788	0.354662	-0.432599	0.244843	-0.526181	0.145622	0.572262	0.107355	-0.301377	0.430632	-0.394417	0.293509	0.304996	0.424839	-0.392917	0.295515	0.419365	0.261185	-0.092194	0.813509	-0.0888647	0.820153	-0.221106	0.567516	-0.445232	0.229771
ENSG00000021776	AQR	9716	blue	-0.890439	0.0012857	0.781685	0.0128341	-0.698307	0.036414	0.653078	0.0564978	-0.749029	0.0201937	0.455627	0.217757	-0.428776	0.249506	-0.438094	0.238223	0.527842	0.144122	0.614952	0.0779895	0.48973	0.180836	-0.213026	0.582104	-0.372403	0.323645	0.697084	0.0368842	-0.366242	0.332344	-0.249927	0.516617	0.276423	0.471511	-0.13679	0.725643	0.609774	0.081247	0.029444	0.940061	-0.0431181	0.912297	-0.351944	0.352969	-0.318512	0.403515
ENSG00000172466	ZNF24	7572	blue	-0.890419	0.0012865	0.80079	0.00950335	-0.820105	0.00678576	0.533655	0.138943	-0.542833	0.130993	0.323188	0.396255	-0.247759	0.52038	-0.48726	0.183382	0.514689	0.15625	0.523604	0.147967	0.342234	0.367319	-0.273851	0.475815	-0.421156	0.25894	0.79203	0.0109471	-0.521236	0.150142	-0.323614	0.395597	0.184925	0.633845	-0.286182	0.455332	0.455371	0.218049	-0.0888852	0.820112	0.0290813	0.940798	-0.486636	0.184028	-0.231912	0.548218
ENSG00000142303	ADAMTS10	81794	blue	-0.890387	0.00128778	0.924545	0.000360698	-0.921877	0.000406272	0.697982	0.0365386	-0.521019	0.150342	0.517303	0.153794	-0.482747	0.188084	-0.312477	0.412974	0.536541	0.136414	0.351193	0.354069	0.524805	0.146872	-0.605605	0.0839302	-0.525147	0.146561	0.174964	0.652534	-0.316	0.40744	-0.324337	0.39448	0.524094	0.147519	-0.440041	0.235901	-0.0224809	0.954222	-0.723386	0.0276149	-0.468537	0.20333	-0.236415	0.54025	0.142199	0.715152
ENSG00000111358	GTF2H3	2967	blue	-0.890358	0.00128892	0.872631	0.00213902	-0.678379	0.0445695	0.438001	0.238334	-0.671692	0.0475476	0.630626	0.0686276	-0.347821	0.359029	-0.39985	0.286302	0.247739	0.520416	0.514922	0.15603	0.522692	0.148803	-0.269693	0.482806	-0.478176	0.192916	0.476285	0.194935	-0.477741	0.19338	-0.120239	0.757983	0.443273	0.232073	-0.0850548	0.827769	0.585897	0.0973498	-0.163182	0.674857	-0.399182	0.287183	-0.125064	0.748519	-0.126151	0.74639
ENSG00000116663	FBXO6	26270	blue	0.89012	0.00129846	-0.9414	0.000151419	0.891798	0.00123243	-0.629204	0.0694463	0.654353	0.0558532	-0.376536	0.317873	0.248889	0.518417	0.231992	0.548076	-0.617653	0.076323	-0.578612	0.102621	-0.547278	0.127242	0.34594	0.361809	0.427224	0.251412	-0.546128	0.128206	0.38706	0.303415	0.208068	0.591123	-0.41036	0.272626	0.245263	0.524728	-0.264144	0.492204	0.382683	0.309387	0.128462	0.741872	0.512763	0.158074	-0.0878477	0.822185
ENSG00000166681	NGFRAP1	27018	blue	-0.889999	0.0013033	0.970251	1.45233e-05	-0.859929	0.00294495	0.518186	0.152969	-0.695694	0.0374231	0.474557	0.196791	-0.286446	0.454899	-0.124143	0.750323	0.556795	0.119428	0.504778	0.165767	0.639035	0.0639104	-0.487062	0.183587	-0.442121	0.233433	0.350934	0.354449	-0.492734	0.177769	-0.205802	0.595261	0.538832	0.134425	-0.191673	0.621285	0.182249	0.638848	-0.518255	0.152906	-0.333791	0.380018	-0.413749	0.268289	0.14084	0.717784
ENSG00000267440	CTC-501O10.1	NA	blue	-0.889877	0.0013082	0.833875	0.00520891	-0.637642	0.064677	0.756737	0.0182543	-0.780555	0.0130525	0.816638	0.00722857	-0.665649	0.0503454	-0.438789	0.237393	0.289801	0.449396	0.548672	0.126079	0.610883	0.0805426	-0.376159	0.318398	-0.392958	0.29546	0.120493	0.757483	-0.17572	0.65111	-0.212174	0.583651	0.472599	0.198904	-0.180604	0.641931	0.43726	0.239221	-0.345768	0.362065	-0.625295	0.071728	0.0946453	0.808624	-0.146386	0.70706
ENSG00000153896	ZNF599	148103	blue	-0.889653	0.00131721	0.90074	0.00091956	-0.720905	0.0284156	0.70589	0.0335854	-0.767024	0.0158646	0.660877	0.052628	-0.302576	0.428709	-0.367578	0.330446	0.325164	0.393204	0.811031	0.00798548	0.613748	0.0787395	-0.185138	0.633448	-0.16317	0.674881	0.343353	0.365652	-0.248362	0.519332	-0.255352	0.507244	0.23348	0.545439	-0.108506	0.78111	0.458263	0.214767	-0.29521	0.440584	-0.430552	0.247333	-0.186756	0.63043	-0.0408073	0.916983
ENSG00000120798	NR2C1	7181	blue	-0.88956	0.00132099	0.857429	0.0031251	-0.799592	0.00969273	0.73184	0.0249987	-0.53026	0.141954	0.469181	0.202625	-0.332082	0.382614	-0.55608	0.120004	0.384886	0.306373	0.632105	0.0677826	0.445904	0.228983	-0.100335	0.797307	-0.375397	0.319459	0.626816	0.0708347	-0.178718	0.64547	-0.245309	0.524646	0.237044	0.539143	-0.228732	0.553872	0.510305	0.16042	-0.169023	0.663761	-0.206787	0.593461	-0.209193	0.589073	-0.111738	0.774723
ENSG00000186106	ANKRD46	157567	blue	-0.889319	0.00133079	0.95774	4.90143e-05	-0.849193	0.00377186	0.564536	0.113289	-0.526143	0.145656	0.435356	0.241509	-0.282439	0.46151	-0.279696	0.466058	0.445379	0.229598	0.547439	0.127107	0.687339	0.040771	-0.272293	0.47843	-0.334676	0.378678	0.444857	0.23021	-0.320999	0.399646	-0.314074	0.410462	0.444194	0.230989	-0.0833015	0.831278	0.288188	0.452037	-0.428935	0.249311	-0.41466	0.26713	-0.1884	0.627366	0.0570413	0.884111
ENSG00000107164	FUBP3	8939	blue	-0.889278	0.00133248	0.941007	0.000154944	-0.744575	0.021374	0.544378	0.129682	-0.743777	0.0215904	0.5235	0.148062	-0.38643	0.30427	-0.148867	0.702277	0.492299	0.178211	0.584315	0.0984804	0.810278	0.00809104	-0.325437	0.392784	-0.307763	0.420432	0.370107	0.326873	-0.368363	0.329335	-0.25846	0.501907	0.544911	0.129231	0.0511706	0.895983	0.378422	0.315256	-0.339928	0.370768	-0.438102	0.238213	-0.181883	0.639533	-0.0220481	0.955102
ENSG00000164332	UBLCP1	134510	blue	-0.889181	0.00133643	0.933802	0.000230249	-0.941964	0.000146461	0.558414	0.118127	-0.540074	0.133354	0.268725	0.484441	-0.258236	0.50229	-0.203466	0.599537	0.684471	0.0419633	0.45649	0.216775	0.578515	0.102693	-0.440592	0.235246	-0.433159	0.244163	0.561612	0.115585	-0.466451	0.205625	-0.340891	0.369326	0.43943	0.236628	-0.249764	0.516899	0.133747	0.731562	-0.459729	0.213114	-0.135496	0.728158	-0.5129	0.157944	0.063988	0.870089
ENSG00000253729	PRKDC	NA	blue	-0.88907	0.00134097	0.90243	0.000867378	-0.69201	0.0388764	0.673685	0.046647	-0.736409	0.0236551	0.643616	0.0614284	-0.362355	0.33789	-0.405715	0.278627	0.302638	0.428609	0.713055	0.0310481	0.603784	0.0851194	-0.101696	0.794605	-0.343424	0.365545	0.461345	0.211299	-0.199131	0.607501	-0.107824	0.782461	0.377327	0.316775	-0.0509862	0.896357	0.616571	0.0769875	-0.159491	0.681896	-0.381288	0.311302	-0.112639	0.772945	-0.0627204	0.872645
ENSG00000108389	MTMR4	9110	blue	-0.889053	0.00134165	0.95644	5.44255e-05	-0.846637	0.00398994	0.477615	0.193514	-0.577725	0.103275	0.430295	0.247648	-0.286655	0.454555	-0.244793	0.525548	0.479547	0.19146	0.432694	0.244727	0.58181	0.100287	-0.353365	0.350891	-0.556503	0.119663	0.514042	0.156862	-0.445821	0.22908	-0.137087	0.725065	0.567445	0.111032	-0.155742	0.689069	0.33814	0.373452	-0.372254	0.323853	-0.28643	0.454926	-0.317832	0.404576	0.0861455	0.825587
ENSG00000154153	FAM134B	54463	blue	-0.888689	0.00135664	0.956242	5.52881e-05	-0.951967	7.6292e-05	0.622772	0.0732251	-0.502709	0.167795	0.422439	0.257339	-0.312282	0.413281	-0.261001	0.497559	0.554159	0.121562	0.434593	0.24243	0.54268	0.131124	-0.515226	0.155744	-0.450896	0.22318	0.313712	0.411031	-0.384344	0.307113	-0.329317	0.386831	0.455411	0.218003	-0.366717	0.331669	0.0142675	0.970939	-0.66821	0.0491475	-0.368491	0.329154	-0.358791	0.343015	0.177258	0.648215
ENSG00000185989	RASA3	22821	blue	-0.888542	0.00136271	0.94539	0.000118767	-0.911109	0.000631523	0.73754	0.0233301	-0.575995	0.104556	0.537157	0.135877	-0.427197	0.251446	-0.302693	0.428521	0.520983	0.150375	0.455144	0.218307	0.53086	0.141419	-0.510464	0.160267	-0.489783	0.180783	0.207153	0.592792	-0.258627	0.50162	-0.252688	0.511838	0.4933	0.177194	-0.407609	0.276171	0.0515996	0.895115	-0.67424	0.0463982	-0.43243	0.245048	-0.272478	0.478118	0.183253	0.63697
ENSG00000226380	MIR29A	NA	blue	0.888328	0.00137158	-0.917842	0.000482624	0.919583	0.000448547	-0.691264	0.0391753	0.509496	0.161196	-0.563448	0.114139	0.451491	0.222494	0.379919	0.313189	-0.464836	0.20741	-0.345095	0.363062	-0.411316	0.271398	0.597799	0.0890994	0.593789	0.0918291	-0.179317	0.644345	0.331222	0.383924	0.245093	0.525024	-0.493486	0.177006	0.527032	0.144852	-0.0102802	0.979059	0.713225	0.0309895	0.451008	0.223051	0.254959	0.50792	-0.169792	0.662305
ENSG00000005302	MSL3	10943	blue	-0.888281	0.00137356	0.846854	0.00397103	-0.77434	0.0142988	0.833391	0.00525963	-0.770942	0.0150126	0.59493	0.0910476	-0.572381	0.107265	-0.369641	0.32753	0.560639	0.116355	0.54385	0.130129	0.508751	0.161913	-0.415926	0.265524	-0.47109	0.200542	0.321437	0.398967	-0.197842	0.609876	-0.19164	0.621345	0.439088	0.237036	-0.338521	0.37288	0.313036	0.412094	-0.358708	0.343135	-0.270256	0.481858	-0.280289	0.465073	-0.0596124	0.878918
ENSG00000078043	PIAS2	9063	blue	-0.888252	0.00137476	0.804695	0.00890348	-0.800424	0.00956091	0.678955	0.0443187	-0.647029	0.05962	0.333346	0.380695	-0.291508	0.446607	-0.431882	0.245714	0.595005	0.0909962	0.670451	0.0481139	0.462938	0.209519	-0.204213	0.598168	-0.2657	0.489561	0.749029	0.0201936	-0.371613	0.324753	-0.372098	0.324072	0.143751	0.712149	-0.207197	0.592713	0.460638	0.212092	-0.0760014	0.845914	0.029307	0.940339	-0.483614	0.187176	-0.243325	0.528112
ENSG00000174231	PRPF8	10594	blue	-0.888225	0.00137586	0.682804	0.0426664	-0.649169	0.0585029	0.816821	0.00720466	-0.604723	0.0845047	0.631657	0.0680381	-0.688586	0.0402594	-0.737394	0.0233718	0.341191	0.368877	0.494876	0.175599	0.357805	0.34444	-0.266125	0.488841	-0.407075	0.276863	0.474038	0.19735	-0.170612	0.660754	-0.367103	0.33112	0.202441	0.601416	-0.325159	0.393214	0.557949	0.1185	-0.057653	0.882875	-0.294175	0.442264	0.0104392	0.978735	-0.449803	0.224444
ENSG00000244165	P2RY11	NA	blue	-0.888026	0.00138418	0.817613	0.00710208	-0.769046	0.0154209	0.653317	0.0563764	-0.639887	0.0634439	0.701807	0.0350901	-0.683108	0.0425376	-0.398665	0.287867	0.424051	0.255334	0.262458	0.495073	0.454963	0.218514	-0.724223	0.0273484	-0.58923	0.0949942	0.0518665	0.894575	-0.407969	0.275706	-0.302465	0.428887	0.545048	0.129116	-0.459841	0.212988	0.0936269	0.810653	-0.604668	0.084541	-0.563533	0.114073	-0.085963	0.825952	-0.0712605	0.855442
ENSG00000168675	LDLRAD4	753	blue	-0.887926	0.00138839	0.977593	5.42446e-06	-0.933838	0.000229821	0.666322	0.0500289	-0.534743	0.137986	0.462415	0.210103	-0.282429	0.461526	-0.290716	0.447899	0.502314	0.168183	0.507094	0.163513	0.526838	0.145028	-0.396975	0.290104	-0.47529	0.196002	0.353873	0.35015	-0.29561	0.439935	-0.211883	0.584179	0.458449	0.214556	-0.342626	0.366734	0.128408	0.741977	-0.599882	0.0877015	-0.349015	0.357269	-0.343983	0.364714	0.22066	0.568318
ENSG00000114857	NKTR	4820	blue	-0.887769	0.00139497	0.886171	0.00146337	-0.77075	0.0150537	0.763384	0.0166847	-0.62359	0.0727379	0.501082	0.169399	-0.538359	0.134834	-0.367901	0.32999	0.506291	0.164293	0.532516	0.139949	0.689124	0.04004	-0.232561	0.547068	-0.402208	0.283204	0.431883	0.245712	-0.108251	0.781616	-0.261741	0.496296	0.501073	0.169408	-0.0960497	0.805827	0.409366	0.273904	-0.288937	0.45081	-0.369592	0.327599	-0.076251	0.845413	-0.0845131	0.828853
ENSG00000163605	PPP4R2	151987	blue	-0.887746	0.00139595	0.748307	0.020382	-0.851602	0.00357404	0.639927	0.0634219	-0.473757	0.197653	0.376995	0.317236	-0.337475	0.374452	-0.641954	0.0623219	0.486192	0.184488	0.438457	0.237789	0.147419	0.705065	-0.374467	0.320756	-0.521633	0.149776	0.706164	0.0334863	-0.471332	0.200279	-0.333496	0.380466	0.11932	0.759789	-0.540439	0.13304	0.350465	0.355136	-0.181465	0.640317	0.0312191	0.936453	-0.477333	0.193814	-0.234801	0.543101
ENSG00000117602	RCAN3	11123	blue	-0.887745	0.001396	0.84884	0.00380149	-0.736579	0.023606	0.508393	0.162258	-0.647793	0.0592195	0.391975	0.296778	-0.271364	0.479991	-0.350643	0.354875	0.471221	0.2004	0.627403	0.0704916	0.60291	0.0856933	-0.170545	0.66088	-0.282203	0.461899	0.706139	0.0334952	-0.443259	0.23209	-0.313202	0.411833	0.290236	0.448684	-0.00332198	0.993233	0.55824	0.118267	-0.0537467	0.890771	-0.150121	0.699862	-0.31402	0.410546	-0.225471	0.559691
ENSG00000168040	FADD	8772	blue	-0.887568	0.00140345	0.74833	0.0203759	-0.854519	0.00334409	0.794347	0.0105518	-0.34655	0.360906	0.427435	0.251153	-0.567686	0.110846	-0.727254	0.0263967	0.453105	0.220639	0.330789	0.384583	0.262775	0.494533	-0.364129	0.335353	-0.545569	0.128676	0.53613	0.136773	-0.199316	0.60716	-0.418301	0.262524	0.242459	0.529628	-0.523265	0.148277	0.27352	0.47637	-0.309712	0.417343	-0.21151	0.584858	-0.140969	0.717533	-0.236672	0.539797
ENSG00000204946	ZNF783	155060	blue	-0.887457	0.00140814	0.933156	0.000238066	-0.725603	0.0269123	0.65211	0.05699	-0.663201	0.0515082	0.629962	0.0690093	-0.356828	0.345854	-0.368548	0.329073	0.291427	0.446739	0.674569	0.0462513	0.674769	0.0461619	-0.138256	0.722795	-0.311251	0.414908	0.378666	0.314919	-0.18685	0.630254	-0.176473	0.649691	0.417252	0.263846	-0.0276335	0.943741	0.509556	0.161138	-0.286667	0.454535	-0.499579	0.170889	-0.0379462	0.922789	-0.000687178	0.9986
ENSG00000271533	RP3-368A4.6	NA	blue	-0.8873	0.00141481	0.821377	0.00662806	-0.704456	0.034109	0.552739	0.122722	-0.701104	0.0353533	0.392375	0.296242	-0.364248	0.335183	-0.322907	0.39669	0.532521	0.139945	0.630662	0.0686071	0.674112	0.0464556	-0.19418	0.61664	-0.232642	0.546925	0.677664	0.0448822	-0.409807	0.273336	-0.373187	0.322546	0.306243	0.422851	0.046299	0.905849	0.557171	0.119125	-0.0252082	0.948673	-0.156721	0.687194	-0.280142	0.465317	-0.303866	0.426644
ENSG00000067221	STOML1	9399	blue	-0.88725	0.00141693	0.959134	4.36447e-05	-0.797073	0.0100992	0.450752	0.223347	-0.60224	0.0861352	0.546791	0.12765	-0.220161	0.569216	-0.2913	0.446946	0.319972	0.401242	0.535164	0.137617	0.565975	0.112169	-0.296897	0.437851	-0.455737	0.217632	0.434238	0.242858	-0.45634	0.216946	-0.131805	0.735345	0.469969	0.201764	-0.128946	0.740926	0.395553	0.291995	-0.37258	0.323396	-0.410125	0.272928	-0.234598	0.543461	0.0913399	0.815213
ENSG00000134460	IL2RA	3559	blue	0.887179	0.00141997	-0.876956	0.0019038	0.795138	0.010419	-0.686773	0.0410044	0.511847	0.158946	-0.718627	0.0291639	0.598523	0.0886123	0.481789	0.189091	-0.282384	0.461601	-0.326024	0.391882	-0.479561	0.191445	0.530818	0.141457	0.565888	0.112236	-0.0717283	0.854501	0.243188	0.528353	0.254876	0.508065	-0.529812	0.142354	0.40387	0.28103	-0.160203	0.680537	0.627678	0.0703314	0.677399	0.0449981	-0.0694291	0.859127	-0.0373533	0.923993
ENSG00000120875	DUSP4	1846	blue	0.887059	0.0014251	-0.977043	5.90253e-06	0.879036	0.00179731	-0.665194	0.0505605	0.533594	0.138997	-0.587439	0.0962556	0.366942	0.33135	0.356108	0.3469	-0.371025	0.32558	-0.452682	0.221125	-0.507456	0.163164	0.379562	0.313681	0.576808	0.103953	-0.265326	0.490196	0.235018	0.542718	0.105192	0.787672	-0.547372	0.127163	0.340562	0.369818	-0.210912	0.585943	0.59235	0.0928215	0.483713	0.187072	0.170468	0.661025	-0.22928	0.552896
ENSG00000228506	RP11-98I9.4	NA	blue	-0.887021	0.00142672	0.961445	3.56814e-05	-0.738958	0.0229266	0.540369	0.1331	-0.728737	0.0259392	0.637186	0.0649297	-0.332122	0.382553	-0.262399	0.495174	0.330909	0.384401	0.571332	0.108059	0.622846	0.073181	-0.2677	0.486173	-0.492913	0.177587	0.369726	0.327411	-0.342482	0.366949	-0.0223409	0.954506	0.563281	0.114271	-0.0825882	0.832706	0.482778	0.188052	-0.323862	0.395214	-0.43901	0.237129	-0.174545	0.653323	0.0912046	0.815483
ENSG00000271614	LINC00936	NA	blue	0.886887	0.00143246	-0.857011	0.00315594	0.705847	0.0336011	-0.670355	0.0481576	0.573064	0.10675	-0.793696	0.010662	0.508537	0.162119	0.551635	0.123628	-0.137914	0.72346	-0.515406	0.155575	-0.492552	0.177954	0.345684	0.362188	0.392555	0.296	-0.134011	0.731048	0.227636	0.555825	0.259282	0.500498	-0.365041	0.334052	0.274636	0.474499	-0.363497	0.336255	0.452297	0.221567	0.701208	0.0353144	-0.135154	0.728824	0.059827	0.878484
ENSG00000170846	AC093323.3	NA	blue	-0.886879	0.00143281	0.972215	1.14574e-05	-0.911619	0.000619267	0.526753	0.145104	-0.504485	0.166053	0.481636	0.189253	-0.266664	0.487926	-0.267514	0.486487	0.43851	0.237726	0.426056	0.252852	0.533864	0.138759	-0.474292	0.197075	-0.495747	0.174721	0.315266	0.408591	-0.436239	0.240447	-0.239544	0.534741	0.494671	0.175806	-0.310776	0.415659	0.109423	0.779297	-0.624612	0.0721315	-0.431286	0.246439	-0.296222	0.438945	0.195896	0.613467
ENSG00000134255	CEPT1	10390	blue	-0.886861	0.00143358	0.991576	1.79209e-07	-0.840922	0.00450837	0.575106	0.105219	-0.653302	0.0563839	0.487784	0.182841	-0.300062	0.432745	-0.168268	0.665193	0.494449	0.17603	0.552833	0.122645	0.707546	0.0329877	-0.331159	0.38402	-0.416462	0.264845	0.375237	0.319682	-0.330679	0.384751	-0.172274	0.657611	0.561086	0.116001	-0.0942102	0.80949	0.280422	0.464853	-0.467737	0.204209	-0.39852	0.288058	-0.270074	0.482163	0.155554	0.689428
ENSG00000113595	TRIM23	373	blue	-0.886805	0.00143597	0.75483	0.0187221	-0.725141	0.0270577	0.475994	0.195246	-0.62887	0.0696394	0.417371	0.263696	-0.325614	0.392512	-0.501824	0.168666	0.448526	0.225925	0.49096	0.179577	0.32607	0.391811	-0.307377	0.421046	-0.460837	0.211869	0.75581	0.0184807	-0.587789	0.0960088	-0.270902	0.48077	0.219393	0.570598	-0.248144	0.519711	0.562449	0.114925	0.0116855	0.976197	-0.00652428	0.986709	-0.41988	0.260538	-0.335423	0.377548
ENSG00000165699	TSC1	7248	blue	-0.88678	0.00143705	0.947322	0.000104899	-0.829568	0.00567182	0.674106	0.0464582	-0.523124	0.148406	0.573217	0.106635	-0.350492	0.355097	-0.446656	0.228103	0.316437	0.406756	0.518215	0.152943	0.49486	0.175615	-0.216537	0.575749	-0.538502	0.13471	0.408903	0.274501	-0.179467	0.644065	-0.0908295	0.816231	0.473474	0.197958	-0.256888	0.504603	0.393157	0.295194	-0.402116	0.283325	-0.418367	0.262441	-0.119276	0.759876	0.12228	0.753976
ENSG00000103064	SLC7A6	9057	blue	-0.886732	0.00143909	0.902107	0.000877191	-0.681907	0.0430479	0.606237	0.0835204	-0.769102	0.0154088	0.759848	0.0175081	-0.530628	0.141626	-0.344938	0.363295	0.294445	0.441826	0.466997	0.205023	0.554989	0.120888	-0.378091	0.315716	-0.601837	0.0864018	0.233729	0.544998	-0.301693	0.430125	0.00675918	0.986231	0.623656	0.0726986	-0.185702	0.632394	0.479821	0.19117	-0.336744	0.375553	-0.518243	0.152917	-0.0543671	0.889517	0.0127098	0.974111
ENSG00000166783	KIAA0430	9665	blue	-0.886694	0.00144073	0.687878	0.0405493	-0.635062	0.0661125	0.676373	0.0454498	-0.724414	0.0272879	0.515282	0.155691	-0.628302	0.0699689	-0.549908	0.125053	0.499576	0.170891	0.478767	0.192288	0.433024	0.244327	-0.317589	0.404955	-0.429464	0.248663	0.620322	0.0746976	-0.364395	0.334973	-0.328389	0.388252	0.286205	0.455295	-0.202955	0.600474	0.604618	0.0845732	0.0620363	0.874025	-0.10528	0.787496	-0.204224	0.598149	-0.490599	0.179946
ENSG00000167914	GSDMA	284110	blue	0.886295	0.00145798	-0.899278	0.000966402	0.714888	0.0304196	-0.518875	0.152329	0.713461	0.0309081	-0.54926	0.12559	0.383198	0.30868	0.309874	0.417085	-0.400036	0.286057	-0.512479	0.158344	-0.585828	0.0973994	0.25167	0.513598	0.530575	0.141674	-0.528375	0.143642	0.383651	0.308061	0.0598734	0.878391	-0.543083	0.130781	0.0645638	0.868928	-0.566169	0.112018	0.160357	0.680244	0.288042	0.452278	0.214659	0.579146	0.0642274	0.869606
ENSG00000129292	PHF20L1	51105	blue	-0.886074	0.00146759	0.957696	4.91891e-05	-0.926279	0.000333088	0.599233	0.0881358	-0.567011	0.111367	0.328606	0.38792	-0.235303	0.542215	-0.196192	0.61292	0.627376	0.0705077	0.542027	0.13168	0.622596	0.0733305	-0.379918	0.313189	-0.361861	0.338598	0.493673	0.176816	-0.390628	0.29859	-0.322615	0.397141	0.41848	0.262297	-0.210251	0.587146	0.150162	0.699782	-0.48978	0.180786	-0.218874	0.571532	-0.453851	0.219784	0.114859	0.768568
ENSG00000114030	KPNA1	3836	blue	-0.886007	0.00147051	0.885844	0.00147764	-0.835114	0.00508078	0.620698	0.0744708	-0.588115	0.0957787	0.361884	0.338565	-0.416217	0.265155	-0.324528	0.394186	0.600669	0.0871766	0.423109	0.256505	0.545595	0.128654	-0.314223	0.410228	-0.568336	0.110346	0.619595	0.0751381	-0.323916	0.395129	-0.181518	0.640218	0.524525	0.147126	-0.196939	0.611541	0.385798	0.30513	-0.243441	0.52791	-0.126704	0.74531	-0.343063	0.366083	-0.0519613	0.894383
ENSG00000156931	VPS8	23355	blue	-0.885987	0.00147142	0.978031	5.06445e-06	-0.845801	0.00406304	0.537095	0.135931	-0.564318	0.113459	0.588589	0.0954446	-0.321725	0.39852	-0.266272	0.488591	0.352698	0.351866	0.460274	0.212501	0.597393	0.0893741	-0.432887	0.244493	-0.4773	0.19385	0.228255	0.55472	-0.377159	0.317008	-0.188309	0.627535	0.542659	0.131141	-0.229584	0.552354	0.190945	0.622637	-0.601027	0.0869392	-0.555444	0.120519	-0.160039	0.680849	0.186918	0.630127
ENSG00000196290	NIF3L1	60491	blue	-0.885867	0.00147663	0.973342	9.92245e-06	-0.849181	0.00377285	0.629994	0.0689905	-0.660562	0.0527809	0.579531	0.101947	-0.421527	0.258477	-0.188666	0.626872	0.488299	0.182309	0.456735	0.216498	0.649457	0.0583541	-0.499888	0.170582	-0.494028	0.176456	0.182163	0.639011	-0.322202	0.397781	-0.178712	0.645482	0.612125	0.079758	-0.245163	0.524902	0.137855	0.723574	-0.626036	0.0712922	-0.503792	0.166731	-0.221442	0.566912	0.190396	0.623656
ENSG00000169972	PUSL1	126789	blue	0.885821	0.00147868	-0.859886	0.00294799	0.718084	0.029344	-0.774252	0.0143168	0.764799	0.0163628	-0.61359	0.0788386	0.496751	0.173712	0.418605	0.26214	-0.440326	0.235562	-0.609882	0.0811783	-0.517578	0.153537	0.222151	0.565639	0.477142	0.194018	-0.450974	0.22309	0.165253	0.670918	0.0809815	0.835925	-0.433443	0.243819	0.205655	0.595529	-0.535666	0.137177	0.182546	0.638293	0.258751	0.501407	0.20581	0.595246	0.0832152	0.831451
ENSG00000067225	PKM	652797	blue	0.885709	0.00148357	-0.796758	0.0101508	0.809754	0.00816501	-0.581827	0.100274	0.587977	0.0958761	-0.319011	0.402738	0.284155	0.458673	0.461791	0.2108	-0.561969	0.115303	-0.539197	0.13411	-0.363888	0.335697	0.260392	0.4986	0.428394	0.249974	-0.794819	0.0104724	0.469305	0.202489	0.292945	0.444264	-0.212212	0.583581	0.27378	0.475933	-0.471608	0.199979	0.0642365	0.869588	-0.0661799	0.865671	0.50481	0.165736	0.231714	0.548569
ENSG00000158050	DUSP2	1844	blue	0.885634	0.00148686	-0.967426	1.98959e-05	0.878076	0.00184592	-0.745775	0.0210517	0.535752	0.137103	-0.544755	0.129363	0.380148	0.312872	0.367776	0.330167	-0.418655	0.262078	-0.524698	0.146969	-0.560711	0.116297	0.296614	0.438309	0.484714	0.186027	-0.313229	0.411791	0.136179	0.72683	0.164507	0.672334	-0.492883	0.177617	0.28891	0.450854	-0.236626	0.539879	0.542204	0.131529	0.445262	0.229735	0.159672	0.68155	-0.187041	0.629897
ENSG00000107669	ATE1	11101	blue	-0.885559	0.00149015	0.957359	5.05568e-05	-0.837448	0.00484513	0.530622	0.141631	-0.693324	0.0383541	0.530242	0.14197	-0.180367	0.642375	-0.21547	0.577678	0.436251	0.240432	0.633265	0.0671245	0.55434	0.121415	-0.385578	0.30543	-0.34161	0.368251	0.368197	0.32957	-0.481891	0.188984	-0.203228	0.599974	0.368123	0.329675	-0.218617	0.571996	0.25192	0.513165	-0.470132	0.201586	-0.336923	0.375284	-0.417174	0.263945	0.133767	0.731524
ENSG00000197586	ENTPD6	955	blue	-0.885501	0.00149273	0.926399	0.000331236	-0.895835	0.0010833	0.692468	0.0386938	-0.517979	0.153163	0.607825	0.082495	-0.466245	0.205852	-0.383928	0.307681	0.415304	0.266312	0.35213	0.352696	0.43301	0.244344	-0.567809	0.110751	-0.60152	0.086612	0.143667	0.712311	-0.293834	0.442819	-0.205849	0.595174	0.524484	0.147164	-0.494379	0.176101	0.0469892	0.90445	-0.709862	0.0321629	-0.510693	0.160048	-0.18644	0.631018	0.185956	0.63192
ENSG00000164244	PRRC1	133619	blue	-0.885454	0.00149479	0.836049	0.00498541	-0.871098	0.00222705	0.73263	0.0247629	-0.512534	0.158292	0.359248	0.342357	-0.254918	0.507991	-0.53203	0.14038	0.509096	0.161581	0.627778	0.0702732	0.349465	0.356606	-0.194596	0.61587	-0.353139	0.351222	0.689324	0.0399588	-0.281947	0.462323	-0.323177	0.396272	0.132159	0.734655	-0.361609	0.33896	0.373249	0.322458	-0.218616	0.571998	-0.0377451	0.923198	-0.436367	0.240293	-0.102385	0.793236
ENSG00000131634	TMEM204	79652	blue	-0.885313	0.00150102	0.974825	8.13255e-06	-0.843805	0.0042414	0.587441	0.0962543	-0.594009	0.091678	0.629272	0.069407	-0.274725	0.474351	-0.309907	0.417034	0.31479	0.409337	0.548066	0.126583	0.535502	0.137322	-0.390721	0.298465	-0.433589	0.243642	0.222115	0.565703	-0.347841	0.358998	-0.164555	0.672244	0.44904	0.225328	-0.282426	0.461532	0.212181	0.583639	-0.592338	0.0928295	-0.532743	0.139749	-0.200612	0.604776	0.206405	0.594158
ENSG00000177200	CHD9	80205	blue	-0.885291	0.001502	0.912528	0.000597808	-0.714887	0.0304203	0.601296	0.0867602	-0.829294	0.00570214	0.588117	0.0957775	-0.505283	0.165274	-0.135011	0.729102	0.532475	0.139985	0.537976	0.135166	0.782599	0.0126593	-0.421115	0.258992	-0.380369	0.312567	0.27751	0.469696	-0.350452	0.355155	-0.207732	0.591736	0.607592	0.0826446	-0.0177724	0.963804	0.353182	0.351159	-0.359564	0.3419	-0.437886	0.238472	-0.18724	0.629528	-0.0374394	0.923818
ENSG00000100416	TRMU	55687	blue	-0.885263	0.00150326	0.946262	0.000112357	-0.883396	0.00158762	0.693057	0.03846	-0.581905	0.100218	0.575655	0.104809	-0.465943	0.206186	-0.273845	0.475825	0.487243	0.1834	0.410563	0.272365	0.575055	0.105257	-0.550039	0.124945	-0.502576	0.167925	0.137906	0.723474	-0.282044	0.462163	-0.252119	0.512821	0.555665	0.12034	-0.366213	0.332385	0.0435137	0.911494	-0.701485	0.0352104	-0.521301	0.150081	-0.195442	0.614306	0.17929	0.644396
ENSG00000197093	GAL3ST4	79690	blue	-0.884955	0.00151694	0.933405	0.00023503	-0.945947	0.000114647	0.675022	0.0460491	-0.502029	0.168463	0.430669	0.247191	-0.441998	0.23358	-0.260854	0.49781	0.605187	0.0842021	0.346972	0.360282	0.558167	0.118325	-0.587464	0.0962385	-0.513917	0.15698	0.24868	0.51878	-0.331107	0.384099	-0.340984	0.369187	0.53585	0.137016	-0.40054	0.285395	-0.0370568	0.924595	-0.705203	0.0338356	-0.395089	0.292613	-0.302103	0.429467	0.152682	0.694937
ENSG00000175550	DRAP1	10589	blue	0.884845	0.00152186	-0.810504	0.00805927	0.733521	0.0244985	-0.558436	0.11811	0.656048	0.0550034	-0.420227	0.260104	0.35628	0.346649	0.436806	0.239766	-0.481803	0.189077	-0.531965	0.140438	-0.444102	0.231097	0.217349	0.574282	0.474112	0.197269	-0.732746	0.0247283	0.423512	0.256004	0.187631	0.628798	-0.334093	0.379561	0.159311	0.682241	-0.591953	0.0930965	0.00985172	0.979932	0.0483414	0.901711	0.358753	0.34307	0.236768	0.539629
ENSG00000175215	CTDSP2	100128056	blue	-0.884618	0.00153204	0.969824	1.52604e-05	-0.920778	0.000426143	0.581131	0.100779	-0.499036	0.171429	0.506217	0.164365	-0.325587	0.392553	-0.284063	0.458824	0.448176	0.226332	0.39051	0.298748	0.513459	0.157413	-0.507361	0.163255	-0.54572	0.128549	0.258625	0.501623	-0.379815	0.313332	-0.216754	0.575356	0.531218	0.141101	-0.368975	0.328471	0.0693422	0.859302	-0.67477	0.0461615	-0.45451	0.219031	-0.269963	0.482351	0.224188	0.561987
ENSG00000167664	TMIGD2	126259	blue	-0.884614	0.00153221	0.930085	0.000277738	-0.909991	0.000659043	0.708546	0.03263	-0.524685	0.146981	0.569507	0.109448	-0.406433	0.277695	-0.359769	0.341605	0.445635	0.229298	0.43331	0.243981	0.466834	0.205202	-0.535895	0.136978	-0.486076	0.184609	0.165603	0.670251	-0.29306	0.444078	-0.278893	0.467393	0.440911	0.234867	-0.464441	0.207848	0.0213017	0.956621	-0.712928	0.0310919	-0.484775	0.185963	-0.236337	0.540389	0.181075	0.641047
ENSG00000168685	IL7R	3575	blue	-0.884506	0.00153708	0.971379	1.2699e-05	-0.925398	0.000346926	0.59891	0.0883525	-0.579133	0.102239	0.373205	0.322521	-0.243196	0.528339	-0.203977	0.598601	0.593891	0.0917596	0.511851	0.158942	0.575662	0.104804	-0.391825	0.29698	-0.456145	0.217168	0.465579	0.206587	-0.381007	0.311689	-0.220956	0.567786	0.47493	0.196389	-0.25698	0.504446	0.166024	0.669452	-0.508343	0.162306	-0.229335	0.552798	-0.452361	0.221493	0.173463	0.655365
ENSG00000089335	ZNF302	55900	blue	-0.884365	0.00154342	0.973359	9.89999e-06	-0.835658	0.00502513	0.577559	0.103398	-0.670376	0.0481482	0.4389	0.237261	-0.312987	0.412171	-0.129737	0.739381	0.560781	0.116242	0.568305	0.11037	0.761118	0.0172093	-0.343945	0.36477	-0.342842	0.366412	0.395942	0.291476	-0.346304	0.36127	-0.254317	0.509027	0.535199	0.137587	-0.0480542	0.902293	0.257275	0.503939	-0.446203	0.228633	-0.36556	0.333313	-0.296724	0.438131	0.0986247	0.800705
ENSG00000083444	PLOD1	5351	blue	0.884158	0.00155279	-0.846232	0.0040252	0.632287	0.0676788	-0.505549	0.165015	0.874922	0.00201208	-0.573996	0.10605	0.364984	0.334133	0.239803	0.534286	-0.437835	0.238533	-0.674984	0.0460662	-0.672885	0.047007	0.261212	0.497199	0.275066	0.473779	-0.509127	0.161551	0.477716	0.193406	0.206639	0.593732	-0.38449	0.306914	-0.0517882	0.894733	-0.602118	0.0862162	0.0618753	0.87435	0.265458	0.489972	0.277737	0.469319	0.222888	0.564316
ENSG00000042493	CAPG	822	blue	0.884132	0.00155396	-0.735601	0.0238892	0.687072	0.0408813	-0.672295	0.0472741	0.713698	0.0308268	-0.462901	0.209561	0.385892	0.305002	0.541504	0.132127	-0.470421	0.201271	-0.666748	0.0498293	-0.389582	0.299999	0.177153	0.648412	0.299152	0.43421	-0.727013	0.0264718	0.373871	0.321589	0.310861	0.415525	-0.11525	0.767798	0.202536	0.601243	-0.625221	0.0717716	-0.0722981	0.853356	0.0078475	0.984014	0.365716	0.33309	0.383497	0.308272
ENSG00000121152	NCAPH	23397	blue	0.88366	0.0015755	-0.963651	2.90957e-05	0.780747	0.0130152	-0.56509	0.112857	0.584983	0.098002	-0.656488	0.0547842	0.293492	0.443375	0.364245	0.335187	-0.228226	0.554773	-0.567907	0.110676	-0.571898	0.10763	0.26144	0.49681	0.430176	0.247793	-0.287935	0.452453	0.292362	0.445213	0.123192	0.752188	-0.462913	0.209548	0.164816	0.671747	-0.377975	0.315876	0.453777	0.21987	0.565145	0.112814	0.0716526	0.854654	-0.134745	0.729618
ENSG00000095002	MSH2	4436	blue	-0.883612	0.00157769	0.96018	3.98983e-05	-0.871143	0.00222444	0.575693	0.104781	-0.582828	0.0995498	0.611549	0.080121	-0.307635	0.420636	-0.309917	0.417017	0.363014	0.336947	0.450724	0.223379	0.453033	0.220722	-0.497091	0.173371	-0.547364	0.12717	0.213469	0.581302	-0.405844	0.278459	-0.133614	0.731821	0.492374	0.178135	-0.394382	0.293556	0.142957	0.713684	-0.636274	0.0654357	-0.474772	0.196559	-0.275028	0.473843	0.224002	0.562319
ENSG00000176749	CDK5R1	8851	blue	-0.883516	0.00158211	0.818508	0.00698738	-0.857908	0.00309003	0.605787	0.0838119	-0.469181	0.202624	0.395593	0.291941	-0.507425	0.163194	-0.484965	0.185765	0.543741	0.130221	0.22343	0.563345	0.317649	0.404861	-0.476488	0.194717	-0.754686	0.0187577	0.56727	0.111167	-0.397077	0.289969	-0.188405	0.627358	0.510769	0.159976	-0.449832	0.22441	0.288779	0.451068	-0.315044	0.408939	-0.127449	0.743852	-0.319313	0.402267	-0.0947391	0.808437
ENSG00000159111	MRPL10	124995	blue	0.883506	0.00158255	-0.964358	2.71793e-05	0.921593	0.000411342	-0.515029	0.155929	0.475514	0.195761	-0.401919	0.283582	0.30848	0.419295	0.224234	0.561904	-0.520536	0.150788	-0.369256	0.328073	-0.60023	0.0874695	0.490968	0.179568	0.498147	0.172315	-0.356272	0.346661	0.433185	0.244133	0.295088	0.440782	-0.547899	0.126723	0.256898	0.504586	-0.081618	0.83465	0.61189	0.0799061	0.400501	0.285446	0.291413	0.446761	-0.158574	0.683649
ENSG00000112062	MAPK14	1432	blue	-0.883471	0.00158416	0.967401	1.99479e-05	-0.934674	0.00022	0.563861	0.113816	-0.466867	0.205165	0.387852	0.30234	-0.321995	0.398102	-0.257656	0.503285	0.537431	0.135639	0.362277	0.338001	0.559596	0.117184	-0.447513	0.227104	-0.566909	0.111445	0.407958	0.275721	-0.369362	0.327923	-0.227314	0.556399	0.568938	0.109884	-0.292106	0.445631	0.120337	0.757791	-0.577406	0.10351	-0.338207	0.373351	-0.311044	0.415236	0.179645	0.64373
ENSG00000163539	CLASP2	23122	blue	-0.883299	0.0015921	0.930568	0.000271212	-0.895227	0.00110489	0.520683	0.150652	-0.538531	0.134686	0.278931	0.46733	-0.202749	0.600851	-0.232489	0.547194	0.60372	0.085161	0.522956	0.14856	0.599035	0.0882682	-0.311807	0.414032	-0.380105	0.312931	0.632895	0.0673341	-0.448033	0.226498	-0.313028	0.412106	0.397208	0.289796	-0.146739	0.706377	0.267189	0.487038	-0.344253	0.364312	-0.139734	0.719928	-0.456944	0.21626	0.0253501	0.948385
ENSG00000134285	FKBP11	51303	blue	0.882931	0.00160915	-0.954406	6.37251e-05	0.91185	0.000613762	-0.582722	0.099627	0.525084	0.146617	-0.53532	0.137481	0.280287	0.465077	0.310782	0.41565	-0.416427	0.264889	-0.445282	0.229712	-0.454891	0.218595	0.509505	0.161187	0.499135	0.17133	-0.249854	0.516743	0.41558	0.265962	0.225507	0.559627	-0.440852	0.234937	0.413633	0.268437	-0.0713963	0.855169	0.667043	0.0496912	0.434882	0.242081	0.318194	0.404012	-0.213522	0.581205
ENSG00000070770	CSNK2A2	1459	blue	-0.882786	0.00161588	0.882633	0.00162302	-0.805763	0.00874398	0.615753	0.077493	-0.480702	0.190237	0.454421	0.219132	-0.38448	0.306928	-0.475075	0.196233	0.389497	0.300115	0.450426	0.223724	0.492101	0.178413	-0.202446	0.601408	-0.536397	0.136539	0.576513	0.104172	-0.247963	0.520026	-0.180466	0.642189	0.44471	0.230383	-0.198164	0.609281	0.458378	0.214636	-0.242125	0.530212	-0.282589	0.461262	-0.145633	0.708513	-0.0514976	0.895321
ENSG00000137100	DCTN3	11258	blue	0.882594	0.00162482	-0.864992	0.00260237	0.673475	0.0467414	-0.563066	0.114439	0.862601	0.00276056	-0.696161	0.0372416	0.29211	0.445624	0.344882	0.363379	-0.315225	0.408655	-0.699942	0.0357917	-0.451908	0.222015	0.296237	0.43892	0.379501	0.313765	-0.406403	0.277734	0.461752	0.210844	0.063808	0.870452	-0.312106	0.413559	0.195359	0.61446	-0.546492	0.1279	0.186984	0.630005	0.286006	0.455623	0.342566	0.366823	0.0649123	0.868225
ENSG00000238009	RP11-34P13.7	NA	blue	-0.882594	0.00162483	0.860709	0.00289029	-0.691059	0.0392574	0.558474	0.11808	-0.744774	0.0213205	0.795768	0.0103141	-0.574954	0.105332	-0.348483	0.358052	0.289134	0.450488	0.369087	0.328312	0.488746	0.181848	-0.584382	0.0984321	-0.596874	0.0897247	0.0850175	0.827844	-0.434125	0.242994	-0.107196	0.783703	0.588271	0.0956685	-0.314196	0.41027	0.302362	0.429051	-0.480375	0.190583	-0.595615	0.0905799	-0.0631495	0.87178	-0.0146159	0.97023
ENSG00000162892	IL24	11009	blue	-0.882563	0.00162627	0.953294	6.9256e-05	-0.758442	0.0178426	0.547736	0.126859	-0.793685	0.0106638	0.648574	0.0588121	-0.291188	0.447129	-0.183762	0.636018	0.387499	0.302818	0.631233	0.06828	0.626619	0.0709502	-0.394928	0.292827	-0.363446	0.336328	0.251691	0.51356	-0.430439	0.247472	-0.130253	0.738375	0.469387	0.2024	-0.145701	0.708381	0.321527	0.398827	-0.449416	0.224892	-0.452892	0.220883	-0.290033	0.449016	0.114745	0.768793
ENSG00000128731	HERC2	8924	blue	-0.882559	0.00162647	0.962793	3.15434e-05	-0.785379	0.012137	0.678364	0.0445761	-0.622513	0.0733802	0.712549	0.031223	-0.42448	0.254802	-0.356965	0.345656	0.273322	0.476701	0.525834	0.145936	0.582867	0.0995222	-0.332298	0.382286	-0.49181	0.178709	0.161663	0.677751	-0.184006	0.635562	-0.0921426	0.813612	0.54607	0.128255	-0.236091	0.540823	0.305673	0.423759	-0.543847	0.130131	-0.6189	0.0755608	-0.0240372	0.951055	0.175522	0.651483
ENSG00000047932	GOPC	57120	blue	-0.882537	0.00162752	0.992677	1.09865e-07	-0.868993	0.00235187	0.556971	0.119286	-0.590369	0.0941975	0.488986	0.181601	-0.202609	0.601109	-0.239881	0.534149	0.423478	0.256046	0.571183	0.108172	0.589761	0.0946225	-0.302766	0.428404	-0.430848	0.246973	0.406295	0.277875	-0.356376	0.346511	-0.146182	0.707453	0.471226	0.200395	-0.185763	0.632281	0.273204	0.4769	-0.484889	0.185844	-0.369336	0.32796	-0.316883	0.406058	0.202639	0.601053
ENSG00000149716	ORAOV1	220064	blue	-0.882523	0.00162815	0.967135	2.05178e-05	-0.89974	0.000951411	0.556129	0.119965	-0.579455	0.102003	0.456372	0.216909	-0.153723	0.69294	-0.266523	0.488165	0.455353	0.21807	0.581323	0.10064	0.496394	0.174071	-0.360763	0.340175	-0.404187	0.280616	0.429642	0.248445	-0.432526	0.244931	-0.202907	0.600561	0.365237	0.333772	-0.290365	0.448474	0.204483	0.597674	-0.507057	0.163549	-0.286793	0.454328	-0.436179	0.240519	0.184938	0.633821
ENSG00000004487	KDM1A	23028	blue	-0.882506	0.00162894	0.945642	0.000116889	-0.830094	0.0056139	0.686777	0.0410029	-0.59149	0.0934176	0.534303	0.138373	-0.205257	0.596257	-0.41023	0.272792	0.345202	0.362904	0.703609	0.0344207	0.50005	0.170421	-0.137461	0.724338	-0.348645	0.357813	0.479606	0.191397	-0.21371	0.580864	-0.149689	0.700693	0.294074	0.442428	-0.21859	0.572045	0.413709	0.268341	-0.344919	0.363323	-0.315725	0.407872	-0.269035	0.483918	0.110214	0.777735
ENSG00000264995	RN7SL540P	NA	blue	-0.882424	0.00163283	0.937	0.000194229	-0.915272	0.000536175	0.577825	0.103201	-0.468829	0.20301	0.305422	0.424159	-0.221854	0.566172	-0.279966	0.465609	0.557361	0.118972	0.532974	0.139544	0.616197	0.0772187	-0.304674	0.425352	-0.32045	0.400498	0.543807	0.130165	-0.363202	0.336678	-0.387521	0.302788	0.359659	0.341764	-0.173131	0.655993	0.193246	0.618369	-0.442132	0.233421	-0.25343	0.510557	-0.353694	0.350411	0.0538074	0.890649
ENSG00000173575	CHD2	1106	blue	-0.882325	0.00163746	0.821337	0.00663301	-0.909388	0.000674217	0.701141	0.0353395	-0.541715	0.131946	0.245147	0.524931	-0.425482	0.253561	-0.363148	0.336754	0.758344	0.0178661	0.398916	0.287535	0.431384	0.246319	-0.443755	0.231505	-0.508293	0.162355	0.650526	0.0578019	-0.372833	0.323041	-0.361601	0.338971	0.364917	0.334229	-0.386625	0.304005	0.193687	0.617552	-0.310626	0.415897	0.037238	0.924227	-0.529993	0.142192	-0.117825	0.762729
ENSG00000173264	GPR137	56834	blue	0.88203	0.0016514	-0.937343	0.000190618	0.944242	0.000127594	-0.56518	0.112787	0.394508	0.293387	-0.349079	0.357174	0.360537	0.3405	0.303923	0.426553	-0.548432	0.126278	-0.30769	0.420548	-0.549637	0.125278	0.473207	0.198246	0.55219	0.123172	-0.416885	0.26431	0.369769	0.327349	0.321035	0.39959	-0.539963	0.13345	0.312384	0.413122	-0.0767696	0.844372	0.586821	0.0966938	0.346838	0.36048	0.267711	0.486154	-0.118162	0.762066
ENSG00000262691	CTC-277H1.7	NA	blue	-0.881947	0.00165533	0.926251	0.000333519	-0.705131	0.0338621	0.508151	0.162491	-0.682001	0.0430076	0.716466	0.0298855	-0.36679	0.331565	-0.303144	0.427798	0.226809	0.557299	0.561269	0.115856	0.647324	0.0594651	-0.349633	0.356359	-0.35757	0.34478	0.19767	0.610192	-0.384378	0.307067	-0.190658	0.623169	0.476954	0.19422	-0.0855207	0.826837	0.382525	0.309603	-0.429903	0.248126	-0.639948	0.0634108	-0.0226519	0.953874	0.0282264	0.942536
ENSG00000072201	LNX1	84708	blue	-0.881792	0.00166267	0.714576	0.0305263	-0.688317	0.0403695	0.51019	0.16053	-0.594683	0.0912162	0.490673	0.17987	-0.432951	0.244416	-0.604857	0.0844173	0.372826	0.323052	0.415623	0.265908	0.259001	0.50098	-0.325151	0.393225	-0.53935	0.133977	0.694884	0.0377396	-0.531044	0.141255	-0.245482	0.524346	0.240347	0.533331	-0.311423	0.414637	0.589392	0.0948811	0.0208423	0.957556	-0.0733927	0.851155	-0.292456	0.445061	-0.383688	0.30801
ENSG00000140319	SRP14	6727	blue	0.881713	0.00166644	-0.893203	0.001179	0.835652	0.00502571	-0.436279	0.240398	0.709977	0.0321222	-0.337157	0.374932	0.249032	0.51817	0.112436	0.773347	-0.664323	0.0509735	-0.499679	0.17079	-0.607762	0.0825354	0.498617	0.171846	0.371481	0.324939	-0.539551	0.133805	0.644764	0.0608163	0.319721	0.401632	-0.42649	0.252316	0.15095	0.698266	-0.226528	0.557802	0.343491	0.365446	0.121162	0.756171	0.567976	0.110623	0.0432808	0.911967
ENSG00000106723	SPIN1	10927	blue	-0.881465	0.00167826	0.733715	0.0244413	-0.80069	0.00951909	0.685292	0.0416199	-0.606054	0.083639	0.29021	0.448726	-0.372777	0.32312	-0.4974	0.173062	0.648543	0.0588286	0.56215	0.11516	0.36245	0.337754	-0.297802	0.436389	-0.328793	0.387633	0.778216	0.0135126	-0.41898	0.261669	-0.43239	0.245097	0.114121	0.770023	-0.315722	0.407876	0.412567	0.269798	-0.0499693	0.898415	0.115	0.768291	-0.518835	0.152366	-0.346402	0.361125
ENSG00000260618	RP11-23N2.4	NA	blue	-0.881341	0.00168418	0.922029	0.000403562	-0.89007	0.00130043	0.524258	0.14737	-0.618836	0.0755998	0.272773	0.477624	-0.2449	0.52536	-0.130886	0.737139	0.697831	0.0365964	0.523069	0.148457	0.665314	0.0505037	-0.419222	0.261365	-0.325391	0.392855	0.557114	0.11917	-0.499579	0.170889	-0.375488	0.319332	0.41949	0.261027	-0.133717	0.73162	0.17644	0.649754	-0.399614	0.286613	-0.141775	0.715973	-0.51594	0.155072	0.010269	0.979082
ENSG00000196664	TLR7	51284	blue	0.881148	0.00169348	-0.942986	0.000137769	0.810376	0.0080772	-0.517169	0.15392	0.69769	0.0366505	-0.606724	0.0832049	0.221418	0.566956	0.290474	0.448295	-0.355847	0.347278	-0.552304	0.123078	-0.422397	0.257391	0.396988	0.290088	0.527293	0.144617	-0.365066	0.334016	0.483278	0.187527	0.0356462	0.927459	-0.435728	0.241061	0.314277	0.410143	-0.330929	0.38437	0.428976	0.249261	0.321329	0.399135	0.395028	0.292695	-0.156915	0.686821
ENSG00000154114	TBCEL	219899	blue	-0.881129	0.00169437	0.940643	0.000158259	-0.915833	0.000524153	0.533453	0.139121	-0.470582	0.201096	0.514688	0.156251	-0.298938	0.434557	-0.350314	0.355358	0.400878	0.284949	0.345592	0.362326	0.390222	0.299136	-0.532314	0.140128	-0.615398	0.0777125	0.298235	0.43569	-0.455046	0.218419	-0.180956	0.641271	0.48991	0.180653	-0.45385	0.219786	0.0919765	0.813943	-0.639211	0.0638137	-0.401956	0.283534	-0.310967	0.415356	0.199367	0.607066
ENSG00000112655	PTK7	5754	blue	-0.881071	0.00169719	0.943761	0.000131429	-0.956731	5.31778e-05	0.661891	0.0521373	-0.494359	0.176122	0.40962	0.273577	-0.356856	0.345814	-0.259468	0.500181	0.589138	0.095059	0.40634	0.277815	0.541185	0.132401	-0.536092	0.136806	-0.467657	0.204297	0.29115	0.44719	-0.341749	0.368044	-0.336526	0.375883	0.474509	0.196842	-0.392831	0.29563	-0.0224586	0.954267	-0.689873	0.039736	-0.359559	0.341908	-0.352781	0.351744	0.179332	0.644317
ENSG00000153560	UBP1	7342	blue	-0.880779	0.00171132	0.864982	0.00260302	-0.67209	0.0473669	0.739939	0.0226503	-0.731169	0.0252001	0.748843	0.020242	-0.45528	0.218152	-0.516891	0.15418	0.228493	0.554296	0.6412	0.0627297	0.452261	0.221608	-0.157613	0.685486	-0.479032	0.192006	0.367258	0.330901	-0.144616	0.710477	-0.0111923	0.977202	0.390078	0.29933	-0.218752	0.571752	0.610922	0.080518	-0.192308	0.620107	-0.41072	0.272163	-0.0604568	0.877213	-0.0485448	0.901299
ENSG00000212807	OR2A42	346528	blue	-0.880351	0.00173215	0.951636	7.81204e-05	-0.773482	0.0144767	0.526461	0.145368	-0.632274	0.0676867	0.685687	0.041455	-0.242717	0.529177	-0.343504	0.365426	0.215173	0.578216	0.596185	0.0901926	0.519235	0.151994	-0.324208	0.394679	-0.398077	0.288644	0.250561	0.515517	-0.390126	0.299265	-0.129423	0.739994	0.401185	0.284547	-0.21516	0.578239	0.341405	0.368557	-0.478385	0.192693	-0.549322	0.125539	-0.155122	0.690256	0.139366	0.720641
ENSG00000203780	FANK1	92565	blue	0.88035	0.00173219	-0.884246	0.0015488	0.895856	0.00108253	-0.697813	0.0366034	0.464467	0.20782	-0.528172	0.143825	0.598464	0.088652	0.363719	0.335939	-0.518189	0.152967	-0.228925	0.553528	-0.506335	0.16425	0.649046	0.0585671	0.606822	0.0831412	-0.137802	0.723676	0.28458	0.457972	0.334504	0.378938	-0.589629	0.094715	0.462331	0.210197	0.0305766	0.937758	0.720391	0.0285833	0.515848	0.155158	0.121813	0.754893	-0.0847502	0.828378
ENSG00000106460	TMEM106B	54664	blue	-0.880348	0.00173229	0.9603	3.94857e-05	-0.769559	0.0153098	0.466197	0.205904	-0.716326	0.0299328	0.511734	0.159054	-0.231442	0.549052	-0.145531	0.708709	0.433603	0.243626	0.619838	0.0749912	0.72223	0.0279862	-0.308059	0.419962	-0.307789	0.420392	0.406625	0.277446	-0.458479	0.214523	-0.207283	0.592555	0.475251	0.196043	0.00295588	0.993978	0.368664	0.328909	-0.35986	0.341474	-0.39497	0.292772	-0.285819	0.455931	0.0594352	0.879276
ENSG00000119402	FBXW2	26190	blue	-0.880241	0.00173754	0.994856	3.19902e-08	-0.838272	0.00476378	0.611617	0.0800781	-0.629002	0.0695633	0.531141	0.141169	-0.283954	0.459005	-0.21325	0.581699	0.428401	0.249966	0.586533	0.0968975	0.6791	0.0442558	-0.291657	0.446363	-0.395342	0.292276	0.328219	0.388512	-0.267948	0.485754	-0.156481	0.687653	0.522378	0.149091	-0.123135	0.752299	0.278633	0.467826	-0.499534	0.170933	-0.451976	0.221937	-0.219563	0.570292	0.193597	0.617718
ENSG00000260920	RP1-228H13.5	NA	blue	-0.879944	0.00175215	0.941505	0.000150482	-0.873988	0.00206319	0.715545	0.0301967	-0.549656	0.125262	0.536845	0.136148	-0.509508	0.161184	-0.267687	0.486195	0.511661	0.159123	0.398563	0.288001	0.650463	0.0578343	-0.501319	0.169165	-0.47395	0.197444	0.158877	0.683069	-0.209001	0.589422	-0.292424	0.445113	0.586531	0.0968991	-0.28933	0.450165	0.060494	0.877138	-0.673683	0.046648	-0.539718	0.13366	-0.120513	0.757445	0.146507	0.706825
ENSG00000234444	ZNF736	NA	blue	-0.879909	0.00175386	0.7937	0.0106612	-0.79423	0.0105715	0.476044	0.195194	-0.605116	0.0842489	0.310934	0.415409	-0.223401	0.563396	-0.405712	0.278632	0.547252	0.127264	0.53092	0.141366	0.370727	0.325999	-0.305711	0.423698	-0.400497	0.285451	0.79274	0.010825	-0.595989	0.0903256	-0.310017	0.41686	0.202068	0.602102	-0.239585	0.53467	0.458277	0.214751	-0.0634852	0.871103	0.06336	0.871355	-0.549931	0.125034	-0.240436	0.533175
ENSG00000124459	ZNF45	7596	blue	-0.879907	0.00175396	0.959715	4.15339e-05	-0.82061	0.00672291	0.459681	0.213167	-0.563261	0.114287	0.524364	0.147273	-0.173114	0.656024	-0.294923	0.441049	0.316849	0.406112	0.560084	0.116795	0.554005	0.121688	-0.295802	0.439624	-0.39722	0.28978	0.416663	0.264591	-0.450593	0.223531	-0.183213	0.637045	0.408432	0.275108	-0.155312	0.689892	0.333111	0.38105	-0.424377	0.254929	-0.41763	0.263369	-0.253854	0.509825	0.118969	0.760478
ENSG00000081386	ZNF510	22869	blue	-0.879845	0.00175705	0.857367	0.00312963	-0.680392	0.0436972	0.49272	0.177783	-0.862276	0.00278254	0.536051	0.136841	-0.264	0.492449	-0.200863	0.604314	0.468456	0.203419	0.722876	0.0277785	0.645166	0.0606031	-0.308965	0.418525	-0.192669	0.619438	0.486689	0.183974	-0.542525	0.131256	-0.273683	0.476097	0.292019	0.445774	-0.00759612	0.984526	0.485073	0.185653	-0.154178	0.692067	-0.237823	0.53777	-0.395023	0.292701	-0.165182	0.671051
ENSG00000137504	CREBZF	58487	blue	-0.87983	0.00175778	0.809468	0.00820566	-0.60257	0.0859177	0.686114	0.0412773	-0.77592	0.0139747	0.85092	0.00362929	-0.446013	0.228856	-0.580637	0.101139	0.114119	0.770027	0.687205	0.0408262	0.389656	0.299899	-0.202187	0.601882	-0.378926	0.31456	0.294208	0.442211	-0.253923	0.509706	-0.0828774	0.832127	0.253882	0.509777	-0.240278	0.533453	0.638278	0.0643262	-0.159562	0.68176	-0.481456	0.189442	-0.0213816	0.956458	-0.158239	0.684288
ENSG00000005206	SPPL2B	56928	blue	-0.879739	0.00176229	0.896053	0.0010756	-0.907912	0.000712388	0.729799	0.0256149	-0.496348	0.174117	0.584675	0.0982222	-0.454237	0.219343	-0.42338	0.256168	0.433081	0.244258	0.376303	0.318198	0.383673	0.30803	-0.578603	0.102628	-0.543475	0.130447	0.148129	0.703697	-0.289803	0.449392	-0.276393	0.47156	0.426303	0.252547	-0.554409	0.121359	-0.000151884	0.999691	-0.719363	0.0289206	-0.470546	0.201135	-0.226527	0.557804	0.153905	0.69259
ENSG00000182534	MXRA7	439921	blue	0.879714	0.00176349	-0.816248	0.00727958	0.875091	0.00200291	-0.527001	0.14488	0.499647	0.170821	-0.362215	0.338091	0.401966	0.28352	0.433766	0.243429	-0.569825	0.109206	-0.244025	0.52689	-0.260498	0.498418	0.535151	0.137629	0.733203	0.0245928	-0.600249	0.0874569	0.542967	0.130879	0.193035	0.618759	-0.448902	0.225488	0.491267	0.179264	-0.246037	0.523378	0.323871	0.395199	0.0424154	0.913722	0.478159	0.192934	0.0761541	0.845608
ENSG00000167106	FAM102A	399665	blue	-0.879682	0.00176509	0.939197	0.000171914	-0.926149	0.000335105	0.712936	0.0310894	-0.503108	0.167402	0.528961	0.143117	-0.413577	0.268509	-0.33694	0.375258	0.483016	0.187802	0.401215	0.284507	0.482459	0.188387	-0.527716	0.144235	-0.525424	0.146308	0.191561	0.621493	-0.266321	0.488508	-0.256528	0.505223	0.489837	0.180727	-0.455418	0.217995	0.0109808	0.977632	-0.716573	0.0298496	-0.456696	0.216542	-0.246375	0.522789	0.207727	0.591746
ENSG00000168564	CDKN2AIP	55602	blue	-0.879349	0.00178163	0.824397	0.0062637	-0.772464	0.0146899	0.464318	0.207984	-0.599126	0.0882074	0.452561	0.221263	-0.246254	0.523	-0.461368	0.211274	0.394142	0.293876	0.479456	0.191556	0.296382	0.438686	-0.303951	0.426508	-0.555351	0.120595	0.685704	0.0414479	-0.555207	0.120711	-0.130583	0.73773	0.301405	0.430587	-0.303858	0.426657	0.508552	0.162105	-0.11751	0.763349	-0.064962	0.868125	-0.436012	0.240719	-0.132695	0.733612
ENSG00000004866	ST7	7982	blue	0.879205	0.00178882	-0.980867	3.13109e-06	0.906899	0.000739433	-0.625149	0.0718143	0.580715	0.101082	-0.484527	0.186221	0.302972	0.428074	0.204603	0.597455	-0.512886	0.157957	-0.494729	0.175747	-0.601939	0.0863343	0.453234	0.220491	0.442029	0.233543	-0.271007	0.480592	0.332984	0.381243	0.227313	0.556401	-0.511356	0.159414	0.283418	0.45989	-0.0892573	0.819369	0.641313	0.0626683	0.415569	0.265977	0.32037	0.400623	-0.229236	0.552973
ENSG00000166592	RRAD	6236	blue	0.879022	0.00179801	-0.962382	3.27671e-05	0.786034	0.0120162	-0.509732	0.160969	0.67424	0.0463983	-0.518501	0.152677	0.282373	0.461619	0.150532	0.699071	-0.439029	0.237107	-0.594549	0.0913082	-0.76079	0.0172861	0.341087	0.369032	0.279219	0.466851	-0.324015	0.394977	0.400307	0.2857	0.274103	0.475391	-0.487865	0.182757	0.0109574	0.97768	-0.285425	0.456579	0.448711	0.225711	0.479197	0.191831	0.211031	0.585727	-0.0744765	0.848977
ENSG00000171291	ZNF439	90594	blue	-0.878873	0.00180552	0.965902	2.33132e-05	-0.826189	0.00605396	0.573135	0.106697	-0.681101	0.0433925	0.592194	0.0929294	-0.320896	0.399806	-0.177886	0.647033	0.433332	0.243954	0.542208	0.131526	0.642659	0.061942	-0.470911	0.200737	-0.37913	0.314278	0.185838	0.632142	-0.394485	0.293419	-0.21841	0.572369	0.503523	0.166995	-0.209564	0.588396	0.154979	0.690531	-0.603138	0.0855436	-0.510532	0.160202	-0.256719	0.504894	0.174517	0.653377
ENSG00000069020	MAST4	375449	blue	-0.878828	0.00180778	0.942336	0.000143253	-0.748568	0.0203136	0.702582	0.0348011	-0.777175	0.0137208	0.657732	0.0541674	-0.437877	0.238483	-0.21454	0.579361	0.428543	0.249791	0.633537	0.0669708	0.718162	0.0293181	-0.34487	0.363396	-0.329453	0.386623	0.187843	0.628403	-0.215466	0.577685	-0.179016	0.644911	0.512589	0.15824	-0.110705	0.776765	0.308441	0.419356	-0.468375	0.203507	-0.523121	0.14841	-0.141127	0.717228	0.0887563	0.82037
ENSG00000166908	PIP4K2C	79837	blue	0.878725	0.00181297	-0.938443	0.000179357	0.931745	0.000255764	-0.754509	0.0188015	0.441866	0.233736	-0.462894	0.209569	0.400275	0.285743	0.373528	0.322068	-0.492755	0.177748	-0.449323	0.225	-0.540554	0.132941	0.403126	0.282002	0.447321	0.227327	-0.281398	0.463234	0.168339	0.665058	0.319092	0.402612	-0.443958	0.231267	0.372506	0.3235	-0.0631847	0.871709	0.650192	0.0579741	0.436858	0.239703	0.19	0.624391	-0.166118	0.669272
ENSG00000196950	SLC39A10	57181	blue	-0.878595	0.00181953	0.878506	0.00182405	-0.710548	0.0319213	0.598986	0.0883017	-0.665601	0.0503684	0.620047	0.0748645	-0.203713	0.599083	-0.488336	0.182271	0.21718	0.574588	0.746987	0.0207294	0.440982	0.234783	-0.0770477	0.843814	-0.315071	0.408897	0.537917	0.135217	-0.309234	0.4181	-0.1185	0.761401	0.207514	0.592134	-0.149475	0.701106	0.616801	0.0768463	-0.136376	0.726447	-0.302827	0.428306	-0.216473	0.575865	-0.0588463	0.880465
ENSG00000162645	GBP2	2634	blue	0.878479	0.00182541	-0.819279	0.00688948	0.748954	0.0202131	-0.66453	0.0508749	0.610815	0.0805853	-0.690516	0.0394762	0.529055	0.143032	0.420675	0.259542	-0.335482	0.37746	-0.482546	0.188296	-0.535769	0.137087	0.554926	0.120939	0.27634	0.471649	-0.0668696	0.864281	0.358209	0.343857	0.462638	0.209855	-0.31226	0.413317	0.330295	0.385337	-0.122666	0.753218	0.575511	0.104917	0.630275	0.0688292	0.0369887	0.924733	0.103786	0.790457
ENSG00000254503	CTD-2521M24.4	NA	blue	0.878458	0.00182646	-0.814816	0.00746887	0.728495	0.0260134	-0.71926	0.0289547	0.687209	0.0408246	-0.453792	0.219852	0.291046	0.447361	0.438549	0.237679	-0.460023	0.212783	-0.804278	0.00896618	-0.570135	0.108969	0.0962019	0.805524	0.0972177	0.803503	-0.616391	0.0770989	0.255107	0.507667	0.396918	0.29018	-0.0923906	0.813117	0.0821968	0.83349	-0.520682	0.150653	0.0850554	0.827768	0.165728	0.670014	0.297488	0.436895	0.239205	0.535338
ENSG00000197323	TRIM33	51592	blue	-0.87815	0.00184213	0.926026	0.000337024	-0.829869	0.00563857	0.575896	0.10463	-0.66655	0.0499221	0.33063	0.384826	-0.26672	0.487833	-0.170012	0.661889	0.629489	0.0692815	0.601372	0.0867102	0.698869	0.0361993	-0.264548	0.491516	-0.321868	0.398298	0.595078	0.0909462	-0.372548	0.323441	-0.273256	0.476813	0.436253	0.24043	-0.0396595	0.919312	0.348697	0.357737	-0.27401	0.475548	-0.155926	0.688716	-0.420364	0.259932	-0.00745732	0.984809
ENSG00000170175	CHRNB1	1140	blue	-0.877899	0.00185497	0.978862	4.42887e-06	-0.902016	0.000879976	0.620571	0.0745473	-0.480287	0.190676	0.453275	0.220444	-0.321825	0.398365	-0.276911	0.470697	0.461581	0.211035	0.454699	0.218815	0.61838	0.0758779	-0.354932	0.348608	-0.47111	0.20052	0.341442	0.368502	-0.256327	0.505567	-0.230501	0.550723	0.534252	0.138417	-0.227171	0.556654	0.162019	0.677074	-0.58176	0.100323	-0.442741	0.232701	-0.198234	0.609153	0.197383	0.610722
ENSG00000151135	C12orf23	90488	blue	-0.877885	0.0018557	0.954959	6.10908e-05	-0.868154	0.00240296	0.492639	0.177865	-0.598698	0.0884944	0.336793	0.37548	-0.181401	0.640436	-0.166173	0.669169	0.566487	0.111772	0.560223	0.116685	0.650743	0.0576902	-0.31478	0.409353	-0.354799	0.348801	0.556599	0.119586	-0.458763	0.214202	-0.265092	0.490592	0.435734	0.241055	-0.0937292	0.810449	0.274651	0.474475	-0.375178	0.319763	-0.21216	0.583676	-0.435901	0.240853	0.0784298	0.841041
ENSG00000242732	RGAG4	NA	blue	0.877841	0.00185794	-0.955718	5.76075e-05	0.806997	0.00856203	-0.677488	0.0449594	0.748993	0.0202029	-0.522268	0.149192	0.374458	0.320768	0.178255	0.646341	-0.545027	0.129134	-0.590161	0.0943431	-0.669856	0.0483866	0.328987	0.387335	0.430963	0.246833	-0.360338	0.340786	0.256057	0.506031	0.116829	0.764688	-0.548798	0.125974	0.14114	0.717202	-0.31565	0.407989	0.411752	0.270841	0.32164	0.398651	0.314889	0.409182	-0.123854	0.75089
ENSG00000197548	ATG7	10533	blue	-0.877802	0.00185997	0.848412	0.00383761	-0.666561	0.0499169	0.721804	0.0281239	-0.825091	0.00618195	0.82797	0.00585048	-0.584449	0.0983845	-0.39172	0.297121	0.304163	0.426168	0.531037	0.141262	0.487814	0.182809	-0.451605	0.222363	-0.499328	0.171138	0.104514	0.789014	-0.262414	0.495149	-0.07841	0.841081	0.488211	0.1824	-0.309755	0.417274	0.384033	0.307538	-0.402182	0.283238	-0.534133	0.138523	-0.0793016	0.839292	-0.0265731	0.945897
ENSG00000196865	NHLRC2	374354	blue	-0.877472	0.00187696	0.93885	0.000175315	-0.809118	0.00825554	0.588052	0.0958227	-0.619563	0.0751579	0.43398	0.24317	-0.445859	0.229036	-0.195132	0.614879	0.558701	0.117898	0.423635	0.255851	0.723936	0.0274395	-0.345264	0.362812	-0.510357	0.16037	0.431107	0.246657	-0.284731	0.457724	-0.182662	0.638076	0.654572	0.055743	-0.0659124	0.866209	0.321001	0.399643	-0.377275	0.316847	-0.349617	0.356383	-0.195773	0.613694	0.0437489	0.911018
ENSG00000178038	ALS2CL	259173	blue	-0.87743	0.00187912	0.888556	0.00136214	-0.730434	0.0254219	0.66509	0.0506098	-0.622692	0.0732729	0.829055	0.00572871	-0.496509	0.173955	-0.488996	0.181591	0.158221	0.684324	0.460374	0.212389	0.418602	0.262145	-0.42342	0.256118	-0.552185	0.123176	0.0754711	0.846979	-0.249106	0.518041	-0.0863081	0.825262	0.475882	0.195367	-0.379325	0.314009	0.315262	0.408597	-0.532476	0.139984	-0.66483	0.0507329	0.033801	0.931207	0.0858481	0.826182
ENSG00000164039	BDH2	56898	blue	-0.877366	0.00188245	0.970789	1.36323e-05	-0.945423	0.00011852	0.576715	0.104022	-0.488582	0.182017	0.384475	0.306934	-0.235966	0.541043	-0.258149	0.50244	0.529828	0.14234	0.441491	0.23418	0.51041	0.160319	-0.414172	0.267751	-0.518404	0.152767	0.429664	0.248419	-0.378835	0.314686	-0.208977	0.589465	0.483358	0.187444	-0.327136	0.390173	0.119755	0.758935	-0.573196	0.106651	-0.281704	0.462726	-0.400645	0.285256	0.216598	0.575638
ENSG00000124486	USP9X	8239	blue	-0.877131	0.00189466	0.745586	0.0211023	-0.796259	0.010233	0.590632	0.0940145	-0.551883	0.123424	0.261329	0.496999	-0.395118	0.292574	-0.47087	0.200782	0.634806	0.0662565	0.438205	0.23809	0.3833	0.308541	-0.315465	0.408278	-0.452179	0.221702	0.809602	0.00818655	-0.461068	0.21161	-0.372125	0.324034	0.248479	0.51913	-0.268741	0.484413	0.438401	0.237856	-0.0358654	0.927014	0.0944155	0.809081	-0.464228	0.208085	-0.332539	0.38192
ENSG00000007080	CCDC124	115098	blue	0.876944	0.00190442	-0.774671	0.0142304	0.777758	0.013604	-0.422045	0.25783	0.498844	0.17162	-0.299345	0.4339	0.392328	0.296305	0.415096	0.266576	-0.541511	0.132121	-0.314229	0.410219	-0.442958	0.232445	0.39287	0.295578	0.522406	0.149065	-0.728663	0.0259618	0.581515	0.100501	0.355983	0.34708	-0.382695	0.30937	0.19433	0.616362	-0.415177	0.266473	0.107617	0.782869	0.0705398	0.856892	0.343104	0.366022	0.297532	0.436825
ENSG00000058673	ZC3H11A	9877	blue	-0.876903	0.00190654	0.843697	0.00425121	-0.806927	0.00857234	0.595157	0.0908926	-0.582693	0.099648	0.373157	0.322587	-0.310556	0.416007	-0.428586	0.249739	0.51297	0.157878	0.501196	0.169286	0.399579	0.28666	-0.230122	0.551397	-0.532339	0.140105	0.720392	0.0285831	-0.373306	0.322379	-0.15351	0.693349	0.355752	0.347416	-0.251538	0.513826	0.487571	0.18306	-0.122602	0.753344	-0.0250716	0.948951	-0.414887	0.266842	-0.106675	0.784733
ENSG00000176871	WSB2	55884	blue	0.876882	0.00190767	-0.905903	0.000766708	0.941219	0.000153029	-0.678433	0.044546	0.484237	0.186525	-0.475034	0.196277	0.464866	0.207377	0.320926	0.399759	-0.560792	0.116234	-0.292622	0.444791	-0.445322	0.229665	0.642677	0.0619321	0.590665	0.0939913	-0.204044	0.598477	0.34936	0.35676	0.298872	0.434663	-0.522274	0.149186	0.515664	0.155332	0.0624065	0.873278	0.732521	0.0247952	0.394795	0.293005	0.305579	0.423909	-0.160883	0.67924
ENSG00000090447	TFAP4	7023	blue	-0.876846	0.00190954	0.861981	0.00280257	-0.7215	0.0282224	0.672053	0.0473837	-0.707904	0.0328593	0.75606	0.0184194	-0.541481	0.132147	-0.342627	0.366734	0.324961	0.393518	0.509188	0.161492	0.589572	0.0947546	-0.528026	0.143956	-0.340478	0.369944	0.0211219	0.956987	-0.314225	0.410224	-0.31039	0.41627	0.432566	0.244882	-0.273934	0.475676	0.187256	0.629496	-0.570292	0.10885	-0.661273	0.0524358	-0.0279322	0.943134	-0.016765	0.965855
ENSG00000268573	RP11-158H5.7	NA	blue	-0.876403	0.00193283	0.842399	0.00437023	-0.850954	0.00362651	0.682681	0.0427184	-0.561399	0.115753	0.258452	0.50192	-0.27302	0.477208	-0.348909	0.357424	0.644684	0.0608591	0.64832	0.0589447	0.58434	0.0984628	-0.21226	0.583495	-0.195008	0.615108	0.689091	0.0400534	-0.311901	0.413883	-0.464912	0.207326	0.190436	0.623581	-0.146718	0.706418	0.323056	0.396459	-0.211494	0.584886	-0.0549947	0.888248	-0.433839	0.243341	-0.158939	0.68295
ENSG00000161914	ZNF653	115950	blue	0.876295	0.00193851	-0.866346	0.00251565	0.830818	0.0055347	-0.669413	0.0485907	0.432469	0.245001	-0.466466	0.205608	0.422759	0.25694	0.538433	0.13477	-0.383301	0.30854	-0.393051	0.295336	-0.39744	0.289488	0.242481	0.529589	0.614582	0.0782196	-0.53957	0.133788	0.202939	0.600503	0.15561	0.689321	-0.442445	0.233051	0.324309	0.394523	-0.400364	0.285625	0.298855	0.43469	0.273404	0.476564	0.144867	0.709992	0.0188866	0.961536
ENSG00000106003	LFNG	3955	blue	-0.876229	0.00194201	0.94184	0.000147543	-0.949415	9.12123e-05	0.571814	0.107694	-0.467596	0.204363	0.432001	0.24557	-0.307351	0.421087	-0.271241	0.480199	0.519544	0.151707	0.363321	0.336508	0.480261	0.190704	-0.568608	0.110137	-0.514857	0.156092	0.283204	0.460244	-0.434748	0.242243	-0.300703	0.431714	0.474875	0.196448	-0.421612	0.258371	-0.0202157	0.958831	-0.700631	0.0355315	-0.380532	0.312343	-0.358471	0.343477	0.197527	0.610456
ENSG00000130811	EIF3G	8666	blue	0.876097	0.00194899	-0.950733	8.32689e-05	0.876084	0.00194972	-0.418283	0.262547	0.591033	0.0937347	-0.392815	0.295651	0.226691	0.557511	0.163405	0.674432	-0.537111	0.135917	-0.404675	0.27998	-0.544787	0.129336	0.476762	0.194425	0.54322	0.130664	-0.469222	0.20258	0.570337	0.108815	0.17095	0.660113	-0.544792	0.129332	0.22496	0.560604	-0.20397	0.598613	0.464334	0.207967	0.243676	0.527499	0.455252	0.218185	-0.132879	0.733253
ENSG00000140948	ZCCHC14	23174	blue	-0.875991	0.00195466	0.974247	8.80013e-06	-0.898827	0.000981193	0.653261	0.056405	-0.560709	0.1163	0.544495	0.129583	-0.350476	0.355121	-0.256762	0.50482	0.457046	0.216144	0.45475	0.218756	0.552417	0.122986	-0.471517	0.200077	-0.504678	0.165864	0.204792	0.597108	-0.289472	0.449934	-0.183385	0.636723	0.536205	0.136707	-0.345591	0.362326	0.0818986	0.834087	-0.678657	0.0444485	-0.47384	0.197563	-0.253266	0.51084	0.25249	0.512181
ENSG00000029725	RABEP1	9135	blue	-0.875911	0.00195891	0.948238	9.87479e-05	-0.808076	0.00840515	0.565617	0.112447	-0.736414	0.0236536	0.430104	0.247881	-0.233887	0.544718	-0.157144	0.686383	0.555062	0.120828	0.637502	0.0647544	0.65219	0.0569494	-0.271694	0.479436	-0.367626	0.330379	0.522267	0.149193	-0.387311	0.303074	-0.148872	0.702266	0.45751	0.215619	-0.0766743	0.844564	0.37974	0.313435	-0.29998	0.432878	-0.196737	0.611914	-0.435696	0.2411	0.073154	0.851635
ENSG00000100949	RABGGTA	5875	blue	0.875831	0.00196316	-0.92164	0.000410489	0.922236	0.000399913	-0.494668	0.17581	0.505564	0.165	-0.248964	0.518288	0.206775	0.593484	0.224021	0.562285	-0.635478	0.0658801	-0.440005	0.235944	-0.53754	0.135544	0.390126	0.299266	0.461292	0.211359	-0.626379	0.0710905	0.496946	0.173517	0.295945	0.439393	-0.428916	0.249334	0.227815	0.555506	-0.196483	0.612383	0.392862	0.295588	0.100345	0.797286	0.51334	0.157527	-0.0552266	0.887779
ENSG00000167461	RAB8A	4218	blue	0.8758	0.00196481	-0.896376	0.00106431	0.796059	0.010266	-0.601539	0.0865992	0.622683	0.0732788	-0.724905	0.0271323	0.460482	0.212268	0.355701	0.34749	-0.308011	0.420038	-0.396462	0.290786	-0.447242	0.22742	0.594987	0.0910084	0.531979	0.140425	-0.0529105	0.892463	0.397784	0.289032	0.189789	0.624783	-0.495063	0.17541	0.4233	0.256267	-0.119501	0.759434	0.657768	0.0541495	0.602654	0.085862	0.133635	0.73178	-0.121105	0.756282
ENSG00000204172	AGAP10	729092	blue	-0.875551	0.00197815	0.944991	0.000121789	-0.768038	0.0156411	0.498665	0.171798	-0.709834	0.0321729	0.44269	0.232762	-0.26597	0.489104	-0.157047	0.68657	0.500981	0.169499	0.593612	0.0919513	0.71722	0.0296324	-0.247027	0.521654	-0.371053	0.32554	0.523727	0.147855	-0.400916	0.284899	-0.161354	0.678341	0.514163	0.156748	0.0251267	0.948839	0.44004	0.235902	-0.256186	0.50581	-0.276434	0.471492	-0.315144	0.408782	0.0226521	0.953873
ENSG00000173334	TRIB1	10221	blue	0.875271	0.00199321	-0.951272	8.01714e-05	0.824717	0.00622582	-0.572535	0.107148	0.674803	0.0461465	-0.454651	0.218869	0.144574	0.710558	0.217259	0.574446	-0.465105	0.207112	-0.722155	0.0280103	-0.626551	0.0709898	0.2342	0.544164	0.232292	0.547544	-0.476876	0.194303	0.38184	0.310544	0.245332	0.524607	-0.30891	0.418613	0.102908	0.792199	-0.330926	0.384375	0.364642	0.334621	0.275974	0.47226	0.401054	0.284719	-0.0901033	0.81768
ENSG00000075624	ACTB	60	blue	0.875261	0.0019937	-0.781139	0.0129394	0.906616	0.000747124	-0.734635	0.024171	0.511863	0.15893	-0.349409	0.356688	0.345688	0.362183	0.527532	0.144401	-0.605833	0.0837821	-0.462576	0.209924	-0.202456	0.601389	0.444878	0.230186	0.490008	0.180552	-0.595178	0.090878	0.395356	0.292257	0.341728	0.368074	-0.16055	0.679875	0.591137	0.0936623	-0.181406	0.640428	0.342073	0.367559	-0.0322492	0.934359	0.563556	0.114055	0.102992	0.792032
ENSG00000013810	TACC3	10460	blue	-0.875251	0.00199427	0.968603	1.75109e-05	-0.916278	0.000514739	0.644673	0.0608649	-0.490341	0.180211	0.47096	0.200683	-0.378947	0.314531	-0.25234	0.512439	0.500824	0.169654	0.404622	0.28005	0.609617	0.0813475	-0.466437	0.20564	-0.487172	0.183473	0.242289	0.529926	-0.270591	0.481292	-0.265616	0.489704	0.558447	0.118101	-0.298276	0.435624	0.0512581	0.895806	-0.679855	0.0439288	-0.477655	0.193472	-0.208481	0.59037	0.214662	0.57914
ENSG00000134899	ERCC5	2073	blue	-0.874923	0.002012	0.963103	3.06435e-05	-0.877953	0.00185221	0.59073	0.0939459	-0.584583	0.0982885	0.398414	0.288199	-0.297247	0.437286	-0.147147	0.705591	0.573436	0.10647	0.53698	0.136031	0.735902	0.0238017	-0.393082	0.295294	-0.302152	0.429389	0.350617	0.354913	-0.342704	0.366619	-0.350277	0.355413	0.4817	0.189185	-0.116186	0.765955	0.128668	0.74147	-0.548912	0.125879	-0.391153	0.297883	-0.29825	0.435665	0.122455	0.753633
ENSG00000108296	CWC25	54883	blue	0.874702	0.00202402	-0.925557	0.000344396	0.92576	0.0003412	-0.581998	0.10015	0.427272	0.251353	-0.492881	0.17762	0.370376	0.326493	0.334093	0.379561	-0.442891	0.232524	-0.321231	0.399287	-0.46934	0.202451	0.579943	0.101646	0.529647	0.142502	-0.208103	0.591059	0.396414	0.290849	0.31771	0.404766	-0.484881	0.185853	0.437739	0.238647	0.0218196	0.955567	0.728509	0.0260091	0.48693	0.183723	0.229137	0.55315	-0.174004	0.654344
ENSG00000176340	COX8A	1351	blue	0.874612	0.00202892	-0.852597	0.00349437	0.673424	0.0467644	-0.556383	0.11976	0.862839	0.00274451	-0.532149	0.140274	0.473319	0.198125	0.187371	0.629283	-0.554386	0.121378	-0.531705	0.140668	-0.659297	0.0533977	0.362474	0.33772	0.451965	0.221949	-0.471714	0.199864	0.422876	0.256795	0.126179	0.746336	-0.551722	0.123556	0.0348751	0.929025	-0.505364	0.165196	0.143423	0.712783	0.217229	0.574499	0.314122	0.410386	0.14644	0.706955
ENSG00000268927	FLJ00418	NA	blue	-0.874537	0.002033	0.892232	0.00121578	-0.930285	0.000275019	0.782551	0.0126683	-0.456231	0.21707	0.510143	0.160575	-0.5064	0.164187	-0.416714	0.264526	0.514189	0.156722	0.334754	0.378561	0.418824	0.261865	-0.554018	0.121677	-0.573916	0.106109	0.198007	0.609572	-0.206132	0.594658	-0.290523	0.448214	0.475444	0.195836	-0.539581	0.133778	-0.0152171	0.969006	-0.705837	0.0336047	-0.418178	0.262679	-0.21864	0.571955	0.147502	0.704907
hsa_miR_34a_5p	NA	NA	blue	0.874537	0.00203301	-0.960682	3.81846e-05	0.827699	0.00588114	-0.458688	0.214287	0.531693	0.140678	-0.54502	0.12914	0.240156	0.533667	0.31102	0.415274	-0.307917	0.420189	-0.445542	0.229407	-0.505125	0.165428	0.348352	0.358245	0.550196	0.124815	-0.379684	0.313512	0.429614	0.248479	0.0945816	0.80875	-0.519336	0.1519	0.222246	0.565469	-0.313625	0.411167	0.463777	0.208586	0.435274	0.241609	0.216778	0.575315	-0.164691	0.671986
ENSG00000128050	PAICS	10606	blue	-0.874506	0.00203473	0.960108	4.01503e-05	-0.927588	0.000313253	0.613744	0.078742	-0.518119	0.153032	0.454146	0.219447	-0.377621	0.316366	-0.212835	0.582452	0.55055	0.124522	0.366817	0.331526	0.578687	0.102567	-0.551048	0.124111	-0.52226	0.149199	0.236318	0.540422	-0.351833	0.353131	-0.263217	0.493781	0.57269	0.107032	-0.345607	0.362303	0.000500901	0.99898	-0.703305	0.0345333	-0.428486	0.249862	-0.295157	0.440671	0.217386	0.574215
ENSG00000168961	LGALS9	3965	blue	0.874494	0.00203537	-0.919862	0.000443239	0.746795	0.0207801	-0.496213	0.174253	0.796196	0.0102433	-0.548637	0.126108	0.231484	0.548979	0.214491	0.57945	-0.43437	0.242698	-0.615799	0.0774642	-0.527222	0.14468	0.310474	0.416137	0.456893	0.216318	-0.487323	0.183317	0.487693	0.182935	0.0340346	0.930732	-0.447585	0.22702	0.142746	0.714093	-0.468074	0.203838	0.243916	0.52708	0.212538	0.582991	0.433276	0.244022	-0.0472635	0.903895
ENSG00000165671	NSD1	64324	blue	-0.874462	0.00203711	0.908248	0.000703556	-0.666596	0.0499004	0.62443	0.0722391	-0.724984	0.0271072	0.817456	0.00712233	-0.366307	0.332251	-0.433703	0.243505	0.125035	0.748576	0.654397	0.0558307	0.512413	0.158407	-0.218728	0.571796	-0.406814	0.2772	0.215673	0.577311	-0.243355	0.52806	-0.0335405	0.931736	0.404123	0.2807	-0.171072	0.659882	0.524452	0.147193	-0.335323	0.377699	-0.594126	0.0915982	-0.00560791	0.988576	0.0491176	0.900139
ENSG00000183134	PTGDR2	11251	blue	0.874387	0.00204125	-0.767609	0.0157356	0.882776	0.00161636	-0.741928	0.0220967	0.593942	0.0917241	-0.371492	0.324924	0.490135	0.180421	0.430767	0.247072	-0.701819	0.0350856	-0.369255	0.328074	-0.27867	0.467765	0.588278	0.095664	0.547326	0.127202	-0.488885	0.181705	0.417989	0.262916	0.346684	0.360708	-0.300256	0.432433	0.578969	0.102359	-0.111496	0.775203	0.39295	0.295471	0.00456657	0.990697	0.547823	0.126786	0.128012	0.742752
hsa_miR_4667_5p	NA	NA	blue	-0.874342	0.00204372	0.860091	0.00293355	-0.698203	0.0364539	0.591449	0.0934459	-0.671236	0.0477549	0.623416	0.0728416	-0.628319	0.0699588	-0.337622	0.374231	0.410328	0.272667	0.313735	0.410995	0.589688	0.0946738	-0.418905	0.261763	-0.665478	0.0504262	0.315014	0.408986	-0.289694	0.44957	-0.0768704	0.84417	0.702018	0.0350114	-0.162115	0.67689	0.431478	0.246205	-0.304001	0.426428	-0.445804	0.2291	-0.028862	0.941244	-0.0729803	0.851984
ENSG00000164292	RHOBTB3	22836	blue	-0.874236	0.0020495	0.908559	0.000695472	-0.9565	5.41692e-05	0.668195	0.0491543	-0.441172	0.234558	0.412189	0.27028	-0.267633	0.486286	-0.368286	0.329444	0.509775	0.160928	0.478619	0.192444	0.428396	0.249972	-0.478737	0.192319	-0.380689	0.312127	0.332787	0.381542	-0.356849	0.345825	-0.393164	0.295185	0.288434	0.451634	-0.461985	0.210583	-0.00764124	0.984434	-0.656084	0.0549855	-0.324716	0.393895	-0.379531	0.313723	0.140023	0.719366
ENSG00000154305	MIA3	375056	blue	-0.874102	0.00205689	0.80894	0.00828097	-0.705773	0.0336282	0.738275	0.0231205	-0.742433	0.0219577	0.495329	0.175142	-0.370847	0.32583	-0.448254	0.226241	0.471433	0.200169	0.719912	0.0287403	0.492116	0.178397	-0.115243	0.767811	-0.304236	0.426053	0.634254	0.0665664	-0.227075	0.556825	-0.204424	0.597781	0.225735	0.559219	-0.145272	0.709209	0.599504	0.0879545	-0.0269127	0.945207	-0.0945203	0.808873	-0.320998	0.399647	-0.208972	0.589475
ENSG00000103490	PYCARD	29108	blue	0.874087	0.00205771	-0.83841	0.00475024	0.679804	0.0439506	-0.502008	0.168485	0.816823	0.00720443	-0.483401	0.187399	0.23471	0.543262	0.280052	0.465467	-0.458755	0.214212	-0.717243	0.0296247	-0.561193	0.115916	0.202664	0.601007	0.263531	0.493247	-0.639565	0.0636198	0.502635	0.167867	0.201174	0.603743	-0.264944	0.490844	0.0240245	0.951081	-0.596711	0.0898352	0.0250248	0.949046	0.109262	0.779616	0.427473	0.251106	0.194539	0.615976
ENSG00000023287	RB1CC1	9821	blue	-0.873819	0.00207251	0.727145	0.0264307	-0.867576	0.00243859	0.695072	0.0376662	-0.485225	0.185494	0.221948	0.566003	-0.375872	0.318796	-0.528422	0.1436	0.684888	0.0417884	0.463164	0.209269	0.299593	0.4335	-0.368357	0.329344	-0.38252	0.309609	0.765439	0.0162185	-0.416472	0.264832	-0.48895	0.181638	0.112589	0.773045	-0.428832	0.249437	0.273488	0.476423	-0.159214	0.682425	0.127974	0.742825	-0.539185	0.13412	-0.302303	0.429146
ENSG00000151474	FRMD4A	55691	blue	-0.873807	0.00207321	0.889939	0.00130572	-0.842666	0.00434555	0.803305	0.00911397	-0.458897	0.214051	0.637241	0.0648987	-0.567245	0.111186	-0.505895	0.164678	0.342883	0.366351	0.376316	0.318178	0.465145	0.207068	-0.41417	0.267753	-0.560992	0.116075	0.15172	0.696786	-0.0790289	0.839839	-0.224338	0.561717	0.500311	0.170162	-0.429622	0.24847	0.157024	0.686613	-0.617248	0.0765713	-0.577221	0.103647	0.0247885	0.949527	0.105107	0.78784
ENSG00000163558	PRKCI	5584	blue	-0.873575	0.00208606	0.989748	3.55632e-07	-0.838465	0.00474479	0.559601	0.11718	-0.686341	0.0411836	0.515672	0.155324	-0.27242	0.478217	-0.141874	0.715781	0.485289	0.185427	0.543353	0.130551	0.645155	0.0606085	-0.376717	0.317621	-0.462488	0.210022	0.331686	0.383217	-0.36598	0.332716	-0.0996609	0.798645	0.569688	0.10931	-0.159119	0.682607	0.24978	0.516871	-0.503014	0.167494	-0.376426	0.318026	-0.336338	0.376166	0.215098	0.578351
ENSG00000269711	CTD-3214H19.16	NA	blue	0.873407	0.00209545	-0.769393	0.0153457	0.765707	0.0161583	-0.691762	0.0389755	0.550293	0.124735	-0.358723	0.343114	0.479322	0.191699	0.516195	0.154833	-0.550584	0.124494	-0.458854	0.214099	-0.432035	0.245527	0.222075	0.565775	0.484438	0.186314	-0.716703	0.0298058	0.263136	0.493919	0.283007	0.46057	-0.326315	0.391435	0.233225	0.545891	-0.501653	0.168835	0.0548393	0.888562	0.0401557	0.918305	0.279754	0.465962	0.27512	0.473688
ENSG00000167676	PLIN4	729359	blue	-0.873368	0.00209763	0.92929	0.000288728	-0.861743	0.00281883	0.629253	0.0694181	-0.501027	0.169453	0.638334	0.0642953	-0.460041	0.212762	-0.369917	0.32714	0.344678	0.363681	0.322265	0.397683	0.456763	0.216465	-0.55176	0.123525	-0.617918	0.0761603	0.109614	0.77892	-0.305198	0.424517	-0.169209	0.66341	0.571375	0.108026	-0.438264	0.23802	0.0784944	0.840911	-0.705479	0.0337352	-0.584625	0.0982585	-0.106195	0.785684	0.199715	0.606426
ENSG00000128915	NARG2	79664	blue	-0.873361	0.00209801	0.966037	2.29956e-05	-0.757084	0.0181701	0.48991	0.180653	-0.696037	0.0372895	0.585174	0.0978655	-0.210175	0.587285	-0.241432	0.531427	0.320079	0.401075	0.61669	0.0769142	0.596537	0.0899532	-0.23338	0.545616	-0.430866	0.24695	0.417259	0.263838	-0.392168	0.296519	-0.0404364	0.917736	0.484408	0.186346	-0.0783118	0.841278	0.461437	0.211197	-0.325674	0.392421	-0.390103	0.299296	-0.25422	0.509193	0.126951	0.744827
ENSG00000105576	TNPO2	30000	blue	-0.873294	0.00210172	0.941232	0.000152918	-0.886786	0.0014368	0.6704	0.0481372	-0.607384	0.082779	0.521839	0.149586	-0.464295	0.20801	-0.206249	0.594443	0.562978	0.114509	0.375746	0.318973	0.581192	0.100735	-0.579441	0.102013	-0.544088	0.129928	0.17287	0.656485	-0.312084	0.413594	-0.217351	0.574279	0.606069	0.0836293	-0.358896	0.342864	0.0272868	0.944446	-0.684008	0.0421579	-0.438979	0.237166	-0.277071	0.470428	0.192697	0.619386
ENSG00000183049	CAMK1D	57118	blue	-0.873048	0.00211555	0.967117	2.05566e-05	-0.931034	0.000265015	0.600627	0.0872046	-0.47088	0.200771	0.463558	0.208829	-0.255285	0.507359	-0.289624	0.449686	0.448533	0.225917	0.460164	0.212625	0.515573	0.155417	-0.437636	0.238771	-0.455424	0.217989	0.296207	0.438968	-0.343943	0.364773	-0.257053	0.50432	0.444634	0.230472	-0.350656	0.354856	0.0638059	0.870456	-0.662498	0.0518455	-0.421023	0.259107	-0.298441	0.435358	0.234221	0.544127
ENSG00000125037	EMC3	55831	blue	0.872705	0.00213482	-0.862048	0.00279802	0.803251	0.00912218	-0.682558	0.0427706	0.471705	0.199874	-0.666286	0.0500459	0.644338	0.0610432	0.458489	0.214512	-0.334334	0.379196	-0.241468	0.531365	-0.486941	0.183712	0.564964	0.112955	0.62097	0.0743069	-0.0751592	0.847606	0.225909	0.558907	0.257407	0.503713	-0.593268	0.0921877	0.411158	0.271601	-0.115177	0.767941	0.643364	0.0615633	0.653045	0.0565143	-0.0757379	0.846444	-0.0391668	0.920312
ENSG00000124126	PREX1	57580	blue	0.872604	0.00214054	-0.982566	2.26506e-06	0.896757	0.00105108	-0.572805	0.106945	0.609143	0.08165	-0.410929	0.271895	0.269114	0.483784	0.140071	0.719274	-0.575381	0.105014	-0.490633	0.179911	-0.634901	0.0662028	0.414059	0.267895	0.46566	0.206498	-0.383718	0.307969	0.372101	0.324068	0.182783	0.63785	-0.554299	0.121448	0.205004	0.59672	-0.154869	0.690741	0.544507	0.129573	0.306789	0.421982	0.396669	0.290511	-0.211625	0.584648
ENSG00000135898	GPR55	9290	blue	0.872599	0.00214086	-0.932131	0.00025083	0.769536	0.0153147	-0.528397	0.143622	0.636001	0.0655882	-0.560439	0.116513	0.46108	0.211597	0.250049	0.516405	-0.423627	0.255861	-0.352448	0.352232	-0.601347	0.0867265	0.397288	0.28969	0.659798	0.0531529	-0.350555	0.355004	0.341582	0.368293	0.0321064	0.93465	-0.710013	0.0321097	0.156533	0.687553	-0.367986	0.329869	0.390537	0.298711	0.416922	0.264263	0.148238	0.703487	-0.086553	0.824773
ENSG00000120963	ZNF706	51123	blue	-0.872468	0.00214826	0.762042	0.0169942	-0.861676	0.00282346	0.801429	0.00940339	-0.392538	0.296023	0.337742	0.37405	-0.48298	0.18784	-0.639302	0.0637637	0.541232	0.13236	0.413545	0.268549	0.308465	0.419318	-0.279333	0.466661	-0.490582	0.179963	0.641125	0.0627706	-0.177494	0.64777	-0.383147	0.30875	0.225996	0.558753	-0.448312	0.226173	0.309705	0.417353	-0.238672	0.536275	-0.0762542	0.845407	-0.268411	0.484971	-0.204089	0.598395
ENSG00000257093	KIAA1147	NA	blue	-0.8723	0.0021578	0.777018	0.0137524	-0.742827	0.0218496	0.646852	0.0597127	-0.655885	0.0550849	0.452804	0.220984	-0.335758	0.377042	-0.525825	0.145945	0.456651	0.216593	0.576735	0.104007	0.29541	0.440259	-0.209814	0.587941	-0.478912	0.192133	0.715286	0.0302845	-0.372569	0.323411	-0.154764	0.690943	0.217154	0.574634	-0.313537	0.411305	0.568554	0.110179	-0.021617	0.955979	0.0185755	0.962169	-0.427199	0.251444	-0.214819	0.578855
ENSG00000197296	FITM2	128486	blue	-0.872218	0.00216249	0.971263	1.28796e-05	-0.747937	0.0204789	0.560933	0.116122	-0.727155	0.0264275	0.660074	0.0530181	-0.358139	0.343958	-0.180222	0.642647	0.348472	0.358068	0.569612	0.109368	0.709641	0.0322411	-0.355933	0.347153	-0.397327	0.289637	0.191392	0.621806	-0.317468	0.405144	-0.114317	0.769637	0.578347	0.102817	-0.07596	0.845998	0.319778	0.401544	-0.491245	0.179286	-0.575186	0.105159	-0.122036	0.754454	0.152442	0.695399
ENSG00000087074	PPP1R15A	23645	blue	0.87194	0.00217837	-0.970854	1.35269e-05	0.897091	0.00103958	-0.667199	0.0496183	0.492626	0.177879	-0.472991	0.19848	0.226302	0.558205	0.346599	0.360835	-0.403613	0.281365	-0.57747	0.103463	-0.530851	0.141427	0.248556	0.518996	0.407939	0.275745	-0.395328	0.292294	0.215367	0.577865	0.193983	0.617004	-0.392989	0.295419	0.269301	0.483468	-0.228615	0.55408	0.522028	0.149412	0.376496	0.317929	0.25742	0.50369	-0.210918	0.585934
ENSG00000154025	SLC5A10	125206	blue	-0.871622	0.00219668	0.964912	2.57436e-05	-0.893416	0.00117105	0.603219	0.0854902	-0.571839	0.107675	0.546861	0.127591	-0.319754	0.401581	-0.237698	0.537989	0.449466	0.224835	0.444787	0.230292	0.525915	0.145863	-0.515722	0.155277	-0.499361	0.171105	0.193416	0.618053	-0.366409	0.332106	-0.19046	0.623537	0.516612	0.154441	-0.363058	0.336884	0.0590907	0.879971	-0.688788	0.0401772	-0.464721	0.207538	-0.295683	0.439817	0.249089	0.51807
ENSG00000137332	DDR1	780	blue	-0.871621	0.00219675	0.960376	3.92234e-05	-0.882686	0.00162052	0.666844	0.0497842	-0.541144	0.132436	0.597488	0.0893093	-0.393777	0.294364	-0.308675	0.418986	0.399935	0.28619	0.415968	0.26547	0.506194	0.164387	-0.485833	0.184862	-0.554872	0.120983	0.152226	0.695815	-0.261306	0.497039	-0.151598	0.69702	0.55086	0.124266	-0.392805	0.295665	0.0858415	0.826195	-0.696313	0.0371824	-0.524962	0.146729	-0.186521	0.630866	0.25483	0.508144
ENSG00000035664	DAPK2	23604	blue	0.871471	0.00220539	-0.729266	0.0257772	0.843681	0.00425266	-0.620182	0.0747824	0.444418	0.230726	-0.250656	0.515354	0.54067	0.132842	0.501174	0.169308	-0.676686	0.0453116	-0.225613	0.559436	-0.332977	0.381255	0.47749	0.193647	0.620054	0.0748603	-0.698213	0.0364501	0.430499	0.247398	0.390325	0.298998	-0.377801	0.316117	0.412617	0.269734	-0.271864	0.47915	0.192238	0.620237	-0.0293603	0.940231	0.390259	0.299087	0.295141	0.440696
ENSG00000101266	CSNK2A1	1457	blue	-0.871451	0.00220653	0.981836	2.61274e-06	-0.870512	0.00226132	0.548932	0.125863	-0.507496	0.163125	0.452491	0.221344	-0.280092	0.465401	-0.231981	0.548096	0.437976	0.238364	0.47145	0.20015	0.653687	0.056189	-0.330705	0.384712	-0.4474	0.227236	0.363956	0.3356	-0.310079	0.416761	-0.209613	0.588308	0.546177	0.128165	-0.14795	0.704043	0.213186	0.581815	-0.533008	0.139514	-0.445418	0.229552	-0.200576	0.604843	0.186145	0.631569
ENSG00000012983	MAP4K5	11183	blue	-0.871247	0.00221838	0.845936	0.00405119	-0.7152	0.0303137	0.744255	0.0214606	-0.764693	0.0163868	0.486461	0.18421	-0.370853	0.325822	-0.347424	0.359614	0.51046	0.160272	0.745184	0.02121	0.616706	0.0769044	-0.124195	0.750222	-0.240187	0.533612	0.564242	0.113518	-0.193581	0.617748	-0.234497	0.543639	0.284067	0.458819	-0.063095	0.87189	0.538994	0.134285	-0.10353	0.790966	-0.168354	0.66503	-0.293883	0.442738	-0.14974	0.700594
ENSG00000107614	TRDMT1	1787	blue	-0.871064	0.00222898	0.840539	0.00454469	-0.736043	0.0237609	0.388716	0.30117	-0.528745	0.14331	0.568169	0.110474	-0.300915	0.431374	-0.474896	0.196425	0.232729	0.54677	0.380763	0.312025	0.339634	0.371208	-0.355543	0.34772	-0.596084	0.0902609	0.49823	0.172232	-0.550868	0.12426	-0.120256	0.75795	0.40386	0.281043	-0.272264	0.478478	0.468506	0.203364	-0.239679	0.534504	-0.329627	0.386357	-0.199738	0.606384	-0.0828182	0.832245
ENSG00000058063	ATP11B	23200	blue	-0.870935	0.00223653	0.736423	0.0236512	-0.789577	0.0113765	0.541511	0.132121	-0.608915	0.0817954	0.249133	0.517993	-0.394889	0.29288	-0.393281	0.295028	0.690977	0.0392903	0.406565	0.277524	0.382813	0.309208	-0.40493	0.279649	-0.472439	0.199078	0.789332	0.01142	-0.555119	0.120783	-0.36205	0.338327	0.281569	0.46295	-0.279411	0.466532	0.394595	0.293271	-0.0505811	0.897177	0.136127	0.726931	-0.551553	0.123695	-0.331668	0.383244
ENSG00000159459	UBR1	197131	blue	-0.870724	0.00224886	0.933852	0.000229662	-0.765492	0.0162065	0.530944	0.141344	-0.634256	0.0665655	0.445975	0.2289	-0.379399	0.313906	-0.191018	0.6225	0.492396	0.178113	0.49344	0.177052	0.755518	0.0185524	-0.266831	0.487643	-0.42209	0.257774	0.463906	0.208442	-0.313193	0.411847	-0.193198	0.618458	0.597131	0.089551	0.0303245	0.938271	0.403262	0.281825	-0.301946	0.429719	-0.369419	0.327843	-0.166726	0.668118	0.00706083	0.985616
ENSG00000270055	CTD-3092A11.2	NA	blue	-0.870634	0.00225413	0.784822	0.0122406	-0.611909	0.079894	0.556397	0.119748	-0.724877	0.0271412	0.572412	0.107241	-0.344643	0.363733	-0.484717	0.186023	0.291831	0.446079	0.680683	0.043572	0.499294	0.171173	-0.08894	0.820003	-0.299273	0.434016	0.634719	0.066305	-0.361192	0.339558	-0.193628	0.617662	0.231006	0.549827	-0.0258664	0.947335	0.736207	0.0237133	0.0754703	0.846981	-0.216118	0.576507	-0.17233	0.657504	-0.306172	0.422964
ENSG00000269235	HCCAT3	NA	blue	-0.870582	0.00225719	0.787308	0.0117834	-0.714207	0.0306522	0.832705	0.00533204	-0.634114	0.0666451	0.535758	0.137097	-0.385076	0.306113	-0.572849	0.106912	0.375389	0.31947	0.77754	0.0136477	0.486465	0.184206	-0.0653353	0.867373	-0.153678	0.693025	0.536394	0.136542	-0.101725	0.794547	-0.36002	0.341244	0.07759	0.842726	-0.184056	0.635469	0.528843	0.143222	-0.112514	0.773193	-0.239145	0.535443	-0.162757	0.675666	-0.234209	0.544148
ENSG00000166595	FAM96B	51647	blue	0.870406	0.00226754	-0.725705	0.0268805	0.581457	0.100542	-0.734583	0.0241863	0.88683	0.00143488	-0.632728	0.0674289	0.6214	0.0740479	0.397343	0.289616	-0.483913	0.186863	-0.639683	0.0635553	-0.593725	0.0918732	0.313002	0.412148	0.252226	0.512636	-0.403693	0.281262	0.285527	0.456411	0.31499	0.409024	-0.299031	0.434406	0.0918437	0.814208	-0.559851	0.116981	0.0392104	0.920224	0.262776	0.494531	0.161931	0.67724	0.393685	0.294487
ENSG00000115525	ST3GAL5	8869	blue	-0.870265	0.00227589	0.950955	8.19808e-05	-0.945219	0.000120053	0.525957	0.145824	-0.493383	0.17711	0.295634	0.439897	-0.214884	0.578738	-0.180957	0.641268	0.616816	0.0768366	0.443104	0.232272	0.582246	0.0999704	-0.44875	0.225665	-0.421125	0.258979	0.469226	0.202576	-0.45452	0.219019	-0.325795	0.392234	0.452973	0.22079	-0.254845	0.508117	0.0701001	0.857777	-0.55555	0.120433	-0.232825	0.5466	-0.46035	0.212415	0.152633	0.695033
ENSG00000099795	NDUFB7	4713	blue	0.87025	0.00227675	-0.802	0.00931454	0.801878	0.00933355	-0.748541	0.0203208	0.685425	0.041564	-0.335045	0.37812	0.418211	0.262637	0.353927	0.350072	-0.691917	0.0389137	-0.578361	0.102806	-0.499065	0.1714	0.291268	0.446999	0.367958	0.329908	-0.648501	0.0588501	0.285952	0.455711	0.307181	0.421357	-0.295126	0.440721	0.24328	0.528191	-0.375546	0.31925	0.153931	0.69254	-0.0235764	0.951993	0.475431	0.195851	0.182455	0.638464
ENSG00000135617	PRADC1	84279	blue	0.870141	0.00228322	-0.782195	0.0127363	0.737456	0.0233542	-0.752768	0.0192368	0.528482	0.143547	-0.529918	0.14226	0.422602	0.257136	0.666024	0.0501691	-0.32081	0.399939	-0.561001	0.116068	-0.312079	0.413602	0.113629	0.770994	0.472607	0.198896	-0.613858	0.0786707	0.155341	0.689837	0.179178	0.644607	-0.2218	0.566269	0.319871	0.401399	-0.576238	0.104376	0.0870637	0.823752	0.178127	0.64658	0.155619	0.689304	0.192902	0.619006
ENSG00000227218	RP11-203J24.8	NA	blue	-0.870066	0.00228767	0.940303	0.000161396	-0.935617	0.000209285	0.687904	0.0405388	-0.470754	0.200908	0.481723	0.189161	-0.390238	0.299115	-0.304075	0.42631	0.505049	0.165503	0.388289	0.301748	0.513537	0.15734	-0.525188	0.146523	-0.498171	0.172291	0.203002	0.600388	-0.273365	0.476629	-0.290698	0.447929	0.493191	0.177305	-0.424076	0.255303	-0.0223122	0.954565	-0.731505	0.0250991	-0.452533	0.221296	-0.251687	0.513568	0.216692	0.57547
hsa_miR_193a_5p	NA	NA	blue	-0.870005	0.00229128	0.76942	0.0153399	-0.782765	0.0126276	0.654934	0.055561	-0.484112	0.186655	0.645988	0.0601677	-0.741032	0.0223451	-0.520904	0.150448	0.396396	0.290874	0.112509	0.773202	0.341082	0.36904	-0.71788	0.029412	-0.720381	0.0285866	0.109864	0.778426	-0.357812	0.34443	-0.296655	0.438242	0.562202	0.115119	-0.552088	0.123256	0.0855933	0.826692	-0.582333	0.0999079	-0.52621	0.145595	-0.0135806	0.972338	-0.10699	0.78411
ENSG00000155189	AGPAT5	55326	blue	-0.869879	0.00229876	0.911209	0.000629116	-0.950743	8.32123e-05	0.706059	0.0335243	-0.393139	0.295218	0.467754	0.20419	-0.433244	0.244061	-0.395597	0.291936	0.489644	0.180926	0.312151	0.413488	0.429044	0.249177	-0.54308	0.130783	-0.569655	0.109336	0.226699	0.557497	-0.256908	0.504568	-0.304038	0.426369	0.479696	0.191302	-0.5098	0.160904	-0.0358647	0.927015	-0.729188	0.0258009	-0.432669	0.244757	-0.221607	0.566616	0.183096	0.637263
ENSG00000143353	LYPLAL1	127018	blue	-0.869834	0.00230146	0.95614	5.57342e-05	-0.918532	0.000468902	0.616828	0.0768297	-0.598521	0.0886134	0.377549	0.316467	-0.225692	0.559295	-0.175731	0.651088	0.60465	0.0845522	0.551011	0.124141	0.580663	0.10112	-0.415348	0.266256	-0.375653	0.319102	0.405898	0.278389	-0.378736	0.314823	-0.267142	0.487118	0.418716	0.262001	-0.269916	0.48243	0.104219	0.7896	-0.55104	0.124118	-0.241224	0.531792	-0.477166	0.193992	0.182362	0.638638
ENSG00000180787	ZFP3	124961	blue	-0.86979	0.00230408	0.951999	7.61126e-05	-0.821323	0.00663466	0.612454	0.0795507	-0.658752	0.0536651	0.453178	0.220556	-0.389636	0.299927	-0.111401	0.77539	0.575584	0.104863	0.531099	0.141206	0.803655	0.00906056	-0.395895	0.291539	-0.310424	0.416215	0.29102	0.447403	-0.295914	0.439443	-0.313248	0.41176	0.558394	0.118144	-0.0488496	0.900682	0.177625	0.647525	-0.514456	0.156471	-0.442048	0.23352	-0.221646	0.566545	0.089749	0.818388
ENSG00000135046	ANXA1	301	blue	0.86974	0.00230706	-0.916992	0.000499885	0.909137	0.000680595	-0.646388	0.0599569	0.540252	0.133201	-0.503067	0.167443	0.471582	0.200008	0.247504	0.520823	-0.557284	0.119034	-0.302696	0.428516	-0.511937	0.15886	0.651932	0.057081	0.574734	0.105497	-0.155496	0.689539	0.362715	0.337375	0.268351	0.485071	-0.578649	0.102594	0.444368	0.230784	0.0492529	0.899865	0.735139	0.0240238	0.439661	0.236353	0.284741	0.457707	-0.178422	0.646027
ENSG00000255445	RP11-573M3.3	NA	blue	-0.869526	0.00231983	0.6951	0.0376551	-0.72648	0.0266376	0.785447	0.0121245	-0.589896	0.0945283	0.340889	0.369329	-0.572819	0.106935	-0.506815	0.163784	0.632954	0.0673002	0.5545	0.121285	0.557385	0.118953	-0.269269	0.483521	-0.185093	0.633532	0.621891	0.0737529	-0.227852	0.555439	-0.590822	0.0938816	0.155456	0.689615	-0.165965	0.669564	0.396221	0.291107	-0.0710358	0.855894	-0.101517	0.79496	-0.219356	0.570665	-0.46073	0.211989
ENSG00000265177	LINC-PINT	NA	blue	0.869457	0.00232396	-0.909059	0.000682594	0.955588	5.81946e-05	-0.658096	0.0539879	0.422517	0.257242	-0.463771	0.208592	0.380076	0.312972	0.367739	0.330219	-0.498047	0.172415	-0.320723	0.400075	-0.389523	0.30008	0.587831	0.0959786	0.567778	0.110775	-0.235384	0.542072	0.349947	0.355897	0.296503	0.43849	-0.44984	0.224402	0.540618	0.132887	0.0558496	0.88652	0.734357	0.0242525	0.389733	0.299796	0.311841	0.413977	-0.191856	0.620944
ENSG00000162825	NBPF8	284565	blue	-0.869455	0.0023241	0.890655	0.00127715	-0.78492	0.0122223	0.433265	0.244036	-0.546695	0.12773	0.37516	0.319789	-0.360979	0.339864	-0.256245	0.505708	0.497247	0.173215	0.365887	0.332848	0.623936	0.0725321	-0.334022	0.379669	-0.531797	0.140587	0.571519	0.107917	-0.451434	0.222561	-0.208747	0.589885	0.576058	0.10451	-0.0608315	0.876457	0.394637	0.293216	-0.253976	0.509615	-0.262804	0.494484	-0.23713	0.53899	-0.0604486	0.877229
ENSG00000187726	DNAJB13	374407	blue	-0.868966	0.00235354	0.969144	1.6486e-05	-0.844216	0.00420428	0.624895	0.0719644	-0.592736	0.0925548	0.627237	0.0705888	-0.400099	0.285974	-0.253422	0.510571	0.382261	0.309965	0.427899	0.250582	0.57115	0.108197	-0.47825	0.192838	-0.53999	0.133426	0.127555	0.743645	-0.281889	0.46242	-0.123206	0.752161	0.600638	0.0871974	-0.307844	0.420304	0.129841	0.739178	-0.67014	0.0482562	-0.56811	0.11052	-0.151941	0.696361	0.24935	0.517617
ENSG00000143412	ANXA9	8416	blue	-0.868898	0.00235763	0.963188	3.03985e-05	-0.803127	0.00914109	0.471773	0.1998	-0.683517	0.0423647	0.506582	0.16401	-0.255733	0.506588	-0.101455	0.795083	0.466834	0.205201	0.553501	0.122099	0.720658	0.0284961	-0.420509	0.259751	-0.322113	0.397919	0.292005	0.445796	-0.468534	0.203334	-0.246857	0.52195	0.509985	0.160727	-0.0690579	0.859874	0.212865	0.582398	-0.506948	0.163656	-0.450666	0.223446	-0.292557	0.444896	0.126059	0.746571
ENSG00000206190	ATP10A	57194	blue	-0.868406	0.00238756	0.863149	0.00272374	-0.740309	0.0225468	0.609091	0.081683	-0.536054	0.136838	0.793013	0.0107783	-0.492704	0.177799	-0.515529	0.155459	0.140089	0.71924	0.384891	0.306366	0.388523	0.301431	-0.472589	0.198915	-0.552239	0.123132	0.0685075	0.860982	-0.304206	0.4261	-0.161485	0.67809	0.453038	0.220716	-0.407425	0.27641	0.251545	0.513814	-0.567382	0.111081	-0.687955	0.0405177	0.0616907	0.874723	0.0558976	0.886422
ENSG00000142507	PSMB6	5694	blue	0.868173	0.00240179	-0.919537	0.00044942	0.805292	0.00881397	-0.66707	0.0496783	0.670598	0.0480467	-0.627475	0.0704496	0.542375	0.131384	0.206107	0.594704	-0.485178	0.185543	-0.39399	0.29408	-0.642741	0.0618978	0.578614	0.10262	0.494529	0.175949	-0.0650706	0.867906	0.287647	0.452925	0.220589	0.568445	-0.627651	0.0703476	0.281878	0.462439	-0.0837496	0.830381	0.659145	0.0534724	0.568987	0.109847	0.136132	0.726921	-0.13333	0.732374
ENSG00000162520	SYNC	81493	blue	-0.868065	0.00240841	0.967974	1.87581e-05	-0.898649	0.000987059	0.537762	0.135351	-0.561031	0.116044	0.344202	0.364388	-0.167667	0.666333	-0.184825	0.634032	0.553444	0.122145	0.549559	0.125342	0.600768	0.0871113	-0.313357	0.411589	-0.397017	0.29005	0.516683	0.154375	-0.396599	0.290603	-0.219074	0.571171	0.441257	0.234457	-0.170863	0.660278	0.221679	0.566487	-0.446955	0.227754	-0.219937	0.569617	-0.442898	0.232516	0.165373	0.670688
ENSG00000180370	PAK2	5062	blue	-0.868042	0.00240983	0.962549	3.22662e-05	-0.933201	0.000237508	0.566765	0.111557	-0.503304	0.167209	0.324253	0.394609	-0.237062	0.53911	-0.174892	0.65267	0.598788	0.0884339	0.47603	0.195208	0.632882	0.0673413	-0.411016	0.271783	-0.386587	0.304057	0.424832	0.254366	-0.379388	0.313922	-0.323083	0.396418	0.467499	0.20447	-0.215751	0.577171	0.0794196	0.839056	-0.571268	0.108107	-0.292093	0.445652	-0.395088	0.292614	0.171481	0.659109
ENSG00000133422	MORC2	22880	blue	-0.868021	0.00241114	0.916721	0.000505485	-0.670516	0.0480839	0.57637	0.104278	-0.723135	0.0276954	0.746889	0.0207553	-0.412061	0.270445	-0.286674	0.454523	0.228603	0.554101	0.609159	0.0816396	0.699456	0.035976	-0.305274	0.424396	-0.304351	0.425869	0.143539	0.712559	-0.280534	0.464667	-0.182205	0.638931	0.481535	0.189358	-0.0412296	0.916127	0.399978	0.286134	-0.420022	0.260361	-0.674515	0.0462754	0.0342369	0.930321	0.0278342	0.943333
ENSG00000164187	LMBRD2	92255	blue	-0.86797	0.00241427	0.785204	0.0121696	-0.656926	0.0545663	0.644352	0.0610357	-0.678944	0.0443233	0.557315	0.119009	-0.266313	0.488522	-0.554227	0.121507	0.277376	0.46992	0.7782	0.0135158	0.428411	0.249954	-0.031545	0.93579	-0.209095	0.589251	0.643311	0.0615922	-0.291145	0.4472	-0.243562	0.527697	0.0791424	0.839612	-0.115118	0.768059	0.685209	0.0416544	0.0306913	0.937525	-0.182276	0.638797	-0.22537	0.559872	-0.26434	0.49187
ENSG00000131127	ZNF141	7700	blue	-0.867969	0.00241433	0.982601	2.24904e-06	-0.883145	0.0015992	0.541024	0.132538	-0.57304	0.106768	0.438889	0.237273	-0.328062	0.388753	-0.131492	0.735957	0.541018	0.132543	0.411044	0.271747	0.671186	0.0477778	-0.461076	0.211601	-0.502173	0.168322	0.305104	0.424667	-0.369448	0.327802	-0.193303	0.618263	0.631289	0.068248	-0.185733	0.632336	0.119974	0.758503	-0.599102	0.0882234	-0.411861	0.2707	-0.290288	0.448599	0.216868	0.575151
ENSG00000049192	ADAMTS6	11174	blue	-0.867875	0.00242013	0.957129	5.1508e-05	-0.892669	0.00119911	0.617662	0.076317	-0.49667	0.173793	0.544846	0.129287	-0.416693	0.264553	-0.273799	0.475901	0.436849	0.239714	0.337876	0.373849	0.545192	0.128994	-0.528835	0.143229	-0.57878	0.102498	0.16166	0.677758	-0.297504	0.436871	-0.193047	0.618738	0.60741	0.0827622	-0.362497	0.337686	0.0434394	0.911645	-0.715268	0.0302906	-0.532813	0.139686	-0.168634	0.6645	0.239419	0.534962
ENSG00000172057	ORMDL3	94103	blue	-0.867682	0.00243202	0.946625	0.000109768	-0.888648	0.00135834	0.744732	0.0213318	-0.503958	0.166569	0.541582	0.13206	-0.336359	0.376135	-0.355685	0.347514	0.406741	0.277296	0.552002	0.123326	0.547673	0.126912	-0.352043	0.352824	-0.36583	0.332929	0.218987	0.571329	-0.162117	0.676886	-0.275804	0.472545	0.389661	0.299893	-0.33422	0.379369	0.107009	0.784073	-0.64496	0.0607125	-0.495759	0.174709	-0.174064	0.654231	0.202282	0.601709
ENSG00000099817	POLR2E	5434	blue	0.867583	0.00243816	-0.809179	0.00824681	0.745757	0.0210564	-0.572619	0.107086	0.561813	0.115426	-0.3994	0.286897	0.286396	0.454982	0.497192	0.17327	-0.412165	0.270312	-0.564759	0.113115	-0.408303	0.275274	0.12476	0.749114	0.427169	0.25148	-0.750711	0.0197592	0.352153	0.352663	0.201203	0.603691	-0.257331	0.503844	0.168614	0.664537	-0.590914	0.093818	0.0201645	0.958935	0.0670932	0.863831	0.313944	0.410666	0.199177	0.607416
ENSG00000188206	HNRNPU-AS1	284702	blue	-0.867418	0.00244842	0.838035	0.00478705	-0.849508	0.00374556	0.687181	0.040836	-0.537142	0.13589	0.285179	0.456984	-0.222553	0.564917	-0.421942	0.257958	0.572208	0.107395	0.65491	0.0555731	0.464827	0.20742	-0.155592	0.689355	-0.270989	0.480622	0.729182	0.0258028	-0.29042	0.448383	-0.355593	0.347647	0.158523	0.683747	-0.222442	0.565116	0.383386	0.308423	-0.173957	0.654434	-0.0071429	0.985449	-0.458176	0.214866	-0.11556	0.767186
ENSG00000224672	AC007272.3	NA	blue	0.86712	0.00246695	-0.689148	0.0400306	0.58405	0.0986703	-0.796193	0.0102438	0.739658	0.0227294	-0.723712	0.0275112	0.650483	0.0578241	0.575484	0.104937	-0.315449	0.408303	-0.643521	0.0614797	-0.525103	0.146601	0.319634	0.401768	0.137913	0.723462	-0.244516	0.526031	0.204029	0.598506	0.479303	0.191718	-0.139114	0.721131	0.19594	0.613385	-0.458566	0.214424	0.170882	0.660242	0.475057	0.196253	-0.0472267	0.903969	0.424712	0.254514
ENSG00000159579	RSPRY1	89970	blue	-0.866787	0.0024878	0.974813	8.14702e-06	-0.854889	0.00331566	0.497154	0.173309	-0.593888	0.0917617	0.431857	0.245744	-0.191865	0.620928	-0.144287	0.711112	0.479394	0.191622	0.564701	0.11316	0.683929	0.042191	-0.355151	0.348289	-0.318243	0.403934	0.374302	0.320986	-0.421716	0.258241	-0.26493	0.490867	0.459334	0.213558	-0.101584	0.794826	0.194926	0.61526	-0.512319	0.158497	-0.390548	0.298697	-0.32702	0.39035	0.162427	0.676295
ENSG00000141682	PMAIP1	5366	blue	0.866556	0.00250237	-0.92302	0.000386277	0.933251	0.000236906	-0.680113	0.0438173	0.44309	0.232289	-0.433761	0.243435	0.424212	0.255134	0.283555	0.459664	-0.548293	0.126394	-0.362229	0.33807	-0.573917	0.106109	0.542258	0.131483	0.446351	0.22846	-0.206646	0.593719	0.274464	0.474787	0.383747	0.307929	-0.49375	0.176738	0.375349	0.319525	0.0580305	0.882113	0.732032	0.0249412	0.464204	0.208112	0.219304	0.570758	-0.162003	0.677103
ENSG00000141068	KSR1	8844	blue	0.866523	0.00250442	-0.956361	5.47681e-05	0.895397	0.00109882	-0.651682	0.0572087	0.556364	0.119775	-0.486251	0.184427	0.33449	0.37896	0.209951	0.587693	-0.510146	0.160572	-0.495361	0.17511	-0.627279	0.0705639	0.470567	0.201111	0.368575	0.329036	-0.205242	0.596285	0.296896	0.437854	0.309307	0.417983	-0.4738	0.197606	0.280038	0.465491	-0.0299464	0.939039	0.682648	0.0427326	0.470167	0.201547	0.264416	0.491742	-0.203854	0.598825
ENSG00000137944	CCBL2	56267	blue	-0.866502	0.00250578	0.958606	4.56273e-05	-0.879071	0.00179557	0.501179	0.169302	-0.564648	0.113201	0.37929	0.314057	-0.157043	0.686578	-0.229647	0.552242	0.495727	0.174741	0.518446	0.152728	0.516101	0.154921	-0.304284	0.425976	-0.489925	0.180637	0.547995	0.126643	-0.431229	0.246509	-0.124092	0.750422	0.455837	0.217518	-0.211659	0.584587	0.291234	0.447054	-0.394524	0.293367	-0.190753	0.622993	-0.451361	0.222645	0.165872	0.66974
ENSG00000057657	PRDM1	639	blue	0.86646	0.00250845	-0.960743	3.79799e-05	0.939686	0.000167205	-0.658365	0.0538554	0.491086	0.179449	-0.432613	0.244826	0.225061	0.560423	0.301653	0.430189	-0.485805	0.184891	-0.517342	0.153758	-0.479351	0.191668	0.378142	0.315645	0.443554	0.231742	-0.358971	0.342756	0.291287	0.446967	0.22343	0.563345	-0.395935	0.291486	0.374711	0.320415	-0.0934431	0.811019	0.613901	0.0786437	0.321039	0.399584	0.374673	0.320468	-0.244805	0.525527
ENSG00000257497	RP11-585P4.5	NA	blue	-0.866438	0.00250984	0.739791	0.0226918	-0.798589	0.00985313	0.643844	0.0613068	-0.461013	0.211672	0.437375	0.239083	-0.521574	0.14983	-0.625085	0.0718519	0.46043	0.212325	0.257117	0.50421	0.184157	0.63528	-0.41318	0.269015	-0.729882	0.0255894	0.604429	0.0846971	-0.364773	0.334434	-0.186895	0.630169	0.369271	0.328052	-0.515226	0.155743	0.38114	0.311506	-0.194645	0.615779	-0.0728943	0.852157	-0.292332	0.445262	-0.204125	0.59833
ENSG00000213214	ARHGEF35	445328	blue	-0.866297	0.00251872	0.919003	0.000459695	-0.909114	0.000681193	0.491425	0.179102	-0.42573	0.253255	0.30209	0.429488	-0.162846	0.675497	-0.330818	0.384539	0.491644	0.178878	0.451634	0.22233	0.459916	0.212903	-0.304686	0.425333	-0.47605	0.195186	0.616522	0.0770178	-0.441281	0.234428	-0.249795	0.516845	0.375813	0.318879	-0.260176	0.498969	0.249642	0.51711	-0.386453	0.304239	-0.166702	0.668163	-0.415266	0.26636	0.0849442	0.82799
hsa_miR_21_5p	NA	NA	blue	0.866246	0.00252197	-0.979278	4.13313e-06	0.887099	0.00142338	-0.568825	0.109971	0.50896	0.161712	-0.476317	0.194901	0.169896	0.662108	0.299093	0.434306	-0.379398	0.313907	-0.549566	0.125336	-0.511227	0.159537	0.283354	0.459997	0.447864	0.226695	-0.401732	0.283827	0.321156	0.399403	0.141845	0.715838	-0.423978	0.255425	0.258254	0.502259	-0.23683	0.539519	0.518746	0.152448	0.366873	0.331447	0.305713	0.423695	-0.238845	0.53597
ENSG00000185344	ATP6V0A2	23545	blue	-0.866014	0.00253671	0.971083	1.31609e-05	-0.872932	0.00212202	0.708914	0.0324987	-0.588021	0.0958445	0.471656	0.199926	-0.355707	0.347481	-0.214579	0.579291	0.526135	0.145664	0.54043	0.133047	0.672243	0.0472973	-0.332571	0.381871	-0.40295	0.282232	0.299955	0.432917	-0.174257	0.653868	-0.210027	0.587553	0.528327	0.143686	-0.194349	0.616327	0.169158	0.663505	-0.562792	0.114654	-0.410367	0.272617	-0.236234	0.540571	0.202981	0.600426
ENSG00000082805	ERC1	23085	blue	-0.865898	0.00254413	0.683644	0.0423112	-0.580985	0.100886	0.747444	0.0206086	-0.632949	0.0673032	0.66125	0.0524473	-0.591162	0.0936455	-0.708433	0.0326701	0.237974	0.537502	0.594854	0.0910995	0.406514	0.27759	-0.140344	0.718744	-0.300798	0.431562	0.489378	0.181198	-0.170522	0.660923	-0.329596	0.386404	0.153134	0.694071	-0.186421	0.631053	0.670671	0.0480132	0.030149	0.938628	-0.335008	0.378175	0.0604681	0.87719	-0.451001	0.223059
ENSG00000265590	AP000275.65	NA	blue	0.865604	0.0025629	-0.691741	0.038984	0.833753	0.00522174	-0.853896	0.00339228	0.394412	0.293516	-0.42468	0.254554	0.462042	0.21052	0.756722	0.018258	-0.448403	0.226068	-0.511042	0.159714	-0.195361	0.614456	0.324801	0.393765	0.31057	0.415985	-0.526962	0.144916	0.207028	0.593021	0.537655	0.135444	0.0274493	0.944116	0.571991	0.10756	-0.235456	0.541944	0.285319	0.456754	0.135826	0.727517	0.258204	0.502345	0.290957	0.447506
ENSG00000149531	FRG1B	100134091	blue	-0.865555	0.00256606	0.957512	4.99337e-05	-0.839314	0.00466219	0.425745	0.253237	-0.651367	0.0573698	0.493635	0.176854	-0.258913	0.50113	-0.12149	0.755527	0.482773	0.188057	0.418665	0.262066	0.573234	0.106622	-0.52316	0.148374	-0.526658	0.14519	0.314017	0.410551	-0.552396	0.123003	-0.133125	0.732773	0.582865	0.0995237	-0.222811	0.564455	0.170032	0.66185	-0.541321	0.132284	-0.364307	0.335098	-0.391841	0.296958	0.184298	0.635016
ENSG00000115350	POLE4	56655	blue	0.865424	0.00257449	-0.870467	0.00226399	0.897226	0.00103495	-0.77548	0.0140645	0.443725	0.231541	-0.494127	0.176356	0.611418	0.0802036	0.381167	0.311469	-0.546618	0.127795	-0.262784	0.494518	-0.515794	0.155209	0.582059	0.100106	0.567105	0.111294	-0.156333	0.687937	0.17278	0.656655	0.347085	0.360116	-0.558037	0.118429	0.456589	0.216664	0.0299079	0.939117	0.701611	0.0351635	0.481474	0.189423	0.109169	0.779799	-0.0862008	0.825477
ENSG00000108510	MED13	9969	blue	-0.865365	0.00257828	0.763916	0.0165632	-0.771687	0.014854	0.643918	0.0612673	-0.643081	0.0617154	0.36469	0.334552	-0.265079	0.490615	-0.488753	0.181841	0.531238	0.141083	0.628561	0.0698182	0.308084	0.419923	-0.215162	0.578235	-0.362745	0.337331	0.763164	0.0167353	-0.414097	0.267846	-0.264519	0.491566	0.115292	0.767716	-0.309243	0.418085	0.498713	0.171751	-0.0296576	0.939626	0.0973765	0.803187	-0.533111	0.139423	-0.236193	0.540644
ENSG00000136098	NEK3	4752	blue	0.865288	0.00258321	-0.910152	0.00065502	0.800982	0.00947327	-0.54956	0.125341	0.551991	0.123335	-0.521451	0.149943	0.12204	0.754447	0.446415	0.228385	-0.266361	0.48844	-0.647657	0.059291	-0.381051	0.311629	0.143511	0.712612	0.410389	0.272588	-0.553911	0.121764	0.354886	0.348675	0.0978212	0.802303	-0.254035	0.509513	0.247626	0.520612	-0.470058	0.201667	0.266826	0.487652	0.252593	0.512002	0.318233	0.40395	-0.0777423	0.84242
ENSG00000114353	GNAI2	2771	blue	0.865272	0.00258425	-0.823921	0.00632015	0.774721	0.0142201	-0.490309	0.180244	0.667585	0.0494381	-0.304589	0.425488	0.213739	0.580812	0.299631	0.433439	-0.583398	0.0991395	-0.579321	0.102101	-0.475229	0.196068	0.251979	0.513064	0.37298	0.322835	-0.772691	0.0146423	0.528884	0.143185	0.245596	0.524146	-0.278015	0.468855	0.134881	0.729354	-0.482679	0.188156	0.0572066	0.883777	-0.0549368	0.888365	0.549208	0.125634	0.175701	0.651146
ENSG00000186827	TNFRSF4	7293	blue	0.864749	0.00261817	-0.915147	0.000538888	0.935304	0.0002128	-0.581528	0.100491	0.383616	0.308108	-0.457877	0.215204	0.389778	0.299735	0.338355	0.373128	-0.462356	0.21017	-0.267483	0.48654	-0.456921	0.216286	0.589795	0.0945988	0.568053	0.110564	-0.21835	0.572477	0.378279	0.315456	0.317924	0.404433	-0.511838	0.158954	0.454632	0.218891	0.0479577	0.902488	0.738074	0.0231775	0.469831	0.201915	0.220693	0.568259	-0.178931	0.645071
ENSG00000001036	FUCA2	2519	blue	0.864729	0.00261947	-0.906812	0.00074179	0.718642	0.0291591	-0.567268	0.111168	0.844596	0.00417006	-0.621994	0.0736912	0.242183	0.530112	0.231506	0.548939	-0.393611	0.294586	-0.695959	0.0373202	-0.519319	0.151916	0.29425	0.442143	0.378019	0.315815	-0.392964	0.295452	0.419947	0.260455	0.0383933	0.921882	-0.381553	0.310937	0.165874	0.669736	-0.456994	0.216203	0.272359	0.478318	0.265868	0.489276	0.403056	0.282094	-0.0591266	0.879899
ENSG00000178951	ZBTB7A	51341	blue	0.864594	0.00262826	-0.808028	0.00841208	0.827443	0.00591019	-0.542801	0.13102	0.482156	0.188705	-0.406172	0.278034	0.336621	0.375739	0.518331	0.152835	-0.441553	0.234106	-0.33744	0.374505	-0.218938	0.571418	0.362664	0.337448	0.693308	0.0383604	-0.651505	0.0572991	0.451922	0.221999	0.117356	0.763651	-0.36957	0.32763	0.445654	0.229276	-0.391654	0.29721	0.216208	0.576344	0.049494	0.899377	0.405771	0.278555	0.0772688	0.84337
ENSG00000263001	GTF2I	NA	blue	-0.864263	0.00264993	0.955791	5.7283e-05	-0.950054	8.72963e-05	0.626114	0.0712464	-0.473745	0.197666	0.406586	0.277497	-0.330658	0.384783	-0.231704	0.548587	0.56089	0.116156	0.37664	0.317729	0.539005	0.134276	-0.514468	0.156459	-0.516927	0.154146	0.284066	0.45882	-0.329176	0.387047	-0.263284	0.493667	0.529857	0.142314	-0.374877	0.320183	-0.0128565	0.973813	-0.698288	0.0364213	-0.371131	0.32543	-0.337812	0.373945	0.239994	0.53395
ENSG00000264980	CHD1L	NA	blue	-0.864174	0.00265574	0.961191	3.65004e-05	-0.925757	0.000341238	0.645391	0.0604837	-0.427735	0.250784	0.400669	0.285225	-0.298049	0.435991	-0.2898	0.449396	0.489271	0.181308	0.456044	0.217283	0.593426	0.0920791	-0.353644	0.350485	-0.427912	0.250566	0.349725	0.356224	-0.232756	0.546723	-0.289381	0.450083	0.47373	0.197681	-0.265379	0.490106	0.0964862	0.804958	-0.611899	0.0799002	-0.408849	0.27457	-0.227934	0.555293	0.20224	0.601785
ENSG00000242294	STAG3L5P	NA	blue	-0.863784	0.00268149	0.963223	3.02994e-05	-0.744729	0.0213324	0.522393	0.149077	-0.775926	0.0139735	0.638437	0.0642385	-0.321309	0.399165	-0.125432	0.747799	0.390978	0.298118	0.56984	0.109195	0.681884	0.0430576	-0.396947	0.290142	-0.411446	0.271232	0.21194	0.584075	-0.392844	0.295613	-0.0824267	0.833029	0.576725	0.104015	-0.0929631	0.811976	0.307482	0.420879	-0.475771	0.195486	-0.497873	0.172589	-0.231046	0.549756	0.162202	0.676723
ENSG00000108946	PRKAR1A	5573	blue	-0.863626	0.00269198	0.951383	7.95393e-05	-0.954766	6.20022e-05	0.539498	0.13385	-0.451101	0.222944	0.304995	0.424839	-0.197387	0.610714	-0.222886	0.56432	0.576202	0.104403	0.435354	0.241511	0.533451	0.139123	-0.425344	0.253732	-0.447614	0.226987	0.463346	0.209065	-0.420368	0.259927	-0.29721	0.437345	0.437605	0.238808	-0.298305	0.435577	0.066204	0.865622	-0.573747	0.106236	-0.241585	0.531159	-0.442342	0.233173	0.187214	0.629575
ENSG00000119927	GPAM	57678	blue	-0.863572	0.00269555	0.671805	0.0474961	-0.672396	0.0472283	0.543399	0.130512	-0.62581	0.0714247	0.332702	0.381672	-0.537039	0.135979	-0.467787	0.204153	0.594845	0.0911057	0.390059	0.299356	0.448031	0.226501	-0.34901	0.357275	-0.421072	0.259045	0.747357	0.0206317	-0.490885	0.179654	-0.409686	0.273492	0.288256	0.451925	-0.156723	0.687189	0.529432	0.142694	0.0779264	0.842051	0.0163672	0.966664	-0.317201	0.405562	-0.506632	0.163962
ENSG00000069275	NUCKS1	64710	blue	-0.863513	0.00269946	0.882118	0.00164721	-0.791589	0.0110236	0.511196	0.159567	-0.639651	0.0635728	0.30241	0.428975	-0.214055	0.58024	-0.230806	0.550182	0.578022	0.103056	0.598096	0.0888995	0.614821	0.0780711	-0.198137	0.609332	-0.335225	0.377848	0.710016	0.0321086	-0.424405	0.254895	-0.244446	0.526154	0.367661	0.330329	-0.0300777	0.938772	0.453343	0.220367	-0.137899	0.723488	-0.0646462	0.868762	-0.445201	0.229806	-0.0818151	0.834254
ENSG00000182919	C11orf54	28970	blue	-0.863317	0.00271248	0.96456	2.66518e-05	-0.802423	0.00924929	0.647996	0.0591135	-0.639194	0.0638228	0.488998	0.18159	-0.32343	0.395881	-0.185308	0.63313	0.473486	0.197944	0.621867	0.0737674	0.767207	0.0158243	-0.237857	0.537709	-0.291053	0.447349	0.339893	0.37082	-0.195547	0.614111	-0.231032	0.54978	0.499787	0.170682	-0.0251386	0.948815	0.295086	0.440786	-0.443479	0.231831	-0.444756	0.230328	-0.17237	0.657429	0.123922	0.750756
ENSG00000188641	DPYD	1806	blue	-0.863245	0.00271729	0.92405	0.000368866	-0.894217	0.00114147	0.542276	0.131468	-0.467586	0.204374	0.355204	0.348212	-0.135275	0.728589	-0.363332	0.336492	0.446279	0.228545	0.526558	0.14528	0.41465	0.267143	-0.241515	0.531282	-0.472175	0.199364	0.611263	0.0803018	-0.383717	0.30797	-0.172699	0.656809	0.335411	0.377567	-0.287071	0.453871	0.307039	0.421584	-0.358769	0.343047	-0.152318	0.695636	-0.428818	0.249454	0.119938	0.758575
ENSG00000108854	SMURF2	64750	blue	-0.863126	0.00272525	0.979826	3.76521e-06	-0.855214	0.00329088	0.640529	0.0630942	-0.631337	0.0682206	0.485526	0.185181	-0.204978	0.596768	-0.209938	0.587716	0.460013	0.212794	0.65139	0.057358	0.621754	0.073835	-0.262096	0.495691	-0.337271	0.374759	0.366957	0.331328	-0.260871	0.497781	-0.163859	0.673569	0.421894	0.258019	-0.171337	0.659382	0.248952	0.518307	-0.492125	0.178388	-0.35308	0.351308	-0.333254	0.380833	0.218592	0.572041
ENSG00000077585	GPR137B	7107	blue	0.862978	0.00273515	-0.906567	0.000748462	0.743843	0.0215724	-0.599762	0.0877821	0.700171	0.0357049	-0.653207	0.0564323	0.40349	0.281526	0.213477	0.581288	-0.374481	0.320736	-0.575558	0.104882	-0.69834	0.0364013	0.453705	0.219952	0.245489	0.524333	-0.0952178	0.807484	0.342644	0.366708	0.323655	0.395533	-0.436891	0.239664	0.137985	0.723322	-0.178662	0.645576	0.564896	0.113008	0.618152	0.0760172	0.106388	0.785303	-0.053712	0.890842
ENSG00000136935	GOLGA1	2800	blue	-0.862561	0.00276327	0.811818	0.00787607	-0.636721	0.0651874	0.728768	0.0259295	-0.706217	0.0334669	0.835582	0.0050329	-0.698782	0.0362326	-0.443196	0.232164	0.246607	0.522385	0.440606	0.235229	0.565844	0.112271	-0.462218	0.210323	-0.444736	0.230352	0.000903494	0.998159	-0.176558	0.649531	-0.216415	0.575969	0.510988	0.159766	-0.25331	0.510764	0.324761	0.393826	-0.458253	0.214779	-0.710415	0.0319681	0.160259	0.680429	-0.0979432	0.80206
ENSG00000197302	ZNF720	124411	blue	-0.862528	0.00276546	0.772301	0.0147242	-0.879332	0.00178249	0.665094	0.0506075	-0.464178	0.20814	0.234693	0.543292	-0.434926	0.242028	-0.458832	0.214125	0.689017	0.0400838	0.32424	0.394631	0.325832	0.392177	-0.405795	0.278524	-0.587582	0.0961547	0.710807	0.0318304	-0.370203	0.326738	-0.319659	0.401728	0.345978	0.361753	-0.426406	0.25242	0.258161	0.502419	-0.228603	0.554101	0.0767201	0.844472	-0.483046	0.187771	-0.169182	0.66346
ENSG00000164366	CCDC127	133957	blue	-0.862388	0.00277496	0.950856	8.25588e-05	-0.953955	6.59297e-05	0.666456	0.0499662	-0.474307	0.197059	0.371096	0.32548	-0.302379	0.429025	-0.239542	0.534745	0.585759	0.097448	0.444315	0.230846	0.558161	0.11833	-0.450711	0.223395	-0.439663	0.236351	0.332277	0.382318	-0.284825	0.457567	-0.303535	0.427174	0.463959	0.208383	-0.346394	0.361138	0.00556471	0.988664	-0.660229	0.052943	-0.327274	0.38996	-0.360906	0.339969	0.218649	0.571937
ENSG00000131368	MRPS25	64432	blue	-0.862082	0.00279573	0.947602	0.00010299	-0.795145	0.0104179	0.710838	0.0318196	-0.641395	0.062624	0.586419	0.0969788	-0.24036	0.533309	-0.367441	0.330641	0.32817	0.388587	0.700001	0.0357694	0.514638	0.156298	-0.133221	0.732585	-0.386865	0.303679	0.400836	0.285005	-0.150006	0.700082	-0.0531467	0.891985	0.365171	0.333867	-0.207368	0.592401	0.424359	0.254952	-0.361183	0.339572	-0.351893	0.353043	-0.235445	0.541964	0.167987	0.665726
ENSG00000114455	HHLA2	11148	blue	-0.861755	0.00281806	0.896605	0.00105632	-0.850285	0.00368128	0.662282	0.0519493	-0.450364	0.223795	0.648011	0.0591059	-0.450345	0.223818	-0.497577	0.172885	0.276833	0.470826	0.306503	0.422436	0.308672	0.41899	-0.46904	0.202779	-0.713434	0.0309175	0.192088	0.620516	-0.245681	0.523999	-0.0702033	0.857569	0.52393	0.14767	-0.527392	0.144528	0.172274	0.657611	-0.614319	0.0783833	-0.501165	0.169316	-0.10455	0.788942	0.188533	0.627119
ENSG00000128245	YWHAH	7533	blue	0.861662	0.00282445	-0.875787	0.00196549	0.935151	0.000214531	-0.709194	0.0323992	0.340674	0.36965	-0.488866	0.181725	0.407997	0.275671	0.481957	0.188915	-0.412159	0.270319	-0.338746	0.372542	-0.367933	0.329945	0.517403	0.153701	0.499683	0.170785	-0.212874	0.582381	0.25379	0.509936	0.370117	0.326859	-0.361145	0.339626	0.546594	0.127815	0.0378399	0.923005	0.721807	0.0281228	0.463781	0.208581	0.175564	0.651404	-0.135912	0.727349
ENSG00000159840	ZYX	7791	blue	0.861487	0.00283646	-0.892631	0.00120056	0.849739	0.00372636	-0.472302	0.199225	0.594958	0.0910287	-0.265751	0.489474	0.117662	0.763049	0.216657	0.575532	-0.590394	0.0941804	-0.592907	0.0924369	-0.544809	0.129318	0.271308	0.480086	0.317959	0.404378	-0.695177	0.0376249	0.51703	0.154049	0.288144	0.45211	-0.29907	0.434343	0.128317	0.742155	-0.331395	0.383659	0.240308	0.5334	0.0365221	0.92568	0.558503	0.118057	0.0163294	0.966741
ENSG00000104522	TSTA3	7264	blue	0.86139	0.0028431	-0.889555	0.00132119	0.873853	0.00207064	-0.481855	0.189022	0.49251	0.177997	-0.224002	0.56232	0.203775	0.598971	0.255589	0.506837	-0.607016	0.0830161	-0.463832	0.208524	-0.551867	0.123437	0.288591	0.451377	0.422672	0.257049	-0.70571	0.033651	0.459327	0.213566	0.296979	0.437719	-0.395707	0.29179	0.144009	0.711649	-0.302336	0.429093	0.267194	0.48703	0.065097	0.867853	0.463828	0.208529	0.0212506	0.956725
ENSG00000103343	ZNF174	7727	blue	-0.861323	0.00284775	0.931856	0.000254332	-0.936829	0.000196053	0.713446	0.0309135	-0.42416	0.255198	0.491338	0.179191	-0.393656	0.294526	-0.36863	0.328958	0.461071	0.211607	0.36532	0.333655	0.446309	0.228509	-0.483302	0.187503	-0.55894	0.117707	0.218899	0.571488	-0.215438	0.577736	-0.23385	0.544784	0.491011	0.179525	-0.473687	0.197728	0.00542232	0.988954	-0.717345	0.0295908	-0.441138	0.234598	-0.22147	0.566863	0.238742	0.536151
ENSG00000127980	PEX1	5189	blue	-0.861317	0.00284812	0.902588	0.000862614	-0.720436	0.0285687	0.613206	0.0790785	-0.786043	0.0120146	0.555873	0.120172	-0.535675	0.137169	-0.0971649	0.803608	0.561886	0.115368	0.483785	0.186997	0.809509	0.00819982	-0.450483	0.223657	-0.382553	0.309565	0.218461	0.572277	-0.301875	0.429832	-0.228245	0.554738	0.649611	0.0582742	-0.0205302	0.958191	0.269296	0.483476	-0.425923	0.253016	-0.466738	0.205308	-0.154827	0.690821	-0.000732972	0.998507
ENSG00000141699	FAM134C	162427	blue	-0.861284	0.00285041	0.952884	7.13772e-05	-0.902881	0.000853828	0.474192	0.197183	-0.564588	0.113248	0.320508	0.400409	-0.163867	0.673553	-0.152603	0.695089	0.584251	0.0985264	0.47594	0.195305	0.553434	0.122154	-0.397935	0.288833	-0.465136	0.207078	0.52325	0.148291	-0.494309	0.176172	-0.198576	0.608522	0.473981	0.197411	-0.216096	0.576546	0.182695	0.638013	-0.457313	0.215842	-0.170045	0.661825	-0.514812	0.156134	0.165284	0.670857
ENSG00000100823	APEX1	328	blue	-0.861203	0.00285601	0.940747	0.000157305	-0.885786	0.00148019	0.75141	0.0195807	-0.549348	0.125517	0.507702	0.162925	-0.363529	0.33621	-0.27956	0.466285	0.490128	0.180429	0.546601	0.127809	0.601484	0.0866358	-0.394237	0.293749	-0.342992	0.366189	0.205995	0.594908	-0.172493	0.657196	-0.299786	0.433189	0.422079	0.257787	-0.304805	0.425143	0.0662969	0.865435	-0.653378	0.0563457	-0.463119	0.209318	-0.220739	0.568175	0.193775	0.617389
ENSG00000204054	LINC00963	100128077	blue	0.861194	0.00285663	-0.961746	3.47259e-05	0.941116	0.000153954	-0.582052	0.100111	0.463294	0.209123	-0.433133	0.244195	0.288864	0.450929	0.245796	0.523798	-0.499877	0.170593	-0.375067	0.319918	-0.503756	0.166766	0.502327	0.168171	0.539699	0.133677	-0.282159	0.461972	0.361827	0.338647	0.219893	0.569698	-0.525029	0.146668	0.381916	0.310439	-0.0131535	0.973208	0.69424	0.0379924	0.390202	0.299164	0.330766	0.384619	-0.264016	0.492421
ENSG00000116273	PHF13	148479	blue	-0.861188	0.00285706	0.948806	9.50556e-05	-0.901373	0.000899763	0.616723	0.0768941	-0.416944	0.264235	0.510002	0.16071	-0.399681	0.286525	-0.331226	0.383917	0.405961	0.278308	0.31674	0.406282	0.515218	0.155751	-0.469371	0.202418	-0.594381	0.0914231	0.216545	0.575735	-0.257636	0.503319	-0.197244	0.610978	0.586228	0.0971148	-0.365507	0.333389	0.0677455	0.862517	-0.686978	0.0409197	-0.519	0.152212	-0.129769	0.739318	0.232037	0.547997
ENSG00000113441	LNPEP	4012	blue	-0.860875	0.00287876	0.878067	0.0018464	-0.750203	0.0198898	0.534668	0.138052	-0.672283	0.0472793	0.391342	0.297629	-0.15333	0.693694	-0.29613	0.439094	0.456839	0.216379	0.720597	0.0285161	0.575964	0.104579	-0.10248	0.793047	-0.24926	0.517773	0.686056	0.0413016	-0.38659	0.304052	-0.215343	0.577907	0.255332	0.507279	-0.0218312	0.955543	0.539029	0.134255	-0.0942504	0.80941	-0.11212	0.773971	-0.403145	0.281977	-0.0833219	0.831237
ENSG00000160888	IER2	9592	blue	0.860811	0.0028832	-0.785165	0.0121767	0.803753	0.00904566	-0.814397	0.00752486	0.636487	0.0653173	-0.335639	0.377222	0.391136	0.297905	0.415766	0.265726	-0.651631	0.0572349	-0.655252	0.0554015	-0.493207	0.177288	0.223106	0.563925	0.245139	0.524944	-0.626659	0.0709268	0.199998	0.605905	0.392419	0.296183	-0.172329	0.657507	0.251805	0.513363	-0.352453	0.352225	0.171313	0.659427	0.0117115	0.976144	0.425738	0.253245	0.195876	0.613503
ENSG00000187630	DHRS4L2	317749	blue	-0.860755	0.00288705	0.891921	0.00122771	-0.87423	0.00204985	0.671846	0.0474777	-0.560501	0.116464	0.591635	0.0933166	-0.485164	0.185558	-0.340326	0.370171	0.463723	0.208646	0.295761	0.439691	0.372488	0.323525	-0.628444	0.0698864	-0.676656	0.0453251	0.141129	0.717223	-0.334055	0.379619	-0.134395	0.730301	0.562098	0.115201	-0.544521	0.129561	0.0297287	0.939482	-0.687842	0.0405644	-0.420656	0.259566	-0.27377	0.47595	0.191422	0.62175
ENSG00000088325	TPX2	22974	blue	0.860576	0.00289956	-0.705837	0.0336047	0.677111	0.0451249	-0.772376	0.0147085	0.43408	0.243049	-0.618458	0.0758307	0.589937	0.0944994	0.784677	0.0122676	-0.209709	0.588132	-0.464696	0.207566	-0.326847	0.390617	0.192164	0.620373	0.401029	0.284751	-0.432893	0.244486	0.10823	0.781658	0.360523	0.34052	-0.181479	0.640291	0.335726	0.37709	-0.503235	0.167277	0.155674	0.689198	0.406442	0.277684	-0.121414	0.755675	0.332581	0.381856
ENSG00000107816	LZTS2	84445	blue	-0.860491	0.00290553	0.85927	0.00299175	-0.742345	0.0219819	0.745	0.0212595	-0.672389	0.0472311	0.764542	0.016421	-0.631631	0.0680525	-0.373291	0.3224	0.34818	0.358499	0.390921	0.298195	0.503455	0.167062	-0.557395	0.118944	-0.54092	0.132627	-0.0115475	0.976478	-0.204239	0.59812	-0.165776	0.669922	0.558576	0.117998	-0.39461	0.293251	0.158353	0.684071	-0.615463	0.0776721	-0.627776	0.0702743	-0.0149671	0.969515	0.0713147	0.855333
ENSG00000160271	RALGDS	5900	blue	0.860444	0.00290882	-0.92886	0.000294794	0.888251	0.0013748	-0.44949	0.224806	0.474184	0.197192	-0.299083	0.434322	0.114982	0.768327	0.243742	0.527384	-0.500695	0.169782	-0.518388	0.152782	-0.552071	0.123269	0.304361	0.425852	0.353646	0.350482	-0.580998	0.100877	0.484735	0.186005	0.306862	0.421866	-0.35045	0.355159	0.164315	0.6727	-0.23081	0.550174	0.398876	0.287588	0.206575	0.593848	0.426769	0.251973	-0.0827676	0.832347
ENSG00000145220	LYAR	55646	blue	0.86033	0.00291676	-0.888386	0.00136919	0.958716	4.5207e-05	-0.730794	0.0253131	0.35381	0.350242	-0.438631	0.237581	0.432661	0.244768	0.44023	0.235676	-0.495822	0.174646	-0.296523	0.438457	-0.372122	0.324038	0.525467	0.14627	0.587379	0.0962983	-0.261927	0.495978	0.228658	0.554002	0.305268	0.424405	-0.443998	0.231219	0.557694	0.118704	0.0398126	0.919001	0.709988	0.0321185	0.380403	0.31252	0.238748	0.536141	-0.171442	0.659184
ENSG00000232354	VIPR1-AS1	NA	blue	-0.86033	0.0029168	0.897159	0.00103724	-0.712791	0.0311393	0.705488	0.0337317	-0.725156	0.027053	0.821699	0.00658856	-0.477803	0.193314	-0.376686	0.317665	0.230832	0.550136	0.545387	0.12883	0.490196	0.18036	-0.410193	0.27284	-0.475042	0.196268	0.0394898	0.919656	-0.210913	0.585942	-0.060879	0.876361	0.482231	0.188627	-0.324116	0.394821	0.297685	0.436578	-0.53644	0.136502	-0.627384	0.070503	-0.0419852	0.914594	0.129925	0.739014
ENSG00000176853	FAM91A1	157769	blue	-0.86023	0.00292376	0.712813	0.0311318	-0.843118	0.00430401	0.648116	0.0590508	-0.423915	0.255503	0.216096	0.576547	-0.368435	0.329234	-0.573025	0.106779	0.617753	0.0762618	0.41507	0.26661	0.269034	0.483919	-0.31362	0.411175	-0.43438	0.242687	0.806741	0.00859964	-0.404352	0.280401	-0.444325	0.230835	0.133035	0.732948	-0.404492	0.280219	0.337814	0.373943	-0.103304	0.791414	0.119844	0.758759	-0.471077	0.200556	-0.31569	0.407926
ENSG00000235859	AC006978.6	NA	blue	0.86018	0.00292733	-0.929237	0.000289463	0.902258	0.000872582	-0.592061	0.0930214	0.543588	0.130351	-0.488027	0.18259	0.330623	0.384837	0.214055	0.580239	-0.510171	0.160548	-0.417149	0.263977	-0.536947	0.13606	0.584307	0.0984861	0.42791	0.250568	-0.175859	0.650848	0.410328	0.272666	0.31367	0.411096	-0.465194	0.207014	0.377321	0.316782	0.039765	0.919098	0.724773	0.027174	0.445664	0.229263	0.327529	0.38957	-0.197994	0.609596
ENSG00000092068	SLC7A8	23428	blue	-0.859893	0.00294751	0.854299	0.00336106	-0.745393	0.021154	0.788628	0.0115456	-0.604828	0.084436	0.814235	0.00754664	-0.50811	0.162532	-0.552209	0.123156	0.18644	0.631018	0.504519	0.16602	0.339196	0.371865	-0.391077	0.297985	-0.519136	0.152086	0.0688795	0.860233	-0.134968	0.729185	-0.100542	0.796895	0.378953	0.314522	-0.481746	0.189136	0.273317	0.476709	-0.543483	0.130441	-0.596044	0.0902879	-0.00596309	0.987852	0.0943567	0.809199
ENSG00000112365	ZBTB24	9841	blue	-0.859847	0.00295077	0.823007	0.00642968	-0.751061	0.0196697	0.713102	0.0310321	-0.786306	0.0119663	0.461505	0.211121	-0.280816	0.464198	-0.331062	0.384168	0.551169	0.124011	0.744669	0.0213487	0.471457	0.200144	-0.232397	0.547357	-0.254999	0.507852	0.562947	0.114533	-0.325861	0.392132	-0.228476	0.554327	0.189093	0.626076	-0.221525	0.566762	0.43417	0.24294	-0.158505	0.683781	-0.0473796	0.903659	-0.501678	0.16881	-0.108742	0.780643
ENSG00000154016	GRAP	10750	blue	-0.859821	0.00295263	0.951864	7.68575e-05	-0.899433	0.000961364	0.636731	0.065182	-0.525714	0.146045	0.550928	0.12421	-0.337294	0.374725	-0.275392	0.473233	0.429303	0.24886	0.421094	0.259018	0.489874	0.180689	-0.514033	0.156871	-0.512997	0.157852	0.160017	0.680891	-0.31274	0.41256	-0.192527	0.619701	0.504427	0.16611	-0.411354	0.27135	0.0240304	0.951069	-0.724035	0.0274081	-0.484378	0.186377	-0.260288	0.498778	0.268448	0.484908
ENSG00000160844	GATS	352954	blue	-0.859776	0.00295578	0.873243	0.00210462	-0.939415	0.000169804	0.754013	0.0189248	-0.394657	0.293189	0.484861	0.185874	-0.488828	0.181764	-0.44774	0.22684	0.495083	0.17539	0.27541	0.473204	0.346739	0.360627	-0.56944	0.1095	-0.626762	0.0708663	0.212943	0.582256	-0.224682	0.561103	-0.274276	0.475102	0.467917	0.204011	-0.596996	0.089642	-0.0410715	0.916447	-0.715555	0.0301931	-0.390592	0.298637	-0.230789	0.550213	0.160566	0.679844
ENSG00000147130	ZMYM3	9203	blue	-0.859658	0.00296412	0.922055	0.00040311	-0.762871	0.0168027	0.640933	0.0628747	-0.620483	0.0746003	0.748185	0.0204138	-0.468059	0.203854	-0.325892	0.392084	0.261912	0.496004	0.452528	0.221302	0.557419	0.118926	-0.472471	0.199043	-0.477436	0.193705	0.0150221	0.969403	-0.250503	0.515617	-0.149574	0.700914	0.544542	0.129544	-0.297746	0.43648	0.177465	0.647825	-0.646462	0.0599178	-0.694302	0.0379681	-0.00414938	0.991547	0.169485	0.662886
ENSG00000140199	SLC12A6	9990	blue	-0.859636	0.00296572	0.666721	0.0498417	-0.617873	0.0761883	0.722805	0.0278011	-0.599642	0.0878619	0.567079	0.111314	-0.563507	0.114094	-0.715274	0.0302886	0.315614	0.408045	0.522977	0.148541	0.308426	0.41938	-0.16386	0.673567	-0.413691	0.268363	0.613278	0.0790334	-0.224672	0.56112	-0.278935	0.467323	0.165478	0.670489	-0.266181	0.488746	0.665243	0.0505371	0.0777391	0.842427	-0.163785	0.67371	-0.079159	0.839578	-0.448553	0.225894
ENSG00000206394	CLIC1	1192	blue	0.859606	0.00296782	-0.780667	0.0130308	0.569335	0.10958	-0.473916	0.197481	0.823231	0.00640273	-0.621772	0.0738241	0.356033	0.347008	0.387914	0.302256	-0.296767	0.438061	-0.637919	0.0645239	-0.500293	0.17018	0.186328	0.631227	0.360463	0.340606	-0.567252	0.111181	0.471011	0.200628	0.108364	0.781392	-0.316718	0.406317	0.0162825	0.966837	-0.732849	0.0246979	-0.0683207	0.861358	0.221918	0.566058	0.22375	0.562771	0.284929	0.457396
ENSG00000179750	APOBEC3B	9582	blue	0.859559	0.00297115	-0.824546	0.00624602	0.610015	0.0810935	-0.610578	0.0807357	0.859137	0.00300124	-0.815982	0.00731446	0.50288	0.167627	0.386693	0.303913	-0.252856	0.511548	-0.535426	0.137388	-0.421514	0.258493	0.383647	0.308066	0.551764	0.123522	-0.224944	0.560633	0.3541	0.34982	-0.0399137	0.918796	-0.480262	0.190702	0.25997	0.499321	-0.530966	0.141325	0.241922	0.530569	0.425171	0.253947	0.145853	0.708088	0.0602638	0.877603
ENSG00000257949	TEN1	NA	blue	0.859363	0.00298511	-0.930546	0.000271513	0.918407	0.000471373	-0.641666	0.0624774	0.412339	0.27009	-0.437773	0.238607	0.408958	0.274429	0.282433	0.461519	-0.500923	0.169556	-0.347051	0.360166	-0.595236	0.0908388	0.505231	0.165324	0.454831	0.218665	-0.208234	0.590821	0.265252	0.490321	0.361532	0.33907	-0.522015	0.149424	0.32715	0.39015	0.0271795	0.944664	0.720531	0.0285377	0.506454	0.164135	0.160025	0.680877	-0.175106	0.652266
ENSG00000136891	TEX10	54881	blue	-0.859135	0.00300141	0.963924	2.83446e-05	-0.76325	0.0167154	0.512277	0.158537	-0.702994	0.0346483	0.578178	0.102941	-0.402891	0.282309	-0.115825	0.766666	0.441487	0.234185	0.434547	0.242484	0.710378	0.031981	-0.42233	0.257475	-0.530485	0.141754	0.237578	0.5382	-0.354826	0.348762	-0.0644892	0.869078	0.708971	0.0324785	-0.0818532	0.834178	0.285112	0.457095	-0.486446	0.184225	-0.49437	0.176111	-0.173183	0.655893	0.166073	0.669359
ENSG00000198399	ITSN2	50618	blue	-0.858174	0.00307067	0.821777	0.00657901	-0.699249	0.0360545	0.794178	0.0105804	-0.749785	0.0199976	0.499955	0.170515	-0.483478	0.187319	-0.360266	0.34089	0.530256	0.141958	0.663041	0.0515851	0.616939	0.0767611	-0.158351	0.684074	-0.312388	0.413115	0.506186	0.164395	-0.114028	0.770207	-0.211657	0.584591	0.36242	0.337797	-0.09112	0.815651	0.51361	0.15727	-0.124245	0.750124	-0.196112	0.613067	-0.219341	0.570692	-0.157201	0.686274
ENSG00000229635	RP4-713B5.2	NA	blue	-0.858071	0.0030781	0.823217	0.00640434	-0.605934	0.0837168	0.668963	0.0487987	-0.845242	0.00411251	0.809864	0.00814943	-0.604886	0.0843987	-0.302741	0.428445	0.312501	0.412937	0.557338	0.11899	0.643952	0.0612489	-0.449034	0.225335	-0.331391	0.383666	0.0447214	0.909046	-0.277208	0.470201	-0.209376	0.58874	0.478828	0.192222	-0.140834	0.717795	0.365604	0.33325	-0.38889	0.300934	-0.626476	0.0710338	0.0137058	0.972083	-0.106229	0.785616
ENSG00000261992	GATAD2B	NA	blue	-0.857895	0.00309098	0.959531	4.21932e-05	-0.920562	0.00043013	0.492353	0.178156	-0.540374	0.133096	0.376313	0.318184	-0.21605	0.57663	-0.14108	0.71732	0.563517	0.114085	0.418447	0.262339	0.554464	0.121314	-0.508632	0.162028	-0.478126	0.192969	0.360042	0.341212	-0.48613	0.184553	-0.233033	0.546231	0.510817	0.15993	-0.289257	0.450286	0.0472455	0.903931	-0.616447	0.077064	-0.297203	0.437357	-0.45328	0.220438	0.225282	0.560029
ENSG00000148843	PDCD11	22984	blue	-0.857846	0.00309452	0.976017	6.87164e-06	-0.853223	0.00344492	0.637027	0.0650178	-0.560357	0.116579	0.58288	0.099513	-0.338998	0.372163	-0.240125	0.53372	0.383767	0.307902	0.489422	0.181154	0.609729	0.0812755	-0.405713	0.27863	-0.447008	0.227692	0.153696	0.692991	-0.236437	0.540212	-0.167388	0.666861	0.543732	0.130229	-0.257864	0.502928	0.121971	0.754582	-0.668259	0.0491245	-0.562743	0.114694	-0.152159	0.695942	0.266904	0.48752
ENSG00000269587	SLC38A5	NA	blue	0.857785	0.003099	-0.711132	0.0317164	0.828076	0.0058385	-0.673125	0.0468991	0.357285	0.345192	-0.346288	0.361294	0.30574	0.423653	0.72564	0.0269007	-0.404659	0.280002	-0.484281	0.186478	-0.153377	0.693603	0.243827	0.527236	0.391183	0.297842	-0.715116	0.0303423	0.349751	0.356185	0.425807	0.25316	0.000439868	0.999104	0.492682	0.177821	-0.363441	0.336336	0.153423	0.693514	0.0197234	0.959833	0.34999	0.355835	0.272775	0.477619
ENSG00000128872	TMOD2	29767	blue	-0.857777	0.00309953	0.965282	2.48158e-05	-0.940815	0.000156681	0.581911	0.100214	-0.441984	0.233596	0.377986	0.315861	-0.290408	0.448403	-0.219486	0.57043	0.535296	0.137501	0.381991	0.310337	0.574705	0.105519	-0.45299	0.220771	-0.50033	0.170143	0.329481	0.386581	-0.326278	0.391491	-0.256553	0.505179	0.540412	0.133064	-0.30141	0.430578	0.0306136	0.937683	-0.660417	0.0528511	-0.377953	0.315906	-0.306649	0.422204	0.242391	0.529747
ENSG00000105983	LMBR1	64327	blue	-0.857707	0.00310465	0.884088	0.00155599	-0.744324	0.0214419	0.461588	0.211028	-0.783653	0.0124594	0.46847	0.203404	-0.189787	0.624786	-0.19924	0.6073	0.486384	0.18429	0.609588	0.081366	0.493812	0.176675	-0.309481	0.417707	-0.43005	0.247947	0.568559	0.110175	-0.540844	0.132693	-0.0684542	0.86109	0.3919	0.296879	-0.143792	0.71207	0.4621	0.210455	-0.184842	0.633999	-0.0990445	0.79987	-0.524855	0.146826	0.000860164	0.998248
ENSG00000100116	GCAT	23464	blue	-0.857522	0.00311823	0.881843	0.00166026	-0.711159	0.0317069	0.544524	0.129559	-0.720978	0.028392	0.480248	0.190718	-0.327786	0.389175	-0.149458	0.701138	0.485395	0.185317	0.67075	0.0479768	0.825227	0.00616594	-0.291848	0.446052	-0.0919209	0.814054	0.353553	0.350617	-0.370009	0.32701	-0.417949	0.262966	0.365616	0.333233	0.0911176	0.815656	0.327642	0.389396	-0.322754	0.396927	-0.432391	0.245096	-0.187063	0.629856	-0.0998256	0.798318
ENSG00000271913	RP1-111C20.4	NA	blue	0.857235	0.00313935	-0.930741	0.000268894	0.913403	0.000577648	-0.683195	0.0425007	0.428456	0.249899	-0.509694	0.161006	0.426441	0.252377	0.375864	0.318808	-0.43602	0.24071	-0.303835	0.426693	-0.423261	0.256315	0.473242	0.198209	0.670407	0.0481339	-0.241746	0.530878	0.213832	0.580644	0.133041	0.732938	-0.577267	0.103613	0.465688	0.206466	-0.0730757	0.851792	0.66828	0.049115	0.430488	0.247412	0.191857	0.620944	-0.244212	0.526562
ENSG00000268313	AC119673.1	NA	blue	-0.857219	0.00314057	0.826749	0.00598946	-0.816495	0.00724716	0.451568	0.222405	-0.491012	0.179524	0.333785	0.380027	-0.243157	0.528406	-0.421236	0.258841	0.466101	0.20601	0.387579	0.30271	0.323764	0.395364	-0.306611	0.422265	-0.594328	0.0914595	0.722891	0.0277736	-0.51442	0.156504	-0.157888	0.684961	0.363311	0.336522	-0.295879	0.4395	0.422466	0.257306	-0.165131	0.671149	-0.0273429	0.944332	-0.440584	0.235255	-0.0858475	0.826184
ENSG00000229628	AC073115.7	NA	blue	0.857134	0.00314684	-0.918576	0.000468041	0.947325	0.000104885	-0.648738	0.0587271	0.443283	0.232061	-0.379311	0.314028	0.346412	0.36111	0.248739	0.518678	-0.58137	0.100606	-0.39424	0.293745	-0.557916	0.118526	0.539351	0.133977	0.398404	0.288212	-0.25285	0.511558	0.327401	0.389766	0.407432	0.276401	-0.436251	0.240433	0.376304	0.318196	0.0835198	0.830841	0.723044	0.0277247	0.391748	0.297082	0.316883	0.406059	-0.170893	0.660221
ENSG00000162086	ZNF75A	7627	blue	-0.857064	0.00315196	0.922644	0.00039278	-0.905698	0.000772417	0.557896	0.118543	-0.449701	0.224562	0.261271	0.497098	-0.174266	0.65385	-0.283772	0.459306	0.55554	0.120441	0.514841	0.156107	0.547471	0.127081	-0.242692	0.52922	-0.391382	0.297574	0.626844	0.0708181	-0.344981	0.363231	-0.283029	0.460533	0.369823	0.327273	-0.186689	0.630554	0.249235	0.517817	-0.369376	0.327903	-0.146569	0.706706	-0.412326	0.270105	0.0851163	0.827646
ENSG00000092853	CLSPN	63967	blue	0.857014	0.00315568	-0.784837	0.0122378	0.71777	0.0294487	-0.606913	0.0830826	0.479986	0.190994	-0.671652	0.0475656	0.635162	0.0660566	0.591627	0.0933224	-0.24653	0.522519	-0.193937	0.617089	-0.299736	0.433271	0.460522	0.212223	0.777169	0.013722	-0.279263	0.466778	0.284187	0.458621	0.0888496	0.820184	-0.561286	0.115842	0.434262	0.242829	-0.369924	0.327131	0.359888	0.341435	0.467841	0.204094	-0.0424689	0.913613	0.0928393	0.812223
ENSG00000166965	RCCD1	91433	blue	0.856911	0.00316334	-0.90694	0.000738331	0.92732	0.000317253	-0.660321	0.052898	0.406785	0.277239	-0.403287	0.281792	0.511626	0.159156	0.288644	0.451289	-0.580258	0.101416	-0.219024	0.571262	-0.545556	0.128688	0.57423	0.105874	0.615825	0.077448	-0.240901	0.532359	0.25886	0.50122	0.299392	0.433824	-0.62936	0.0693562	0.395788	0.291682	0.0365477	0.925629	0.699238	0.0360585	0.422844	0.256834	0.189781	0.624798	-0.156053	0.688473
ENSG00000132359	RAP1GAP2	23108	blue	0.856665	0.00318157	-0.961919	3.41836e-05	0.948329	9.81466e-05	-0.567021	0.111359	0.443877	0.231361	-0.37965	0.313559	0.231109	0.549644	0.236017	0.540953	-0.515375	0.155604	-0.414177	0.267745	-0.519777	0.15149	0.450077	0.224127	0.482964	0.187857	-0.347808	0.359047	0.366855	0.331473	0.251733	0.513489	-0.477237	0.193917	0.341027	0.369122	-0.0287941	0.941382	0.657092	0.054484	0.343575	0.36532	0.365463	0.333451	-0.252861	0.511539
ENSG00000235098	ANKRD65	NA	blue	-0.856649	0.00318276	0.884455	0.00153935	-0.829687	0.00565861	0.449782	0.224468	-0.402787	0.282445	0.363612	0.336091	-0.261671	0.496416	-0.383892	0.307731	0.393743	0.294409	0.375833	0.318851	0.484858	0.185876	-0.273177	0.476945	-0.525938	0.145842	0.588158	0.0957482	-0.409131	0.274206	-0.221335	0.567105	0.44729	0.227364	-0.182271	0.638807	0.353045	0.351359	-0.307317	0.421141	-0.267846	0.485927	-0.225321	0.559959	8.27375e-05	0.999831
ENSG00000110395	CBL	867	blue	-0.856497	0.00319415	0.969925	1.50832e-05	-0.800522	0.00954545	0.503021	0.167488	-0.639762	0.0635121	0.579226	0.102171	-0.365509	0.333386	-0.127126	0.744483	0.415638	0.265889	0.421973	0.25792	0.684505	0.041949	-0.479502	0.191508	-0.489423	0.181152	0.163607	0.674049	-0.381079	0.31159	-0.137435	0.72439	0.658211	0.0539309	-0.147607	0.704703	0.16742	0.666801	-0.605942	0.0837115	-0.55902	0.117643	-0.16918	0.663465	0.211978	0.584007
ENSG00000104408	EIF3E	3646	blue	-0.856482	0.00319521	0.713588	0.0308646	-0.748306	0.0203821	0.584335	0.0984664	-0.456155	0.217157	0.320094	0.401053	-0.325423	0.392806	-0.616374	0.077109	0.439003	0.237137	0.505043	0.165509	0.30866	0.41901	-0.168901	0.663993	-0.36593	0.332786	0.808783	0.00830338	-0.388921	0.300893	-0.38449	0.306913	0.101645	0.794705	-0.258922	0.501115	0.528589	0.14345	0.0207353	0.957774	0.00898355	0.9817	-0.319291	0.402301	-0.361812	0.338668
ENSG00000174444	RPL4	6124	blue	-0.85642	0.00319985	0.877851	0.00185744	-0.808864	0.00829187	0.631372	0.0682007	-0.448937	0.225447	0.701274	0.0352897	-0.342198	0.367373	-0.575254	0.105108	0.143064	0.713477	0.42616	0.252723	0.250976	0.514798	-0.368541	0.329084	-0.594498	0.0913428	0.215972	0.57677	-0.270803	0.480935	-0.0875759	0.822728	0.359232	0.34238	-0.507884	0.162749	0.261146	0.497311	-0.542428	0.131338	-0.522725	0.148772	-0.084601	0.828677	0.149817	0.700446
ENSG00000003400	CASP10	843	blue	-0.856075	0.00322572	0.978991	4.33588e-06	-0.834231	0.00517187	0.556623	0.119567	-0.605468	0.0840191	0.509774	0.160929	-0.371888	0.324367	-0.148205	0.703551	0.476591	0.194607	0.402372	0.282989	0.660553	0.052785	-0.415969	0.265469	-0.568306	0.110369	0.268425	0.484947	-0.301113	0.431056	-0.0777055	0.842494	0.694752	0.0377912	-0.167226	0.66717	0.202472	0.60136	-0.558074	0.1184	-0.451451	0.22254	-0.212419	0.583207	0.236794	0.539583
ENSG00000182004	SNRPE	6635	blue	-0.856001	0.00323127	0.92398	0.000370032	-0.764235	0.0164906	0.372047	0.324143	-0.571051	0.108272	0.547081	0.127407	-0.160031	0.680866	-0.270848	0.480861	0.261244	0.497144	0.53325	0.1393	0.547469	0.127082	-0.323691	0.395477	-0.369935	0.327114	0.374347	0.320924	-0.524281	0.147349	-0.189763	0.624831	0.397319	0.289648	-0.118011	0.762363	0.34076	0.369522	-0.401684	0.283892	-0.454803	0.218697	-0.222665	0.564716	0.0816739	0.834538
ENSG00000178381	ZFAND2A	90637	blue	0.855895	0.00323923	-0.889559	0.00132103	0.658318	0.0538783	-0.51825	0.152911	0.775915	0.0139758	-0.634015	0.066701	0.350117	0.355647	0.173984	0.654382	-0.348371	0.358218	-0.66577	0.0502887	-0.77992	0.0131763	0.31697	0.405923	0.156757	0.687124	-0.225854	0.559006	0.381924	0.310428	0.30001	0.432829	-0.410708	0.272179	-0.0614917	0.875124	-0.375971	0.31866	0.352199	0.352595	0.558848	0.117781	0.0987457	0.800464	0.053828	0.890607
ENSG00000168575	SLC20A2	6575	blue	-0.855859	0.00324195	0.972793	1.0651e-05	-0.87122	0.00221995	0.56992	0.109133	-0.622044	0.0736609	0.518198	0.152959	-0.294764	0.441308	-0.148708	0.702581	0.487956	0.182663	0.458387	0.214627	0.577901	0.103145	-0.491224	0.179307	-0.498997	0.171467	0.217995	0.573117	-0.373884	0.321571	-0.133367	0.732301	0.570048	0.109035	-0.286658	0.45455	0.0904336	0.817021	-0.647996	0.0591136	-0.421025	0.259104	-0.339489	0.371425	0.27424	0.475163
ENSG00000089775	ZBTB25	7597	blue	-0.855497	0.00326938	0.725395	0.0269778	-0.623931	0.0725352	0.539368	0.133962	-0.774423	0.0142815	0.399266	0.287074	-0.462854	0.209614	-0.333928	0.379811	0.572025	0.107534	0.545023	0.129137	0.570453	0.108727	-0.259495	0.500133	-0.328472	0.388125	0.697591	0.0366887	-0.454848	0.218645	-0.301976	0.429671	0.324541	0.394166	-0.00916901	0.981322	0.612352	0.0796151	0.102115	0.793771	-0.0276595	0.943688	-0.335678	0.377163	-0.416618	0.264648
ENSG00000070756	PABPC1	341315	blue	-0.855372	0.00327882	0.692728	0.0385904	-0.841885	0.00441802	0.827536	0.00589966	-0.355672	0.347532	0.398129	0.288575	-0.462505	0.210003	-0.770982	0.0150041	0.445492	0.229465	0.431048	0.246729	0.133003	0.733012	-0.312979	0.412183	-0.447552	0.227058	0.582735	0.0996171	-0.20107	0.603935	-0.430529	0.247362	0.0472018	0.90402	-0.608102	0.0823168	0.268467	0.484876	-0.255787	0.506496	-0.075883	0.846152	-0.276549	0.4713	-0.251415	0.514039
ENSG00000171222	SCAND1	51282	blue	0.85536	0.00327977	-0.907779	0.000715882	0.792481	0.0108694	-0.447668	0.226924	0.568291	0.110381	-0.379491	0.313779	0.419057	0.261572	0.159548	0.681787	-0.553157	0.122379	-0.306548	0.422365	-0.687757	0.0405991	0.413267	0.268904	0.571664	0.107807	-0.461065	0.211613	0.418623	0.262118	0.182565	0.638257	-0.693363	0.0383385	0.0584173	0.881331	-0.296371	0.438703	0.359666	0.341754	0.318199	0.404004	0.222182	0.565582	-0.0175866	0.964182
ENSG00000204084	INPP5B	3633	blue	-0.855257	0.00328758	0.980094	3.59402e-06	-0.831306	0.00548178	0.50417	0.166362	-0.577009	0.103805	0.578474	0.102723	-0.284355	0.458344	-0.217744	0.57357	0.34769	0.359222	0.423872	0.255557	0.547705	0.126885	-0.414419	0.267437	-0.578144	0.102966	0.239512	0.534797	-0.367229	0.330942	-0.037911	0.922861	0.61416	0.0784823	-0.245234	0.524778	0.213966	0.580402	-0.583531	0.0990434	-0.493129	0.177367	-0.215447	0.577719	0.274641	0.474491
ENSG00000185946	RNPC3	55599	blue	-0.855218	0.00329059	0.838097	0.00478091	-0.616746	0.0768799	0.651374	0.0573665	-0.698117	0.0364867	0.672889	0.0470055	-0.393385	0.294889	-0.483989	0.186784	0.206008	0.594884	0.673407	0.0467722	0.533999	0.13864	-0.0410265	0.916539	-0.369327	0.327973	0.467308	0.20468	-0.158109	0.684538	-0.0628454	0.872393	0.351609	0.35346	-0.0434854	0.911552	0.703774	0.03436	-0.0610878	0.875939	-0.387023	0.303464	-0.013857	0.971775	-0.129333	0.740169
ENSG00000117643	MAN1C1	57134	blue	-0.855212	0.00329104	0.882173	0.0016446	-0.734449	0.0242255	0.647111	0.0595771	-0.709876	0.0321581	0.787731	0.0117068	-0.489093	0.181492	-0.36077	0.340165	0.275503	0.473048	0.427704	0.250822	0.403019	0.282142	-0.517008	0.15407	-0.611285	0.0802877	0.0603495	0.877429	-0.31003	0.416838	-0.00980164	0.980034	0.5429	0.130936	-0.417822	0.263128	0.246994	0.521711	-0.556467	0.119692	-0.549099	0.125724	-0.133531	0.731983	0.145411	0.708941
ENSG00000160094	ZNF362	149076	blue	-0.855134	0.00329694	0.878217	0.00183875	-0.922036	0.000403442	0.749838	0.0199839	-0.379256	0.314103	0.515374	0.155605	-0.401504	0.284128	-0.469026	0.202794	0.406671	0.277386	0.39549	0.292079	0.380445	0.312463	-0.489032	0.181555	-0.458261	0.214769	0.180627	0.641888	-0.206419	0.594133	-0.351863	0.353086	0.339974	0.370699	-0.538226	0.134949	-0.0305763	0.937759	-0.724959	0.0271154	-0.472507	0.199003	-0.177597	0.647577	0.157948	0.684846
ENSG00000108848	LUC7L3	51747	blue	-0.854729	0.00332797	0.964053	2.79947e-05	-0.891189	0.00125612	0.607076	0.0829773	-0.55434	0.121415	0.36445	0.334895	-0.240215	0.533563	-0.146105	0.707602	0.572442	0.107219	0.557098	0.119183	0.69804	0.0365164	-0.342332	0.367172	-0.303701	0.426908	0.376349	0.318134	-0.296896	0.437854	-0.30805	0.419978	0.455778	0.217585	-0.139486	0.720409	0.11962	0.759199	-0.551261	0.123936	-0.340924	0.369277	-0.340128	0.370468	0.181114	0.640974
ENSG00000150347	ARID5B	84159	blue	0.854647	0.00333426	-0.906614	0.000747176	0.92073	0.000427037	-0.604068	0.0849332	0.393884	0.294221	-0.503112	0.167398	0.416948	0.26423	0.353677	0.350436	-0.432063	0.245493	-0.250169	0.516197	-0.418261	0.262574	0.60444	0.0846899	0.609993	0.0811075	-0.162339	0.676463	0.346073	0.361613	0.264573	0.491475	-0.530892	0.141391	0.499369	0.171097	0.0539539	0.890352	0.760674	0.0173133	0.493898	0.176588	0.197741	0.610062	-0.20775	0.591703
ENSG00000165102	HGSNAT	138050	blue	-0.854504	0.00334523	0.933666	0.000231883	-0.882253	0.00164087	0.732835	0.024702	-0.511751	0.159038	0.49282	0.177681	-0.456859	0.216357	-0.253051	0.511211	0.518467	0.152708	0.426909	0.2518	0.643241	0.0616296	-0.458176	0.214865	-0.42139	0.258648	0.160588	0.679803	-0.159579	0.681728	-0.304209	0.426095	0.539858	0.13354	-0.290781	0.447792	0.0211399	0.95695	-0.692987	0.0384876	-0.513626	0.157255	-0.14366	0.712325	0.188374	0.627416
ENSG00000228998	RP11-697E2.7	NA	blue	-0.854337	0.00335814	0.771627	0.0148668	-0.64785	0.05919	0.554749	0.121083	-0.725727	0.0268733	0.47146	0.200139	-0.240337	0.533349	-0.446889	0.227832	0.377754	0.316182	0.727462	0.0263322	0.442415	0.233086	-0.0801215	0.837648	-0.254082	0.509433	0.726797	0.0265388	-0.404862	0.279737	-0.210337	0.58699	0.138701	0.721931	-0.0714698	0.855021	0.690143	0.0396268	0.0950736	0.807771	-0.0510917	0.896143	-0.358718	0.343122	-0.284178	0.458635
ENSG00000023228	NDUFS1	4719	blue	-0.8543	0.00336101	0.966862	2.11158e-05	-0.910499	0.000646438	0.547198	0.127309	-0.515711	0.155287	0.353315	0.350964	-0.134646	0.729811	-0.200082	0.60575	0.514443	0.156483	0.556869	0.119368	0.573455	0.106455	-0.3147	0.409479	-0.365413	0.333522	0.460816	0.211893	-0.371734	0.324583	-0.237896	0.537641	0.399816	0.286347	-0.211025	0.585738	0.160853	0.679296	-0.515082	0.155879	-0.263695	0.492967	-0.424197	0.255153	0.213109	0.581955
ENSG00000260170	RP11-96O20.4	NA	blue	0.854204	0.00336841	-0.70312	0.0346016	0.597225	0.0894871	-0.75767	0.0180283	0.845677	0.00407402	-0.59334	0.0921381	0.729372	0.025745	0.359989	0.341289	-0.564751	0.113121	-0.510341	0.160385	-0.612084	0.0797837	0.421423	0.258607	0.319612	0.401803	-0.329377	0.38674	0.255977	0.506169	0.350096	0.355678	-0.394373	0.293568	0.137465	0.724331	-0.436969	0.23957	0.126298	0.746104	0.280358	0.464959	0.133076	0.732868	0.385789	0.305142
ENSG00000069329	VPS35	55737	blue	-0.853922	0.00339031	0.952861	7.15002e-05	-0.88081	0.0017098	0.40708	0.276857	-0.543429	0.130487	0.36282	0.337223	-0.148685	0.702626	-0.159778	0.681348	0.504891	0.165656	0.437084	0.239433	0.531866	0.140525	-0.414485	0.267353	-0.499045	0.17142	0.480892	0.190037	-0.538187	0.134983	-0.163565	0.674129	0.498875	0.171589	-0.213134	0.581908	0.192621	0.619526	-0.473981	0.197411	-0.236822	0.539533	-0.461747	0.21085	0.183201	0.637067
ENSG00000198429	ZNF69	7620	blue	-0.853756	0.0034032	0.936118	0.000203743	-0.816207	0.00728494	0.437243	0.239242	-0.610325	0.0808965	0.586769	0.0967306	-0.293354	0.443598	-0.185368	0.633019	0.372249	0.32386	0.393824	0.294302	0.526367	0.145453	-0.565061	0.112879	-0.511129	0.159631	0.168902	0.663992	-0.525644	0.146109	-0.15759	0.68553	0.549105	0.125719	-0.288371	0.451737	0.113107	0.772022	-0.630587	0.0686499	-0.505878	0.164694	-0.273087	0.477097	0.197698	0.610141
ENSG00000100300	TSPO	706	blue	0.853692	0.00340821	-0.930237	0.000275674	0.863836	0.00267803	-0.61009	0.081046	0.561131	0.115965	-0.306091	0.423092	0.376539	0.317869	0.146589	0.706668	-0.662572	0.05181	-0.430585	0.247293	-0.71452	0.0305452	0.347803	0.359055	0.45212	0.22177	-0.477973	0.193132	0.269317	0.48344	0.25039	0.515814	-0.595151	0.0908968	0.100852	0.79628	-0.204837	0.597027	0.425329	0.253751	0.241341	0.531587	0.317259	0.40547	-0.0882791	0.821323
ENSG00000229631	AL603926.1	NA	blue	-0.853352	0.00343482	0.946904	0.0001078	-0.898354	0.000996858	0.556863	0.119373	-0.376152	0.318407	0.44046	0.235403	-0.268454	0.484898	-0.329225	0.386973	0.379288	0.31406	0.406776	0.27725	0.541407	0.13221	-0.364294	0.335117	-0.45668	0.216559	0.320034	0.401145	-0.29556	0.440017	-0.271084	0.480462	0.466166	0.205939	-0.274065	0.475455	0.112841	0.772548	-0.615456	0.0776767	-0.477021	0.194147	-0.161856	0.677384	0.198753	0.608197
ENSG00000131467	PSME3	10197	blue	0.853341	0.0034357	-0.90244	0.000867072	0.848969	0.00379066	-0.526689	0.145162	0.47512	0.196184	-0.578214	0.102914	0.372042	0.324151	0.306034	0.423183	-0.349182	0.357022	-0.34402	0.364659	-0.49702	0.173443	0.587456	0.0962439	0.465443	0.206737	-0.100976	0.796033	0.424686	0.254546	0.309044	0.4184	-0.475097	0.19621	0.375884	0.31878	-0.00305783	0.993771	0.724142	0.0273741	0.594572	0.0912922	0.145049	0.709639	-0.155071	0.690354
ENSG00000158805	ZNF276	92822	blue	-0.853336	0.00343607	0.954013	6.56436e-05	-0.86266	0.00275654	0.618499	0.0758052	-0.547582	0.126988	0.602974	0.0856517	-0.391126	0.297919	-0.266631	0.487982	0.388604	0.301322	0.370666	0.326085	0.498936	0.171529	-0.514959	0.155996	-0.597974	0.0889815	0.121009	0.756471	-0.290114	0.448884	-0.100313	0.79735	0.602341	0.0860689	-0.386773	0.303803	0.0749976	0.847931	-0.706799	0.0332566	-0.532562	0.139908	-0.188614	0.626968	0.284119	0.458732
ENSG00000106615	RHEB	6009	blue	0.853237	0.00344387	-0.905602	0.000775103	0.842472	0.00436346	-0.557051	0.119221	0.501147	0.169335	-0.639277	0.0637778	0.431666	0.245976	0.344515	0.363923	-0.325022	0.393424	-0.275959	0.472286	-0.404066	0.280774	0.60718	0.0829104	0.647068	0.0595995	-0.0862345	0.82541	0.387756	0.30247	0.143145	0.713321	-0.572039	0.107523	0.46838	0.203502	-0.0507033	0.896929	0.713916	0.0307519	0.568481	0.110235	0.146389	0.707054	-0.207711	0.591774
ENSG00000180776	ZDHHC20	253832	blue	-0.853198	0.00344694	0.877381	0.0018817	-0.836345	0.00495555	0.432892	0.244488	-0.459026	0.213905	0.318327	0.403804	-0.151224	0.69774	-0.361068	0.339737	0.434102	0.243022	0.465407	0.206778	0.427008	0.251678	-0.238439	0.536685	-0.478676	0.192384	0.690589	0.0394466	-0.478621	0.192442	-0.198938	0.607856	0.347232	0.359898	-0.199263	0.607258	0.389406	0.300237	-0.232677	0.546863	-0.11684	0.764667	-0.399822	0.286339	-0.00370706	0.992448
ENSG00000167280	ENGASE	64772	blue	-0.853079	0.00345629	0.769665	0.0152868	-0.602703	0.0858297	0.745502	0.0211248	-0.803339	0.00910873	0.879315	0.00178332	-0.626016	0.0713037	-0.509701	0.160999	0.215465	0.577686	0.520786	0.150557	0.37279	0.323102	-0.424392	0.254912	-0.494346	0.176134	0.0879171	0.822046	-0.227828	0.555483	-0.076554	0.844805	0.392458	0.29613	-0.372754	0.323152	0.43818	0.23812	-0.32577	0.392272	-0.528008	0.143972	-0.0134129	0.97268	-0.11678	0.764785
ENSG00000078319	PMS2P1	5379	blue	-0.852994	0.00346296	0.859783	0.00295529	-0.683653	0.0423074	0.598076	0.0889129	-0.720721	0.0284757	0.578692	0.102563	-0.215607	0.57743	-0.312216	0.413386	0.315795	0.407762	0.822998	0.00643068	0.655863	0.0550957	-0.156511	0.687595	-0.0267134	0.945612	0.377382	0.316699	-0.321952	0.398168	-0.356827	0.345857	0.153173	0.693995	-0.00464026	0.990547	0.439034	0.2371	-0.251186	0.514435	-0.414438	0.267413	-0.194334	0.616355	-0.0963774	0.805175
ENSG00000164040	PGRMC2	10424	blue	-0.852804	0.00347799	0.712194	0.0313464	-0.661914	0.0521263	0.455329	0.218097	-0.625214	0.0717761	0.295941	0.439399	-0.38977	0.299746	-0.363451	0.336322	0.559457	0.117295	0.506774	0.163824	0.584218	0.0985497	-0.260034	0.499212	-0.235506	0.541856	0.755256	0.0186169	-0.528081	0.143907	-0.475725	0.195535	0.235855	0.54124	0.0183403	0.962648	0.535872	0.136997	0.0717908	0.854376	-0.0478025	0.902803	-0.309703	0.417357	-0.466439	0.205637
ENSG00000147133	TAF1	6872	blue	-0.852734	0.00348352	0.917263	0.000494348	-0.742653	0.0218973	0.668351	0.0490817	-0.595274	0.0908128	0.58084	0.100991	-0.423011	0.256627	-0.366327	0.332222	0.335153	0.377957	0.506602	0.163991	0.583961	0.0987343	-0.170342	0.661263	-0.537779	0.135337	0.387109	0.303347	-0.111092	0.775999	-0.0209625	0.957311	0.568694	0.110071	-0.126608	0.745496	0.473392	0.198046	-0.309322	0.41796	-0.420037	0.260342	-0.0520914	0.89412	0.088351	0.821179
ENSG00000078747	ITCH	83737	blue	-0.852656	0.00348976	0.816881	0.00719693	-0.738769	0.0229802	0.645271	0.0605471	-0.682552	0.0427734	0.336578	0.375804	-0.417757	0.263209	-0.288385	0.451714	0.632357	0.0676391	0.540399	0.133075	0.605293	0.0841334	-0.211513	0.584851	-0.398417	0.288195	0.670489	0.0480962	-0.27927	0.466766	-0.227104	0.556773	0.421413	0.258619	-0.0645817	0.868892	0.489328	0.181249	-0.0727561	0.852435	-0.0426491	0.913248	-0.356615	0.346164	-0.181154	0.640901
ENSG00000067445	TRO	7216	blue	-0.852509	0.00350142	0.838977	0.0046949	-0.688735	0.0401985	0.752415	0.0193257	-0.764211	0.0164961	0.762141	0.0169713	-0.645608	0.0603688	-0.312862	0.412368	0.387567	0.302726	0.4652	0.207007	0.585144	0.0978873	-0.520762	0.15058	-0.440877	0.234907	0.000944442	0.998076	-0.197499	0.610507	-0.191792	0.621065	0.537527	0.135556	-0.287899	0.452512	0.216149	0.57645	-0.531058	0.141243	-0.601007	0.0869525	-0.0259404	0.947184	0.00321281	0.993455
ENSG00000079819	EPB41L2	2037	blue	-0.852459	0.00350539	0.758196	0.0179017	-0.7154	0.0302457	0.361951	0.338469	-0.530066	0.142128	0.299672	0.433373	-0.244867	0.525418	-0.37492	0.320123	0.460939	0.211755	0.493892	0.176594	0.516478	0.154567	-0.270755	0.481017	-0.258464	0.5019	0.735232	0.0239967	-0.610554	0.0807509	-0.451103	0.222942	0.206263	0.594419	-0.0415343	0.915509	0.470029	0.201698	-0.0383682	0.921933	-0.106649	0.784785	-0.3341	0.379551	-0.341355	0.368632
ENSG00000225663	FAM195B	NA	blue	0.852171	0.00352835	-0.849132	0.00377698	0.858692	0.00303314	-0.515079	0.155883	0.459198	0.213712	-0.214631	0.579196	0.250509	0.515607	0.33317	0.380961	-0.598595	0.088564	-0.422525	0.257232	-0.477933	0.193175	0.263851	0.492703	0.480093	0.190882	-0.750408	0.0198372	0.414408	0.26745	0.273698	0.476072	-0.379839	0.313298	0.193675	0.617574	-0.343907	0.364826	0.203723	0.599067	0.00987613	0.979882	0.443775	0.231482	0.0715483	0.854863
ENSG00000178409	BEND3	57673	blue	-0.852003	0.00354182	0.795704	0.0103248	-0.781482	0.0128731	0.875234	0.00199521	-0.542206	0.131527	0.458097	0.214955	-0.389735	0.299793	-0.574623	0.10558	0.440492	0.235365	0.677692	0.0448698	0.41372	0.268326	-0.0931443	0.811614	-0.284375	0.45831	0.55217	0.123189	-0.0344985	0.92979	-0.298477	0.435299	0.143587	0.712466	-0.299033	0.434403	0.429401	0.24874	-0.194406	0.616222	-0.164958	0.671477	-0.22092	0.567851	-0.126428	0.74585
ENSG00000134594	RAB33A	9363	blue	-0.851995	0.00354245	0.958997	4.41525e-05	-0.940164	0.000162692	0.539451	0.133891	-0.4839	0.186877	0.384423	0.307005	-0.212478	0.583099	-0.198665	0.60836	0.529261	0.142847	0.415891	0.265568	0.506179	0.164402	-0.482835	0.187992	-0.491543	0.178982	0.340128	0.370468	-0.417459	0.263585	-0.225842	0.559028	0.482357	0.188494	-0.349648	0.356337	0.0216811	0.955849	-0.655647	0.0552034	-0.316061	0.407345	-0.421515	0.258492	0.263054	0.494059
ENSG00000211454	AKR7L	246181	blue	-0.85173	0.0035637	0.913211	0.000582026	-0.950193	8.6462e-05	0.725338	0.0269958	-0.404603	0.280074	0.390089	0.299316	-0.436161	0.240541	-0.309938	0.416984	0.579361	0.102072	0.32524	0.393088	0.518302	0.152862	-0.506885	0.163716	-0.525753	0.14601	0.257095	0.504248	-0.200603	0.604793	-0.318676	0.403259	0.518297	0.152866	-0.426262	0.252598	-0.0514907	0.895336	-0.710602	0.0319024	-0.383193	0.308688	-0.2474	0.521005	0.19459	0.615881
ENSG00000158195	WASF2	10163	blue	-0.851499	0.00358234	0.85627	0.00321112	-0.724383	0.0272975	0.619123	0.075425	-0.587023	0.0965505	0.694524	0.0378807	-0.607476	0.0827195	-0.311692	0.414212	0.331437	0.383596	0.34903	0.357246	0.647512	0.0593668	-0.55547	0.120497	-0.421707	0.258252	-0.0112992	0.976984	-0.273418	0.476541	-0.32269	0.397025	0.570238	0.108891	-0.226532	0.557795	0.123436	0.751708	-0.625126	0.0718276	-0.734013	0.0243535	0.0979358	0.802075	0.00684206	0.986062
ENSG00000060339	CCAR1	55749	blue	-0.851247	0.00360267	0.897882	0.00101267	-0.753807	0.0189761	0.560799	0.116228	-0.653216	0.0564278	0.352336	0.352395	-0.33795	0.373737	-0.153729	0.692929	0.577853	0.10318	0.577304	0.103586	0.795606	0.010341	-0.206034	0.594837	-0.27833	0.46833	0.542539	0.131243	-0.290261	0.448643	-0.284745	0.457699	0.491389	0.179138	0.0925669	0.812766	0.403392	0.281654	-0.225796	0.55911	-0.257553	0.503462	-0.247626	0.520612	-0.0586554	0.88085
ENSG00000166135	HIF1AN	55662	blue	-0.851121	0.0036129	0.973902	9.21758e-06	-0.868195	0.00240043	0.662102	0.0520358	-0.545199	0.128988	0.488667	0.18193	-0.21286	0.582406	-0.292756	0.444573	0.403044	0.28211	0.589066	0.0951097	0.530758	0.14151	-0.222866	0.564355	-0.444232	0.230945	0.38273	0.309322	-0.189777	0.624806	-0.0867179	0.824443	0.443268	0.232079	-0.246781	0.522082	0.264561	0.491495	-0.496713	0.173751	-0.348332	0.358275	-0.285294	0.456796	0.263696	0.492966
ENSG00000264538	SUZ12P	NA	blue	-0.851105	0.00361423	0.902863	0.000854359	-0.75337	0.0190854	0.44486	0.230206	-0.720306	0.028611	0.521595	0.149811	-0.368276	0.329459	-0.0566826	0.884836	0.509456	0.161235	0.465655	0.206504	0.744647	0.0213547	-0.554966	0.120907	-0.311187	0.415009	0.190083	0.624237	-0.526865	0.145003	-0.320754	0.400027	0.544574	0.129516	-0.0711177	0.855729	0.138156	0.72299	-0.529987	0.142198	-0.488379	0.182227	-0.258473	0.501884	0.0382231	0.922227
ENSG00000162804	SNED1	25992	blue	-0.850934	0.00362815	0.975922	6.96619e-06	-0.87675	0.00191457	0.648923	0.058631	-0.551368	0.123847	0.425055	0.25409	-0.249539	0.517289	-0.192474	0.6198	0.501178	0.169304	0.575781	0.104715	0.669875	0.048378	-0.280601	0.464555	-0.346272	0.361317	0.348086	0.358638	-0.21004	0.587531	-0.220389	0.568805	0.474485	0.196868	-0.155041	0.690412	0.173556	0.65519	-0.546703	0.127723	-0.38378	0.307884	-0.274526	0.474684	0.228251	0.554728
ENSG00000163104	SMARCAD1	56916	blue	-0.850866	0.00363366	0.881828	0.00166095	-0.69272	0.0385935	0.473937	0.197459	-0.736131	0.0237354	0.58444	0.098391	-0.17821	0.646426	-0.333462	0.380518	0.285673	0.456171	0.643341	0.061576	0.426979	0.251713	-0.178325	0.646209	-0.457267	0.215894	0.540447	0.133033	-0.441446	0.234232	0.0295444	0.939857	0.359455	0.342058	-0.142036	0.715468	0.5955	0.0906585	-0.133593	0.731862	-0.21106	0.585676	-0.353408	0.350829	0.0154731	0.968485
ENSG00000115902	SLC1A4	6509	blue	0.85062	0.00365379	-0.944522	0.000125404	0.707197	0.0331131	-0.653485	0.0562913	0.691812	0.0389557	-0.748922	0.0202215	0.41594	0.265506	0.30808	0.41993	-0.230603	0.550542	-0.561457	0.115707	-0.6063	0.083479	0.261377	0.496917	0.483795	0.186986	-0.149137	0.701756	0.148304	0.70336	-0.0134872	0.972528	-0.578271	0.102873	0.148591	0.702807	-0.403212	0.281889	0.456174	0.217135	0.613905	0.0786416	-0.00274967	0.994398	-0.180964	0.641256
ENSG00000175387	SMAD2	4087	blue	-0.850507	0.00366301	0.959806	4.12118e-05	-0.725627	0.0269047	0.431488	0.246192	-0.720954	0.0283997	0.632818	0.0673775	-0.247102	0.521523	-0.158452	0.683882	0.301208	0.430904	0.543992	0.130009	0.62531	0.0717195	-0.33835	0.373136	-0.458586	0.214402	0.273293	0.47675	-0.437223	0.239266	-0.0157001	0.968023	0.571706	0.107775	-0.0739119	0.850112	0.380395	0.312532	-0.417085	0.264057	-0.487499	0.183135	-0.21282	0.582478	0.173775	0.654777
ENSG00000198743	SLC5A3	6526	blue	-0.850494	0.00366409	0.925349	0.00034771	-0.884591	0.00153324	0.520336	0.150974	-0.482878	0.187948	0.258794	0.501334	-0.22565	0.55937	-0.218624	0.571984	0.589062	0.0951123	0.446087	0.228768	0.588555	0.0954688	-0.282014	0.462212	-0.468638	0.203219	0.613478	0.0789082	-0.363783	0.335847	-0.223292	0.563591	0.487477	0.183158	-0.144962	0.709808	0.261453	0.496788	-0.357535	0.344831	-0.147059	0.705761	-0.401968	0.283518	0.0924614	0.812976
ENSG00000177764	ZCCHC3	85364	blue	-0.850145	0.00369283	0.776902	0.0137759	-0.760818	0.0172796	0.632889	0.0673374	-0.345504	0.362456	0.490569	0.179977	-0.548468	0.126249	-0.624725	0.0720645	0.309707	0.417351	0.262999	0.494152	0.370744	0.325975	-0.294862	0.441149	-0.617004	0.0767213	0.46686	0.205173	-0.200568	0.604857	-0.252226	0.512637	0.434698	0.242303	-0.326595	0.391003	0.385062	0.306133	-0.276379	0.471584	-0.370882	0.325782	0.0387365	0.921185	-0.158209	0.684347
ENSG00000180964	TCEAL8	90843	blue	-0.850048	0.0037008	0.942684	0.000140296	-0.860345	0.00291573	0.537626	0.13547	-0.480569	0.190378	0.341908	0.367806	-0.143338	0.712948	-0.254968	0.507905	0.45671	0.216526	0.593472	0.0920476	0.626595	0.070964	-0.190877	0.622763	-0.289195	0.450387	0.530746	0.141521	-0.315915	0.407573	-0.284246	0.458523	0.356944	0.345686	-0.0906317	0.816626	0.278914	0.467359	-0.393498	0.294738	-0.288603	0.451358	-0.305805	0.423548	0.113668	0.770916
ENSG00000106018	VIPR2	7434	blue	-0.849861	0.00371629	0.911576	0.000620298	-0.848975	0.00379014	0.545232	0.12896	-0.516765	0.154298	0.603755	0.0851384	-0.420032	0.260348	-0.276115	0.472026	0.377119	0.317063	0.292639	0.444762	0.472458	0.199057	-0.630557	0.068667	-0.58023	0.101436	0.0699431	0.858093	-0.407419	0.276418	-0.202479	0.601348	0.572959	0.106829	-0.420605	0.25963	-6.91858e-05	0.999859	-0.743139	0.0217641	-0.573279	0.106588	-0.171456	0.659156	0.208617	0.590121
ENSG00000105011	ASF1B	55723	blue	0.849618	0.0037364	-0.860868	0.00287922	0.804545	0.00892598	-0.561961	0.115309	0.437772	0.238609	-0.317359	0.405315	0.264455	0.491675	0.401822	0.28371	-0.445842	0.229055	-0.513475	0.157399	-0.550455	0.124601	0.126794	0.745133	0.375054	0.319936	-0.670078	0.0482849	0.27085	0.480857	0.283295	0.460094	-0.343849	0.364913	0.0928235	0.812254	-0.432657	0.244772	0.191394	0.621802	0.192181	0.620342	0.223492	0.563234	0.0755597	0.846802
ENSG00000245149	RNF139-AS1	NA	blue	-0.849532	0.00374358	0.773637	0.0144445	-0.759092	0.0176875	0.473575	0.197849	-0.646028	0.060147	0.26106	0.497459	-0.311154	0.415061	-0.297939	0.436168	0.646256	0.0600266	0.447184	0.227487	0.441984	0.233596	-0.332645	0.381758	-0.470394	0.2013	0.783199	0.0125454	-0.551661	0.123606	-0.246826	0.522004	0.347505	0.359494	-0.17238	0.65741	0.453128	0.220612	-0.032196	0.934468	0.111548	0.775099	-0.550635	0.124452	-0.237435	0.538452
ENSG00000197321	SVIL	6840	blue	-0.849271	0.00376534	0.589953	0.094488	-0.551907	0.123405	0.676506	0.0453913	-0.786188	0.011988	0.626043	0.071288	-0.70079	0.0354713	-0.587312	0.0963459	0.435378	0.241482	0.440721	0.235093	0.302836	0.428293	-0.449899	0.224333	-0.416806	0.26441	0.450673	0.223438	-0.420307	0.260004	-0.334971	0.378232	0.206676	0.593664	-0.331437	0.383596	0.541419	0.1322	0.0352622	0.928239	-0.141749	0.716023	-0.195139	0.614866	-0.556227	0.119885
ENSG00000171680	PLEKHG5	57449	blue	0.849145	0.0037759	-0.941805	0.000147844	0.926	0.000337435	-0.506479	0.16411	0.481852	0.189026	-0.25593	0.50625	0.257737	0.503146	0.112897	0.772438	-0.658147	0.0539628	-0.388623	0.301296	-0.656772	0.054643	0.458985	0.213952	0.424567	0.254694	-0.445817	0.229085	0.425584	0.253435	0.333272	0.380807	-0.532511	0.139954	0.184687	0.634289	-0.0439529	0.910604	0.561603	0.115592	0.251008	0.514742	0.416958	0.264218	-0.153499	0.69337
ENSG00000180543	TSPYL5	85453	blue	-0.849111	0.00377872	0.703309	0.0345317	-0.870836	0.00224229	0.866949	0.00247764	-0.304493	0.425642	0.429531	0.248581	-0.537383	0.13568	-0.741812	0.0221289	0.450891	0.223186	0.364044	0.335474	0.184814	0.634053	-0.425464	0.253583	-0.428641	0.249672	0.396375	0.290902	-0.152597	0.695102	-0.514221	0.156692	0.0984731	0.801006	-0.656462	0.0547971	0.089798	0.81829	-0.451417	0.22258	-0.234858	0.543002	-0.178698	0.645508	-0.187029	0.629919
ENSG00000170921	TANC2	26115	blue	-0.84891	0.00379557	0.670584	0.0480529	-0.701851	0.0350737	0.788886	0.0114994	-0.528928	0.143145	0.543613	0.13033	-0.492864	0.177637	-0.775359	0.0140892	0.327953	0.388919	0.50619	0.164391	0.130311	0.73826	-0.20991	0.587767	-0.489282	0.181297	0.598184	0.0888401	-0.202995	0.600401	-0.232922	0.546427	0.0918891	0.814117	-0.492336	0.178173	0.535859	0.137009	-0.0428613	0.912817	-0.0789146	0.840069	-0.214996	0.578536	-0.321183	0.39936
ENSG00000140807	NKD1	85407	blue	-0.848866	0.00379928	0.900356	0.00093169	-0.669556	0.048525	0.497716	0.172746	-0.664659	0.0508138	0.736648	0.0235863	-0.372214	0.323909	-0.374015	0.321387	0.160739	0.679514	0.466757	0.205287	0.468403	0.203477	-0.277778	0.46925	-0.610485	0.0807949	0.281697	0.462738	-0.326809	0.390675	0.0852202	0.827438	0.569083	0.109773	-0.177827	0.647144	0.520217	0.151083	-0.312566	0.412834	-0.513789	0.157101	-0.0474142	0.903589	0.0900662	0.817754
ENSG00000035687	ADSS	159	blue	-0.848821	0.00380306	0.905042	0.000790875	-0.823953	0.00631634	0.423143	0.256462	-0.625992	0.0713176	0.251698	0.51355	-0.219007	0.571293	-0.0574111	0.883364	0.665051	0.050628	0.502488	0.168012	0.729653	0.025659	-0.371008	0.325604	-0.30602	0.423205	0.572466	0.107201	-0.525902	0.145874	-0.336527	0.375881	0.472209	0.199327	0.00245558	0.994998	0.241989	0.530451	-0.323508	0.395761	-0.155689	0.68917	-0.467853	0.204081	-0.00735299	0.985021
ENSG00000102100	SLC35A2	7355	blue	0.848681	0.00381489	-0.940457	0.000159967	0.914476	0.000553575	-0.529117	0.142977	0.378528	0.315111	-0.402974	0.282201	0.230263	0.551148	0.289598	0.449727	-0.41987	0.260551	-0.410296	0.272708	-0.538257	0.134922	0.411893	0.270659	0.414855	0.266882	-0.319157	0.40251	0.359051	0.34264	0.322088	0.397958	-0.429705	0.248368	0.2895	0.449888	-0.0491105	0.900154	0.646147	0.060084	0.44432	0.230841	0.235071	0.542624	-0.199597	0.606642
ENSG00000105939	ZC3HAV1	56829	blue	-0.848671	0.00381572	0.969424	1.59725e-05	-0.830769	0.00554006	0.556077	0.120006	-0.533651	0.138947	0.450241	0.223937	-0.287614	0.45298	-0.169805	0.66228	0.444261	0.23091	0.514181	0.15673	0.743326	0.021713	-0.300745	0.431647	-0.342916	0.366303	0.309239	0.418091	-0.26161	0.496519	-0.249945	0.516585	0.540618	0.132886	-0.0546058	0.889034	0.201942	0.602332	-0.532717	0.139771	-0.492954	0.177545	-0.150908	0.698347	0.177052	0.648603
ENSG00000160695	VPS11	55823	blue	-0.848666	0.00381616	0.601711	0.086485	-0.777769	0.0136018	0.851113	0.00361359	-0.452691	0.221114	0.353883	0.350137	-0.626521	0.0710077	-0.699438	0.0359826	0.602466	0.085986	0.402781	0.282453	0.242824	0.52899	-0.439139	0.236975	-0.315714	0.407889	0.543727	0.130233	-0.253646	0.510184	-0.632433	0.0675964	0.0243515	0.950416	-0.53483	0.13791	0.210007	0.58759	-0.196601	0.612165	-0.0400934	0.918432	-0.280498	0.464727	-0.469564	0.202206
ENSG00000132950	ZMYM5	9205	blue	-0.848418	0.00383708	0.744964	0.0212693	-0.555529	0.12045	0.555286	0.120647	-0.859408	0.00298188	0.521114	0.150254	-0.48135	0.189554	-0.27995	0.465636	0.481958	0.188914	0.64439	0.0610153	0.69265	0.0386215	-0.219119	0.571092	-0.20551	0.595794	0.541954	0.131742	-0.389015	0.300766	-0.297676	0.436593	0.337261	0.374774	0.110046	0.778067	0.643864	0.0612959	0.0681347	0.861733	-0.209752	0.588054	-0.196628	0.612115	-0.392442	0.296151
ENSG00000174903	RAB1B	81876	blue	0.848382	0.00384013	-0.79678	0.0101471	0.699429	0.0359859	-0.444881	0.230181	0.592937	0.0924163	-0.373603	0.321963	0.254883	0.508052	0.398742	0.287765	-0.415236	0.266398	-0.530145	0.142057	-0.464285	0.208022	0.153141	0.694057	0.411696	0.270912	-0.758493	0.0178305	0.463065	0.209378	0.194582	0.615895	-0.306348	0.422683	0.0649089	0.868232	-0.610204	0.0809736	-0.0232613	0.952634	0.0654818	0.867077	0.329192	0.387023	0.225249	0.560088
ENSG00000182986	ZNF320	162967	blue	-0.848256	0.0038508	0.944613	0.000124694	-0.850319	0.00367845	0.535344	0.13746	-0.474502	0.19685	0.349262	0.356905	-0.308452	0.419339	-0.208656	0.59005	0.510423	0.160307	0.421669	0.258299	0.684901	0.041783	-0.284198	0.458603	-0.457973	0.215094	0.465162	0.207049	-0.278884	0.467409	-0.223166	0.563818	0.576517	0.104169	-0.0780899	0.841723	0.250102	0.516313	-0.433544	0.243697	-0.346278	0.361308	-0.206669	0.593676	0.121697	0.75512
ENSG00000175390	EIF3F	390282	blue	0.848121	0.00386233	-0.876748	0.00191467	0.773727	0.0144258	-0.366276	0.332295	0.681734	0.0431217	-0.474654	0.196686	0.430719	0.24713	0.076779	0.844354	-0.56139	0.11576	-0.249076	0.518092	-0.599075	0.0882418	0.675631	0.0457782	0.596333	0.090092	-0.271284	0.480126	0.636323	0.0654086	0.187462	0.629114	-0.68735	0.0407663	0.202215	0.601831	-0.137998	0.723296	0.496756	0.173708	0.354174	0.349712	0.347979	0.358795	-0.0370265	0.924656
ENSG00000157191	NECAP2	55707	blue	-0.848116	0.00386274	0.954612	6.27352e-05	-0.923852	0.000372175	0.689292	0.039972	-0.47261	0.198892	0.464378	0.207919	-0.34101	0.369147	-0.266483	0.488234	0.493193	0.177303	0.421407	0.258626	0.531323	0.141007	-0.442611	0.232855	-0.499192	0.171274	0.224207	0.561953	-0.21048	0.58673	-0.210362	0.586944	0.517133	0.153953	-0.375458	0.319373	0.0167754	0.965833	-0.705766	0.0336306	-0.429404	0.248737	-0.257707	0.503198	0.282273	0.461784
ENSG00000183060	LYSMD4	145748	blue	-0.848114	0.0038629	0.882192	0.00164371	-0.690043	0.0396674	0.564656	0.113195	-0.804393	0.00894895	0.68735	0.0407666	-0.388152	0.301933	-0.279785	0.465911	0.344712	0.363631	0.504514	0.166025	0.439045	0.237087	-0.370569	0.326222	-0.615638	0.077564	0.309896	0.417051	-0.372069	0.324113	0.10408	0.789875	0.555546	0.120436	-0.255209	0.507491	0.46014	0.212652	-0.300501	0.432039	-0.322735	0.396956	-0.285758	0.456031	0.0875054	0.822869
ENSG00000269858	EGLN2	NA	blue	-0.847911	0.00388022	0.951917	7.65655e-05	-0.94335	0.000134766	0.598304	0.0887594	-0.417395	0.263666	0.413314	0.268844	-0.301089	0.431094	-0.252722	0.511779	0.497856	0.172606	0.356438	0.34642	0.514452	0.156474	-0.491255	0.179276	-0.521872	0.149556	0.260708	0.49806	-0.314382	0.409979	-0.248654	0.518826	0.522196	0.149258	-0.379586	0.313648	-0.0214034	0.956414	-0.72001	0.0287082	-0.41372	0.268327	-0.288796	0.451041	0.271476	0.479803
ENSG00000257315	ZBED6	NA	blue	-0.847791	0.00389043	0.893152	0.00118091	-0.714232	0.0306439	0.526164	0.145637	-0.65354	0.0562637	0.509541	0.161153	-0.280892	0.464073	-0.324288	0.394555	0.353932	0.350065	0.554003	0.121689	0.526866	0.145002	-0.139321	0.720729	-0.513167	0.157691	0.567676	0.110854	-0.30539	0.42421	0.00877619	0.982122	0.485841	0.184854	-0.0741385	0.849656	0.582788	0.0995794	-0.140699	0.718056	-0.234415	0.543784	-0.239956	0.534018	0.0155276	0.968374
ENSG00000128309	MPST	4357	blue	0.847704	0.00389789	-0.710336	0.0319958	0.711439	0.0316093	-0.817175	0.00715874	0.644284	0.0610717	-0.379873	0.313252	0.439432	0.236626	0.517123	0.153963	-0.564749	0.113122	-0.687725	0.0406121	-0.464796	0.207454	0.142513	0.714544	0.175085	0.652306	-0.657522	0.0542713	0.171751	0.658599	0.430825	0.247001	-0.075998	0.845921	0.198897	0.607931	-0.484044	0.186726	0.0174252	0.964511	0.0199737	0.959323	0.316831	0.40614	0.35537	0.347971
ENSG00000131401	NAPSB	256236	blue	0.847626	0.00390455	-0.92824	0.000303688	0.705344	0.0337844	-0.586409	0.0969861	0.84273	0.00433968	-0.642777	0.0618786	0.383393	0.308413	0.101538	0.794918	-0.442648	0.232811	-0.598201	0.0888288	-0.704174	0.0342127	0.389078	0.300681	0.375588	0.319192	-0.191176	0.622208	0.329988	0.385806	0.0806261	0.836637	-0.571158	0.108191	0.0747303	0.848467	-0.322143	0.397872	0.430302	0.247639	0.457965	0.215103	0.238923	0.535832	-0.119566	0.759305
ENSG00000220023	AL592183.1	NA	blue	-0.847519	0.00391373	0.905593	0.000775357	-0.820368	0.006753	0.654209	0.0559255	-0.61069	0.0806646	0.675564	0.0458082	-0.350121	0.355641	-0.327319	0.389891	0.32649	0.391165	0.494833	0.175642	0.424035	0.255354	-0.509581	0.161115	-0.45262	0.221195	0.0720437	0.853867	-0.318276	0.403883	-0.165527	0.670395	0.409834	0.273301	-0.441018	0.23474	0.0838692	0.830142	-0.679786	0.0439586	-0.531164	0.141149	-0.224516	0.561399	0.216224	0.576314
ENSG00000262246	CORO7	NA	blue	0.847432	0.00392119	-0.954734	6.21529e-05	0.830491	0.00557032	-0.432866	0.244518	0.566978	0.111393	-0.556658	0.119538	0.23737	0.538568	0.188175	0.627786	-0.351895	0.35304	-0.418491	0.262284	-0.536305	0.136619	0.494356	0.176124	0.495853	0.174615	-0.207738	0.591725	0.487242	0.1834	0.141573	0.716364	-0.53844	0.134764	0.258926	0.501107	-0.130561	0.737773	0.624725	0.0720644	0.500707	0.16977	0.265074	0.490623	-0.23903	0.535646
ENSG00000169967	MAP3K2	10746	blue	-0.847414	0.00392276	0.649325	0.0584221	-0.733969	0.0243666	0.591062	0.093715	-0.492157	0.178356	0.271615	0.479569	-0.447549	0.227062	-0.592481	0.0927306	0.564824	0.113064	0.387678	0.302575	0.27178	0.479291	-0.301241	0.43085	-0.445623	0.229312	0.818256	0.00701955	-0.445356	0.229625	-0.413823	0.268196	0.151392	0.697416	-0.322432	0.397425	0.47573	0.19553	0.0517718	0.894767	0.115912	0.766495	-0.390593	0.298637	-0.458473	0.214529
ENSG00000185158	LRRC37B	114659	blue	-0.847245	0.00393732	0.704877	0.033955	-0.780242	0.0131136	0.761624	0.0170912	-0.452853	0.220928	0.410237	0.272783	-0.580527	0.101219	-0.652508	0.0567872	0.501224	0.169258	0.304543	0.425562	0.21726	0.574444	-0.339309	0.371696	-0.648327	0.0589411	0.601134	0.0868677	-0.209126	0.589195	-0.238129	0.53723	0.319729	0.40162	-0.493738	0.17675	0.382424	0.309741	-0.161566	0.677936	-0.0513719	0.895576	-0.242956	0.528758	-0.245022	0.525148
ENSG00000155506	LARP1	23367	blue	-0.847098	0.00394993	0.965284	2.48113e-05	-0.787199	0.0118033	0.612364	0.0796073	-0.659154	0.0534677	0.67166	0.0475622	-0.370823	0.325865	-0.208726	0.589923	0.3371	0.375017	0.492153	0.17836	0.5989	0.0883588	-0.418868	0.26181	-0.496772	0.173692	0.0960313	0.805864	-0.254588	0.50856	-0.0524267	0.893442	0.601007	0.0869522	-0.237723	0.537946	0.194798	0.615496	-0.623732	0.0726532	-0.58587	0.0973695	-0.136021	0.727138	0.270297	0.481789
ENSG00000106635	BCL7B	9275	blue	0.847067	0.00395262	-0.959132	4.36524e-05	0.907011	0.000736409	-0.500481	0.169993	0.50838	0.16227	-0.452941	0.220827	0.266062	0.488947	0.182496	0.638387	-0.481351	0.189553	-0.347971	0.358807	-0.501882	0.168609	0.536255	0.136663	0.577196	0.103665	-0.261308	0.497036	0.439107	0.237013	0.151424	0.697354	-0.57648	0.104196	0.353112	0.351261	-0.0321352	0.934591	0.678673	0.0444415	0.38928	0.300408	0.358341	0.343665	-0.283347	0.460008
ENSG00000145965	C6ORF50	57052	blue	-0.847027	0.00395609	0.98054	3.3211e-06	-0.896058	0.00107544	0.576767	0.103984	-0.506241	0.164341	0.462949	0.209508	-0.302619	0.42864	-0.188547	0.627093	0.473001	0.19847	0.396793	0.290346	0.585722	0.0974746	-0.43103	0.246751	-0.545559	0.128685	0.259565	0.500014	-0.291705	0.446286	-0.132856	0.733297	0.611134	0.0803832	-0.272249	0.478503	0.0882985	0.821284	-0.655797	0.0551286	-0.437148	0.239356	-0.259246	0.50056	0.300185	0.432548
ENSG00000129484	PARP2	10038	blue	0.846979	0.00396029	-0.953564	6.78835e-05	0.895529	0.00109412	-0.572161	0.107431	0.45209	0.221805	-0.514418	0.156506	0.19949	0.60684	0.3177	0.404781	-0.34037	0.370105	-0.48281	0.188019	-0.457528	0.215599	0.393308	0.294991	0.442883	0.232533	-0.250038	0.516423	0.329644	0.386331	0.198928	0.607875	-0.401413	0.284246	0.364196	0.335257	-0.0882097	0.821462	0.66292	0.0516429	0.464925	0.207312	0.259031	0.500928	-0.275007	0.473878
ENSG00000159904	ZNF890P	7768	blue	-0.846846	0.00397176	0.944974	0.000121914	-0.736476	0.0236358	0.476515	0.194689	-0.69034	0.0395471	0.55712	0.119166	-0.359153	0.342493	-0.158371	0.684036	0.403108	0.282026	0.433548	0.243693	0.641484	0.0625761	-0.336853	0.37539	-0.587467	0.0962359	0.349063	0.357198	-0.358803	0.342998	0.0250129	0.949071	0.694575	0.0378607	-0.0703581	0.857258	0.400777	0.285082	-0.3633	0.336538	-0.401915	0.283588	-0.198972	0.607793	0.144081	0.71151
ENSG00000184867	ARMCX2	9823	blue	-0.846842	0.00397214	0.860145	0.00292974	-0.72424	0.027343	0.802597	0.00922242	-0.749899	0.0199681	0.655629	0.0552128	-0.623733	0.0726531	-0.278745	0.46764	0.488563	0.182036	0.478091	0.193006	0.613019	0.079196	-0.427626	0.250918	-0.482376	0.188474	0.132925	0.733163	-0.107817	0.782473	-0.132962	0.733092	0.583325	0.0991915	-0.251125	0.514541	0.256052	0.506041	-0.467777	0.204164	-0.463947	0.208396	-0.102398	0.793211	0.0433808	0.911764
ENSG00000233025	CRYZP1	NA	blue	-0.846735	0.00398138	0.827381	0.00591727	-0.61019	0.0809825	0.462118	0.210435	-0.604344	0.0847525	0.625639	0.0715252	-0.435888	0.240869	-0.405279	0.279195	0.202659	0.601017	0.471533	0.200061	0.608151	0.0822852	-0.19722	0.611022	-0.422601	0.257137	0.405956	0.278314	-0.327299	0.389922	-0.158687	0.683432	0.482068	0.188798	0.0227722	0.953629	0.596608	0.0899054	-0.142607	0.714363	-0.504473	0.166064	0.0784436	0.841013	-0.167103	0.667404
ENSG00000145715	RASA1	5921	blue	-0.846713	0.00398332	0.897643	0.00102074	-0.622027	0.0736713	0.576694	0.104038	-0.767745	0.0157055	0.69667	0.037044	-0.447486	0.227135	-0.215878	0.57694	0.289837	0.449336	0.616827	0.0768302	0.788981	0.0114824	-0.241666	0.531017	-0.280692	0.464404	0.19577	0.613699	-0.227513	0.556045	-0.158755	0.683303	0.53818	0.134989	0.0846146	0.82865	0.470426	0.201265	-0.317132	0.40567	-0.619264	0.0753392	0.0464538	0.905535	-0.016498	0.966398
ENSG00000134709	HOOK1	51361	blue	-0.846348	0.00401513	0.699866	0.0358203	-0.710817	0.0318267	0.630788	0.0685345	-0.654735	0.0556607	0.328553	0.387999	-0.414988	0.266713	-0.468997	0.202826	0.598701	0.0884923	0.506768	0.16383	0.348561	0.357936	-0.258502	0.501835	-0.426975	0.251719	0.778527	0.0134509	-0.401676	0.283902	-0.277141	0.470312	0.215096	0.578355	-0.252264	0.51257	0.53166	0.140708	0.0616271	0.874851	0.131408	0.736119	-0.466252	0.205844	-0.358878	0.34289
ENSG00000173638	SLC19A1	6573	blue	-0.846333	0.0040164	0.893346	0.00117365	-0.876788	0.0019126	0.703599	0.0344245	-0.38273	0.309321	0.566582	0.111698	-0.478801	0.192252	-0.418892	0.261779	0.359207	0.342415	0.31886	0.402973	0.472713	0.198781	-0.498732	0.171732	-0.520047	0.151241	0.0967111	0.804511	-0.175096	0.652285	-0.293154	0.443924	0.493239	0.177256	-0.442264	0.233265	-0.00192653	0.996075	-0.742628	0.021904	-0.603281	0.0854494	-0.0280987	0.942796	0.17903	0.644885
ENSG00000267519	MIR24-2	NA	blue	0.84628	0.00402103	-0.947054	0.000106751	0.903509	0.000835182	-0.726249	0.0267099	0.435643	0.241164	-0.481961	0.188911	0.323428	0.395885	0.338824	0.372424	-0.421476	0.25854	-0.489887	0.180675	-0.541018	0.132543	0.331808	0.383032	0.420484	0.259782	-0.2455	0.524315	0.127189	0.744359	0.241463	0.531373	-0.440357	0.235525	0.331963	0.382795	-0.0829381	0.832005	0.657	0.0545298	0.469377	0.202411	0.168869	0.664054	-0.249653	0.517092
ENSG00000197530	MIB2	142678	blue	0.846216	0.00402663	-0.71093	0.0317871	0.809806	0.00815761	-0.542232	0.131505	0.37253	0.323466	-0.252079	0.512891	0.490366	0.180185	0.536953	0.136055	-0.573798	0.106198	-0.19184	0.620975	-0.292044	0.445732	0.419129	0.261481	0.638134	0.0644057	-0.716012	0.0300385	0.440212	0.235698	0.350982	0.354378	-0.367204	0.330977	0.383985	0.307604	-0.32148	0.3989	0.1524	0.69548	0.000332115	0.999323	0.321786	0.398425	0.291208	0.447096
ENSG00000233369	RP11-396K3.1	NA	blue	-0.846091	0.00403762	0.889241	0.00133397	-0.916286	0.000514567	0.729645	0.0256615	-0.467136	0.204869	0.531937	0.140462	-0.362448	0.337756	-0.41825	0.262587	0.431885	0.24571	0.391817	0.296991	0.299643	0.43342	-0.506281	0.164303	-0.581886	0.100232	0.213492	0.58126	-0.251578	0.513756	-0.174181	0.654011	0.398919	0.287531	-0.59494	0.091041	0.0151726	0.969096	-0.687229	0.0408162	-0.356905	0.345743	-0.319151	0.402519	0.233644	0.545149
ENSG00000164252	AGGF1	55109	blue	-0.846011	0.00404463	0.893957	0.00115102	-0.849989	0.00370567	0.612003	0.0798346	-0.496694	0.173769	0.375309	0.319581	-0.114251	0.769767	-0.413979	0.267997	0.40733	0.276533	0.634889	0.0662097	0.39281	0.295658	-0.119488	0.759459	-0.386116	0.304697	0.641726	0.0624448	-0.283873	0.459139	-0.155308	0.689899	0.233603	0.545222	-0.261588	0.496558	0.395673	0.291835	-0.264478	0.491635	-0.113503	0.771242	-0.413231	0.26895	0.0848378	0.828203
ENSG00000171862	PTEN	5728	blue	-0.84567	0.00407457	0.974404	8.6161e-06	-0.836476	0.00494235	0.428893	0.249362	-0.582581	0.0997287	0.497659	0.172803	-0.198651	0.608385	-0.15758	0.685549	0.396245	0.291074	0.438054	0.23827	0.551729	0.123551	-0.40892	0.274479	-0.541966	0.131732	0.328074	0.388733	-0.459868	0.212958	-0.0565647	0.885074	0.581431	0.100562	-0.203965	0.598623	0.216392	0.576012	-0.534475	0.138221	-0.394184	0.29382	-0.327128	0.390185	0.261019	0.497529
hsa_let_7b_3p	NA	NA	blue	0.845568	0.00408357	-0.922972	0.000387101	0.945758	0.000116031	-0.609152	0.0816439	0.404793	0.279827	-0.431948	0.245634	0.298775	0.434819	0.297204	0.437356	-0.479406	0.19161	-0.358911	0.342842	-0.449267	0.225065	0.53911	0.134185	0.489358	0.181219	-0.223066	0.563996	0.346345	0.36121	0.303248	0.427633	-0.440989	0.234775	0.457203	0.215967	0.0729499	0.852045	0.752077	0.0194113	0.41727	0.263824	0.307316	0.421143	-0.244418	0.526203
ENSG00000198040	ZNF84	7637	blue	-0.845495	0.00409009	0.98135	2.8644e-06	-0.881575	0.00167299	0.601859	0.086387	-0.570545	0.108657	0.409518	0.273708	-0.199433	0.606944	-0.163942	0.67341	0.510044	0.16067	0.562313	0.115032	0.623235	0.0729491	-0.293548	0.443283	-0.402539	0.28277	0.387627	0.302645	-0.271416	0.479904	-0.149997	0.700099	0.491468	0.179058	-0.178334	0.646193	0.187595	0.628866	-0.5272	0.144701	-0.316407	0.406803	-0.36039	0.340711	0.262614	0.494808
ENSG00000225373	WASH5P	NA	blue	-0.845469	0.00409236	0.673715	0.0466334	-0.621639	0.0739042	0.753049	0.0191659	-0.565998	0.112151	0.663258	0.0514813	-0.595264	0.0908192	-0.76804	0.0156406	0.22158	0.566663	0.454971	0.218505	0.203676	0.599152	-0.20636	0.594242	-0.544486	0.129591	0.485956	0.184734	-0.165604	0.670249	-0.155979	0.688615	0.223276	0.563621	-0.397613	0.289259	0.619717	0.0750644	-0.0279959	0.943004	-0.249617	0.517153	-0.016312	0.966777	-0.335188	0.377904
ENSG00000261685	RP11-401P9.4	NA	blue	-0.845381	0.00410015	0.802688	0.00920842	-0.631371	0.0682009	0.636915	0.0650796	-0.792732	0.0108263	0.858827	0.00302345	-0.565993	0.112155	-0.391097	0.297958	0.23312	0.546076	0.463633	0.208746	0.413454	0.268665	-0.53684	0.136153	-0.501174	0.169308	0.0100553	0.979517	-0.350048	0.355748	-0.0907958	0.816298	0.457781	0.215312	-0.365223	0.333793	0.312819	0.412436	-0.454086	0.219515	-0.584814	0.0981231	-0.0633314	0.871413	-0.0267657	0.945506
ENSG00000139675	HNRNPA1L2	144983	blue	-0.845327	0.00410498	0.761789	0.017053	-0.89109	0.00126001	0.610935	0.0805094	-0.471062	0.200572	0.282798	0.460916	-0.356616	0.346162	-0.461197	0.211465	0.634644	0.0663471	0.29722	0.437329	0.172758	0.656697	-0.504945	0.165604	-0.650056	0.0580441	0.637116	0.0649684	-0.479027	0.192011	-0.246432	0.52269	0.30163	0.430225	-0.581054	0.100835	0.17661	0.649434	-0.314295	0.410115	0.0957794	0.806365	-0.593384	0.0921078	-0.0827978	0.832286
ENSG00000105341	ATP5SL	55101	blue	0.845293	0.00410797	-0.777629	0.0136298	0.717631	0.0294951	-0.371372	0.325092	0.697604	0.0366838	-0.385747	0.305199	0.283209	0.460236	0.28991	0.449217	-0.523379	0.148173	-0.410185	0.27285	-0.362408	0.337814	0.415916	0.265537	0.553086	0.122438	-0.676142	0.0455521	0.674544	0.0462624	0.134459	0.730175	-0.384951	0.306284	0.225608	0.559445	-0.466845	0.20519	0.072962	0.852021	-0.0258567	0.947354	0.541636	0.132014	0.186807	0.630333
ENSG00000132406	TMEM128	85013	blue	-0.845276	0.00410946	0.928288	0.000302996	-0.897179	0.00103656	0.528466	0.143561	-0.449931	0.224296	0.238734	0.536166	-0.266144	0.488808	-0.16984	0.662214	0.623296	0.0729129	0.417955	0.26296	0.677333	0.0450272	-0.336257	0.376289	-0.40108	0.284685	0.526094	0.145701	-0.342905	0.366319	-0.32872	0.387744	0.510924	0.159827	-0.111062	0.77606	0.153036	0.694259	-0.454347	0.219217	-0.236781	0.539605	-0.339414	0.371538	0.097654	0.802635
ENSG00000152749	GPR180	160897	blue	-0.845132	0.00412224	0.912644	0.000595106	-0.659719	0.0531915	0.576738	0.104005	-0.676386	0.045444	0.640365	0.0631832	-0.428577	0.24975	-0.247225	0.521309	0.290338	0.448517	0.571693	0.107785	0.773283	0.0145183	-0.199393	0.607019	-0.334312	0.379229	0.2547	0.508367	-0.185247	0.633245	-0.146365	0.707099	0.563587	0.114031	0.0729842	0.851976	0.464965	0.207267	-0.325438	0.392783	-0.599424	0.0880078	0.0646515	0.868751	0.0192482	0.9608
ENSG00000152926	ZNF117	51351	blue	-0.844843	0.00414798	0.737788	0.0232591	-0.699688	0.0358879	0.827986	0.00584866	-0.577138	0.103709	0.483213	0.187596	-0.370727	0.325999	-0.624319	0.0723049	0.370268	0.326646	0.74891	0.0202245	0.409533	0.273689	-0.0273286	0.944361	-0.163928	0.673436	0.601946	0.0863296	-0.0858077	0.826263	-0.362104	0.33825	0.0204924	0.958268	-0.216233	0.576299	0.54718	0.127324	-0.0469247	0.904581	-0.15561	0.68932	-0.180688	0.641774	-0.276278	0.471753
ENSG00000203326	ZNF525	NA	blue	-0.844445	0.00418364	0.829424	0.00568772	-0.811255	0.00795426	0.480664	0.190278	-0.565519	0.112523	0.315944	0.407529	-0.124183	0.750246	-0.373263	0.322439	0.489025	0.181561	0.548689	0.126065	0.325357	0.392908	-0.234248	0.544081	-0.450943	0.223127	0.754618	0.0187745	-0.510294	0.16043	-0.162958	0.675283	0.234457	0.543711	-0.27137	0.479981	0.436063	0.240658	-0.131019	0.736879	0.0561953	0.885821	-0.569017	0.109823	-0.0581249	0.881922
ENSG00000103199	ZNF500	26048	blue	-0.844289	0.00419764	0.971787	1.20823e-05	-0.842785	0.00433456	0.480079	0.190896	-0.629595	0.0692207	0.486752	0.183908	-0.130389	0.738108	-0.146323	0.70718	0.422167	0.257678	0.565982	0.112163	0.554153	0.121567	-0.366762	0.331605	-0.409695	0.27348	0.341337	0.368659	-0.4448	0.230277	-0.107931	0.782249	0.457383	0.215762	-0.204444	0.597746	0.205101	0.596544	-0.525189	0.146522	-0.344229	0.364349	-0.410952	0.271865	0.259056	0.500885
ENSG00000130311	DDA1	79016	blue	0.844266	0.00419979	-0.931207	0.000262738	0.836713	0.00491851	-0.444988	0.230056	0.454057	0.219549	-0.36566	0.333171	0.27921	0.466866	0.235695	0.541523	-0.452131	0.221757	-0.355681	0.34752	-0.598456	0.088657	0.318278	0.40388	0.547944	0.126685	-0.489706	0.180861	0.378069	0.315746	0.161825	0.677443	-0.591013	0.093749	0.120256	0.75795	-0.281105	0.463719	0.406067	0.278169	0.327799	0.389155	0.226092	0.55858	-0.116915	0.76452
ENSG00000141279	NPEPPS	9520	blue	-0.843941	0.00422909	0.934367	0.000223577	-0.873367	0.00209767	0.39996	0.286158	-0.499925	0.170545	0.286049	0.455552	-0.176823	0.649033	-0.154253	0.691923	0.550464	0.124593	0.397636	0.289228	0.574623	0.10558	-0.370415	0.326439	-0.501586	0.168901	0.557716	0.118687	-0.503365	0.16715	-0.192671	0.619433	0.527479	0.144449	-0.147325	0.705247	0.221858	0.566165	-0.40809	0.27555	-0.190017	0.62436	-0.434083	0.243045	0.131592	0.735761
ENSG00000213366	GSTM2	2946	blue	-0.843841	0.00423819	0.937868	0.000185191	-0.794654	0.0105002	0.650896	0.0576114	-0.526734	0.145121	0.676469	0.0454074	-0.46642	0.205659	-0.340288	0.370228	0.278089	0.468732	0.372735	0.323178	0.533698	0.138906	-0.406658	0.277403	-0.602365	0.0860526	0.0907616	0.816367	-0.160498	0.679974	-0.0569054	0.884386	0.635171	0.0660516	-0.307047	0.42157	0.194634	0.6158	-0.634514	0.0664205	-0.639722	0.0635341	0.0124452	0.97465	0.24137	0.531536
ENSG00000197114	ZGPAT	84619	blue	0.843653	0.00425522	-0.618581	0.0757556	0.758882	0.0177376	-0.673473	0.0467424	0.461839	0.210747	-0.2063	0.59435	0.470315	0.201386	0.589077	0.0951019	-0.650539	0.0577953	-0.442116	0.23344	-0.334246	0.379329	0.322962	0.396605	0.263358	0.493541	-0.785063	0.0121957	0.396289	0.291015	0.623139	0.0730061	-0.0306281	0.937654	0.320127	0.401001	-0.35234	0.352389	0.00593416	0.987911	-0.111377	0.775437	0.394449	0.293466	0.523768	0.147817
ENSG00000068079	IFI35	3430	blue	0.843639	0.00425651	-0.675902	0.0456583	0.692377	0.0387301	-0.731347	0.0251464	0.717874	0.029414	-0.438163	0.23814	0.36898	0.328463	0.53864	0.134591	-0.520856	0.150493	-0.671927	0.0474409	-0.273281	0.47677	0.246783	0.522079	0.262059	0.495755	-0.66233	0.0519262	0.361816	0.338662	0.333816	0.37998	-0.00949347	0.980662	0.348158	0.358532	-0.495094	0.175379	-0.0103743	0.978868	-0.0820696	0.833745	0.487013	0.183638	0.357331	0.345127
ENSG00000113273	ARSB	411	blue	0.843632	0.00425714	-0.891058	0.00126127	0.898356	0.000996782	-0.690114	0.0396384	0.467064	0.204949	-0.42964	0.248448	0.338465	0.372963	0.2802	0.46522	-0.518058	0.153089	-0.492332	0.178177	-0.577608	0.103361	0.474174	0.197202	0.261331	0.496995	-0.200762	0.6045	0.266311	0.488526	0.459608	0.21325	-0.331679	0.383227	0.335051	0.378111	0.0533585	0.891557	0.696209	0.0372226	0.449433	0.224873	0.249027	0.518178	-0.127929	0.742913
ENSG00000137497	NUMA1	4926	blue	-0.843622	0.00425805	0.892273	0.00121419	-0.664845	0.0507255	0.738491	0.0230591	-0.737671	0.0232926	0.82332	0.00639203	-0.449461	0.22484	-0.379246	0.314117	0.188242	0.627661	0.649544	0.0583086	0.560937	0.116119	-0.259029	0.500932	-0.363415	0.336374	0.069957	0.858065	-0.10196	0.794079	-0.0589551	0.880245	0.434637	0.242376	-0.200811	0.60441	0.397013	0.290054	-0.447607	0.226994	-0.644342	0.0610412	0.0319993	0.934867	0.108007	0.782098
ENSG00000137216	TMEM63B	55362	blue	0.843335	0.00428414	-0.900502	0.000927062	0.845759	0.00406674	-0.667045	0.04969	0.367564	0.330467	-0.5863	0.0970633	0.374358	0.320908	0.464606	0.207665	-0.250171	0.516193	-0.422263	0.257559	-0.470759	0.200902	0.359033	0.342667	0.433405	0.243866	-0.160161	0.680617	0.165435	0.670571	0.278921	0.467348	-0.399659	0.286554	0.363547	0.336184	-0.114211	0.769846	0.655301	0.0553769	0.619881	0.0749649	-0.0112408	0.977103	-0.166408	0.668723
ENSG00000037474	NSUN2	54888	blue	-0.842784	0.00433471	0.937174	0.000192395	-0.801076	0.00945844	0.540881	0.132661	-0.497448	0.173014	0.418281	0.262548	-0.245144	0.524935	-0.287756	0.452747	0.386739	0.30385	0.519978	0.151304	0.624108	0.0724303	-0.151437	0.697331	-0.431076	0.246695	0.506745	0.163852	-0.237504	0.538332	-0.137778	0.723723	0.493767	0.17672	-0.0573861	0.883414	0.396678	0.290499	-0.327005	0.390373	-0.343679	0.365166	-0.171598	0.658888	0.111762	0.774677
ENSG00000111670	GNPTAB	79158	blue	-0.842603	0.00435133	0.963216	3.03192e-05	-0.902703	0.000859144	0.573727	0.106251	-0.573071	0.106744	0.369903	0.327161	-0.248331	0.519387	-0.132742	0.73352	0.591696	0.0932744	0.446297	0.228523	0.568677	0.110084	-0.412805	0.269494	-0.523281	0.148263	0.395043	0.292674	-0.346382	0.361155	-0.123366	0.751846	0.565131	0.112825	-0.260431	0.498534	0.122132	0.754266	-0.55246	0.12295	-0.239294	0.535182	-0.445666	0.229262	0.262024	0.495813
ENSG00000142875	PRKACB	5567	blue	-0.842602	0.00435149	0.952504	7.33837e-05	-0.793893	0.0106286	0.422734	0.256971	-0.650013	0.0580663	0.416194	0.265184	-0.0945848	0.808744	-0.117677	0.763019	0.442705	0.232744	0.631402	0.0681832	0.653858	0.0561025	-0.254629	0.508489	-0.294153	0.442301	0.47908	0.191955	-0.470384	0.201311	-0.173232	0.655801	0.413519	0.268582	-0.0231356	0.952889	0.332654	0.381745	-0.356609	0.346173	-0.284477	0.458141	-0.399524	0.286733	0.136074	0.727034
ENSG00000126247	CAPNS1	826	blue	0.842497	0.00436116	-0.760155	0.0174355	0.692568	0.038654	-0.496772	0.173692	0.708312	0.0327132	-0.368559	0.329058	0.279228	0.466836	0.36309	0.336838	-0.520623	0.150708	-0.554285	0.12146	-0.392063	0.29666	0.228985	0.553421	0.430444	0.247465	-0.766948	0.0158815	0.504093	0.166437	0.16058	0.679818	-0.271493	0.479774	0.156929	0.686795	-0.5861	0.0972058	-0.0547718	0.888698	-0.0822266	0.83343	0.501491	0.168995	0.250063	0.51638
ENSG00000141499	WRAP53	55135	blue	0.842442	0.00436622	-0.66706	0.0496831	0.829478	0.00568182	-0.807547	0.00848185	0.363531	0.336207	-0.24008	0.5338	0.581697	0.100368	0.618696	0.075685	-0.653784	0.05614	-0.338264	0.373265	-0.338805	0.372453	0.359968	0.341318	0.402632	0.282649	-0.637785	0.0645984	0.193787	0.617366	0.561239	0.115879	-0.177949	0.646916	0.432414	0.245067	-0.217393	0.574204	0.208821	0.589751	0.0183976	0.962531	0.266016	0.489025	0.358296	0.343731
ENSG00000235373	RP11-206L10.3	NA	blue	-0.842409	0.00436934	0.622034	0.0736671	-0.563585	0.114033	0.727644	0.0262759	-0.547347	0.127184	0.625974	0.0713285	-0.700538	0.0355664	-0.735019	0.0240586	0.256361	0.50551	0.442916	0.232494	0.387243	0.303166	-0.229456	0.552583	-0.349665	0.356312	0.439988	0.235965	-0.171061	0.659903	-0.404034	0.280816	0.195039	0.61505	-0.222553	0.564916	0.58927	0.0949667	0.000767689	0.998436	-0.365549	0.333328	0.146563	0.706717	-0.521435	0.149958
ENSG00000086475	SEPHS1	22929	blue	-0.841966	0.00441046	0.941401	0.000151404	-0.945683	0.000116589	0.612067	0.0797945	-0.480866	0.190065	0.285605	0.456283	-0.202542	0.601231	-0.18119	0.640832	0.624079	0.072447	0.492679	0.177824	0.571058	0.108267	-0.38918	0.300542	-0.375959	0.318676	0.432964	0.2444	-0.327	0.390381	-0.305661	0.423777	0.414028	0.267934	-0.27847	0.468098	0.0367596	0.925198	-0.583269	0.099232	-0.218228	0.572696	-0.460329	0.21244	0.211779	0.584368
ENSG00000123607	TTC21B	79809	blue	-0.841926	0.00441414	0.765882	0.0161191	-0.710586	0.031908	0.379265	0.314091	-0.653091	0.0564912	0.37759	0.316409	-0.175033	0.652404	-0.374428	0.320811	0.440892	0.23489	0.527268	0.144639	0.320338	0.400673	-0.286492	0.454824	-0.42886	0.249403	0.749544	0.0200601	-0.64951	0.0583262	-0.183268	0.636943	0.216737	0.575387	-0.207205	0.592697	0.533885	0.13874	-0.00483897	0.990142	0.0457412	0.906979	-0.536637	0.13633	-0.218903	0.57148
ENSG00000172046	USP19	10869	blue	-0.841848	0.00442146	0.847872	0.00388353	-0.946812	0.000108445	0.722801	0.0278026	-0.349297	0.356853	0.449735	0.224523	-0.441092	0.234652	-0.44589	0.229	0.491673	0.178849	0.269275	0.483511	0.313541	0.4113	-0.600325	0.0874062	-0.56702	0.11136	0.195768	0.613704	-0.268711	0.484463	-0.344669	0.363694	0.393514	0.294715	-0.628905	0.0696194	-0.1162	0.765927	-0.753807	0.0189761	-0.382317	0.309889	-0.263052	0.494062	0.156047	0.688485
ENSG00000124193	SRSF6	6431	blue	-0.841842	0.00442198	0.881447	0.00167912	-0.684063	0.0421348	0.555474	0.120495	-0.664368	0.0509522	0.485542	0.185164	-0.352452	0.352225	-0.27935	0.466634	0.398534	0.28804	0.565395	0.112619	0.659784	0.0531596	-0.113891	0.770477	-0.422618	0.257116	0.542881	0.130952	-0.236243	0.540555	-0.0770742	0.843761	0.514652	0.156285	0.0449897	0.908502	0.582841	0.0995406	-0.121512	0.755484	-0.286877	0.454191	-0.148006	0.703935	-0.0458669	0.906724
ENSG00000100568	VTI1B	10490	blue	0.841665	0.00443856	-0.867795	0.00242506	0.92327	0.000381999	-0.755044	0.0186692	0.352444	0.352236	-0.487706	0.182921	0.374708	0.320419	0.472874	0.198607	-0.406605	0.277472	-0.407146	0.276771	-0.369676	0.327481	0.460962	0.211729	0.430039	0.24796	-0.194579	0.615902	0.18415	0.635293	0.364397	0.334971	-0.306478	0.422476	0.538249	0.134929	0.0417784	0.915014	0.720554	0.02853	0.451536	0.222443	0.18646	0.630982	-0.164621	0.672118
ENSG00000168918	INPP5D	3635	blue	-0.841655	0.00443948	0.925265	0.000349055	-0.88318	0.00159756	0.669784	0.04842	-0.461563	0.211056	0.560114	0.116772	-0.401751	0.283803	-0.30808	0.419929	0.399251	0.287093	0.377533	0.316489	0.509277	0.161407	-0.515803	0.155201	-0.487591	0.18304	0.0835964	0.830687	-0.231248	0.549398	-0.248166	0.519673	0.507752	0.162877	-0.410528	0.27241	-0.0243801	0.950358	-0.768849	0.0154639	-0.57035	0.108806	-0.138863	0.721617	0.252566	0.512048
ENSG00000011566	MAP4K3	8491	blue	-0.841644	0.00444047	0.770149	0.0151824	-0.854506	0.00334508	0.797422	0.0100422	-0.346339	0.361219	0.362801	0.337251	-0.441746	0.233877	-0.64476	0.0608184	0.465494	0.206682	0.395912	0.291517	0.259995	0.499279	-0.234649	0.54337	-0.542853	0.130976	0.590906	0.093823	-0.109525	0.779095	-0.278296	0.468387	0.254414	0.50886	-0.477825	0.19329	0.30243	0.428942	-0.281168	0.463614	-0.113013	0.772208	-0.229907	0.551781	-0.0963129	0.805303
ENSG00000174839	DENND6A	201627	blue	-0.841642	0.00444067	0.726044	0.0267741	-0.868542	0.00237923	0.573407	0.106492	-0.331047	0.38419	0.187924	0.628252	-0.312882	0.412337	-0.562753	0.114685	0.574343	0.105789	0.332359	0.382194	0.226844	0.557238	-0.335608	0.377269	-0.50542	0.16514	0.790997	0.0111265	-0.437328	0.23914	-0.404984	0.279579	0.176497	0.649647	-0.438305	0.23797	0.279128	0.467002	-0.173122	0.656009	0.0925973	0.812705	-0.462601	0.209895	-0.230885	0.550042
ENSG00000075151	EIF4G3	8672	blue	0.84145	0.00445868	-0.854204	0.00336838	0.877864	0.00185678	-0.508402	0.16225	0.439432	0.236626	-0.225942	0.558849	0.192795	0.619204	0.348997	0.357295	-0.565823	0.112287	-0.419964	0.260433	-0.391644	0.297223	0.272774	0.477621	0.522641	0.14885	-0.736248	0.0237016	0.426994	0.251696	0.213183	0.581821	-0.35586	0.347259	0.276807	0.470871	-0.313824	0.410855	0.244763	0.5256	-0.0133582	0.972791	0.498504	0.171959	-0.00116646	0.997624
ENSG00000121289	CEP89	84902	blue	0.841441	0.00445947	-0.695507	0.037496	0.840483	0.00455007	-0.899539	0.000957928	0.385517	0.305513	-0.353313	0.350968	0.576267	0.104355	0.668536	0.0489961	-0.570647	0.108579	-0.389161	0.300569	-0.264158	0.49218	0.342778	0.366508	0.446211	0.228623	-0.524154	0.147464	0.0917762	0.814342	0.450351	0.22381	-0.170434	0.661089	0.54126	0.132336	-0.201812	0.602571	0.299077	0.434331	0.0898754	0.818135	0.239155	0.535425	0.235352	0.542127
ENSG00000100129	EIF3L	51386	blue	-0.841387	0.00446461	0.887462	0.00140796	-0.79796	0.00995482	0.59281	0.0925038	-0.399016	0.287403	0.463052	0.209393	-0.205026	0.596681	-0.481294	0.189613	0.252876	0.511513	0.580769	0.101043	0.484663	0.18608	-0.0882675	0.821346	-0.338287	0.373231	0.504907	0.165641	-0.197231	0.611002	-0.233109	0.546096	0.275417	0.473192	-0.167144	0.667326	0.405253	0.279228	-0.31629	0.406986	-0.377877	0.316012	-0.103722	0.790585	0.0444132	0.909671
ENSG00000224791	KRT18P39	NA	blue	-0.841362	0.00446692	0.93359	0.0002328	-0.773805	0.0144095	0.71669	0.0298101	-0.613489	0.0789015	0.701842	0.0350771	-0.420411	0.259874	-0.302968	0.428081	0.293026	0.444132	0.542393	0.131368	0.597741	0.0891387	-0.363828	0.335782	-0.395637	0.291884	0.0425941	0.913359	-0.125898	0.746886	-0.145392	0.708978	0.50171	0.168779	-0.256361	0.50551	0.180468	0.642186	-0.637067	0.0649954	-0.65414	0.0559602	-0.0231949	0.952769	0.221363	0.567054
ENSG00000118454	ANKRD13C	81573	blue	-0.841297	0.00447302	0.71057	0.0319137	-0.747228	0.0206656	0.52565	0.146103	-0.707894	0.0328629	0.24376	0.527351	-0.35917	0.342469	-0.283271	0.460133	0.740119	0.0225998	0.471822	0.199747	0.417268	0.263826	-0.433847	0.243331	-0.369631	0.327544	0.738469	0.0230652	-0.594119	0.0916029	-0.371529	0.324872	0.242078	0.530295	-0.238223	0.537066	0.358923	0.342825	-0.0444282	0.90964	0.177119	0.648476	-0.642585	0.0619819	-0.330328	0.385287
ENSG00000163516	ANKZF1	55139	blue	-0.841031	0.00449812	0.953407	6.868e-05	-0.805661	0.00875909	0.619111	0.0754323	-0.588285	0.0956584	0.644352	0.0610356	-0.416719	0.264519	-0.21977	0.569919	0.352139	0.352683	0.421747	0.258203	0.611189	0.0803488	-0.465208	0.206998	-0.502234	0.168262	0.0535725	0.891124	-0.233977	0.54456	-0.120437	0.757594	0.620671	0.0744868	-0.260548	0.498333	0.112698	0.77283	-0.689638	0.0398312	-0.632201	0.0677278	-0.0800381	0.837816	0.265041	0.490679
ENSG00000225786	AL590639.1	NA	blue	0.840975	0.00450338	-0.801723	0.00935757	0.746155	0.0209503	-0.583703	0.0989198	0.447619	0.226981	-0.674762	0.0461649	0.383766	0.307903	0.526384	0.145438	-0.164229	0.672863	-0.466501	0.205569	-0.398609	0.287941	0.444594	0.230518	0.288997	0.450711	-0.110343	0.777479	0.350559	0.354999	0.414036	0.267924	-0.212808	0.582501	0.375744	0.318975	-0.15068	0.698787	0.564385	0.113407	0.64481	0.0607917	-0.0136859	0.972124	0.04287	0.9128
ENSG00000153339	TRAPPC8	22878	blue	-0.840893	0.00451116	0.871958	0.00217737	-0.619407	0.0752522	0.553007	0.122502	-0.641129	0.062768	0.715499	0.0302122	-0.358002	0.344156	-0.434316	0.242763	0.11589	0.766537	0.597618	0.0892215	0.553785	0.121867	-0.0957187	0.806486	-0.416644	0.264615	0.348965	0.357343	-0.2037	0.599109	-0.0217797	0.955648	0.440173	0.235744	-0.0331477	0.932534	0.631442	0.0681608	-0.186751	0.630439	-0.535028	0.137737	0.068226	0.861549	-0.0199666	0.959338
ENSG00000073910	FRY	10129	blue	-0.840855	0.00451475	0.568918	0.109899	-0.640681	0.0630114	0.63555	0.0658398	-0.404062	0.280779	0.49725	0.173213	-0.708726	0.0325656	-0.773998	0.0143696	0.345366	0.36266	0.237618	0.538129	0.246034	0.523383	-0.431506	0.246171	-0.454064	0.219541	0.490374	0.180177	-0.357436	0.344975	-0.534227	0.13844	0.168799	0.664186	-0.402391	0.282964	0.402537	0.282773	-0.0822972	0.833289	-0.260746	0.497994	0.0261989	0.946659	-0.577074	0.103756
ENSG00000110660	SLC35F2	54733	blue	0.840799	0.00452007	-0.900008	0.000942798	0.933762	0.00023073	-0.6536	0.0562331	0.323676	0.395501	-0.432501	0.244961	0.329087	0.387182	0.389502	0.300108	-0.421873	0.258045	-0.365057	0.334029	-0.451121	0.222921	0.463924	0.208422	0.439962	0.235995	-0.22837	0.554516	0.250829	0.515054	0.367185	0.331004	-0.385613	0.305382	0.440751	0.235057	0.0476014	0.90321	0.729213	0.0257934	0.471396	0.200209	0.183413	0.636671	-0.193649	0.617623
ENSG00000135960	EDAR	10913	blue	-0.840777	0.0045221	0.87287	0.00212551	-0.6263	0.0711367	0.545912	0.128388	-0.801875	0.00933396	0.818742	0.00695756	-0.30466	0.425376	-0.364615	0.334659	0.134733	0.729642	0.641877	0.0623632	0.421273	0.258795	-0.273608	0.476223	-0.450988	0.223075	0.216263	0.576244	-0.355626	0.347599	0.0692369	0.859514	0.396075	0.291301	-0.214805	0.578882	0.527549	0.144386	-0.294859	0.441153	-0.485781	0.184916	-0.151563	0.697088	0.0724222	0.853106
ENSG00000223547	ZNF844	NA	blue	-0.840739	0.00452569	0.850939	0.00362773	-0.746477	0.0208644	0.474485	0.196867	-0.567466	0.111016	0.327138	0.390169	-0.282084	0.462096	-0.180001	0.643062	0.524261	0.147368	0.577768	0.103243	0.795162	0.0104151	-0.269604	0.482957	-0.102522	0.792966	0.489242	0.181338	-0.408675	0.274795	-0.506033	0.164544	0.333562	0.380366	0.0978349	0.802275	0.293438	0.443462	-0.284186	0.458622	-0.340725	0.369573	-0.208193	0.590895	-0.149033	0.701956
ENSG00000144843	ADPRH	141	blue	0.840519	0.00454662	-0.901562	0.000893919	0.748685	0.0202832	-0.655108	0.0554737	0.740318	0.0225442	-0.718322	0.0292649	0.356296	0.346627	0.257066	0.504297	-0.329365	0.386758	-0.588658	0.0953961	-0.506951	0.163653	0.449522	0.224769	0.381615	0.310853	-0.0697597	0.858462	0.302574	0.428711	0.117007	0.764339	-0.421519	0.258487	0.317391	0.405265	-0.19082	0.622868	0.58041	0.101305	0.524731	0.146939	0.222793	0.564487	-0.179742	0.643547
ENSG00000166311	SMPD1	6609	blue	-0.840312	0.0045663	0.940334	0.000161106	-0.861357	0.00284538	0.649311	0.0584293	-0.528102	0.143888	0.595223	0.0908474	-0.37247	0.323551	-0.265636	0.48967	0.383802	0.307854	0.418069	0.262816	0.520449	0.150869	-0.502127	0.168367	-0.490139	0.180417	0.0743751	0.849181	-0.252591	0.512006	-0.180073	0.642926	0.527265	0.144642	-0.380418	0.3125	0.0191797	0.960939	-0.746756	0.0207904	-0.56665	0.111646	-0.169277	0.663281	0.281855	0.462477
ENSG00000105438	KDELR1	10945	blue	0.840308	0.00456668	-0.855727	0.00325191	0.829136	0.00571971	-0.466924	0.205103	0.478309	0.192774	-0.204798	0.597097	0.139236	0.720894	0.272003	0.478917	-0.558241	0.118266	-0.557398	0.118942	-0.579105	0.102259	0.190581	0.623313	0.261131	0.497337	-0.735004	0.0240631	0.440812	0.234985	0.376796	0.317512	-0.267173	0.487065	0.0579444	0.882286	-0.348466	0.358077	0.193777	0.617385	0.0683562	0.861287	0.430397	0.247523	0.0864165	0.825046
ENSG00000121989	ACVR2A	92	blue	0.840285	0.00456887	-0.831018	0.00551296	0.881777	0.00166339	-0.716687	0.0298113	0.352755	0.351782	-0.565971	0.112172	0.509246	0.161437	0.498384	0.172079	-0.36514	0.333912	-0.266452	0.488286	-0.341023	0.369129	0.592352	0.0928202	0.536079	0.136816	-0.079848	0.838197	0.23396	0.544588	0.356936	0.345698	-0.399578	0.286662	0.587208	0.0964196	0.0722461	0.85346	0.759293	0.0176397	0.55129	0.123911	0.0790051	0.839887	-0.111644	0.774909
ENSG00000116199	FAM20B	9917	blue	-0.840181	0.00457878	0.709157	0.0324124	-0.60781	0.0825047	0.363353	0.336462	-0.747631	0.0205593	0.366671	0.331734	-0.37165	0.324701	-0.273488	0.476423	0.537686	0.135417	0.490269	0.180284	0.554962	0.12091	-0.336384	0.376097	-0.305698	0.423718	0.700512	0.0355761	-0.650461	0.0578352	-0.344646	0.363729	0.305464	0.424091	0.0206954	0.957855	0.570292	0.108849	0.0918183	0.814258	-0.0345573	0.929671	-0.385299	0.30581	-0.434335	0.24274
ENSG00000106327	TFR2	7036	blue	0.840095	0.00458705	-0.933069	0.00023913	0.919681	0.000446666	-0.714115	0.0306838	0.421465	0.258554	-0.351316	0.353889	0.290654	0.448	0.321532	0.398819	-0.524871	0.146812	-0.476681	0.194512	-0.528716	0.143336	0.266278	0.488581	0.460537	0.212206	-0.434228	0.242871	0.133904	0.731257	0.216546	0.575732	-0.445244	0.229756	0.297412	0.437018	-0.148663	0.702668	0.527981	0.143996	0.276353	0.471627	0.284973	0.457324	-0.208262	0.590769
ENSG00000163807	KIAA1143	57456	blue	-0.839982	0.00459787	0.87088	0.00223973	-0.825859	0.00609221	0.466818	0.20522	-0.463438	0.208963	0.245904	0.523609	-0.170746	0.6605	-0.299132	0.434243	0.512443	0.158379	0.499665	0.170804	0.541309	0.132294	-0.182178	0.638981	-0.385263	0.305858	0.721009	0.0283817	-0.404356	0.280396	-0.264867	0.490974	0.354452	0.349307	-0.0885774	0.820727	0.387518	0.302793	-0.197708	0.610122	-0.0940701	0.809769	-0.381992	0.310335	-0.035472	0.927813
ENSG00000111348	ARHGDIB	397	blue	0.839932	0.00460262	-0.741955	0.0220893	0.900249	0.000935091	-0.651296	0.0574061	0.468292	0.203598	-0.27494	0.473989	0.360978	0.339866	0.471763	0.19981	-0.658559	0.0537596	-0.318587	0.403399	-0.15437	0.691698	0.531604	0.140758	0.593895	0.0917566	-0.605594	0.0839376	0.466935	0.20509	0.308074	0.41994	-0.237685	0.538013	0.625647	0.0715209	-0.115845	0.766626	0.349084	0.357166	-0.105143	0.787769	0.618559	0.0757685	0.0956705	0.806582
ENSG00000136261	BZW2	28969	blue	-0.839921	0.00460376	0.966875	2.10864e-05	-0.830974	0.00551772	0.48484	0.185895	-0.528215	0.143786	0.404199	0.280601	-0.157066	0.686534	-0.202091	0.602058	0.413037	0.269198	0.535489	0.137333	0.616828	0.0768295	-0.21136	0.58513	-0.425763	0.253215	0.48265	0.188186	-0.331035	0.384209	-0.114843	0.7686	0.496974	0.173489	-0.0815846	0.834716	0.324923	0.393577	-0.39882	0.287662	-0.321486	0.39889	-0.288504	0.451519	0.196697	0.611987
ENSG00000146085	MUT	4594	blue	-0.839866	0.00460899	0.927759	0.000310724	-0.81521	0.0074165	0.611389	0.080222	-0.609704	0.0812915	0.41479	0.266965	-0.218727	0.571797	-0.266703	0.487862	0.474896	0.196426	0.577422	0.103499	0.517551	0.153562	-0.17159	0.658903	-0.487323	0.183317	0.555052	0.120837	-0.245766	0.52385	-0.0273473	0.944323	0.458858	0.214095	-0.171551	0.658976	0.408111	0.275524	-0.286797	0.454322	-0.160769	0.679457	-0.380337	0.312612	0.150259	0.699596
ENSG00000128335	APOL2	23780	blue	0.839857	0.00460985	-0.72384	0.0274701	0.85503	0.00330487	-0.565586	0.112471	0.317932	0.404419	-0.339849	0.370886	0.409997	0.273092	0.632259	0.0676948	-0.454935	0.218546	-0.189371	0.625561	-0.095052	0.807814	0.463081	0.20936	0.718638	0.0291603	-0.619434	0.075236	0.445707	0.229213	0.26019	0.498944	-0.292696	0.44467	0.604453	0.0846813	-0.238078	0.53732	0.288796	0.451042	0.0372529	0.924197	0.365302	0.333681	0.150018	0.70006
ENSG00000124198	ARFGEF2	10564	blue	-0.839522	0.00464211	0.741782	0.022137	-0.862667	0.0027561	0.62034	0.0746867	-0.41831	0.262512	0.184512	0.634616	-0.285408	0.456608	-0.503152	0.167359	0.626599	0.0709615	0.423533	0.255978	0.264097	0.492284	-0.291548	0.446541	-0.459948	0.212868	0.809161	0.00824936	-0.399495	0.286771	-0.361979	0.338428	0.167421	0.666799	-0.402305	0.283076	0.309678	0.417395	-0.141393	0.716712	0.152816	0.69468	-0.539687	0.133687	-0.201224	0.603651
ENSG00000177663	IL17RA	23765	blue	-0.839516	0.00464269	0.955016	6.08278e-05	-0.913715	0.000570561	0.603629	0.0852208	-0.438744	0.237447	0.470632	0.20104	-0.303263	0.427608	-0.246694	0.522233	0.441298	0.234408	0.387012	0.303479	0.535516	0.137309	-0.472244	0.199289	-0.489948	0.180613	0.19093	0.622663	-0.281719	0.462701	-0.227541	0.555994	0.523077	0.14845	-0.353614	0.350528	-0.00901758	0.981631	-0.737917	0.0232224	-0.488417	0.182188	-0.227886	0.55538	0.293293	0.443699
ENSG00000036549	ZZZ3	26009	blue	-0.839506	0.00464365	0.872201	0.00216347	-0.648805	0.0586919	0.420393	0.259895	-0.765448	0.0162164	0.513156	0.157701	-0.171062	0.659901	-0.228035	0.555113	0.342789	0.366492	0.689132	0.0400367	0.599898	0.0876911	-0.128272	0.742243	-0.304716	0.425286	0.579571	0.101918	-0.456192	0.217114	-0.0781786	0.841545	0.362582	0.337564	0.0618276	0.874446	0.62632	0.0711251	-0.0596667	0.878808	-0.220705	0.568237	-0.318566	0.403431	-0.0681187	0.861765
ENSG00000127318	IL22	50616	blue	0.839358	0.00465794	-0.905844	0.000768354	0.922504	0.000395209	-0.658906	0.0535895	0.351002	0.354349	-0.478795	0.192258	0.4308	0.247031	0.384359	0.307093	-0.428876	0.249383	-0.242812	0.529011	-0.406771	0.277257	0.520881	0.15047	0.651514	0.0572947	-0.197211	0.61104	0.22706	0.556852	0.205303	0.596173	-0.556661	0.119536	0.497382	0.17308	0.0179565	0.963429	0.731602	0.02507	0.466006	0.206115	0.159856	0.681199	-0.24084	0.532466
ENSG00000215048	HLA-DPB1	3115	blue	0.839342	0.00465952	-0.850497	0.0036639	0.600418	0.087344	-0.530304	0.141915	0.937433	0.000189685	-0.643385	0.0615524	0.340759	0.369523	0.148341	0.703289	-0.406033	0.278214	-0.705857	0.0335976	-0.666023	0.0501693	0.284071	0.458811	0.265713	0.489539	-0.341995	0.367676	0.414456	0.26739	0.0965684	0.804795	-0.419408	0.261131	-0.0232175	0.952723	-0.528881	0.143188	0.164011	0.673279	0.324263	0.394594	0.289985	0.449094	0.0800963	0.837699
ENSG00000055917	PUM2	23369	blue	-0.839218	0.0046715	0.86654	0.00250337	-0.796247	0.0102349	0.504725	0.165819	-0.641666	0.0624774	0.277206	0.470204	-0.172084	0.657969	-0.213356	0.581507	0.596301	0.0901134	0.581397	0.100586	0.534315	0.138362	-0.210011	0.587582	-0.384934	0.306307	0.723509	0.0275757	-0.435405	0.24145	-0.172991	0.656256	0.359352	0.342207	-0.0972614	0.803416	0.42886	0.249403	-0.139343	0.720685	0.0215495	0.956117	-0.539133	0.134165	-0.0301599	0.938605
ENSG00000116750	UCHL5	51377	blue	-0.839181	0.00467507	0.958143	4.7416e-05	-0.845849	0.00405884	0.4605	0.212247	-0.496619	0.173845	0.411415	0.271272	-0.110796	0.776584	-0.249734	0.516951	0.373516	0.322085	0.523535	0.148031	0.523778	0.147808	-0.229975	0.55166	-0.454926	0.218556	0.49506	0.175413	-0.380572	0.312288	-0.10131	0.79537	0.444909	0.230149	-0.161322	0.678402	0.310768	0.415672	-0.411403	0.271287	-0.296776	0.438048	-0.330403	0.385172	0.209958	0.587679
ENSG00000115339	GALNT3	2591	blue	0.838895	0.00470281	-0.790971	0.0111312	0.76608	0.0160747	-0.66367	0.0512842	0.513526	0.15735	-0.647953	0.0591359	0.739259	0.0228415	0.396248	0.29107	-0.419146	0.26146	-0.128744	0.741321	-0.448137	0.226377	0.716215	0.02997	0.670187	0.0482348	0.00152685	0.99689	0.286201	0.455302	0.269722	0.482758	-0.638317	0.0643048	0.474596	0.196748	-0.0180845	0.963169	0.664402	0.0509358	0.599718	0.0878109	-0.0198756	0.959523	0.00894846	0.981772
ENSG00000171115	GIMAP8	155038	blue	-0.838806	0.00471149	0.954907	6.13354e-05	-0.750934	0.0197022	0.462219	0.210322	-0.648721	0.0587356	0.469791	0.201958	-0.177537	0.64769	-0.163019	0.675167	0.384122	0.307416	0.60196	0.0863205	0.673038	0.0469379	-0.170716	0.660556	-0.38296	0.309007	0.47771	0.193413	-0.347773	0.359099	-0.0648505	0.86835	0.5102	0.16052	0.0251923	0.948706	0.447715	0.226869	-0.290162	0.448804	-0.333636	0.380254	-0.262891	0.494336	0.13502	0.729084
ENSG00000177989	ODF3B	440836	blue	0.838714	0.00472045	-0.90301	0.00084997	0.672455	0.0472013	-0.518352	0.152815	0.881129	0.00169441	-0.57115	0.108197	0.283684	0.459451	0.0869676	0.823944	-0.46227	0.210265	-0.667863	0.0493087	-0.683407	0.0424111	0.294747	0.441335	0.325548	0.392613	-0.364414	0.334946	0.406118	0.278104	0.0612438	0.875624	-0.490697	0.179846	-0.0037526	0.992355	-0.448897	0.225494	0.253193	0.510966	0.297462	0.436939	0.35433	0.349484	-0.0437227	0.911071
ENSG00000158122	AAED1	195827	blue	0.838309	0.00476009	-0.869233	0.0023374	0.918438	0.000470757	-0.679847	0.0439321	0.409037	0.274328	-0.498497	0.171966	0.383938	0.307668	0.378801	0.314732	-0.447092	0.227594	-0.345407	0.3626	-0.377189	0.316966	0.591625	0.0933234	0.474869	0.196454	-0.13058	0.737736	0.306412	0.422581	0.346692	0.360697	-0.376491	0.317936	0.554623	0.121185	0.1112	0.775787	0.777211	0.0137136	0.456712	0.216523	0.25389	0.509762	-0.18688	0.630198
ENSG00000102096	PIM2	11040	blue	0.83829	0.00476201	-0.942507	0.000141794	0.906933	0.000738521	-0.614616	0.0781983	0.408649	0.274829	-0.471176	0.200449	0.373836	0.321638	0.264467	0.491655	-0.445075	0.229955	-0.325233	0.3931	-0.551447	0.123783	0.493094	0.177403	0.52623	0.145578	-0.168336	0.665063	0.250429	0.515746	0.243899	0.527109	-0.570945	0.108352	0.351417	0.35374	0.0200438	0.959181	0.746575	0.0208386	0.524143	0.147475	0.157521	0.685663	-0.267093	0.487201
ENSG00000086827	ZW10	9183	blue	-0.838289	0.00476202	0.9	0.000943072	-0.696568	0.0370837	0.391842	0.296957	-0.795414	0.0103731	0.440896	0.234885	-0.275927	0.47234	-0.0111667	0.977254	0.538859	0.134401	0.558432	0.118113	0.777649	0.0136259	-0.357029	0.345564	-0.308303	0.419575	0.430944	0.246855	-0.523734	0.147849	-0.190921	0.622681	0.547239	0.127275	0.0998987	0.798173	0.38087	0.311877	-0.261503	0.496702	-0.290129	0.448859	-0.353185	0.351155	-0.0149784	0.969492
ENSG00000142539	CTD-2545M3.6	6689	blue	0.838279	0.00476301	-0.616093	0.0772827	0.526456	0.145373	-0.590304	0.0942431	0.58968	0.0946789	-0.621375	0.0740627	0.559796	0.117024	0.711147	0.0317112	-0.194961	0.615194	-0.504663	0.165879	-0.347761	0.359117	0.188381	0.627401	0.305665	0.423771	-0.534191	0.138471	0.32992	0.38591	0.368777	0.328751	-0.118095	0.762198	0.163475	0.674299	-0.688455	0.0403132	-0.109839	0.778476	0.297962	0.43613	-0.0521008	0.894101	0.553592	0.122025
[truncated: 9,060 more rows]
[truncated: 24 more columns]
