# Supplementary material for: Distinct epigenomes in CD4+ T cells of newborns, middle-ages and centenarians
Source: Sci Rep. 2016 Dec 5;6:38411. doi: 10.1038/srep38411 (PMC5137168; doi:10.1038/srep38411)
Supplement: Supplementary Table S3 [file srep38411-s4.xls]

## Sheet: CD4_0y_VS_CD4_40-55.up.dmr.fina
Chromosome ID	Start	End	Mean Read Count in CD4_0y	Mean Read Count in CD4_40-55	p-value in CD4_0y	p-value in CD4_40-55	p-value between Groups	Upstream2k	Five-UTR	CDS	Intron	Three-UTR	Downstream2k
chr1	808751	809250	0.466667	2.16667	0.885966	0.909687	2.1891e-05	NA	NA	NA	NA	NA	NA
chr1	2217251	2217750	6.26667	17.6	0.0746976	0.945723	0.00057335	NA	NA	NA	SKI:6497	NA	NA
chr1	3154501	3155000	7.23333	19.8	0.648393	0.773557	0.000661226	NA	NA	NA	PRDM16:63976	NA	NA
chr1	3744501	3745000	4.9	10.3333	0.861008	0.581284	0.000843771	NA	NA	NA	KIAA0562:9731	NA	NA
chr1	3749501	3750000	3.86667	8.43333	0.80449	0.686715	0.00081113	NA	NA	NA	KIAA0562:9731	NA	NA
chr1	5137001	5137500	0.7	1.76667	0.767425	0.843951	0.000536776	NA	NA	NA	NA	NA	NA
chr1	6223001	6223500	0.466667	2	0.4591	0.891023	0.000775433	NA	NA	NA	NA	NA	NA
chr1	6616501	6617000	3.43333	8.26667	0.629722	0.72373	0.000571093	NA	NA	THAP3:90326	THAP3:90326	THAP3:90326	NA
chr1	6661251	6661750	1.2	3.66667	0.673579	0.32319	0.000902168	NA	NA	NA	NA	NA	NA
chr1	8137251	8137750	3.9	13.2667	0.824247	0.900458	0.000104393	NA	NA	NA	NA	NA	NA
chr1	8644751	8645250	0.966667	1.96667	0.936455	0.790044	0.000827691	NA	NA	NA	NA	NA	NA
chr1	8928001	8928500	6.6	14.0667	0.623534	0.929277	0.000296227	CA6:765	NA	NA	NA	NA	NA
chr1	9626751	9627250	2.16667	6.93333	0.282389	0.850445	6.4902e-05	NA	NA	NA	NA	NA	NA
chr1	9863251	9863750	2.06667	4.8	0.29584	0.585114	0.000943818	NA	NA	NA	CTNNBIP1:56998	NA	NA
chr1	10238751	10239250	0.2	2.6	0.562955	0.432584	0.000373439	NA	NA	KIF1B:23095	KIF1B:23095	NA	NA
chr1	10478251	10478750	9	25.9	0.128433	0.991571	0.000684681	NA	NA	NA	PEX14:5195	NA	NA
chr1	10478751	10479250	9.3	33.8333	0.363391	0.882038	0.000698246	NA	NA	NA	PEX14:5195	NA	NA
chr1	10497751	10498250	1.4	5.36667	0.0690658	0.865882	0.000873493	NA	NA	NA	PEX14:5195	NA	NA
chr1	11047751	11048250	0.0333333	1.13333	0.381099	0.720671	0.000308532	NA	NA	NA	NA	NA	EXOSC10:5394
chr1	11128751	11129250	0.666667	2.66667	0.34401	0.926422	0.000298447	NA	NA	NA	FRAP1:2475	NA	NA
chr1	11265251	11265750	7	18.2	0.146724	0.419355	0.000526915	NA	NA	NA	UBIAD1:29914	NA	NA
chr1	11274501	11275000	4.06667	9.36667	0.777218	0.671063	0.000467871	NA	NA	NA	NA	NA	NA
chr1	11787251	11787750	0.7	1.93333	0.602716	0.845855	0.000759419	CLCN6:1185	NA	NA	MTHFR:4524	NA	NA
chr1	11797001	11797500	3.63333	7.46667	0.519401	0.87694	0.000313802	NA	NA	NA	CLCN6:1185	NA	NA
chr1	11852251	11852750	0.133333	1.43333	0.299806	0.971685	0.000160323	NA	NA	NA	NA	NA	NA
chr1	11899251	11899750	4.4	10.1	0.486915	0.618276	0.000523897	NA	NA	NA	NA	NA	NA
chr1	12422501	12423000	0.366667	1.63333	0.953577	0.968796	0.000177551	NA	NA	NA	VPS13D:55187	NA	NA
chr1	12456251	12456750	0.666667	2.1	0.841204	0.978218	0.000169347	NA	NA	NA	VPS13D:55187	NA	NA
chr1	13780751	13781250	1.33333	4.26667	0.59935	0.796887	0.00043675	PDPN:10630	NA	NA	NA	NA	NA
chr1	14004001	14004500	0.6	1.8	0.40234	0.935813	0.000484128	NA	NA	NA	NA	NA	NA
chr1	14279751	14280250	2.56667	5.16667	0.961429	0.958359	0.000478584	NA	NA	NA	NA	NA	NA
chr1	14392751	14393250	0.433333	1.56667	0.413337	0.761593	0.000813236	NA	NA	NA	NA	NA	NA
chr1	14654501	14655000	0.366667	1.26667	0.941512	0.876112	0.000672594	NA	NA	NA	NA	NA	NA
chr1	16427501	16428000	10.1667	28.8333	0.638218	0.857946	0.000124075	NA	NA	NA	NA	NA	NA
chr1	16508751	16509250	7.76667	16.8	0.306565	0.779813	0.000264883	NA	NA	NA	FBXO42:54455	NA	NA
chr1	17353751	17354250	0.866667	2.56667	0.439968	0.915748	0.000838231	NA	NA	NA	NA	NA	NA
chr1	18266251	18266750	0.2	0.833333	0.668302	0.951579	0.000685233	NA	NA	NA	NA	NA	NA
chr1	20088251	20088750	0.0333333	0.633333	0.381099	0.878263	0.000219511	NA	NA	NA	OTUD3:23252	NA	NA
chr1	20134501	20135000	0.0333333	0.7	0.381099	0.82684	0.000562004	NA	NA	NA	NA	NA	NA
chr1	20189751	20190250	1.1	3.6	0.60144	0.651416	0.000765181	NA	NA	NA	NA	NA	NA
chr1	20446751	20447250	3.66667	9.16667	0.683521	0.959564	0.000264933	NA	NA	NA	NA	NA	NA
chr1	20447001	20447500	4.13333	10.1667	0.593673	0.856519	0.00075984	NA	NA	NA	NA	NA	NA
chr1	20462251	20462750	0.0333333	0.833333	0.381099	0.819031	0.000427093	NA	NA	NA	NA	NA	NA
chr1	20944251	20944750	2.36667	5.83333	0.747201	0.993842	0.000155436	NA	NA	HP1BP3:50809	HP1BP3:50809	NA	NA
chr1	21114751	21115250	1.13333	2.43333	0.886408	0.996851	0.000478584	NA	NA	NA	EIF4G3:8672	NA	NA
chr1	22500751	22501250	0.0666667	0.866667	0.124801	0.924301	0.000427093	NA	NA	NA	NA	NA	NA
chr1	23488001	23488500	0.0333333	0.6	0.381099	1	7.02107e-05	NA	NA	NA	NA	NA	NA
chr1	23947751	23948250	0.0333333	0.533333	0.381099	0.885966	0.000447238	NA	NA	TCEB3:6924	TCEB3:6924	NA	NA
chr1	24618251	24618750	0.5	1.53333	0.881466	0.972549	0.000303459	NA	NPAL3:57185	NPAL3:57185	NPAL3:57185	NA	NA
chr1	25555501	25556000	2	4.5	0.992088	0.960399	0.000636707	NA	NA	NA	NA	NA	NA
chr1	25842751	25843250	7.56667	22.5667	0.782555	0.791343	0.000956686	NA	NA	NA	MAN1C1:57134	NA	NA
chr1	25843001	25843500	14.3667	41.7333	0.442806	0.665002	0.000368	NA	NA	NA	MAN1C1:57134	NA	NA
chr1	25843251	25843750	14.1333	33.5	0.673442	0.750813	0.000672113	NA	NA	NA	MAN1C1:57134	NA	NA
chr1	25878001	25878500	2.16667	11.5667	0.0812689	0.970113	0.000130688	NA	NA	NA	MAN1C1:57134	NA	NA
chr1	26177001	26177500	1.03333	3.23333	0.273889	0.930877	0.000912048	NA	NA	NA	PAFAH2:5051	NA	NA
chr1	26250001	26250500	0.733333	2	0.782094	0.911776	0.000685233	NA	NA	NA	NA	TRIM63:84676	TRIM63:84676
chr1	27796251	27796750	8.96667	26.1667	0.209794	0.948549	0.000199412	NA	NA	NA	AHDC1:27245	NA	NA
chr1	28089251	28089750	7.8	16.3333	0.852468	0.829542	0.000896493	NA	NA	NA	NA	NA	RPA2:84172
chr1	28688751	28689250	1.06667	2.4	0.938726	0.99083	0.00022492	NA	NA	NA	PHACTR4:65979	NA	NA
chr1	29400751	29401250	1.23333	3.06667	0.667372	0.896815	0.000418951	NA	NA	MECR:51102	MECR:51102	NA	NA
chr1	29833501	29834000	0.0333333	0.466667	0.381099	0.885966	0.000777907	NA	NA	NA	NA	NA	NA
chr1	30125501	30126000	0.266667	2.13333	0.690813	0.955131	7.21268e-05	NA	NA	NA	NA	NA	NA
chr1	31017751	31018250	0.833333	1.93333	0.819031	0.972124	0.000122704	NA	NA	NA	NA	NA	NA
chr1	31526251	31526750	0.166667	1.06667	0.804329	0.699563	0.000672594	NA	NA	NA	WDR57:9410	NA	NA
chr1	31896251	31896750	1.5	6.23333	0.372229	0.929043	0.000358597	NA	NA	COL16A1:1307	COL16A1:1307	NA	NA
chr1	32127001	32127500	3.56667	9.26667	0.385094	0.881851	0.000467779	NA	NA	NA	NA	NA	NA
chr1	32505501	32506000	5.93333	12.9667	0.826421	0.885961	0.00068709	NA	NA	NA	NA	NA	NA
chr1	32702501	32703000	0.133333	1.06667	0.142012	0.944743	0.000584411	NA	NA	NA	NA	NA	NA
chr1	33362751	33363250	0.666667	2.2	0.546657	0.89953	0.000326421	NA	NA	NA	NA	NA	NA
chr1	33420251	33420750	0.8	3.1	0.877157	0.955498	0.000381533	TRIM62:55223	NA	NA	NA	NA	NA
chr1	33462501	33463000	0.0333333	0.566667	0.381099	0.923659	0.000347891	NA	NA	NA	NA	NA	NA
chr1	34051751	34052250	1.4	5.3	0.13114	0.926508	0.000187619	NA	NA	NA	NA	NA	NA
chr1	34119501	34120000	1.53333	4.7	0.817331	0.986193	7.31233e-06	NA	NA	NA	NA	NA	NA
chr1	34728251	34728750	0.166667	1.73333	0.409472	0.935197	7.68292e-05	NA	NA	NA	NA	NA	NA
chr1	34773501	34774000	0.5	1.76667	0.694275	0.465424	0.00095358	NA	NA	NA	NA	NA	NA
chr1	35192751	35193250	1.66667	4.3	0.971048	0.607547	0.000351268	NA	NA	NA	NA	NA	NA
chr1	35474751	35475250	2.3	4.66667	0.720324	0.950785	0.0008904	NA	NA	NA	NA	NA	NA
chr1	35719001	35719500	1.5	3.43333	0.989484	0.955091	0.000479669	NA	NA	NA	KIAA0319L:79932	NA	NA
chr1	36097001	36097500	2.16667	4.36667	0.797403	0.764909	0.000650969	NA	NA	NA	NA	NA	NA
chr1	36194251	36194750	1.8	4.73333	0.67579	0.97983	0.000627763	NA	NA	NA	EIF2C3:192669	NA	NA
chr1	36368751	36369250	0.0333333	0.7	0.381099	0.646927	0.000562004	NA	NA	NA	NA	NA	NA
chr1	37052501	37053000	0.366667	2.36667	0.565588	0.514029	0.000827691	NA	NA	NA	GRIK3:2899	NA	NA
chr1	37354251	37354750	0.833333	2.7	0.376925	0.954668	0.000281969	NA	NA	NA	NA	NA	NA
chr1	37407751	37408250	0.833333	3.33333	0.151141	0.676937	0.000743011	NA	NA	NA	NA	NA	NA
chr1	37874251	37874750	0.6	1.76667	0.292843	0.90287	0.000940196	RSPO1:284654	NA	NA	NA	NA	NA
chr1	38185501	38186000	0.933333	2.66667	0.970283	0.759604	0.00052089	INPP5B:3633	NA	NA	NA	NA	NA
chr1	38739251	38739750	0.6	1.3	1	0.902078	0.000265505	NA	NA	NA	NA	NA	NA
chr1	38965751	38966250	0.433333	1.26667	0.501611	0.98401	0.000904464	NA	NA	NA	NA	NA	NA
chr1	39131751	39132250	1.4	4.43333	0.462255	0.635736	0.000632111	NA	NA	NA	RHBDL2:54933	NA	NA
chr1	39922001	39922500	0.166667	1.5	0.451876	0.993427	0.00022492	NA	NA	HPCAL4:51440	HPCAL4:51440	NA	NA
chr1	41279751	41280250	0.7	1.93333	0.713539	0.932127	0.000759419	NA	NA	NA	SCMH1:22955	NA	NA
chr1	41443751	41444250	0.5	1.26667	0.789111	0.959617	0.000326421	NA	NA	NA	SCMH1:22955	NA	NA
chr1	41725001	41725500	1.43333	4.43333	0.887654	0.963299	0.000400199	NA	NA	NA	NA	NA	NA
chr1	43619001	43619500	1.73333	3.9	0.120176	0.945959	0.000934206	NA	NA	NA	NA	NA	NA
chr1	43933751	43934250	3.26667	7.26667	0.804198	0.92731	0.00060037	NA	NA	NA	JMJD2A:9682	NA	NA
chr1	44071751	44072250	12.6667	34.4333	0.192026	0.957902	0.000409004	NA	NA	NA	ST3GAL3:6487	NA	NA
chr1	44072001	44072500	11.7	32.8333	0.178729	0.928231	0.000554298	NA	NA	NA	ST3GAL3:6487	NA	NA
chr1	44135001	44135500	2.16667	4.5	0.758902	0.926849	0.000630447	NA	NA	NA	ST3GAL3:6487	NA	NA
chr1	44390751	44391250	1.3	2.9	0.660666	0.97499	0.000608185	NA	NA	NA	NA	NA	NA
chr1	44544251	44544750	1	10.9667	0.258113	0.843803	0.000237097	NA	NA	NA	PRNPIP:79033	NA	NA
chr1	45148251	45148750	0.0333333	0.4	0.381099	1	0.000388171	NA	NA	NA	EIF2B3:8891	NA	NA
chr1	45551251	45551750	0.6	2.56667	0.292843	0.868421	0.000295196	NA	NA	NA	NA	NA	NA
chr1	45948001	45948500	1.13333	3.56667	0.161797	0.969759	0.000618596	NA	NA	NA	IPP:3652	NA	NA
chr1	46282751	46283250	0.533333	1.36667	0.505374	0.974566	0.000904464	NA	NA	NA	PIK3R3:8503	NA	NA
chr1	46926501	46927000	5.4	11.1	0.776978	0.929682	6.32795e-05	NA	NA	KIAA0494:100130197	KIAA0494:100130197	NA	NA
chr1	46962501	46963000	0.2	1	0.562955	0.923443	0.000608185	NA	NA	NA	NA	NA	NA
chr1	47530501	47531000	0.166667	1.1	0.804329	0.643871	0.000898386	NA	NA	NA	STIL:6491	NA	NA
chr1	47672251	47672750	0.0666667	5.76667	0.124801	0.347254	0.000861885	FOXD2:2306	NA	NA	NA	NA	NA
chr1	47678251	47678750	1.06667	5.36667	0.29584	0.411427	0.000778402	NA	NA	NA	NA	FOXD2:2306	NA
chr1	47853001	47853500	3.26667	8.9	0.858309	0.884637	0.000137617	NA	NA	NA	NA	NA	NA
chr1	48080751	48081250	0.466667	2	0.909003	0.688462	0.000963969	NA	NA	NA	NA	NA	NA
chr1	48740251	48740750	0.3	1.7	0.719438	0.978147	6.78691e-05	NA	NA	NA	NA	NA	NA
chr1	48768751	48769250	0.5	1.76667	1	0.751382	0.000458435	NA	NA	NA	NA	NA	NA
chr1	49251001	49251500	0.0333333	0.466667	0.381099	0.885966	0.000777907	NA	NA	NA	NA	NA	NA
chr1	49952501	49953000	0.433333	1.6	0.184574	0.946495	0.000940196	NA	NA	NA	NA	NA	NA
chr1	49996501	49997000	0.0333333	1.36667	0.381099	0.725953	0.000433759	NA	NA	NA	NA	NA	NA
chr1	50180001	50180500	0.0333333	1.23333	0.381099	0.685054	0.000652455	NA	NA	NA	NA	NA	NA
chr1	50460751	50461250	0.266667	1.1	0.627781	0.831159	0.000699578	NA	NA	NA	NA	NA	NA
chr1	50574501	50575000	0.0333333	1.63333	0.381099	0.901811	2.78528e-05	NA	NA	NA	NA	NA	NA
chr1	50660001	50660500	2.7	8.5	0.119528	0.771792	0.000797678	NA	NA	NA	NA	NA	NA
chr1	50777251	50777750	0.0333333	0.4	0.381099	1	0.000388171	NA	NA	NA	FAF1:11124	NA	NA
chr1	50786251	50786750	0.0333333	0.633333	0.381099	0.878263	0.000219511	NA	NA	NA	FAF1:11124	NA	NA
chr1	51099001	51099500	0.7	3.36667	0.610666	0.867166	0.000418828	NA	NA	NA	FAF1:11124	NA	NA
chr1	51876001	51876500	0.1	1	0.353817	0.918843	0.000385068	NA	NA	NA	NA	NA	NA
chr1	51886001	51886500	0.966667	4.43333	0.222025	0.926142	0.000290177	NA	NA	NA	NA	NA	NA
chr1	51949001	51949500	5.23333	10.8333	0.759926	0.99463	7.06935e-05	NA	NA	NA	NA	NA	NA
chr1	52391251	52391750	0.0666667	0.833333	0.124801	0.960153	0.000503846	NA	NA	NA	ZFYVE9:9372	NA	NA
chr1	52403751	52404250	0.0666667	1.26667	0.124801	0.980555	8.70548e-05	NA	NA	NA	ZFYVE9:9372	NA	NA
chr1	52999001	52999500	1.76667	3.63333	0.981922	0.802945	0.000814091	NA	NA	NA	ZYG11B:79699	NA	NA
chr1	53119251	53119750	0.0666667	2.2	0.124801	0.579535	0.000890322	NA	NA	NA	NA	NA	NA
chr1	53175751	53176250	0.0333333	0.533333	0.381099	0.885966	0.000447238	NA	NA	NA	SCP2:10388	NA	NA
chr1	53941251	53941750	0.5	1.46667	0.694275	0.94113	0.00039358	NA	NA	NA	GLIS1:148979	NA	NA
chr1	54339251	54339750	0.1	1.06667	0.15822	0.962942	0.000785043	NA	NA	NA	NA	NA	C1orf83:127428
chr1	54406501	54407000	0.3	1.23333	1	0.90287	0.000151011	NA	NA	NA	NA	NA	NA
chr1	54524001	54524500	0.366667	2.66667	0.878263	0.946434	1.67527e-05	NA	NA	NA	SSBP3:23648	NA	NA
chr1	54592751	54593250	0.866667	4.86667	0.621189	0.788945	0.000369294	NA	NA	NA	SSBP3:23648	NA	NA
chr1	54723751	54724250	0.2	1.76667	0.562955	0.761593	0.000119334	NA	NA	NA	NA	NA	NA
chr1	54978501	54979000	1.7	4.03333	0.406434	0.823867	0.000940196	NA	NA	NA	TTC4:7268	NA	NA
chr1	55350751	55351250	0.733333	2.26667	0.511061	0.837945	0.000503846	NA	NA	NA	USP24:23358	NA	NA
chr1	56131751	56132250	0.5	2.4	0.0614647	0.59494	0.000579202	NA	NA	NA	NA	NA	NA
chr1	56395501	56396000	0.0333333	0.4	0.381099	1	0.000388171	NA	NA	NA	NA	NA	NA
chr1	56949751	56950250	0.0333333	0.466667	0.381099	0.885966	0.000777907	NA	NA	NA	NA	PRKAA2:5563	NA
chr1	57132751	57133250	0.2	1.36667	0.276184	0.826006	0.000940196	NA	NA	NA	C8A:731	NA	NA
chr1	57236751	57237250	0.0333333	1.26667	0.381099	0.859257	7.81238e-05	NA	NA	NA	DAB1:115209	NA	NA
chr1	57857251	57857750	0.166667	1.86667	0.129432	0.682879	0.000838231	NA	NA	NA	DAB1:115209	NA	NA
chr1	58870001	58870500	0.3	1.23333	0.862127	0.413337	0.000898386	NA	NA	NA	NA	NA	NA
chr1	59122001	59122500	1.63333	16.4333	0.790044	0.866825	2.1325e-05	NA	NA	NA	NA	NA	NA
chr1	59122251	59122750	1.03333	5.26667	0.292843	0.977879	0.000142853	NA	NA	NA	NA	NA	NA
chr1	59543501	59544000	0.0666667	1.13333	0.124801	0.790738	0.000347891	NA	NA	NA	FLJ10986:55277	NA	NA
chr1	60029501	60030000	0.0666667	2.5	0.124801	0.84573	0.00012802	NA	NA	NA	NA	NA	NA
chr1	60452751	60453250	0.0333333	0.666667	0.381099	0.873122	0.000177551	NA	NA	NA	NA	NA	NA
chr1	60704251	60704750	0.166667	1.46667	0.201175	0.954744	0.000160323	NA	NA	NA	NA	NA	NA
chr1	60989251	60989750	0.666667	1.53333	0.94035	0.836264	0.000777907	NA	NA	NA	NA	NA	NA
chr1	61215751	61216250	0.0666667	0.766667	0.124801	0.908074	0.000716276	NA	NA	NA	NA	NA	NA
chr1	61290501	61291000	0.666667	6.13333	0.100899	0.971029	0.000206677	NA	NA	NA	NA	NA	NA
chr1	61529501	61530000	0.266667	1.43333	0.326612	0.618941	0.000727361	NA	NA	NA	NFIA:4774	NA	NA
chr1	61879251	61879750	1.56667	11.1	0.50049	0.64427	0.00034892	NA	NA	NA	NA	NA	NA
chr1	62074751	62075250	0.0666667	0.833333	0.124801	0.915014	0.000503846	NA	NA	NA	INADL:10207	NA	NA
chr1	62168001	62168500	1.36667	3	0.643397	0.849608	0.000474393	NA	NA	NA	INADL:10207	NA	NA
chr1	62879001	62879500	0.0333333	0.666667	0.381099	0.901002	0.000177551	NA	NA	NA	DOCK7:85440	NA	NA
chr1	62890501	62891000	0.0666667	1	0.124801	0.797004	0.000451125	NA	NA	NA	DOCK7:85440	NA	NA
chr1	63105751	63106250	0.0333333	0.566667	0.381099	0.923659	0.000347891	NA	NA	NA	NA	NA	NA
chr1	63362251	63362750	0.0333333	1.33333	0.381099	0.543301	0.000952378	NA	NA	NA	NA	NA	NA
chr1	63497501	63498000	0.133333	1.06667	0.7694	0.944743	3.8391e-05	NA	NA	NA	NA	NA	NA
chr1	63919501	63920000	0.133333	1.16667	0.7694	0.909687	0.000156938	NA	NA	NA	NA	NA	NA
chr1	64460501	64461000	0.3	1.3	0.719438	0.602716	0.000978089	NA	NA	NA	UBE2U:148581	NA	NA
chr1	64688751	64689250	1.36667	3	0.251228	0.750328	0.000756225	NA	NA	NA	NA	NA	NA
chr1	65012251	65012750	1.23333	3.4	0.443585	0.815195	0.000838851	NA	NA	NA	RAVER2:55225	NA	NA
chr1	65111251	65111750	0.533333	2.73333	0.505374	0.708098	0.000431219	NA	NA	NA	NA	NA	NA
chr1	65161751	65162250	5.26667	13	0.519401	0.93897	0.000210224	NA	NA	NA	NA	NA	NA
chr1	65191251	65191750	5.43333	20.8667	0.64949	0.994269	2.04285e-05	NA	NA	NA	NA	NA	NA
chr1	65191501	65192000	8.1	30.5333	0.0665039	0.515484	0.000997079	NA	NA	NA	NA	NA	NA
chr1	65564251	65564750	0.466667	1.1	0.885966	0.864882	0.000685233	NA	NA	NA	DNAJC6:9829	NA	NA
chr1	66501501	66502000	0.0333333	0.566667	0.381099	0.884504	0.000347891	NA	NA	NA	PDE4B:5142	NA	NA
chr1	66750501	66751000	0.133333	0.966667	0.3394	0.784504	0.000904464	NA	NA	NA	NA	NA	NA
chr1	66779001	66779500	0.0666667	0.8	0.124801	1	0.000388171	NA	NA	NA	SGIP1:84251	NA	NA
chr1	67074501	67075000	1.83333	4.16667	0.993688	0.862669	0.000584411	NA	NA	NA	WDR78:79819	NA	NA
chr1	67206501	67207000	0.0333333	0.766667	0.381099	0.884504	9.96897e-05	NA	NA	NA	MIER1:57708	NA	NA
chr1	67659751	67660250	2.73333	7.26667	0.59157	0.840376	0.000580017	NA	NA	NA	SERBP1:26135	NA	NA
chr1	68029501	68030000	3.26667	7.53333	0.839489	0.993799	0.000332169	NA	NA	NA	GNG12:55970	NA	NA
chr1	68360001	68360500	0.0666667	1	0.124801	0.761293	0.000451125	NA	NA	NA	GPR177:79971	NA	NA
chr1	69069001	69069500	0.0333333	0.866667	0.381099	0.908074	0.000364348	NA	NA	NA	NA	NA	NA
chr1	69079251	69079750	0.0333333	1.5	0.381099	0.650304	0.00025884	NA	NA	NA	NA	NA	NA
chr1	69149251	69149750	0.0333333	0.633333	0.381099	0.878263	0.000219511	NA	NA	NA	NA	NA	NA
chr1	69193501	69194000	0.166667	1.06667	0.201175	0.962942	0.000672594	NA	NA	NA	NA	NA	NA
chr1	69295501	69296000	0.0666667	1.2	0.124801	0.89645	0.000211398	NA	NA	NA	NA	NA	NA
chr1	69304751	69305250	0.366667	1.93333	0.494162	0.763847	0.000949447	NA	NA	NA	NA	NA	NA
chr1	69651501	69652000	0.0333333	0.566667	0.381099	0.923659	0.000347891	NA	NA	NA	NA	NA	NA
chr1	69840751	69841250	0.0333333	0.6	0.381099	1	7.02107e-05	NA	NA	NA	NA	NA	NA
chr1	70447501	70448000	3.36667	6.93333	0.918319	0.980459	0.000279789	NA	NA	NA	SFRS11:9295	NA	NA
chr1	71551001	71551500	0.133333	1.86667	0.142012	0.403206	0.00052089	NA	NA	NA	NA	NA	NA
chr1	71961751	71962250	0.166667	1.33333	0.345644	0.787933	0.000727361	NA	NA	NA	NEGR1:257194	NA	NA
chr1	72172501	72173000	0.333333	0.8	0.873122	1	0.000151011	NA	NA	NA	NEGR1:257194	NA	NA
chr1	72621751	72622250	3.33333	8.13333	0.329234	0.982456	0.000114694	NA	NA	NA	NA	NA	NA
chr1	72794501	72795000	0.1	1.13333	0.353817	0.876597	0.000303459	NA	NA	NA	NA	NA	NA
chr1	73506001	73506500	0.0333333	0.633333	0.381099	0.878263	0.000219511	NA	NA	NA	NA	NA	NA
chr1	73771001	73771500	0.0666667	1.3	0.124801	0.560649	0.000508424	NA	NA	NA	NA	NA	NA
chr1	74006751	74007250	0.0333333	0.4	0.381099	1	0.000388171	NA	NA	NA	NA	NA	NA
chr1	74052001	74052500	0.133333	1	0.3394	0.901002	0.000601246	NA	NA	NA	NA	NA	NA
chr1	74925251	74925750	0.0333333	1.13333	0.381099	0.844718	0.000122704	NA	NA	NA	NA	NA	NA
chr1	75279501	75280000	0.233333	1.33333	0.844718	0.961016	0.000122704	NA	NA	NA	NA	NA	NA
chr1	75711001	75711500	0.0666667	1.13333	0.124801	0.876597	0.000347891	NA	NA	NA	SLC44A5:204962	NA	NA
chr1	75781001	75781500	0.0333333	0.7	0.381099	0.767425	0.000562004	NA	NA	NA	SLC44A5:204962	NA	NA
chr1	76433751	76434250	0.0333333	0.466667	0.381099	0.924301	0.000777907	NA	NA	NA	ST6GALNAC3:256435	NA	NA
chr1	76658501	76659000	0.2	1	0.668302	0.843822	0.000608185	NA	NA	NA	ST6GALNAC3:256435	NA	NA
chr1	76796251	76796750	0.0333333	1.1	0.381099	0.807114	8.92165e-05	NA	NA	NA	ST6GALNAC3:256435	NA	NA
chr1	76969001	76969500	0.0666667	1.06667	0.124801	0.845855	0.000827691	NA	NA	NA	NA	NA	NA
chr1	77105001	77105500	0.3	1.56667	0.363137	0.56782	0.000685233	ST6GALNAC5:81849	NA	NA	NA	NA	NA
chr1	77108001	77108500	0.8	1.73333	1	0.859257	0.000151011	NA	NA	NA	ST6GALNAC5:81849	NA	NA
chr1	77227001	77227500	0.6	1.76667	0.646927	0.891132	0.000940196	NA	NA	NA	ST6GALNAC5:81849	NA	NA
chr1	77539001	77539500	0.2	0.666667	1	0.952847	0.000151011	NA	NA	NA	AK5:26289	NA	NA
chr1	78285001	78285500	0.433333	1.86667	0.26079	0.960503	0.00085615	NA	NA	NA	GIPC2:54810	NA	NA
chr1	78384501	78385000	0.0333333	0.733333	0.381099	0.795472	0.000716276	NA	NA	NA	NA	NA	NA
chr1	78391751	78392250	0.1	1	0.353817	0.797004	0.000385068	NA	NA	NA	NA	NA	NA
chr1	79024001	79024500	0.1	1.33333	0.15822	0.780584	0.000508424	NA	NA	NA	NA	NA	NA
chr1	79304251	79304750	0.133333	1.56667	0.124801	0.879657	0.00085615	NA	NA	NA	NA	NA	NA
chr1	79538751	79539250	0.0666667	1.33333	0.124801	0.823454	0.000177551	NA	NA	NA	NA	NA	NA
chr1	79564251	79564750	0.0333333	0.566667	0.381099	0.884504	0.000347891	NA	NA	NA	NA	NA	NA
chr1	79667001	79667500	0.0666667	1.2	0.124801	0.865553	0.000211398	NA	NA	NA	NA	NA	NA
chr1	80152001	80152500	0.0333333	0.533333	0.381099	0.924301	0.000447238	NA	NA	NA	NA	NA	NA
chr1	80282251	80282750	0.0333333	1.36667	0.381099	0.249647	0.000864211	NA	NA	NA	NA	NA	NA
chr1	80919251	80919750	0.4	3.26667	0.107682	0.834114	0.00025212	NA	NA	NA	NA	NA	NA
chr1	80919501	80920000	0.4	4.36667	0.053987	0.410169	0.00035632	NA	NA	NA	NA	NA	NA
chr1	81207251	81207750	1.1	3.73333	0.779821	0.95497	0.000351268	NA	NA	NA	NA	NA	NA
chr1	81213501	81214000	0.0666667	1.36667	0.124801	0.841304	0.000160323	NA	NA	NA	NA	NA	NA
chr1	82109251	82109750	0.366667	1.96667	0.0665998	0.985338	0.000427093	NA	NA	NA	LPHN2:23266	NA	NA
chr1	83016001	83016500	0.833333	2.76667	0.70805	0.871889	0.000711195	NA	NA	NA	NA	NA	NA
chr1	83229251	83229750	0.1	1.03333	0.353817	0.474726	0.000451125	NA	NA	NA	NA	NA	NA
chr1	83395251	83395750	0.0333333	0.733333	0.381099	0.926764	0.000119761	NA	NA	NA	NA	NA	NA
chr1	83877251	83877750	0.0333333	0.633333	0.381099	0.904162	0.000219511	NA	NA	NA	NA	NA	NA
chr1	84459001	84459500	0.933333	3.23333	0.950785	0.696662	0.00036271	NA	NA	NA	PRKACB:5567	NA	NA
chr1	85210251	85210750	0.933333	3.2	0.526046	0.869447	0.000958328	NA	NA	NA	MCOLN2:255231	NA	NA
chr1	85476001	85476500	1.56667	3.16667	0.740429	0.948827	0.000427093	NA	NA	NA	NA	NA	NA
chr1	85542001	85542500	0.1	0.9	0.353817	0.896052	0.000608185	NA	NA	NA	NA	NA	NA
chr1	85910001	85910500	0.0333333	1	0.381099	0.873122	0.000131532	NA	NA	NA	C1orf181:54680	NA	NA
chr1	85958501	85959000	0.566667	1.7	0.725793	0.860707	0.00070509	NA	NA	NA	NA	NA	NA
chr1	86156501	86157000	0.1	1.66667	0.15822	0.73187	0.000713778	NA	NA	NA	COL24A1:255631	NA	NA
chr1	86323501	86324000	0.0333333	0.633333	0.381099	0.92098	0.000219511	NA	NA	NA	COL24A1:255631	NA	NA
chr1	86705751	86706250	0.0333333	0.466667	0.381099	0.885966	0.000777907	CLCA1:1179	NA	NA	NA	NA	NA
chr1	87713751	87714250	0.166667	1.86667	0.409472	0.869985	0.000104354	NA	NA	NA	NA	NA	NA
chr1	88027001	88027500	3.3	8.5	0.708392	0.8497	0.000857675	NA	NA	NA	NA	NA	NA
chr1	88296501	88297000	0.0333333	1.23333	0.381099	0.500899	0.000947947	NA	NA	NA	NA	NA	NA
chr1	88648751	88649250	0.0333333	0.533333	0.381099	0.943352	0.000447238	NA	NA	NA	NA	NA	NA
chr1	88664251	88664750	0.2	1.06667	1	0.865553	0.000601246	NA	NA	NA	NA	NA	NA
chr1	88782501	88783000	1.03333	2.33333	0.901466	0.990917	0.000160323	NA	NA	NA	NA	NA	NA
chr1	88887251	88887750	0.0666667	1	0.124801	0.843822	0.000451125	NA	NA	NA	NA	NA	NA
chr1	89636751	89637250	0.0666667	0.733333	0.124801	0.955636	0.000864211	NA	NA	NA	NA	NA	NA
chr1	89638751	89639250	2	5.43333	0.917606	0.781294	0.000945842	NA	NA	NA	NA	NA	NA
chr1	89727751	89728250	0.0333333	0.566667	0.381099	0.923659	0.000347891	NA	NA	NA	NA	NA	NA
chr1	90473251	90473750	0.0666667	0.766667	0.124801	0.942994	0.000716276	NA	NA	NA	NA	NA	NA
chr1	90504501	90505000	1.53333	3.43333	0.937262	0.951012	0.000218321	NA	NA	NA	NA	NA	NA
chr1	90869501	90870000	0.233333	1.33333	0.292843	0.755147	0.000912048	NA	NA	NA	NA	NA	NA
chr1	90952751	90953250	0.1	0.933333	0.555966	0.97375	0.000235616	NA	NA	BARHL2:343472	BARHL2:343472	NA	NA
chr1	91148501	91149000	0.0333333	0.7	0.381099	0.82684	0.000562004	NA	NA	NA	NA	NA	NA
chr1	91291001	91291500	0.0666667	1.1	0.612037	0.643871	0.000606962	NA	NA	NA	NA	NA	NA
chr1	91542001	91542500	1.2	3.7	0.209354	0.66389	0.000576597	NA	NA	NA	HFM1:164045	NA	NA
chr1	92017501	92018000	1.46667	4.13333	0.876597	0.523673	0.000686834	NA	NA	NA	TGFBR3:7049	NA	NA
chr1	92478001	92478500	0.0333333	0.6	0.381099	1	7.02107e-05	NA	NA	NA	C1orf146:388649	NA	NA
chr1	92782501	92783000	0.0666667	0.566667	0.612037	0.884504	0.000447238	NA	NA	NA	EVI5:7813	NA	NA
chr1	93606501	93607000	0.0333333	0.466667	0.381099	0.924301	0.000777907	NA	NA	NA	NA	NA	NA
chr1	93863751	93864250	0.0666667	1.4	0.124801	0.622674	0.000562004	NA	NA	NA	BCAR3:8412	NA	NA
chr1	94651501	94652000	0.133333	1.53333	0.7694	0.90223	0.000119761	NA	NA	NA	NA	NA	NA
chr1	94683251	94683750	0.966667	3.03333	0.86505	0.569032	0.000206496	NA	NA	NA	ABCD3:5825	NA	NA
chr1	94696751	94697250	4.96667	10.2667	0.9324	0.918914	0.000208468	NA	NA	ABCD3:5825	ABCD3:5825	NA	NA
chr1	95670751	95671250	0.0333333	0.733333	0.381099	0.944743	0.000119761	NA	NA	NA	NA	NA	NA
chr1	95815251	95815750	1.33333	3.83333	0.369183	0.866704	0.000557178	NA	NA	NA	NA	NA	NA
chr1	95968251	95968750	0.0333333	1.16667	0.381099	0.703758	0.000274562	NA	NA	NA	NA	NA	NA
chr1	96557001	96557500	0.0666667	1.56667	0.124801	0.908074	3.59854e-05	NA	NA	NA	NA	NA	NA
chr1	96898251	96898750	0.0333333	0.7	0.381099	0.719438	0.000562004	NA	NA	NA	NA	NA	NA
chr1	96950751	96951250	0.1	0.766667	0.555966	0.962163	0.000562004	NA	NA	NA	NA	NA	NA
chr1	97111501	97112000	0.0666667	1	0.124801	0.907761	0.000451125	NA	NA	NA	NA	NA	NA
chr1	97627251	97627750	1.23333	2.66667	0.95767	0.990331	4.30951e-05	NA	NA	NA	DPYD:1806	NA	NA
chr1	97639501	97640000	1.26667	3.8	0.474132	0.982259	0.00036116	NA	NA	NA	DPYD:1806	NA	NA
chr1	98125001	98125500	1.63333	3.6	0.994926	0.996459	7.86219e-06	NA	NA	NA	DPYD:1806	NA	NA
chr1	98864001	98864500	0.0333333	0.966667	0.381099	0.841304	0.000234	NA	NA	NA	NA	NA	NA
chr1	99724501	99725000	0.133333	1.5	0.7694	0.466592	0.000943818	NA	NA	NA	NA	NA	NA
chr1	100213001	100213500	1.76667	4	0.330977	0.913656	0.000589205	NA	NA	NA	SLC35A3:23443	NA	NA
chr1	100389751	100390250	0.0666667	1.23333	0.124801	0.778279	0.000456145	NA	NA	NA	LRRC39:127495	NA	NA
chr1	100526001	100526500	0.433333	2.33333	0.103573	0.936117	0.00064897	NA	NA	NA	RTCD1:8634	NA	NA
chr1	100936501	100937000	0.933333	1.9	0.699563	0.909913	0.000785043	NA	NA	NA	NA	NA	NA
chr1	101269001	101269500	4.7	12.9	0.332972	0.607284	0.000971412	NA	NA	NA	NA	NA	NA
chr1	101269251	101269750	1.76667	5.93333	0.458697	0.975963	0.00059553	NA	NA	NA	NA	NA	NA
chr1	101948001	101948500	0.0666667	0.7	0.612037	0.767425	0.000685233	NA	NA	NA	NA	NA	NA
chr1	102511251	102511750	0.1	1.06667	0.381099	0.970283	0.000785043	NA	NA	NA	NA	NA	NA
chr1	102986751	102987250	0.433333	1.66667	0.934728	0.987339	1.2682e-05	NA	NA	NA	NA	NA	NA
chr1	103016501	103017000	0.233333	1.56667	0.0927591	0.778279	0.000864211	NA	NA	NA	NA	NA	NA
chr1	103077501	103078000	0.0333333	0.566667	0.381099	0.908074	0.000347891	NA	NA	NA	NA	NA	NA
chr1	103955501	103956000	1.03333	3.63333	0.244916	0.941041	0.000478584	NA	NA	NA	NA	NA	NA
chr1	104184751	104185250	0.0666667	1.23333	0.124801	0.954515	9.72956e-05	NA	NA	NA	NA	NA	NA
chr1	105005501	105006000	1.1	2.93333	0.77513	0.927438	6.41489e-05	NA	NA	NA	NA	NA	NA
chr1	105031501	105032000	1.23333	2.96667	0.963653	0.92473	0.000777907	NA	NA	NA	NA	NA	NA
chr1	105494251	105494750	1.83333	4.56667	0.476502	0.871192	0.000574363	NA	NA	NA	NA	NA	NA
chr1	105520251	105520750	0.0333333	0.633333	0.381099	0.941512	0.000219511	NA	NA	NA	NA	NA	NA
chr1	105667001	105667500	0.4	1.83333	0.203911	0.830555	0.000592385	NA	NA	NA	NA	NA	NA
chr1	105921751	105922250	0.0333333	0.966667	0.381099	0.953577	3.8391e-05	NA	NA	NA	NA	NA	NA
chr1	106060001	106060500	0.133333	0.9	0.3394	0.807114	0.000963969	NA	NA	NA	NA	NA	NA
chr1	106499001	106499500	0.133333	0.633333	0.7694	0.878263	0.000447238	NA	NA	NA	NA	NA	NA
chr1	106560501	106561000	0.0666667	0.6	0.612037	1	8.92165e-05	NA	NA	NA	NA	NA	NA
chr1	106741001	106741500	0.0666667	0.7	0.124801	1	0.000685233	NA	NA	NA	NA	NA	NA
chr1	106796501	106797000	0.0333333	0.766667	0.381099	0.90287	0.000598504	NA	NA	NA	NA	NA	NA
chr1	107275001	107275500	0.333333	1.66667	0.241143	0.976973	0.000631911	NA	NA	NA	NA	NA	NA
chr1	107509501	107510000	0.133333	1.3	0.3394	0.902078	0.000188673	NA	NA	NA	NTNG1:84628	NA	NA
chr1	107835751	107836250	0.0333333	0.466667	0.381099	0.885966	0.000777907	NA	NA	NA	NA	NA	NA
chr1	108026501	108027000	0.0333333	0.6	0.381099	1	7.02107e-05	NA	NA	NA	VAV3:10451	NA	NA
chr1	108133001	108133500	0.133333	1.33333	0.3394	0.978094	8.70548e-05	NA	NA	NA	NA	NA	NA
chr1	108290501	108291000	0.0666667	0.533333	0.612037	0.909003	0.000584411	NA	NA	NA	NA	NA	NA
chr1	108468251	108468750	2.53333	5.23333	0.875829	0.997062	0.000193728	NA	NA	NA	NA	NA	NA
chr1	108859501	108860000	0.1	1.33333	0.353817	0.72403	0.000759419	NA	NA	NA	NA	NA	NA
chr1	108927001	108927500	0.333333	0.866667	0.901002	0.949685	0.000347891	NA	NA	NA	FAM102B:284611	NA	NA
chr1	109565751	109566250	4.1	8.73333	0.897176	0.971708	0.000155329	NA	NA	NA	SARS:54938	NA	NA
chr1	109663001	109663500	1.96667	4.36667	0.829358	0.944695	8.70548e-05	NA	NA	NA	SORT1:6272	NA	NA
chr1	110597001	110597500	0.3	1.9	0.767425	0.553929	0.000608185	NA	NA	NA	NA	NA	NA
chr1	110645001	110645500	0.0666667	0.733333	0.124801	0.89146	0.000864211	NA	NA	NA	NA	NA	NA
chr1	111076501	111077000	0.0333333	0.966667	0.381099	0.904162	3.8391e-05	NA	NA	NA	NA	NA	NA
chr1	111600501	111601000	0.0333333	0.733333	0.381099	0.690813	0.000716276	NA	NA	NA	NA	NA	NA
chr1	112088001	112088500	0.0666667	0.833333	0.381099	0.928508	0.000503846	NA	NA	NA	C1orf183:55924	NA	NA
chr1	112235501	112236000	1.2	2.8	0.810265	0.985004	0.00015726	NA	NA	NA	KCND3:3752	NA	NA
chr1	113019751	113020250	0.0333333	2.66667	0.381099	0.241143	0.000365373	NA	NA	NA	MOV10:4343	NA	NA
chr1	114217751	114218250	0.0666667	1.1	0.612037	1	6.45205e-06	PTPN22:26191	NA	NA	NA	NA	NA
chr1	114390501	114391000	0.1	0.8	0.555966	1	0.000265505	NA	NA	NA	NA	NA	NA
chr1	114969751	114970250	0.0666667	1.26667	0.124801	0.878263	0.000219511	NA	DENND2C:163259	DENND2C:163259	NA	NA	NA
chr1	116488501	116489000	0.0666667	0.733333	0.124801	0.955636	0.000864211	NA	NA	NA	NA	NA	NA
chr1	117295251	117295750	2.4	5.16667	0.858407	0.91279	0.000679487	NA	NA	NA	PTGFRN:5738	NA	NA
chr1	117751001	117751500	0.3	1.9	0.118124	0.962478	0.00093463	NA	NA	NA	MAN1A2:10905	NA	NA
chr1	119327751	119328250	0.0666667	1.3	0.124801	0.938023	0.000151663	NA	NA	NA	TBX15:6913	NA	NA
chr1	119330501	119331000	0.0333333	0.9	0.381099	0.903477	0.00020204	NA	NA	NA	TBX15:6913	NA	NA
chr1	119954751	119955250	1.63333	3.63333	0.798751	0.967509	0.000447238	NA	NA	NA	NA	NA	NA
chr1	120042001	120042500	0.166667	1.03333	0.201175	0.967136	0.000777907	NA	NA	NA	NA	NA	NA
chr1	120277751	120278250	0.466667	1.93333	0.472793	0.990248	0.000598504	NA	NA	NA	NOTCH2:4853	NA	NA
chr1	120558251	120558750	0.333333	1.16667	0.823454	0.879484	0.000904464	NA	NA	NA	NA	NA	NA
chr1	120951001	120951500	0.3	1.73333	0.646927	0.819418	0.000169347	NA	NA	NA	NA	NA	NA
chr1	120985001	120985500	0.633333	1.56667	0.878263	0.742213	0.000584411	NA	NA	NA	NA	NA	NA
chr1	142030001	142030500	0.0333333	0.466667	0.381099	0.885966	0.000777907	NA	NA	NA	NA	NA	NA
chr1	142762001	142762500	0.0666667	1.56667	0.124801	0.532181	0.000548647	NA	NA	NA	NA	NA	NA
chr1	145014751	145015250	17.0333	35.9	0.341468	0.543532	0.000216367	NA	NA	NA	NA	NA	NA
chr1	145211751	145212250	0.0333333	0.533333	0.381099	0.885966	0.000447238	NA	NA	NA	CHD1L:9557	NA	NA
chr1	145240251	145240750	0.0666667	0.7	0.612037	0.767425	0.000685233	NA	NA	NA	NA	NA	NA
chr1	145417251	145417750	0.0666667	0.766667	0.381099	0.942994	0.000716276	NA	NA	NA	NA	NA	NA
chr1	145564001	145564500	5.23333	12.5	0.475931	0.767841	0.000217524	NA	NA	NA	NA	BCL9:607	NA
chr1	146208751	146209250	0.0333333	1.23333	0.381099	0.659461	0.000219511	NA	NA	NA	NA	NA	NA
chr1	146293251	146293750	8.9	27.4	0.206594	0.923702	0.000906789	NA	NA	NA	NA	NA	NA
chr1	146293501	146294000	15.5333	41.5333	0.194905	0.711233	7.60491e-05	NA	NA	NA	NA	NA	NA
chr1	147552001	147552500	29.2667	62.7667	0.462767	0.984388	0.000972115	NA	NA	NA	NA	NA	NA
chr1	147554251	147554750	4.23333	17.0333	0.531407	0.961976	0.00010714	NA	NA	NA	NA	NA	NA
chr1	147937501	147938000	3.8	13.5	0.0663699	0.880121	0.000108926	NA	NA	NA	NA	NA	NA
chr1	148219751	148220250	0.766667	2.16667	0.897335	0.993212	4.73077e-05	NA	NA	NA	OTUD7B:56957	NA	NA
chr1	148401501	148402000	1.03333	9.13333	0.0532155	0.853997	0.000334318	NA	NA	NA	NA	NA	NA
chr1	149080501	149081000	0.2	1.83333	0.164858	0.750328	0.000255009	NA	NA	NA	ARNT:375056	NA	NA
chr1	149291251	149291750	0.233333	1.86667	0.502557	0.875131	0.000122181	NA	NA	NA	NA	NA	C1orf56:54964
chr1	149947001	149947500	0.0333333	1	0.381099	0.761293	0.000785043	NA	NA	TNRC4:11189	TNRC4:11189	NA	NA
chr1	149967251	149967750	1.1	3.93333	0.175227	0.933172	0.000717691	NA	NA	NA	NA	NA	NA
chr1	150172001	150172500	0.0666667	1.23333	0.124801	0.659461	0.000456145	NA	NA	NA	NA	NA	NA
chr1	150559001	150559500	0.633333	1.76667	0.486	0.805532	0.000813236	NA	NA	NA	FLG:2312	NA	NA
chr1	150714251	150714750	1.93333	3.96667	0.629929	0.936567	0.000167297	NA	NA	NA	NA	NA	NA
chr1	150717001	150717500	0.366667	1.73333	0.393025	0.99572	0.000394036	NA	NA	NA	NA	NA	NA
chr1	150923501	150924000	0.7	1.7	0.719438	0.894428	0.000255217	LCE2B:26239	NA	NA	NA	NA	NA
chr1	151662751	151663250	0.0333333	0.466667	0.381099	0.909003	0.000777907	NA	NA	NA	NA	NA	S100A7A:338324
chr1	151677001	151677500	0.633333	3.36667	0.16532	0.58212	0.000903109	NA	S100A7L2:645922	S100A7L2:645922	S100A7L2:645922	NA	NA
chr1	151982251	151982750	0.733333	3.36667	0.075529	0.666134	0.000504034	NA	NA	NA	INTS3:65123	NA	NA
chr1	152225251	152225750	0.366667	2.36667	0.737956	0.967171	8.84354e-05	RAB13:5872	RAB13:5872	RAB13:5872	NA	NA	NA
chr1	152398251	152398750	0.866667	2.3	0.851971	0.976993	0.000786024	NA	NA	NA	TPM3:7170	NA	NA
chr1	152402001	152402500	1.53333	3.33333	0.552579	0.878523	0.000936105	NA	NA	NA	TPM3:7170	NA	NA
chr1	152409251	152409750	0.0333333	0.6	0.381099	1	7.02107e-05	NA	NA	TPM3:7170	TPM3:7170	NA	NA
chr1	152734251	152734750	0.0333333	0.866667	0.381099	0.779052	0.000904464	NA	NA	NA	SHE:126669	NA	NA
chr1	152827751	152828250	0.0333333	0.9	0.381099	0.849886	0.00020204	NA	NA	ADAR:103	ADAR:103	NA	NA
chr1	152830001	152830500	0.266667	3.13333	0.690813	0.935987	1.31416e-05	NA	NA	NA	ADAR:103	NA	NA
chr1	152958001	152958500	0.166667	1.13333	0.201175	0.924301	0.000510138	NA	NA	NA	KCNN3:3782	NA	NA
chr1	153155751	153156250	0.933333	3.23333	0.795472	0.774128	0.000259323	NA	NA	NA	NA	NA	NA
chr1	153549251	153549750	3.86667	8.06667	0.496396	0.888374	0.000778851	NA	NA	NA	NA	NA	NA
chr1	153880251	153880750	0.166667	1.63333	0.863518	0.721251	0.000598504	NA	NA	NA	NA	NA	NA
chr1	154135251	154135750	0.0333333	1.13333	0.381099	0.503065	0.000912048	NA	NA	NA	NA	RIT1:64919	NA
chr1	154415751	154416250	2.36667	11.9	0.538842	0.825132	0.00016016	NA	NA	NA	NA	NA	SEMA4A:64218
chr1	154875501	154876000	0.466667	1.73333	0.763373	0.725497	0.000331179	NA	NA	NA	NA	NA	NA
chr1	155419501	155420000	0.633333	2.9	0.586203	0.950721	0.00055637	NA	NA	NA	NA	NA	NA
chr1	155624001	155624500	0.3	1.83333	0.719438	0.615087	0.000456107	NA	NA	NA	NA	NA	NA
chr1	155628251	155628750	0.0666667	0.966667	0.124801	0.953577	0.000269795	NA	NA	NA	NA	NA	NA
chr1	156537001	156537500	2.4	5.8	0.195677	0.897151	0.000636973	NA	NA	NA	NA	NA	NA
chr1	157110501	157111000	0.0333333	0.466667	0.381099	0.885966	0.000777907	NA	NA	NA	NA	NA	NA
chr1	157538251	157538750	0.0333333	0.7	0.381099	0.767425	0.000562004	NA	FCER1A:2205	NA	FCER1A:2205	NA	NA
chr1	157760251	157760750	0.666667	2.03333	0.931238	0.759505	0.000394036	NA	NA	NA	NA	NA	NA
chr1	158079751	158080250	0.866667	2.83333	0.779052	0.748455	0.000882897	NA	NA	NA	NA	NA	NA
chr1	159298501	159299000	8.16667	17.4333	0.78745	0.858917	0.000640648	NA	NA	NA	ARHGAP30:257106	NA	NA
chr1	159924501	159925000	0.866667	2.93333	0.701729	0.749237	0.000393694	NA	NA	NA	NA	NA	NA
chr1	160480001	160480500	0.466667	2.16667	0.505374	0.526012	0.000995445	NA	NA	NA	NOS1AP:9722	NA	NA
chr1	160682251	160682750	0.6	1.36667	0.813743	0.978253	0.000326421	NA	NA	NA	NA	NA	NA
chr1	160920501	160921000	0.0333333	1.9	0.381099	0.445304	0.000898386	NA	NA	NA	DDR2:4921	NA	NA
chr1	161611001	161611500	0.0666667	0.9	0.124801	0.877157	0.000699578	NA	NA	NA	NA	NA	NA
chr1	161647751	161648250	0.0333333	0.4	0.381099	1	0.000388171	NA	NA	NA	NA	NA	NA
chr1	162071501	162072000	0.0333333	0.566667	0.381099	0.923659	0.000347891	NA	NA	NA	NA	NA	NA
chr1	162101251	162101750	0.3	2.3	0.195677	0.930486	0.000474777	NA	NA	NA	NA	NA	NA
chr1	162501251	162501750	0.0666667	1.03333	0.124801	0.590435	0.000510138	NA	NA	NA	NA	NA	NA
chr1	162658751	162659250	0.233333	1.96667	0.269623	0.842393	0.000312666	NA	NA	NA	NA	NA	NA
chr1	162799751	162800250	1.1	3	0.742648	0.94733	0.000124046	NA	NA	NA	PBX1:5087	NA	NA
chr1	163319501	163320000	1.03333	2.56667	0.986235	0.989748	5.32658e-06	NA	NA	NA	NA	NA	NA
chr1	163496001	163496500	0.566667	2.7	0.56782	0.689348	0.000617403	NA	NA	NA	LMX1A:4009	NA	NA
chr1	163496251	163496750	0.166667	1.53333	0.201175	0.944743	0.000246087	NA	NA	NA	LMX1A:4009	NA	NA
chr1	163907251	163907750	0.2	1.46667	0.164858	0.932273	0.000458435	NA	NA	NA	ALDH9A1:223	NA	NA
chr1	164282501	164283000	2.56667	5.26667	0.783002	0.949564	0.000551931	NA	NA	NA	NA	NA	NA
chr1	164485501	164486000	0.0333333	0.766667	0.381099	0.502557	0.000598504	NA	NA	NA	NA	NA	NA
chr1	164881501	164882000	0.233333	1.66667	0.184574	0.882569	0.000654111	NA	NA	NA	NA	NA	NA
chr1	164956001	164956500	0.166667	0.666667	0.804329	0.918843	0.000447238	NA	NA	NA	NA	NA	NA
chr1	165521751	165522250	0.0333333	0.7	0.381099	0.719438	0.000562004	NA	NA	NA	POU2F1:5451	NA	NA
chr1	165712501	165713000	0.4	2	0.053987	0.729651	0.00093463	NA	NA	NA	CD247:919	NA	NA
chr1	166635001	166635500	0.5	1.1	0.750328	1	0.000484128	NA	NA	NA	NA	NA	NA
chr1	167489001	167489500	0.0666667	1.13333	0.124801	0.830099	0.000347891	NA	NA	NA	NME7:29922	NA	NA
chr1	168093001	168093500	0.0333333	0.6	0.381099	1	7.02107e-05	NA	NA	NA	SCYL3:57147	NA	NA
chr1	168258751	168259250	0.0333333	0.666667	0.381099	0.931238	0.000177551	NA	NA	NA	KIFAP3:22920	NA	NA
chr1	168501751	168502250	0.133333	1.2	0.142012	0.865553	0.000536776	NA	NA	NA	NA	NA	NA
chr1	169070501	169071000	0.0666667	0.733333	0.124801	0.857026	0.000864211	NA	NA	NA	NA	NA	NA
chr1	169238751	169239250	0.0666667	1	0.124801	1	0.000151011	NA	NA	NA	NA	NA	NA
chr1	169838501	169839000	0.9	2.26667	0.306663	0.987195	0.000943818	NA	NA	NA	NA	NA	NA
chr1	170048001	170048500	0.2	1.36667	0.562955	0.492715	0.000940196	NA	NA	NA	NA	NA	NA
chr1	170321001	170321500	0.1	1.43333	1	0.551439	0.000783062	NA	NA	NA	DNM3:26052	NA	NA
chr1	170321251	170321750	0.0666667	1.06667	0.124801	0.965761	0.000178521	NA	NA	NA	DNM3:26052	NA	NA
chr1	170530501	170531000	1.83333	4.03333	0.896958	0.977307	3.76257e-05	NA	NA	NA	DNM3:26052	NA	NA
chr1	171748501	171749000	0.366667	1.6	0.392186	0.868174	0.000305131	NA	NA	NA	SLC9A11:284525	NA	NA
chr1	171812751	171813250	0.0333333	0.866667	0.381099	0.89146	0.000364348	NA	NA	NA	SLC9A11:284525	NA	NA
chr1	171821751	171822250	0.6	1.53333	0.743256	0.934728	0.000451125	NA	NA	NA	SLC9A11:284525	NA	NA
chr1	171834251	171834750	0.1	1.1	0.353817	0.778795	0.000978089	NA	NA	NA	SLC9A11:284525	NA	NA
chr1	172036001	172036500	0.533333	1.36667	0.727849	0.98375	0.000364348	NA	NA	C1orf155:91687	C1orf155:91687	C1orf155:91687	NA
chr1	172796251	172796750	0.5	2.16667	0.839182	0.835518	4.61747e-05	NA	NA	NA	RABGAP1L:9910	NA	NA
chr1	172924751	172925250	0.0333333	0.466667	0.381099	0.909003	0.000777907	NA	NA	NA	RABGAP1L:9910	NA	NA
chr1	173217751	173218250	1	3.06667	0.444234	0.77789	0.000521941	NA	NA	NA	NA	NA	NA
chr1	173448751	173449250	0.0333333	1	0.381099	0.433737	0.000785043	NA	NA	NA	NA	NA	NA
chr1	174444001	174444500	11.4667	25.2667	0.960765	0.997234	1.09884e-05	RFWD2:64326	NA	NA	NA	NA	NA
chr1	174444251	174444750	24.6667	63.1333	0.366629	0.88119	0.000250228	RFWD2:64326	NA	NA	NA	NA	NA
chr1	174444501	174445000	18.1667	44.2333	0.874367	0.920088	0.000462094	RFWD2:64326	NA	NA	NA	NA	NA
chr1	175109251	175109750	0.466667	1.56667	0.857026	0.987462	0.000122704	NA	NA	NA	ASTN:460	NA	NA
chr1	175389001	175389500	0.166667	1.33333	0.345644	0.966772	0.000245123	NA	NA	NA	ASTN:460	NA	NA
chr1	176093251	176093750	0.666667	2.03333	0.780584	0.981007	5.20466e-05	NA	NA	NA	NA	NA	NA
chr1	176519751	176520250	0.5	2.2	0.586863	0.695735	0.000740347	NA	NA	NA	NA	NA	NA
chr1	176797251	176797750	0.5	1.5	1	0.881466	6.52107e-05	NA	NA	NA	NA	NA	NA
chr1	176874751	176875250	0.0333333	0.566667	0.381099	0.884504	0.000347891	NA	NA	NA	NA	NA	NA
chr1	176888001	176888500	0.3	0.833333	1	0.895246	8.92165e-05	NA	NA	NA	NA	NA	NA
chr1	176960001	176960500	3.3	6.93333	1	0.916511	0.000892215	NA	NA	NA	NA	NA	NA
chr1	177072501	177073000	1.46667	4.03333	0.903131	0.88666	0.000201105	NA	NA	NA	NA	NA	NA
chr1	177590251	177590750	0.1	1.23333	0.353817	0.843951	0.000424225	NA	NA	NA	NA	SOAT1:6646	NA
chr1	179060751	179061250	1.26667	4.6	0.33849	0.963373	0.000773571	NA	NA	XPR1:9213	XPR1:9213	NA	NA
chr1	179061001	179061500	3.3	8.16667	0.147693	0.742392	0.000746978	NA	NA	XPR1:9213	XPR1:9213	NA	NA
chr1	179228251	179228750	0.0666667	1.13333	0.124801	0.836264	0.000645443	NA	NA	NA	STX6:10228	NA	NA
chr1	180021501	180022000	1.33333	3.96667	0.598475	0.884976	0.000365373	NA	NA	CACNA1E:777	CACNA1E:777	NA	NA
chr1	180248251	180248750	0.833333	1.93333	0.530283	0.978716	0.000308532	NA	NA	NA	NA	NA	NA
chr1	181166751	181167250	0.366667	0.966667	0.92098	0.981007	0.000219511	NA	NA	NA	C1orf14:81626	NA	NA
chr1	181167001	181167500	0.966667	4.46667	0.417279	0.90866	0.000258625	NA	NA	NA	C1orf14:81626	NA	NA
chr1	181167251	181167750	1.66667	6	0.241143	0.473679	0.000704719	NA	NA	NA	C1orf14:81626	NA	NA
chr1	181777501	181778000	1.13333	3.03333	0.946389	0.939421	0.000218321	NA	NA	SMG7:9887	SMG7:9887	NA	NA
chr1	182022251	182022750	0.0333333	0.466667	0.381099	0.885966	0.000777907	NA	NA	NA	NA	NA	NA
chr1	182715751	182716250	0.633333	1.63333	0.665259	0.856701	0.000827691	NA	NA	NA	C1orf21:81563	NA	NA
chr1	182856001	182856500	0.0333333	0.466667	0.381099	0.885966	0.000777907	NA	NA	NA	NA	C1orf21:81563	NA
chr1	183853251	183853750	2.2	4.73333	0.866438	0.915921	0.000236036	NA	NA	NA	NA	NA	NA
chr1	185331501	185332000	0.166667	1.36667	0.201175	0.826006	0.000408831	NA	NA	NA	NA	NA	NA
chr1	185351501	185352000	0.0666667	1.16667	0.124801	0.968516	0.000122704	NA	NA	NA	NA	NA	NA
chr1	185705751	185706250	0.633333	2.13333	0.725953	0.959505	0.000909827	NA	NA	NA	NA	NA	NA
chr1	186091001	186091500	0.9	2.83333	0.542481	0.995375	0.000785043	NA	NA	NA	NA	NA	NA
chr1	186617001	186617500	0.1	1.13333	0.353817	0.679947	0.000303459	NA	NA	NA	NA	NA	NA
chr1	186682251	186682750	4.26667	8.76667	0.954809	0.926244	0.00033663	NA	NA	NA	NA	NA	NA
chr1	186937001	186937500	1.46667	3.43333	0.528673	0.919568	0.00031869	NA	NA	NA	NA	NA	NA
chr1	188034501	188035000	2.83333	7.9	0.65453	0.913415	0.000848189	NA	NA	NA	NA	NA	NA
chr1	188068251	188068750	0.0333333	1.26667	0.381099	0.539426	0.000853332	NA	NA	NA	NA	NA	NA
chr1	189045501	189046000	0.133333	1.23333	0.3394	0.874884	0.000573043	NA	NA	NA	NA	NA	NA
chr1	189407251	189407750	0.1	1.26667	0.353817	0.853031	0.000378971	NA	NA	NA	NA	NA	NA
chr1	189853251	189853750	0.833333	2.46667	0.866407	0.963458	0.000196303	NA	NA	NA	NA	NA	NA
chr1	189893751	189894250	0.0333333	0.666667	0.381099	0.918843	0.000177551	NA	NA	NA	NA	NA	NA
chr1	189915251	189915750	0.0333333	0.933333	0.381099	0.816269	0.000269795	NA	NA	NA	NA	NA	NA
chr1	190381751	190382250	0.5	1.4	1	0.755567	0.000843833	NA	NA	NA	NA	NA	NA
chr1	190440751	190441250	0.333333	1.56667	0.152584	0.980343	0.000586891	NA	NA	NA	NA	NA	NA
chr1	190561001	190561500	0.0666667	1.4	0.124801	0.722298	0.000375519	NA	NA	NA	RGS21:431704	NA	NA
chr1	191056251	191056750	0.633333	1.4	0.717255	1	0.000326421	NA	NA	NA	NA	NA	NA
chr1	191154251	191154750	0.0333333	0.466667	0.381099	0.885966	0.000777907	NA	NA	NA	NA	NA	NA
chr1	191421501	191422000	4.86667	10.1	0.732405	0.988488	0.000660664	NA	NA	NA	CDC73:79577	NA	NA
chr1	191489251	191489750	0.0333333	1.13333	0.381099	0.949685	1.9992e-05	NA	NA	NA	NA	NA	CDC73:79577
chr1	192292251	192292750	0.0333333	0.533333	0.381099	0.924301	0.000447238	NA	NA	NA	NA	NA	NA
chr1	192488251	192488750	1.6	3.9	0.387609	0.912443	0.00079545	NA	NA	NA	NA	NA	NA
chr1	193098501	193099000	0.533333	3.7	0.214542	0.740027	0.000466687	NA	NA	NA	NA	NA	NA
chr1	193098751	193099250	0.566667	3.43333	0.942994	0.873567	8.98846e-05	NA	NA	NA	NA	NA	NA
chr1	193267501	193268000	0.533333	2.9	0.570689	0.932442	2.33022e-05	NA	NA	NA	NA	NA	NA
chr1	193489501	193490000	0.0666667	0.866667	0.124801	0.969885	0.000427093	NA	NA	NA	NA	NA	NA
chr1	193838501	193839000	0.0666667	0.8	0.612037	0.877713	0.000388171	NA	NA	NA	NA	NA	NA
chr1	194062001	194062500	0.1	0.9	0.353817	0.896052	0.000608185	NA	NA	NA	NA	NA	NA
chr1	194116001	194116500	0.1	0.733333	0.353817	0.89146	0.000685233	NA	NA	NA	NA	NA	NA
chr1	194209751	194210250	0.0333333	0.833333	0.381099	0.798886	0.000427093	NA	NA	NA	NA	NA	NA
chr1	194366751	194367250	0.0333333	0.5	0.381099	1	0.000151011	NA	NA	NA	NA	NA	NA
chr1	194531501	194532000	0.0333333	0.6	0.381099	1	7.02107e-05	NA	NA	NA	KCNT2:343450	NA	NA
chr1	194919501	194920000	0.0333333	1.1	0.381099	0.735775	0.000536776	NA	NA	NA	CFH:3075	NA	NA
chr1	195572001	195572500	0.5	1.23333	1	0.969784	2.5264e-05	NA	NA	NA	CRB1:23418	NA	NA
chr1	195969501	195970000	0.5	1.86667	0.586863	0.85165	0.000510727	NA	NA	NA	DENND1B:163486	NA	NA
chr1	196095001	196095500	0.0333333	0.9	0.381099	0.831159	0.00020204	NA	NA	NA	NA	NA	NA
chr1	196955751	196956250	4.53333	9.33333	0.63092	0.698965	0.000408831	NA	NA	NA	PTPRC:5788	NA	NA
chr1	197149501	197150000	0.266667	2	0.533647	0.632756	0.000482739	NA	NA	NA	NA	NA	NA
chr1	197438001	197438500	0.0666667	1.06667	0.124801	0.829181	0.000827691	NA	NA	NA	NA	NA	NA
chr1	198092001	198092500	0.6	1.66667	1	0.617018	0.000890322	NA	NA	NA	NA	NA	NA
chr1	198483501	198484000	0.666667	3.66667	0.29542	0.760314	0.000334289	NA	NA	NA	NA	NA	NA
chr1	199185501	199186000	0.766667	2.83333	0.647625	0.959382	0.000156938	NA	NA	NA	NA	NA	NA
chr1	199406251	199406750	1.33333	2.86667	0.928508	0.946796	0.000156676	NA	NA	NA	NA	NA	NA
chr1	199442751	199443250	0.1	1.36667	0.555966	0.526227	0.00095358	NA	NA	NA	NA	NA	NA
chr1	200068001	200068500	1.9	4.06667	0.891786	0.966382	0.000505466	NA	NA	NA	IPO9:55705	NA	NA
chr1	200069751	200070250	1.56667	3.4	0.313064	0.968031	0.000302536	NA	NA	NA	IPO9:55705	NA	NA
chr1	200137001	200137500	0.466667	2.33333	0.924301	0.700175	0.000814091	NA	NA	NA	LMOD1:25802	NA	NA
chr1	200564501	200565000	0.766667	2.46667	0.618941	0.899988	0.000337279	NA	NA	NA	NA	NA	NA
chr1	201315751	201316250	0.366667	1.6	0.665259	0.871515	0.000508424	NA	NA	NA	NA	NA	PPFIA4:8497
chr1	201385251	201385750	0.2	1.36667	0.0853205	0.978253	0.000630447	NA	NA	NA	ADORA1:134	NA	NA
chr1	201471501	201472000	0.1	0.733333	0.353817	0.912538	0.000685233	NA	NA	NA	NA	NA	NA
chr1	201522501	201523000	0.133333	2.06667	0.0533772	0.803346	0.000421385	NA	NA	NA	NA	NA	NA
chr1	202037501	202038000	0.1	0.733333	0.353817	0.944743	0.000685233	NA	NA	NA	ZC3H11A:9877	NA	NA
chr1	202728001	202728500	0.2	0.7	1	0.84648	0.000978089	PIK3C2B:5287	NA	NA	NA	NA	NA
chr1	202754751	202755250	15.1667	34.6	0.155786	0.961493	0.000320242	NA	NA	NA	MDM4:4194	NA	NA
chr1	204821501	204822000	7.73333	15.9	0.920779	0.990582	0.000148837	NA	NA	NA	RASSF5:283349	NA	NA
chr1	204877501	204878000	0.0333333	0.533333	0.381099	0.909003	0.000447238	NA	NA	DYRK3:8444	DYRK3:8444	NA	NA
chr1	204898501	204899000	1.1	3.56667	0.61385	0.807927	0.000759419	NA	NA	NA	NA	NA	NA
chr1	205442751	205443250	0.4	1.93333	0.533647	0.631719	0.000963969	NA	NA	NA	NA	NA	NA
chr1	206649751	206650250	0.133333	1.33333	0.142012	0.895246	0.000408831	NA	NA	NA	NA	NA	NA
chr1	206864751	206865250	0.0666667	1.2	0.124801	0.920748	0.000211398	NA	NA	NA	NA	NA	NA
chr1	206949001	206949500	0.0333333	0.7	0.381099	1	3.68831e-05	NA	NA	NA	NA	NA	NA
chr1	207780751	207781250	0.3	1.46667	0.646927	0.626615	0.000940196	NA	NA	NA	NA	NA	NA
chr1	207796501	207797000	0.533333	2.23333	0.612037	0.952384	0.000104354	NA	NA	NA	NA	NA	NA
chr1	207815001	207815500	0.0666667	0.733333	0.124801	0.912538	0.000864211	NA	NA	NA	NA	NA	NA
chr1	208311001	208311500	0.1	0.966667	0.353817	0.961516	0.00020204	NA	NA	NA	SYT14:255928	NA	NA
chr1	209097501	209098000	0.133333	1.03333	0.3394	0.86505	0.000672594	NA	NA	NA	KCNH1:3756	NA	NA
chr1	209373001	209373500	0.0333333	1.9	0.381099	0.903379	0.000281969	NA	NA	NA	KCNH1:3756	NA	NA
chr1	210091001	210091500	0.266667	1.23333	0.857026	0.942994	3.34014e-05	NA	NA	NA	NA	NA	NA
chr1	210579501	210580000	1.5	3.63333	0.857349	0.971903	0.000391499	NA	NA	NA	PPP2R5A:5525	NA	NA
chr1	210814251	210814750	0.0666667	0.833333	0.124801	0.956282	0.000503846	NA	NA	NA	NA	NA	NA
chr1	211567001	211567500	2.1	5.06667	0.825445	0.99226	1.5986e-05	NA	NA	NA	NA	NA	NA
chr1	211625751	211626250	0.633333	2.16667	0.25353	0.82735	0.000836186	NA	NA	NA	NA	NA	NA
chr1	212175751	212176250	0.0333333	0.533333	0.381099	0.935197	0.000447238	NA	NA	NA	NA	NA	NA
chr1	212528501	212529000	0.0666667	1.8	0.124801	0.651416	0.000482739	NA	NA	NA	SMYD2:56950	NA	NA
chr1	212668501	212669000	0.0333333	1.13333	0.381099	0.34612	0.000912048	NA	NA	NA	PTPN14:5784	NA	NA
chr1	212813001	212813500	2.03333	5	0.28279	0.960445	0.000734721	NA	NA	NA	NA	NA	NA
chr1	213424751	213425250	0.0333333	0.5	0.381099	1	0.000151011	NA	NA	NA	KCNK2:3776	NA	NA
chr1	214805001	214805500	0.833333	2.03333	0.219914	0.986235	0.000652455	NA	NA	NA	ESRRG:2104	NA	NA
chr1	214918501	214919000	0.133333	1.13333	0.509085	0.827313	0.000827691	NA	NA	NA	ESRRG:2104	NA	NA
chr1	215224251	215224750	0.166667	1.23333	0.895246	0.946309	0.000138511	NA	NA	NA	ESRRG:2104	NA	NA
chr1	216232751	216233250	1	4	0.34401	0.894736	0.000926681	NA	NA	NA	NA	NA	NA
chr1	217207501	217208000	0.0333333	0.6	0.381099	1	7.02107e-05	NA	NA	NA	NA	NA	NA
chr1	217296251	217296750	0.0666667	1.33333	0.124801	0.486309	0.00077015	NA	NA	NA	NA	NA	NA
chr1	218033251	218033750	0.0333333	0.533333	0.381099	0.885966	0.000447238	NA	NA	NA	NA	NA	NA
chr1	218064501	218065000	0.266667	1.46667	0.690813	0.407372	0.000947947	NA	NA	NA	NA	NA	NA
chr1	218956001	218956500	0.0333333	0.7	0.381099	0.862127	0.000562004	NA	NA	NA	NA	NA	NA
chr1	218965251	218965750	0.6	2.06667	0.367711	0.892752	0.000388171	NA	NA	NA	NA	NA	NA
chr1	219679251	219679750	0.0333333	0.466667	0.381099	0.935197	0.000777907	NA	NA	NA	NA	NA	NA
chr1	222697501	222698000	0.0666667	0.7	0.124801	1	0.000685233	NA	NA	NA	NA	NA	NA
chr1	223160251	223160750	0.833333	2.56667	0.600495	0.897262	0.000924054	NA	NA	NA	NA	NA	NA
chr1	223270751	223271250	0.366667	2.56667	0.0665998	0.902078	0.000205511	NA	NA	NA	NA	NA	NA
chr1	224320751	224321250	1.16667	4.03333	0.572593	0.986936	0.000966468	NA	NA	NA	H3F3A:3021	NA	NA
chr1	224746251	224746750	0.0333333	1.36667	0.381099	0.565588	0.000433759	NA	NA	NA	NA	NA	NA
chr1	224756751	224757250	0.633333	1.56667	0.555966	0.949402	0.000584411	NA	NA	NA	NA	NA	NA
chr1	225059501	225060000	0.733333	3.06667	0.857026	0.793817	0.000245123	NA	NA	NA	NA	NA	NA
chr1	225466751	225467250	0.1	0.966667	0.353817	0.932778	0.00020204	NA	NA	NA	CDC42BPA:8476	NA	NA
chr1	225467001	225467500	0.0666667	0.733333	0.612037	0.735775	0.000864211	NA	NA	CDC42BPA:8476	CDC42BPA:8476	NA	NA
chr1	226701001	226701500	2.66667	9.66667	0.72403	0.739358	0.000716276	NA	NA	NA	NA	NA	NA
chr1	226724251	226724750	3.26667	9	0.87424	0.737177	0.000786024	NA	NA	NA	NA	NA	NA
chr1	227140001	227140500	0.833333	4.96667	0.168708	0.979254	0.000219903	NA	NA	NA	NA	NA	NA
chr1	227332251	227332750	0.733333	2.73333	0.342909	0.992267	0.000369294	NA	NA	NA	NA	NA	NA
chr1	227460501	227461000	0.133333	0.666667	0.847346	0.873122	0.000347891	NA	NA	NA	NA	NA	NA
chr1	228430251	228430750	2.5	6.06667	0.896582	0.997231	0.000215434	NA	NA	NA	GALNT2:2590	NA	NA
chr1	228728751	228729250	0.0333333	0.633333	0.381099	0.932778	0.000219511	NA	NA	NA	NA	NA	NA
chr1	228752751	228753250	0.2	1.03333	1	0.814653	0.000699578	NA	NA	NA	NA	NA	NA
chr1	229794001	229794500	1	2.73333	0.676156	0.741716	0.000731773	NA	NA	NA	NA	NA	NA
chr1	229804001	229804500	0.0333333	0.733333	0.381099	0.89146	0.000119761	NA	NA	NA	NA	NA	NA
chr1	230259501	230260000	2.76667	5.96667	0.970258	0.898224	8.4389e-05	NA	NA	NA	NA	NA	NA
chr1	230398001	230398500	0.166667	1.2	0.201175	0.865553	0.000606962	NA	NA	NA	NA	NA	NA
chr1	230656001	230656500	0.3	1.1	0.646927	0.877157	0.000608185	NA	NA	NA	SIPA1L2:57568	NA	NA
chr1	232229001	232229500	0.766667	1.76667	0.692306	0.929488	0.000827691	NA	NA	NA	SLC35F3:148641	NA	NA
chr1	232372751	232373250	1.06667	2.86667	0.986422	0.975236	4.4346e-05	NA	NA	NA	SLC35F3:148641	NA	NA
chr1	232395251	232395750	0.666667	2.06667	0.590785	0.819418	0.000716276	NA	NA	NA	SLC35F3:148641	NA	NA
chr1	232606251	232606750	4.86667	10.5667	0.979904	0.694948	0.0003007	NA	NA	NA	TARBP1:6894	NA	NA
chr1	232656751	232657250	0.766667	1.9	0.864106	0.974518	0.000424225	NA	NA	NA	TARBP1:6894	NA	NA
chr1	232932001	232932500	1.9	8.93333	0.189448	0.782588	0.000539709	NA	NA	NA	NA	NA	NA
chr1	234370751	234371250	1.56667	6.56667	0.27421	0.773522	9.76372e-05	GPR137B:7107	NA	NA	NA	NA	NA
chr1	234469251	234469750	0.233333	1.5	0.292843	0.655793	0.000685233	NA	NA	NA	ERO1LB:56605	NA	NA
chr1	234792501	234793000	0.133333	1.23333	0.509085	0.962163	0.000122704	NA	NA	NA	HEATR1:55127	NA	NA
chr1	235123501	235124000	0.533333	2.06667	0.528673	0.992759	0.000503846	NA	NA	NA	MTR:4548	NA	NA
chr1	235149251	235149750	4.5	9.13333	0.402023	0.918379	0.000283831	NA	NA	NA	NA	NA	NA
chr1	236458501	236459000	0.0333333	0.766667	0.381099	0.923659	9.96897e-05	NA	NA	NA	NA	NA	NA
chr1	237939251	237939750	0.3	2.6	0.0825864	0.653931	0.000440691	NA	NA	NA	CHRM3:1131	NA	NA
chr1	238050251	238050750	3.9	9.2	0.740809	0.913429	0.000460004	NA	NA	NA	CHRM3:1131	NA	NA
chr1	239414751	239415250	0.0333333	0.733333	0.381099	0.690813	0.000716276	NA	NA	NA	RGS7:6000	NA	NA
chr1	240256751	240257250	1.06667	2.46667	0.566372	0.960503	0.000716276	NA	NA	NA	NA	NA	NA
chr1	240296001	240296500	0.266667	1.16667	0.690813	0.895246	0.000269795	NA	NA	NA	NA	NA	NA
chr1	240483751	240484250	1.2	3.4	0.696541	0.960789	0.000943535	NA	NA	NA	PLD5:200150	NA	NA
chr1	240504751	240505250	0.0666667	0.966667	0.124801	0.978253	0.000269795	NA	NA	NA	PLD5:200150	NA	NA
chr1	240990751	240991250	0.0666667	0.733333	0.124801	0.950785	0.000864211	NA	NA	NA	NA	NA	NA
chr1	241435501	241436000	1.73333	5.16667	0.333968	0.840352	0.000736105	NA	NA	NA	CEP170:9859	NA	NA
chr1	241738001	241738500	0.7	5.73333	0.280403	0.924847	0.000538337	NA	NA	NA	AKT3:10000	NA	NA
chr1	241824751	241825250	0.233333	1.63333	0.269623	0.834114	0.000716276	NA	NA	NA	AKT3:10000	NA	NA
chr1	241943501	241944000	6.23333	20.2	0.362114	0.868304	0.000999958	NA	NA	NA	AKT3:10000	NA	NA
chr1	242232001	242232500	0.2	1.4	0.0853205	0.905171	0.000745307	NA	NA	NA	NA	NA	NA
chr1	242410001	242410500	0.0333333	0.866667	0.381099	0.720671	0.000904464	NA	NA	NA	NA	NA	NA
chr1	242958001	242958500	5.36667	11	0.412558	0.530283	0.000747188	NA	NA	NA	NA	NA	NA
chr1	243045251	243045750	5.66667	14.2	0.544606	0.573274	0.000498445	NA	NA	NA	NA	NA	NA
chr1	243050001	243050500	0.366667	2.16667	0.492715	0.882653	0.000449923	NA	NA	NA	NA	NA	NA
chr1	243548751	243549250	0.266667	0.9	0.89146	0.77513	0.000685233	NA	NA	NA	KIF26B:55083	NA	NA
chr1	244131001	244131500	0.0333333	0.966667	0.381099	0.77513	0.000584411	NA	NA	NA	SMYD3:64754	NA	NA
chr1	244376001	244376500	1.46667	3.4	0.857026	0.887591	0.000315575	NA	NA	NA	SMYD3:64754	NA	NA
chr1	245387501	245388000	1.36667	3.66667	0.654955	0.997346	0.000259323	NA	NA	NA	ZNF124:7678	NA	NA
chr10	1672751	1673250	1.63333	5.96667	0.53281	0.612898	0.00051161	NA	NA	NA	ADARB2:105	NA	NA
chr10	2124001	2124500	1.66667	3.86667	0.819744	0.911057	0.000650969	NA	NA	NA	NA	NA	NA
chr10	2146001	2146500	0.466667	1.73333	0.924301	0.892934	0.000177551	NA	NA	NA	NA	NA	NA
chr10	2233501	2234000	2.2	5.1	0.301278	0.975439	0.000735437	NA	NA	NA	NA	NA	NA
chr10	2621001	2621500	0.333333	1.56667	0.526343	0.981922	0.000586891	NA	NA	NA	NA	NA	NA
chr10	3041751	3042250	0.0666667	1.3	0.381099	0.762856	0.000759419	NA	NA	NA	NA	NA	NA
chr10	3724501	3725000	1.03333	2.56667	0.464926	0.931759	0.000836186	NA	NA	NA	NA	NA	NA
chr10	3925501	3926000	0.933333	2.43333	0.946706	0.995942	3.59854e-05	NA	NA	NA	NA	NA	NA
chr10	3954251	3954750	0.933333	2.06667	0.847346	0.923936	0.000510459	NA	NA	NA	NA	NA	NA
chr10	3993501	3994000	1.83333	5.13333	0.580173	0.732919	0.000630322	NA	NA	NA	NA	NA	NA
chr10	4038251	4038750	3.43333	10.7667	0.211447	0.787691	0.000768054	NA	NA	NA	NA	NA	NA
chr10	4219501	4220000	3.4	20	0.337345	0.906498	1.55958e-05	NA	NA	NA	NA	NA	NA
chr10	4219751	4220250	4.23333	15.4667	0.343031	0.795563	0.000556565	NA	NA	NA	NA	NA	NA
chr10	4923251	4923750	0.333333	1.66667	0.375422	0.945742	0.00027105	NA	NA	NA	NA	NA	NA
chr10	5555001	5555500	0.0333333	0.466667	0.381099	0.885966	0.000777907	CALML3:810	NA	NA	NA	NA	NA
chr10	5768251	5768750	0.0666667	0.6	0.612037	1	8.92165e-05	NA	NA	NA	C10orf18:54906	NA	NA
chr10	6402501	6403000	0.0666667	1.96667	0.124801	0.751611	0.000218321	NA	NA	NA	NA	NA	NA
chr10	7008001	7008500	4.93333	17.5667	0.0849679	0.737203	0.000746592	NA	NA	NA	NA	NA	NA
chr10	7008251	7008750	1.76667	6.33333	0.366332	0.984198	0.000317857	NA	NA	NA	NA	NA	NA
chr10	7413501	7414000	2.03333	6.43333	0.846112	0.0918285	0.000820533	NA	NA	NA	SFMBT2:57713	NA	NA
chr10	7488751	7489250	2.8	7.23333	0.67975	0.869164	0.000606524	NA	NA	NA	SFMBT2:57713	NA	NA
chr10	7489501	7490000	0.0666667	1.03333	0.124801	0.967136	0.000203929	NA	NA	NA	SFMBT2:57713	NA	NA
chr10	7650001	7650500	0.433333	0.933333	0.884504	0.612037	0.000447238	NA	NA	NA	ITIH5:80760	NA	NA
chr10	7874001	7874500	0.466667	1.76667	0.381099	0.929488	0.000952378	NA	NA	NA	ATP5C1:509	NA	NA
chr10	8086251	8086750	1.13333	2.7	0.928751	0.963526	0.000300134	NA	NA	NA	TAF3:83860	NA	NA
chr10	8150501	8151000	2.03333	5.26667	0.299274	0.995987	0.000538081	NA	NA	NA	GATA3:2625	NA	NA
chr10	8183001	8183500	0.666667	2.03333	0.918843	0.949044	5.20466e-05	NA	NA	NA	NA	NA	NA
chr10	8408251	8408750	1.2	23.6333	0.0802866	0.593659	0.000506819	NA	NA	NA	NA	NA	NA
chr10	8408501	8409000	6.6	37.3	0.646556	0.0754973	4.54045e-05	NA	NA	NA	NA	NA	NA
chr10	8408751	8409250	10.3	27.2667	0.246109	0.790553	0.000358668	NA	NA	NA	NA	NA	NA
chr10	8688501	8689000	0.0333333	0.733333	0.381099	0.968182	0.000119761	NA	NA	NA	NA	NA	NA
chr10	8776001	8776500	0.433333	1.4	0.692306	0.958113	0.000785043	NA	NA	NA	NA	NA	NA
chr10	8816751	8817250	1.1	2.3	0.825445	0.979476	0.000745307	NA	NA	NA	NA	NA	NA
chr10	9782501	9783000	0.0333333	0.6	0.381099	1	7.02107e-05	NA	NA	NA	NA	NA	NA
chr10	9956251	9956750	0.0666667	1.03333	0.124801	0.714397	0.000942743	NA	NA	NA	NA	NA	NA
chr10	10288501	10289000	0.0333333	0.533333	0.381099	0.935197	0.000447238	NA	NA	NA	NA	NA	NA
chr10	11094751	11095250	1.3	5.36667	0.620442	0.910557	5.61477e-05	NA	NA	NA	NA	NA	NA
chr10	11133001	11133500	0.466667	1.43333	0.958879	0.973342	0.000203929	NA	NA	NA	NA	NA	NA
chr10	11297501	11298000	2.03333	6.96667	0.713587	0.98338	0.000367466	NA	NA	NA	CUGBP2:10659	NA	NA
chr10	12470501	12471000	6.63333	16.3667	0.452361	0.986914	0.000237574	NA	NA	NA	CAMK1D:57118	NA	NA
chr10	12487001	12487500	2.16667	4.86667	0.476759	0.997272	0.000503638	NA	NA	NA	CAMK1D:57118	NA	NA
chr10	12673251	12673750	7.33333	19.1	0.271499	0.664506	0.000694155	NA	NA	NA	CAMK1D:57118	NA	NA
chr10	12807001	12807500	0.3	1.8	0.403368	0.960329	0.000313571	NA	NA	NA	CAMK1D:57118	NA	NA
chr10	14089501	14090000	0.3	0.633333	1	0.904162	0.000562004	NA	NA	NA	FRMD4A:55691	NA	NA
chr10	14369501	14370000	0.0333333	1.2	0.381099	0.588911	0.000630447	NA	NA	NA	FRMD4A:55691	NA	NA
chr10	14388001	14388500	0.466667	1.56667	0.621189	0.761593	0.000912048	NA	NA	NA	FRMD4A:55691	NA	NA
chr10	14435001	14435500	0.9	1.86667	0.643871	0.987819	0.000785043	NA	NA	NA	NA	NA	NA
chr10	14642751	14643250	0.133333	1.16667	0.142012	0.966147	0.000393694	NA	NA	NA	FAM107B:83641	NA	NA
chr10	15599751	15600250	0.133333	0.866667	0.7694	0.958879	9.96897e-05	NA	NA	NA	ITGA8:8516	NA	NA
chr10	17090001	17090500	8.33333	18.7333	0.536916	0.922739	0.000171586	NA	NA	NA	CUBN:8029	NA	NA
chr10	17090251	17090750	10.4333	27.3667	0.228454	0.645573	7.93523e-05	NA	NA	NA	CUBN:8029	NA	NA
chr10	17337751	17338250	0.233333	1.23333	0.502557	0.942994	0.000178521	NA	NA	NA	NA	NA	NA
chr10	18724251	18724750	0.7	1.66667	0.719438	0.895246	0.00039358	NA	NA	NA	CACNB2:783	NA	NA
chr10	18848751	18849250	2.4	5.46667	0.676521	0.962746	0.000605964	NA	NA	NA	CACNB2:783	NA	NA
chr10	18957251	18957750	2.76667	12.8	0.23599	0.916322	0.000203446	NA	NA	NA	NSUN6:221078	NA	NA
chr10	19108251	19108750	1.03333	2.13333	0.906886	0.992365	0.000122704	NA	NA	NA	NA	NA	NA
chr10	19292501	19293000	0.0333333	1.26667	0.381099	0.627781	7.81238e-05	NA	NA	NA	NA	NA	NA
chr10	19405001	19405500	0.966667	3.03333	0.912416	0.904483	0.000262541	NA	NA	NA	NA	NA	NA
chr10	19497751	19498250	0.133333	1.26667	0.3394	0.699563	0.000510459	NA	NA	NA	NA	NA	NA
chr10	19654001	19654500	0.333333	1.16667	0.546657	0.966147	0.000904464	NA	NA	NA	NA	NA	NA
chr10	19880251	19880750	0.133333	1.23333	0.3394	0.973361	0.000122704	NA	NA	NA	NA	NA	NA
chr10	20069001	20069500	0.0333333	0.866667	0.381099	0.693785	0.000904464	NA	NA	NA	NA	NA	NA
chr10	20233251	20233750	0.0333333	1.43333	0.381099	0.643059	0.000716276	NA	NA	NA	PLXDC2:84898	NA	NA
chr10	20525001	20525500	0.0333333	0.466667	0.381099	0.885966	0.000777907	NA	NA	NA	PLXDC2:84898	NA	NA
chr10	20982501	20983000	0.0666667	1.06667	0.612037	0.699563	0.000447238	NA	NA	NA	NA	NA	NA
chr10	21466001	21466500	0.533333	1.66667	0.763373	0.823454	0.000510459	NA	NA	NA	NEBL:10529	NA	NA
chr10	22450751	22451250	3.6	7.3	0.785128	0.986645	0.000759419	NA	NA	NA	NA	NA	NA
chr10	22922001	22922500	1.33333	2.96667	0.543301	0.90289	0.000977308	NA	NA	NA	PIP4K2A:5305	NA	NA
chr10	23436501	23437000	0.733333	2.2	0.660508	0.967879	0.000719417	NA	NA	NA	MSRB2:22921	NA	NA
chr10	24290001	24290500	0.0333333	1.2	0.381099	0.617427	0.000630447	NA	NA	NA	NA	NA	NA
chr10	25050751	25051250	6.56667	29.2667	0.227727	0.778034	0.000237162	NA	ARHGAP21:57584	ARHGAP21:57584	ARHGAP21:57584	NA	NA
chr10	25340751	25341250	0.1	1.3	0.353817	0.776365	0.000484128	NA	NA	NA	C10orf63:219670	NA	NA
chr10	25380001	25380500	0.166667	1.03333	0.804329	0.486	0.000777907	NA	NA	NA	NA	NA	NA
chr10	25664251	25664750	0.633333	2.2	0.878263	0.790738	0.000119334	NA	NA	NA	GPR158:57512	NA	NA
chr10	26280001	26280500	0.566667	1.4	0.607896	1	0.000235616	NA	NA	NA	MYO3A:53904	NA	NA
chr10	27312751	27313250	0.0666667	1.03333	0.124801	0.790044	0.000942743	NA	NA	NA	NA	NA	NA
chr10	27586251	27586750	2.36667	9.8	0.278021	0.899508	0.000326383	NA	NA	NA	NA	NA	NA
chr10	27586751	27587250	2.13333	10.2	0.228	0.78959	0.000928641	NA	NA	NA	NA	NA	NA
chr10	27692001	27692500	0.533333	2.2	0.41842	0.533647	0.000699578	NA	NA	NA	NA	NA	NA
chr10	27732501	27733000	0.0666667	1.1	0.124801	0.877157	0.000303459	NA	NA	NA	PTCHD3:374308	NA	NA
chr10	28371001	28371500	0.266667	1.86667	0.206847	0.89146	0.000311184	NA	NA	NA	NA	NA	NA
chr10	29628001	29628500	0.1	1.43333	0.353817	0.404551	0.000562004	NA	NA	NA	LYZL1:84569	NA	NA
chr10	29670001	29670500	0.0333333	0.766667	0.381099	0.923659	9.96897e-05	NA	NA	NA	NA	NA	NA
chr10	30770501	30771000	0.933333	2.86667	0.226977	0.908074	0.000606788	NA	NA	NA	MAP3K8:1326	NA	NA
chr10	31463751	31464250	0.233333	2	0.884504	0.841204	0.000349583	NA	NA	NA	NA	NA	NA
chr10	32164251	32164750	0.3	1.23333	0.874884	0.985433	0.000151011	NA	NA	NA	ARHGAP12:94134	NA	NA
chr10	32279751	32280250	0.133333	0.866667	0.3394	0.885966	0.000598504	NA	NA	NA	NA	NA	NA
chr10	32363501	32364000	1.26667	4.06667	0.404459	0.817942	0.000437316	NA	NA	KIF5B:3799	KIF5B:3799	NA	NA
chr10	32374001	32374500	0.1	1.1	0.353817	0.807114	0.000255217	NA	NA	NA	KIF5B:3799	NA	NA
chr10	33166251	33166750	0.6	2.3	0.396803	0.97114	0.000740347	NA	NA	NA	NA	NA	NA
chr10	33576501	33577000	7.93333	18.1667	0.263922	0.917517	0.000702663	NA	NA	NA	NRP1:8829	NA	NA
chr10	34050501	34051000	0.133333	1.23333	0.142012	0.659461	0.000912048	NA	NA	NA	NA	NA	NA
chr10	34566501	34567000	0.1	1.1	1	0.887391	6.52107e-05	NA	NA	NA	NA	NA	NA
chr10	34900251	34900750	0.2	0.966667	1	0.941512	2.11732e-05	NA	NA	NA	NA	NA	NA
chr10	35618251	35618750	0.666667	3.03333	0.375422	0.711387	0.000761505	NA	NA	NA	C10orf9:219771	NA	NA
chr10	35707001	35707500	4.96667	14.8	0.607109	0.92437	0.000786825	NA	NA	NA	C10orf9:219771	NA	NA
chr10	35707251	35707750	7.7	24.1	0.306784	0.606125	0.000930157	NA	NA	NA	C10orf9:219771	NA	NA
chr10	36048751	36049250	0.3	2.16667	0.719438	0.691619	0.000151011	NA	NA	NA	NA	NA	NA
chr10	36422751	36423250	0.0666667	1.03333	0.124801	0.941512	0.000203929	NA	NA	NA	NA	NA	NA
chr10	37337001	37337500	1.93333	4.36667	0.933558	0.928162	0.000247865	NA	NA	NA	NA	NA	NA
chr10	37458501	37459000	0.166667	1.1	0.345644	0.730543	0.000898386	NA	NA	ANKRD30A:91074	ANKRD30A:91074	NA	NA
chr10	37560001	37560500	0.0333333	0.666667	0.381099	0.873122	0.000177551	NA	NA	ANKRD30A:91074	ANKRD30A:91074	ANKRD30A:91074	NA
chr10	42532001	42532500	0.933333	2.8	0.922054	0.774864	0.000451125	NA	NA	NA	NA	NA	NA
chr10	42961251	42961750	0.1	1.13333	0.353817	0.857026	0.000303459	NA	NA	NA	GALNACT-2:55454	NA	NA
chr10	43646001	43646500	0.533333	1.73333	0.729099	0.962321	0.000947947	NA	NA	NA	NA	NA	NA
chr10	43710751	43711250	0.0666667	2.23333	0.124801	0.34741	0.000870113	NA	NA	NA	NA	NA	NA
chr10	44438251	44438750	0.0333333	0.833333	0.381099	0.973977	7.06935e-05	NA	NA	NA	NA	NA	NA
chr10	44642251	44642750	0.566667	2.73333	0.221778	0.81428	0.000967032	NA	NA	NA	NA	NA	NA
chr10	44833251	44833750	0.0333333	0.633333	0.381099	0.932778	0.000219511	NA	NA	NA	NA	NA	NA
chr10	44998751	44999250	0.566667	1.5	0.607896	1	0.000151011	NA	NA	NA	NA	NA	NA
chr10	45601751	45602250	1.43333	5.33333	0.470847	0.930621	0.000942263	NA	NA	NA	FAM21C:253725	NA	NA
chr10	47470751	47471250	0.233333	1.23333	0.923659	0.947863	0.000178521	NA	NA	NA	NA	NA	NA
chr10	49321251	49321750	0.833333	2.86667	0.408005	0.816269	0.000881687	NA	NA	NA	NA	NA	NA
chr10	49976251	49976750	0.9	3.03333	0.520298	0.738183	0.000268046	NA	NA	NA	C10orf72:196740	NA	NA
chr10	50301251	50301750	0.866667	2.7	0.581805	0.887703	0.000828886	NA	NA	NA	NA	NA	NA
chr10	50465251	50465750	0.1	2.2	0.353817	0.484658	0.000210816	NA	NA	NA	NA	NA	NA
chr10	50566751	50567250	3.1	10.1333	0.519149	0.885374	0.000450004	NA	NA	NA	C10orf53:282966	NA	NA
chr10	51513501	51514000	0.0333333	0.466667	0.381099	0.885966	0.000777907	NA	NA	LOC387680:NA	LOC387680:NA	NA	NA
chr10	51583501	51584000	1.63333	5.33333	0.511858	0.223811	0.000974898	NA	NA	NA	NA	NA	NA
chr10	51806001	51806500	0.566667	1.86667	0.884504	0.716065	0.000478584	NA	NA	NA	TMEM23:259230	NA	NA
chr10	52614001	52614500	0.0666667	0.5	0.612037	1	0.00020204	NA	NA	NA	PRKG1:5592	NA	NA
chr10	52673501	52674000	0.0666667	0.833333	0.381099	0.966147	0.000503846	NA	NA	NA	PRKG1:5592	NA	NA
chr10	52800501	52801000	2	4.63333	0.21152	0.966825	0.000950946	NA	NA	NA	PRKG1:5592	NA	NA
chr10	52820501	52821000	0.266667	1.36667	0.533647	0.790044	0.000573043	NA	NA	NA	PRKG1:5592	NA	NA
chr10	53580501	53581000	0.333333	1.33333	0.873122	0.974348	2.91957e-05	NA	NA	NA	PRKG1:5592	NA	NA
chr10	54326751	54327250	0.0666667	0.5	0.612037	1	0.00020204	NA	NA	NA	NA	NA	NA
chr10	54696001	54696500	0.0333333	0.733333	0.381099	0.878263	0.000716276	NA	NA	NA	NA	NA	NA
chr10	55635251	55635750	0.6	2	0.836264	0.942873	0.000410307	NA	NA	NA	PCDH15:65217	NA	NA
chr10	55695251	55695750	0.3	1.26667	0.363137	0.965761	0.000785043	NA	NA	NA	PCDH15:65217	NA	NA
chr10	56051001	56051500	0.133333	0.833333	0.7694	0.945742	0.000119761	NA	NA	NA	PCDH15:65217	NA	NA
chr10	56116751	56117250	0.333333	2.6	0.0950102	0.521351	0.000785533	NA	NA	NA	PCDH15:65217	NA	NA
chr10	56165751	56166250	0.333333	1.6	0.655793	0.793918	0.000685233	NA	NA	NA	PCDH15:65217	NA	NA
chr10	56727001	56727500	0.0333333	0.566667	0.381099	0.95869	0.000347891	NA	NA	NA	NA	NA	NA
chr10	57577501	57578000	0.2	2.3	0.164858	0.724674	0.000811042	NA	NA	NA	NA	NA	NA
chr10	58498001	58498500	0.0666667	0.966667	0.124801	0.911463	0.000672594	NA	NA	NA	NA	NA	NA
chr10	58641001	58641500	0.0666667	1.1	0.124801	0.864882	0.000303459	NA	NA	NA	NA	NA	NA
chr10	59235251	59235750	0.266667	0.933333	0.89146	0.970283	0.000145128	NA	NA	NA	NA	NA	NA
chr10	59419751	59420250	0.0333333	0.533333	0.381099	0.909003	0.000447238	NA	NA	NA	NA	NA	NA
chr10	60471501	60472000	1.16667	2.6	0.72901	0.84648	0.000592385	NA	NA	NA	NA	NA	NA
chr10	60753751	60754250	0.5	1.3	0.839182	0.966895	0.000608185	NA	NA	NA	NA	NA	NA
chr10	60842751	60843250	1.5	3.76667	0.655793	0.969755	0.000211398	NA	NA	NA	NA	NA	NA
chr10	61224001	61224500	2.33333	7.03333	0.464451	0.696266	0.000984601	NA	NA	CCDC6:8030	CCDC6:8030	NA	NA
chr10	62700751	62701250	0.366667	1.43333	0.590435	0.919568	0.000645443	NA	NA	NA	NA	NA	NA
chr10	62701001	62701500	0.566667	3.2	0.884504	0.580597	0.000202803	NA	NA	NA	NA	NA	NA
chr10	62738251	62738750	0.833333	3.63333	0.976675	0.306663	0.000287562	NA	NA	NA	NA	NA	NA
chr10	62890501	62891000	2.03333	5.53333	0.984316	0.615519	0.000589445	NA	NA	NA	NA	NA	NA
chr10	62935751	62936250	0.333333	1.66667	0.94035	0.926422	0.000145128	NA	NA	NA	NA	NA	NA
chr10	63874251	63874750	0.533333	1.83333	0.885966	0.835518	6.34417e-05	NA	NA	NA	ZNF365:22891	NA	NA
chr10	64904751	64905250	0.0666667	0.933333	0.612037	0.668302	0.000777907	NA	NA	NA	NA	NA	NA
chr10	66123501	66124000	0.0333333	0.7	0.381099	0.84648	0.000562004	NA	NA	NA	NA	NA	NA
chr10	66130751	66131250	0.0666667	0.766667	0.124801	0.908074	0.000716276	NA	NA	NA	NA	NA	NA
chr10	66399001	66399500	0.633333	1.36667	0.874448	0.969373	0.000598504	NA	NA	NA	NA	NA	NA
chr10	66621751	66622250	0.1	0.933333	0.353817	0.690813	0.000699578	NA	NA	NA	NA	NA	NA
chr10	67033501	67034000	0.0333333	0.533333	0.381099	0.943352	0.000447238	NA	NA	NA	NA	NA	NA
chr10	67073001	67073500	0.766667	2.86667	0.256137	0.967609	0.000305296	NA	NA	NA	NA	NA	NA
chr10	67246251	67246750	0.0333333	0.4	0.381099	1	0.000388171	NA	NA	NA	NA	NA	NA
chr10	67413001	67413500	0.0333333	0.7	0.381099	0.801463	0.000562004	NA	NA	NA	NA	NA	NA
chr10	67848751	67849250	0.166667	1.33333	0.804329	0.952847	1.58207e-05	NA	NA	NA	NA	NA	NA
chr10	68113251	68113750	0.0333333	0.7	0.381099	0.719438	0.000562004	NA	NA	NA	NA	NA	NA
chr10	68164501	68165000	1.06667	2.96667	0.652048	0.967509	0.00064897	NA	NA	NA	NA	NA	NA
chr10	68740001	68740500	0.266667	1.1	0.533647	0.887391	0.000699578	NA	NA	NA	NA	NA	NA
chr10	69128251	69128750	0.633333	2.1	0.531841	0.874156	0.000919874	NA	NA	NA	NA	NA	NA
chr10	69429251	69429750	0.233333	0.933333	0.607896	0.980555	0.000716276	NA	NA	NA	HERC4:26091	NA	NA
chr10	69980501	69981000	0.266667	1.83333	0.359222	0.810202	0.000463501	NA	NA	NA	NA	NA	NA
chr10	70700501	70701000	0.0666667	0.6	0.612037	1	8.92165e-05	NA	NA	NA	HK1:51361	NA	NA
chr10	70790251	70790750	0.533333	4.6	0.407372	0.458436	0.000513049	NA	NA	NA	HK1:51361	NA	NA
chr10	70875251	70875750	1.33333	2.7	0.867806	1	0.000101216	NA	NA	NA	NA	NA	NA
chr10	70900501	70901000	10.9	22.2333	0.193075	0.923913	0.000711378	NA	NA	NA	TSPAN15:23555	NA	NA
chr10	70900751	70901250	8.23333	17.8	0.694069	0.972417	0.000189713	NA	NA	NA	TSPAN15:23555	NA	NA
chr10	71513501	71514000	0.0333333	0.566667	0.381099	0.884504	0.000347891	NA	NA	NA	NA	NA	NA
chr10	71861251	71861750	0.933333	2.96667	0.41842	0.77478	0.000346253	NA	NA	NA	NA	NA	NODAL:4838
chr10	72234751	72235250	1.83333	3.66667	0.930575	0.791428	0.00062658	NA	NA	NA	NA	NA	NA
chr10	73674501	73675000	0.1	1.6	0.555966	0.3976	0.000780127	NA	NA	NA	NA	NA	NA
chr10	74009251	74009750	0.0666667	0.933333	0.124801	0.847346	0.000777907	NA	NA	NA	NA	NA	NA
chr10	74133501	74134000	2.36667	6.3	0.813051	0.832707	0.000330757	NA	NA	NA	C10orf42:90550	NA	NA
chr10	74205501	74206000	1.4	4.53333	0.13114	0.974431	0.000300134	NA	NA	NA	C10orf42:90550	NA	NA
chr10	74677251	74677750	0.0666667	1.16667	0.124801	0.938306	0.000122704	DNAJC9:23234	NA	NA	NA	NA	MRPS16:51021
chr10	74677501	74678000	0.0666667	0.966667	0.612037	0.941512	4.4346e-05	DNAJC9:23234	NA	NA	NA	NA	MRPS16:51021
chr10	75754001	75754500	0.733333	1.93333	0.326612	0.955636	0.000219511	NA	NA	NA	ADK:132	NA	NA
chr10	75765001	75765500	0.0666667	1.16667	0.124801	0.768558	0.000573043	NA	NA	NA	ADK:132	NA	NA
chr10	76330001	76330500	0.6	1.4	0.853938	0.936418	0.000608185	NA	NA	NA	MYST4:23522	NA	NA
chr10	76994501	76995000	0.233333	1	0.884504	0.873122	0.000326421	NA	NA	NA	NA	NA	NA
chr10	77094501	77095000	0.0666667	0.9	0.124801	0.555966	0.000699578	NA	NA	NA	NA	NA	NA
chr10	77412251	77412750	0.166667	1.83333	0.201175	0.963394	6.0151e-05	NA	NA	NA	C10orf11:83938	NA	NA
chr10	77528751	77529250	0.566667	1.53333	0.618941	0.812454	0.000942743	NA	NA	NA	C10orf11:83938	NA	NA
chr10	77529501	77530000	0.0333333	1.1	0.381099	0.520298	0.000536776	NA	NA	NA	C10orf11:83938	NA	NA
chr10	77804001	77804500	0.633333	1.53333	0.92098	0.858309	0.000672594	NA	NA	NA	C10orf11:83938	NA	NA
chr10	77917751	77918250	0.0333333	0.966667	0.381099	0.841304	0.000234	NA	NA	NA	C10orf11:83938	NA	NA
chr10	78081251	78081750	0.0333333	1.2	0.381099	0.776978	6.26042e-05	NA	NA	NA	NA	NA	NA
chr10	78694251	78694750	0.0666667	1.23333	0.124801	0.692306	0.000456145	NA	NA	NA	KCNMA1:3778	NA	NA
chr10	78951001	78951500	0.0333333	0.833333	0.381099	0.698497	0.000427093	NA	NA	NA	KCNMA1:3778	NA	NA
chr10	78979501	78980000	0.633333	2.1	0.953577	0.881811	0.000154715	NA	NA	NA	KCNMA1:3778	NA	NA
chr10	79021001	79021500	1	3.03333	0.694275	0.737956	0.000151251	NA	NA	NA	KCNMA1:3778	NA	NA
chr10	79900501	79901000	0.233333	1.5	0.0927591	1	0.000458435	NA	NA	NA	NA	NA	NA
chr10	81703001	81703500	0.0333333	1.43333	0.381099	0.501611	0.000119761	NA	NA	NA	NA	NA	NA
chr10	82722501	82723000	2.4	4.86667	0.896526	0.996447	0.000829382	NA	NA	NA	NA	NA	NA
chr10	82816751	82817250	0.733333	3.1	0.904162	0.740549	0.000811951	NA	NA	NA	NA	NA	NA
chr10	82950751	82951250	0.0333333	0.866667	0.381099	0.830099	0.000364348	NA	NA	NA	NA	NA	NA
chr10	83232001	83232500	0.166667	1.33333	0.201175	0.881466	0.000456145	NA	NA	NA	NA	NA	NA
chr10	83378501	83379000	0.0333333	1.33333	0.381099	0.4601	0.000952378	NA	NA	NA	NA	NA	NA
chr10	83381251	83381750	0.1	0.9	0.353817	0.849886	0.000608185	NA	NA	NA	NA	NA	NA
chr10	83909001	83909500	0.0333333	1.56667	0.381099	0.949402	5.32658e-06	NA	NA	NA	NA	NA	NA
chr10	85344251	85344750	0.366667	1.56667	0.486	0.692306	0.000652455	NA	NA	NA	NA	NA	NA
chr10	85660501	85661000	0.0333333	0.566667	0.381099	0.934728	0.000347891	NA	NA	NA	NA	NA	NA
chr10	85815501	85816000	0.0666667	1.23333	0.124801	0.856457	0.000245123	NA	NA	NA	NA	NA	NA
chr10	86008251	86008750	0.2	0.5	1	1	1.09902e-64	NA	NA	RGR:5995	NA	RGR:5995	NA
chr10	86073001	86073500	0.0333333	0.566667	0.381099	0.949402	0.000347891	NA	NA	NA	NA	NA	NA
chr10	86260751	86261250	0.0333333	0.7	0.381099	0.719438	0.000562004	NA	NA	NA	KIAA1128:54462	NA	NA
chr10	86542501	86543000	0.166667	1.06667	0.698497	0.735775	0.000672594	NA	NA	NA	NA	NA	NA
chr10	86838751	86839250	0.266667	1.8	0.89146	0.555966	0.000217483	NA	NA	NA	NA	NA	NA
chr10	88238751	88239250	0.2	1	0.562955	1	0.00015726	NA	NA	NA	WAPAL:23063	NA	NA
chr10	88285251	88285750	6.73333	47	0.0631424	0.871706	0.000159819	NA	NA	NA	NA	NA	NA
chr10	88285501	88286000	6.16667	38.9	0.22989	0.856057	0.000379624	NA	NA	NA	NA	NA	NA
chr10	89486751	89487250	0.766667	3.33333	0.71538	0.966056	6.67643e-05	NA	NA	NA	PAPSS2:9060	NA	NA
chr10	89611001	89611500	1.8	30.5	0.608889	0.689054	0.000106124	PTEN:5728	NA	NA	NA	NA	NA
chr10	89611251	89611750	1.46667	23.3667	0.575059	0.972947	4.99389e-06	PTEN:5728	NA	NA	NA	NA	NA
chr10	89893751	89894250	0.1	1.33333	0.353817	0.439434	0.000759419	NA	NA	NA	NA	NA	NA
chr10	90327751	90328250	0.0666667	0.566667	0.612037	0.884504	0.000447238	NA	NA	NA	C10orf59:55328	NA	NA
chr10	90728501	90729000	0.666667	3.73333	0.734671	0.995762	1.00469e-05	NA	NA	NA	NA	NA	NA
chr10	90728751	90729250	1.13333	8.83333	0.119991	0.606259	0.000495438	NA	NA	NA	NA	NA	NA
chr10	90730251	90730750	0.0666667	1.26667	0.612037	0.735775	8.70548e-05	NA	NA	NA	NA	NA	NA
chr10	90933751	90934250	0.0666667	0.7	0.124801	1	0.000685233	NA	NA	NA	NA	NA	NA
chr10	91587751	91588250	6.63333	18.3333	0.664028	0.981455	0.000237089	NA	NA	NA	NA	NA	NA
chr10	92715751	92716250	0.0333333	0.833333	0.381099	0.860886	0.000427093	NA	NA	NA	NA	NA	NA
chr10	92807251	92807750	0.0666667	1.06667	0.124801	0.782094	0.000827691	NA	NA	NA	NA	NA	NA
chr10	92973251	92973750	0.0666667	1.1	0.124801	0.915545	0.000303459	NA	NA	NA	PCGF5:84333	NA	NA
chr10	93502501	93503000	0.733333	1.9	0.937011	0.963493	6.26042e-05	NA	NA	NA	NA	NA	NA
chr10	93600751	93601250	0.0333333	1.03333	0.381099	0.841304	0.000178521	NA	NA	TNKS2:80351	TNKS2:80351	NA	NA
chr10	94049251	94049750	1.8	3.76667	0.66328	0.986815	0.000844764	NA	NA	NA	MARCH5:54708	NA	NA
chr10	94728501	94729000	1	2.2	0.957319	0.864882	0.000745307	NA	NA	NA	EXOC6:54536	NA	NA
chr10	94813001	94813500	0.633333	2.36667	0.546823	0.981355	0.00052089	NA	NA	NA	NA	NA	NA
chr10	94977501	94978000	0.233333	1.1	0.761817	0.93566	0.000601246	NA	NA	NA	NA	NA	NA
chr10	95407501	95408000	1.83333	4.96667	0.661009	0.933819	0.000430331	NA	NA	NA	PDE6C:5146	NA	NA
chr10	95871501	95872000	0.0333333	1.16667	0.381099	0.655793	0.000813236	NA	NA	NA	PLCE1:51196	NA	NA
chr10	96665501	96666000	0.0333333	1.13333	0.381099	0.897627	0.000122704	NA	NA	NA	NA	NA	NA
chr10	97402251	97402750	3.2	7.2	0.713969	0.933837	5.00642e-05	NA	NA	NA	ALDH18A1:5832	NA	NA
chr10	97620501	97621000	0.666667	2.13333	0.384119	0.844335	0.000598504	NA	NA	NA	NA	ENTPD1:953	NA
chr10	97661251	97661750	0.0333333	0.8	0.381099	0.850715	0.000326421	NA	NA	NA	NA	NA	NA
chr10	98377251	98377750	0.233333	1.66667	0.413337	0.980038	0.000109152	NA	NA	NA	PIK3AP1:118788	NA	NA
chr10	98734251	98734750	0.733333	2.83333	0.4356	0.993598	0.000107001	NA	NA	C10orf12:26148	NA	NA	NA
chr10	99021501	99022000	3.53333	7.83333	0.952767	0.963886	0.000453603	NA	NA	NA	ARHGAP19:84986	NA	NA
chr10	100019751	100020250	3.93333	8.13333	0.485498	0.984421	0.000116506	LOXL4:84171	NA	NA	NA	NA	NA
chr10	100238251	100238750	0.2	2.13333	0.164858	0.604009	0.000573702	NA	NA	NA	HPSE2:60495	NA	NA
chr10	100737251	100737750	0.166667	0.833333	0.863518	0.928508	0.000145128	NA	NA	NA	HPSE2:60495	NA	NA
chr10	100742251	100742750	0.1	0.9	0.555966	0.831159	0.000608185	NA	NA	NA	HPSE2:60495	NA	NA
chr10	100879001	100879500	1.5	3.9	0.740102	0.901283	0.000484128	NA	NA	NA	HPSE2:60495	NA	NA
chr10	100879251	100879750	2	5.06667	0.934569	0.699842	0.000326421	NA	NA	NA	HPSE2:60495	NA	NA
chr10	100980001	100980500	0.0333333	0.6	0.381099	1	7.02107e-05	NA	NA	NA	HPSE2:60495	NA	NA
chr10	101071001	101071500	0.233333	1.63333	0.502557	0.303067	0.000937069	NA	NA	NA	NA	NA	NA
chr10	101555751	101556250	1.33333	6.26667	0.0744952	0.85097	0.000542105	NA	NA	NA	ABCC2:1244	NA	NA
chr10	101580751	101581250	0.4	1.93333	0.784076	0.829181	0.000129885	NA	NA	NA	ABCC2:1244	NA	NA
chr10	101859001	101859500	0.0666667	0.933333	0.124801	0.859257	0.000777907	NA	NA	NA	NA	NA	NA
chr10	102426001	102426500	1.53333	5.16667	0.22581	0.802925	0.000563745	NA	NA	NA	NA	NA	NA
chr10	102664251	102664750	0.133333	1.06667	0.7694	0.668302	0.000584411	NA	NA	NA	C10orf6:55719	NA	NA
chr10	102782251	102782750	0.333333	1.36667	0.576317	0.953577	0.000156938	PDZD7:79955	NA	NA	SFXN3:81855	NA	NA
chr10	102797001	102797500	2.5	6.73333	0.344526	0.85929	0.000679956	NA	NA	NA	NA	NA	NA
chr10	102797251	102797750	4.53333	11.5	0.662642	0.925209	4.08674e-05	NA	NA	NA	NA	NA	NA
chr10	103104501	103105000	3.16667	8.9	0.81506	0.903646	0.000259726	NA	NA	NA	BTRC:8945	NA	NA
chr10	103382001	103382500	0.566667	1.9	0.923659	0.76609	0.00022492	NA	NA	NA	FBXW4:6468	NA	NA
chr10	104487001	104487500	0.4	2.76667	0.651416	0.527891	0.000470614	NA	NA	SFXN2:118980	SFXN2:118980	NA	NA
chr10	104903501	104904000	0.433333	1.73333	0.269623	0.904162	0.000696793	NA	NA	NA	NT5C2:22978	NA	NA
chr10	104994251	104994750	0.366667	1.63333	0.555966	0.555966	0.000529311	NA	NA	NA	NA	NA	NA
chr10	105580501	105581000	0.133333	2.63333	0.142012	0.722754	0.000261917	NA	NA	NA	SH3PXD2A:9644	NA	NA
chr10	105652751	105653250	0.766667	2.06667	0.413337	0.789237	0.000952378	NA	NA	NA	OBFC1:79991	NA	NA
chr10	105923501	105924000	0.1	0.766667	0.353817	0.969784	0.000562004	NA	NA	NA	C10orf79:80217	NA	NA
chr10	106029751	106030250	1.1	2.46667	0.76609	0.938486	0.000510727	NA	NA	NA	GSTO2:119391	NA	NA
chr10	106069751	106070250	0.833333	3.4	0.583673	0.791416	0.000774376	NA	NA	NA	KIAA1754:85450	NA	NA
chr10	106607001	106607500	0.6	2.13333	0.22012	0.927103	0.000963969	NA	NA	NA	SORCS3:22986	NA	NA
chr10	106652501	106653000	0.133333	0.566667	0.7694	0.923659	0.000777907	NA	NA	NA	SORCS3:22986	NA	NA
chr10	106698251	106698750	0.1	1.1	0.353817	0.569736	0.000978089	NA	NA	NA	SORCS3:22986	NA	NA
chr10	106739001	106739500	0.9	2.5	0.831159	0.771342	0.00015726	NA	NA	NA	SORCS3:22986	NA	NA
chr10	106878001	106878500	0.466667	1.9	0.205921	0.928885	0.000786024	NA	NA	NA	SORCS3:22986	NA	NA
chr10	107155001	107155500	0.5	2.1	0.278599	0.809821	0.00093463	NA	NA	NA	NA	NA	NA
chr10	107212251	107212750	0.0666667	1.46667	0.124801	0.954744	4.73077e-05	NA	NA	NA	NA	NA	NA
chr10	107582251	107582750	5.76667	14.1	0.782415	0.775745	0.000367193	NA	NA	NA	NA	NA	NA
chr10	107595751	107596250	0.866667	3.96667	0.536966	0.596087	0.000266948	NA	NA	NA	NA	NA	NA
chr10	107684751	107685250	0.666667	1.4	0.931238	0.743256	0.000388171	NA	NA	NA	NA	NA	NA
chr10	107802251	107802750	0.0333333	0.666667	0.381099	0.952847	0.000177551	NA	NA	NA	NA	NA	NA
chr10	107957001	107957500	0.166667	1.13333	0.451876	0.979492	0.000510138	NA	NA	NA	NA	NA	NA
chr10	107965501	107966000	0.0666667	1.46667	0.124801	0.528673	0.000937069	NA	NA	NA	NA	NA	NA
chr10	107967001	107967500	0.0666667	0.6	0.612037	1	8.92165e-05	NA	NA	NA	NA	NA	NA
chr10	108867751	108868250	0.0333333	1	0.381099	1	8.41636e-06	NA	NA	NA	SORCS1:114815	NA	NA
chr10	109067001	109067500	0.2	1.23333	1	0.618941	0.000303459	NA	NA	NA	NA	NA	NA
chr10	109582501	109583000	0.0333333	0.966667	0.381099	0.969373	3.8391e-05	NA	NA	NA	NA	NA	NA
chr10	109638751	109639250	0.0333333	1.06667	0.381099	0.965761	2.56308e-05	NA	NA	NA	NA	NA	NA
chr10	110044501	110045000	0.0666667	0.866667	0.124801	0.97344	0.000427093	NA	NA	NA	NA	NA	NA
chr10	110328001	110328500	0.133333	0.666667	0.7694	0.918843	0.000347891	NA	NA	NA	NA	NA	NA
chr10	110625501	110626000	0.433333	0.966667	0.967609	0.990944	0.000347891	NA	NA	NA	NA	NA	NA
chr10	110968251	110968750	0.1	1.06667	0.353817	0.765994	0.000785043	NA	NA	NA	NA	NA	NA
chr10	112287001	112287500	1.96667	4.23333	0.584755	0.985947	0.000898983	NA	NA	NA	NA	NA	NA
chr10	112297251	112297750	0.2	1.1	0.562955	0.903477	0.000385068	NA	NA	NA	NA	NA	NA
chr10	113924001	113924500	0.733333	2.26667	0.982102	0.946871	0.000503846	NA	NA	NA	GPAM:57678	NA	NA
chr10	113924251	113924750	2.43333	5.56667	0.729159	0.911287	0.000282082	NA	NA	NA	GPAM:57678	NA	NA
chr10	114801001	114801500	0.866667	2.13333	0.916588	0.963689	0.000177551	NA	NA	NA	TCF7L2:6934	NA	NA
chr10	115168001	115168500	1.56667	3.76667	0.887094	0.921278	0.000912048	NA	NA	NA	NA	NA	NA
chr10	116267251	116267750	4.03333	11.2667	0.553909	0.913129	5.88273e-05	NA	NA	NA	ABLIM1:3983	NA	NA
chr10	116349251	116349750	1.5	4.83333	0.304316	0.934711	0.000811851	NA	NA	NA	NA	NA	NA
chr10	118290251	118290750	0.1	0.766667	0.353817	0.962163	0.000562004	NA	NA	NA	NA	NA	NA
chr10	118815751	118816250	0.4	0.933333	1	0.950785	8.92165e-05	NA	NA	NA	NA	NA	NA
chr10	118865251	118865750	0.0666667	1.13333	0.124801	0.967725	0.000138511	NA	NA	NA	NA	NA	NA
chr10	119059251	119059750	0.566667	1.6	0.884504	0.619192	0.000606962	NA	NA	NA	PDZD8:118987	NA	NA
chr10	119094501	119095000	0.0333333	0.466667	0.381099	0.924301	0.000777907	NA	NA	NA	PDZD8:118987	NA	NA
chr10	119606751	119607250	0.566667	1.73333	0.719438	0.946706	0.000456145	NA	NA	NA	NA	NA	NA
chr10	120260751	120261250	1	2.8	0.315891	0.961461	0.00059375	NA	NA	NA	NA	NA	NA
chr10	120346001	120346500	0.133333	1.63333	0.142012	0.862925	0.000274032	PRLHR:2834	NA	NA	NA	NA	NA
chr10	121256251	121256750	10.7	28.5667	0.353414	0.945956	0.00010099	NA	NA	NA	RGS10:6001	NA	NA
chr10	121259001	121259500	1.06667	2.3	0.937011	0.966895	5.02402e-05	NA	NA	NA	RGS10:6001	NA	NA
chr10	121685001	121685500	2.2	6.8	0.562393	0.994513	0.000353468	NA	NA	NA	SEC23IP:11196	NA	NA
chr10	121921501	121922000	0.566667	1.5	0.954515	0.835934	0.000898386	NA	NA	NA	NA	NA	NA
chr10	122250501	122251000	0.0333333	0.533333	0.381099	0.909003	0.000447238	NA	NA	NA	PPAPDC1A:196051	NA	NA
chr10	122413001	122413500	0.0666667	0.933333	0.124801	0.885966	0.000777907	NA	NA	NA	NA	NA	NA
chr10	122414501	122415000	0.0333333	0.933333	0.381099	0.833239	0.000269795	NA	NA	NA	NA	NA	NA
chr10	123464251	123464750	0.0666667	0.766667	0.124801	0.884504	0.000716276	NA	NA	NA	NA	NA	NA
chr10	123616251	123616750	0.766667	1.86667	0.942994	0.934728	0.000122704	NA	NA	NA	ATE1:11101	NA	NA
chr10	124304751	124305250	0.5	1.76667	0.218114	0.692306	0.00095358	NA	NA	NA	NA	NA	NA
chr10	124471001	124471500	0.0666667	0.5	0.612037	1	0.00020204	NA	NA	NA	NA	NA	NA
chr10	124622501	124623000	0.933333	2.83333	0.955854	0.95851	0.000287002	NA	NA	NA	FAM24B:196792	NA	NA
chr10	124746251	124746750	1.06667	2.53333	0.671973	0.969885	0.000299188	NA	NA	NA	IKZF5:64376	NA	NA
chr10	124898501	124899000	0.0666667	5.73333	0.124801	0.415275	0.000881518	NA	NA	NA	HMX2:3167	NA	NA
chr10	125058751	125059250	0.5	1.63333	0.839182	0.898288	0.000424225	NA	NA	NA	NA	NA	NA
chr10	126303251	126303750	1.6	7.66667	0.864052	0.978564	7.43679e-05	NA	NA	NA	FAM53B:9679	NA	NA
chr10	126303501	126304000	4.86667	20.8333	0.403804	0.959306	2.4211e-05	NA	NA	NA	FAM53B:9679	NA	NA
chr10	126303751	126304250	3.66667	14.0667	0.447285	0.888485	0.000764962	NA	NA	NA	FAM53B:9679	NA	NA
chr10	126564501	126565000	0.6	2.06667	0.59494	0.689189	0.000919874	NA	NA	NA	NA	NA	NA
chr10	127298501	127299000	0.0666667	0.8	0.612037	0.562955	0.000388171	NA	NA	NA	NA	NA	NA
chr10	128805751	128806250	0.0333333	0.633333	0.381099	0.878263	0.000219511	NA	NA	NA	DOCK1:1793	NA	NA
chr10	129065001	129065500	0.0333333	0.766667	0.381099	0.607896	0.000598504	NA	NA	NA	DOCK1:1793	NA	NA
chr10	129371501	129372000	0.0666667	1.36667	0.124801	0.92098	6.34417e-05	NA	NA	NA	NA	NA	NA
chr10	130389001	130389500	0.0333333	0.666667	0.381099	0.94035	0.000177551	NA	NA	NA	NA	NA	NA
chr10	131145251	131145750	0.7	2.3	0.506927	0.581127	0.000608185	NA	NA	NA	NA	NA	NA
chr10	131525251	131525750	0.0666667	1.26667	0.124801	0.962942	8.70548e-05	NA	NA	NA	NA	EBF3:253738	NA
chr10	131887501	131888000	6.13333	13.5667	0.236753	0.93872	0.000503787	NA	NA	NA	NA	NA	NA
chr10	131922751	131923250	0.0333333	0.5	0.381099	1	0.000151011	NA	NA	NA	NA	NA	NA
chr10	132131501	132132000	0.4	1.53333	0.367711	0.979492	0.00070509	NA	NA	NA	NA	NA	NA
chr10	134348501	134349000	0.633333	2.9	0.717255	0.991117	1.36126e-05	NA	NA	NA	INPP5A:3632	NA	NA
chr10	134991001	134991500	0.0333333	0.466667	0.381099	0.885966	0.000777907	NA	NA	DRD1IP:50632	DRD1IP:50632	NA	NA
chr10	135074751	135075250	2.16667	4.76667	0.87809	0.926349	0.000160323	NA	NA	NA	NA	NA	NA
chr10	135161751	135162250	0.6	2.56667	0.619192	0.743957	0.00073503	NA	NA	NA	NA	NA	NA
chr10	135275751	135276250	0.266667	1.2	0.690813	0.92514	0.000451125	NA	NA	NA	NA	NA	NA
chr11	192001	192500	0.633333	15.1333	0.0596702	0.197315	0.000151802	NA	NA	NA	NA	NA	ODF3:113746,BET1L:51272
chr11	314501	315000	14.3333	36.5	0.456921	0.970742	0.000648473	NA	NA	NA	NA	NA	NA
chr11	1770251	1770750	2	7.16667	0.312239	0.76164	0.000424905	NA	NA	NA	NA	NA	NA
chr11	3840501	3841000	27.1333	62.9	0.948715	0.70551	0.000179055	NA	NA	NA	STIM1:6786	NA	NA
chr11	4327001	4327500	0.233333	1.16667	0.413337	0.98068	0.000584411	NA	NA	NA	NA	NA	NA
chr11	4792251	4792750	0.6	1.46667	0.683652	0.929626	0.000601246	NA	NA	NA	NA	NA	NA
chr11	4836001	4836500	0.0666667	0.733333	0.612037	0.869447	0.000864211	NA	NA	NA	NA	NA	NA
chr11	5688501	5689000	0.166667	1.63333	0.451876	0.753191	0.000991679	NA	NA	NA	NA	TRIM22:10346	TRIM22:10346
chr11	5688751	5689250	0.133333	2.23333	0.0533772	0.693553	0.000440367	NA	NA	NA	NA	NA	TRIM22:10346
chr11	5926251	5926750	0.9	2.33333	0.831159	0.799315	0.000424492	NA	NA	NA	NA	NA	NA
chr11	6077501	6078000	0.266667	0.966667	0.912538	0.957917	0.000119761	NA	NA	NA	NA	NA	NA
chr11	6801751	6802250	2.86667	6.5	0.981166	0.752538	0.000501267	NA	NA	NA	NA	NA	NA
chr11	6835001	6835500	0.1	0.833333	1	0.698497	0.000388171	NA	NA	NA	NA	NA	NA
chr11	6964501	6965000	1.16667	2.63333	0.987933	0.956585	0.00043675	NA	NA	NA	NA	NA	NA
chr11	7311501	7312000	0.7	2	1	0.891023	0.00035461	NA	NA	NA	SYT9:143425	NA	NA
chr11	7512501	7513000	0.0666667	0.7	0.612037	0.767425	0.000685233	NA	NA	NA	PPFIBP2:8495	NA	NA
chr11	7557501	7558000	0.533333	2.36667	0.763373	0.53281	0.00062658	NA	NA	NA	PPFIBP2:8495	NA	NA
chr11	7558001	7558500	0.433333	1.9	0.424972	0.751847	0.000919874	NA	NA	NA	PPFIBP2:8495	NA	NA
chr11	7564751	7565250	0.566667	1.86667	0.659461	0.601686	0.000952378	NA	NA	NA	PPFIBP2:8495	NA	NA
chr11	7830501	7831000	0.0333333	1.1	0.381099	0.896052	8.92165e-05	NA	NA	NA	NA	NA	NA
chr11	7905001	7905500	0.0666667	0.966667	0.124801	0.784504	0.000672594	NA	NA	NA	NA	NA	NA
chr11	8010751	8011250	3.06667	7.66667	0.843971	0.924378	0.000808924	NA	NA	NA	NA	NA	NA
chr11	9139751	9140250	0.833333	2.16667	0.937696	0.991173	0.00027105	NA	NA	NA	RAB6IP1:23258	NA	NA
chr11	10111001	10111500	0.0333333	1.1	0.381099	0.729874	0.000890322	NA	NA	NA	SBF2:81846	NA	NA
chr11	10136501	10137000	0.666667	1.9	0.640159	0.896052	0.000759419	NA	NA	NA	SBF2:81846	NA	NA
chr11	10148501	10149000	0.133333	1.2	0.509085	0.832205	0.000268046	NA	NA	NA	SBF2:81846	NA	NA
chr11	10312751	10313250	0.933333	2.56667	0.859257	0.779349	0.000287103	NA	NA	NA	NA	NA	NA
chr11	10491751	10492250	3.2	6.96667	0.31879	0.833059	0.000868245	NA	NA	NA	NA	RNF141:50862	NA
chr11	10766751	10767250	2.13333	4.63333	0.703413	0.742269	0.000500793	NA	NA	NA	NA	NA	NA
chr11	11569001	11569500	0.433333	1.7	0.923659	0.679007	0.000458435	NA	NA	NA	GALNTL4:374378	NA	NA
chr11	11661001	11661500	0.1	0.9	0.555966	0.831159	0.000608185	NA	NA	NA	NA	NA	NA
chr11	12042501	12043000	0.9	4.16667	0.685214	0.970711	5.00229e-05	NA	NA	NA	NA	NA	NA
chr11	12068501	12069000	5.06667	11.8667	0.328089	0.883047	0.000905491	NA	NA	NA	NA	NA	NA
chr11	12102501	12103000	4.56667	11.3333	0.822402	0.887473	0.000369377	NA	NA	NA	MICAL2:9645	NA	NA
chr11	13595501	13596000	0.133333	1.8	0.299806	0.744633	0.000699578	NA	NA	NA	NA	NA	NA
chr11	15223501	15224000	0.333333	1	0.931238	0.843822	0.000562004	NA	NA	NA	INSC:387755	NA	NA
chr11	15342751	15343250	0.466667	1.8	0.812454	0.974052	0.000111569	NA	NA	NA	NA	NA	NA
chr11	15897251	15897750	0.0333333	0.733333	0.381099	0.904162	0.000716276	NA	NA	NA	NA	NA	NA
chr11	15999251	15999750	0.0333333	0.633333	0.381099	0.904162	0.000219511	NA	NA	NA	SOX6:55553	NA	NA
chr11	16084251	16084750	0.0666667	0.766667	0.381099	0.884504	0.000716276	NA	NA	NA	SOX6:55553	NA	NA
chr11	16149751	16150250	0.166667	1.23333	0.345644	0.876173	0.000645443	NA	NA	NA	SOX6:55553	NA	NA
chr11	16391001	16391500	0.3	1.13333	0.767425	0.943352	0.000235616	NA	NA	NA	SOX6:55553	NA	NA
chr11	16692001	16692500	0.3	1.23333	0.84648	0.929488	0.000451125	NA	NA	NA	NA	NA	NA
chr11	16730251	16730750	0.0333333	0.8	0.381099	0.865553	0.000326421	NA	NA	NA	C11orf58:10944	NA	NA
chr11	16874501	16875000	2.73333	6.16667	0.402785	0.964288	0.000129187	NA	NA	NA	PLEKHA7:144100	NA	NA
chr11	17630251	17630750	0.166667	1.56667	0.201175	0.949402	0.000119761	NA	NA	NA	NA	NA	NA
chr11	17754751	17755250	0.166667	0.666667	0.863518	0.873122	0.000447238	NA	NA	NA	NA	NA	NA
chr11	18468501	18469000	2.33333	8.36667	0.558987	0.993135	0.00019625	NA	NA	NA	TSG101:7251	NA	NA
chr11	18470251	18470750	0.133333	0.666667	0.7694	0.979111	0.000347891	NA	NA	NA	TSG101:7251	NA	NA
chr11	18787001	18787500	3.06667	6.4	0.694095	1	0.000329677	NA	NA	NA	NA	NA	NA
chr11	18787251	18787750	3.93333	8.73333	0.822704	0.722403	0.000831209	NA	NA	NA	NA	NA	NA
chr11	18939751	18940250	0.0333333	0.566667	0.381099	0.884504	0.000347891	NA	NA	NA	NA	NA	NA
chr11	18991251	18991750	0.1	1.73333	0.353817	0.981361	1.64694e-05	NA	NA	NA	NA	NA	NA
chr11	19226501	19227000	0.0666667	1.73333	0.612037	0.970283	3.81961e-06	NA	NA	NA	NA	NA	NA
chr11	19466501	19467000	0.166667	2.13333	0.804329	0.771265	0.00031869	NA	NA	NA	NA	NA	NA
chr11	19571251	19571750	1.23333	3.36667	0.340423	0.98383	0.000733017	NA	NA	NA	NA	NA	NA
chr11	19871501	19872000	1.5	3.63333	0.586863	0.810237	0.000214706	NA	NA	NA	NAV2:89797	NA	NA
chr11	19966751	19967250	0.0333333	0.5	0.381099	1	0.000151011	NA	NA	NA	NAV2:89797	NA	NA
chr11	20335501	20336000	0.866667	2.36667	0.679947	0.679947	0.000718733	NA	NA	NA	NA	NA	NA
chr11	20744001	20744500	0.333333	1.5	0.375422	0.655793	0.000940196	NA	NA	NA	NELL1:4745	NA	NA
chr11	21049001	21049500	0.0333333	0.966667	0.381099	0.964547	3.8391e-05	NA	NA	NA	NELL1:4745	NA	NA
chr11	21273251	21273750	0.0666667	1.56667	0.124801	0.835839	0.000170813	NA	NA	NA	NELL1:4745	NA	NA
chr11	21510001	21510500	0.0333333	0.666667	0.381099	0.873122	0.000177551	NA	NA	NA	NELL1:4745	NA	NA
chr11	21762751	21763250	0.0333333	0.9	0.381099	0.943707	0.00020204	NA	NA	NA	NA	NA	NA
chr11	22214751	22215250	0.0666667	1.23333	0.124801	0.659461	0.000456145	NA	NA	NA	TMEM16E:203859	NA	NA
chr11	22274251	22274750	0.3	1.03333	0.646927	0.941512	0.000388171	NA	NA	NA	NA	NA	NA
chr11	22721501	22722000	0.0333333	1.46667	0.381099	0.573304	0.000327283	NA	NA	NA	GAS2:2620	NA	NA
chr11	23175501	23176000	0.0333333	0.7	0.381099	0.767425	0.000562004	NA	NA	NA	NA	NA	NA
chr11	23683501	23684000	0.1	1.23333	0.353817	0.778279	0.000424225	NA	NA	NA	NA	NA	NA
chr11	23785501	23786000	0.0666667	0.7	0.124801	1	0.000685233	NA	NA	NA	NA	NA	NA
chr11	24245251	24245750	0.7	1.83333	0.560649	0.941796	0.00070509	NA	NA	NA	NA	NA	NA
chr11	25190501	25191000	0.166667	1.16667	0.201175	0.927792	0.000827691	NA	NA	NA	NA	NA	NA
chr11	25270001	25270500	0.0333333	0.766667	0.381099	0.725793	0.000598504	NA	NA	NA	NA	NA	NA
chr11	25496751	25497250	0.0333333	0.566667	0.381099	0.95869	0.000347891	NA	NA	NA	NA	NA	NA
chr11	25546501	25547000	0.1	0.7	0.353817	1	0.000484128	NA	NA	NA	NA	NA	NA
chr11	25920751	25921250	1.8	4.16667	0.651416	0.7763	0.000358597	NA	NA	NA	NA	NA	NA
chr11	25960751	25961250	0.0333333	0.966667	0.381099	0.784504	0.000234	NA	NA	NA	NA	NA	NA
chr11	26956251	26956750	0.733333	2.23333	0.581805	0.836819	0.000718733	NA	NA	NA	NA	NA	NA
chr11	27125001	27125500	0.0666667	1.1	0.124801	1	0.000101127	NA	NA	NA	NA	NA	NA
chr11	28055251	28055750	0.0666667	0.833333	0.124801	0.938306	0.000503846	NA	NA	KIF18A:81930	KIF18A:81930	NA	NA
chr11	28582501	28583000	0.133333	1.83333	0.142012	0.94533	0.000104354	NA	NA	NA	NA	NA	NA
chr11	28757001	28757500	0.233333	0.6	0.844718	1	0.000388171	NA	NA	NA	NA	NA	NA
chr11	28757751	28758250	0.233333	1.36667	0.413337	0.988663	0.000274562	NA	NA	NA	NA	NA	NA
chr11	28829501	28830000	0.1	1.43333	0.353817	0.835839	0.00022492	NA	NA	NA	NA	NA	NA
chr11	28832751	28833250	0.0333333	0.7	0.381099	0.646927	0.000562004	NA	NA	NA	NA	NA	NA
chr11	29083751	29084250	0.0666667	1.06667	0.381099	0.747345	0.000827691	NA	NA	NA	NA	NA	NA
chr11	29131501	29132000	0.166667	1.16667	0.55058	0.928508	0.000178521	NA	NA	NA	NA	NA	NA
chr11	30270501	30271000	1	2.16667	0.96975	0.957174	0.000378971	NA	NA	NA	NA	NA	NA
chr11	30448501	30449000	0.433333	2.66667	0.342774	0.665744	0.000290931	NA	NA	NA	MPPED2:744	NA	NA
chr11	31006501	31007000	0.0333333	0.533333	0.381099	0.885966	0.000447238	NA	NA	NA	DCDC5:196296	NA	NA
chr11	31419001	31419500	0.0333333	0.5	0.381099	1	0.000151011	NA	NA	NA	IMMP1L:196294	NA	NA
chr11	31424501	31425000	0.433333	2.16667	0.264396	0.513875	0.000777907	NA	NA	NA	IMMP1L:196294	NA	NA
chr11	31461001	31461500	0.166667	1.83333	0.201175	0.706906	0.000364348	NA	NA	NA	IMMP1L:196294	NA	NA
chr11	31461251	31461750	0.766667	2.9	0.571782	0.883077	0.000391499	NA	NA	NA	IMMP1L:196294	NA	NA
chr11	31536501	31537000	0.166667	1.56667	0.129432	0.778279	0.000716276	NA	NA	NA	ELP4:26610	NA	NA
chr11	31724001	31724500	0.0333333	0.8	0.381099	1	2.11732e-05	NA	NA	NA	ELP4:26610	NA	NA
chr11	31800751	31801250	0.133333	1.26667	0.142012	0.857026	0.000274562	NA	NA	NA	NA	NA	NA
chr11	32706251	32706750	1.63333	3.76667	0.988663	0.973562	2.25932e-05	NA	NA	NA	NA	NA	NA
chr11	33088251	33088750	0.466667	1.26667	0.885966	0.869447	0.000427093	NA	NA	NA	NA	NA	NA
chr11	33288251	33288750	2.63333	6.5	0.529313	0.852886	0.000785043	NA	NA	NA	HIPK3:10114	NA	NA
chr11	33461001	33461500	2.23333	6.7	0.453167	0.512391	0.000356248	NA	NA	NA	NA	NA	NA
chr11	34287251	34287750	1.2	4.46667	0.617427	0.816726	0.000232133	NA	NA	NA	ABTB2:25841	NA	NA
chr11	34729251	34729750	0.0333333	1	0.381099	0.901002	0.000131532	NA	NA	NA	NA	NA	NA
chr11	35365751	35366250	0.433333	2.23333	0.413337	0.398465	0.000936105	NA	NA	NA	SLC1A2:6506	NA	NA
chr11	35488001	35488500	0.0666667	1.16667	0.124801	0.976675	0.000122704	NA	NA	NA	DKFZP586H2123:25891	NA	NA
chr11	35991751	35992250	0.3	1.23333	0.801463	0.888189	0.000898386	NA	NA	NA	LDLRAD3:143458	NA	NA
chr11	36042001	36042500	0.0666667	0.733333	0.124801	0.950785	0.000864211	NA	NA	NA	LDLRAD3:143458	NA	NA
chr11	36218001	36218500	5.13333	10.4	0.989759	0.936418	3.87701e-05	NA	NA	NA	NA	NA	NA
chr11	36510001	36510500	0.0333333	0.466667	0.381099	0.935197	0.000777907	NA	NA	NA	NA	NA	NA
chr11	36936751	36937250	0.133333	0.966667	0.7694	0.854135	0.000364348	NA	NA	NA	NA	NA	NA
chr11	36973501	36974000	0.8	3.16667	0.730543	0.824444	0.0008904	NA	NA	NA	NA	NA	NA
chr11	37316001	37316500	0.0666667	1.2	0.124801	0.645406	0.00070509	NA	NA	NA	NA	NA	NA
chr11	38124751	38125250	0.533333	2.1	0.967725	0.901841	0.000119334	NA	NA	NA	NA	NA	NA
chr11	38328751	38329250	0.0666667	0.9	0.612037	0.831159	0.000235616	NA	NA	NA	NA	NA	NA
chr11	38674251	38674750	0.0333333	0.633333	0.381099	0.878263	0.000219511	NA	NA	NA	NA	NA	NA
chr11	39025751	39026250	0.0333333	0.7	0.381099	0.82684	0.000562004	NA	NA	NA	NA	NA	NA
chr11	39085251	39085750	0.266667	1.1	0.533647	0.831159	0.000699578	NA	NA	NA	NA	NA	NA
chr11	39152751	39153250	0.866667	3	0.857026	0.830807	0.000536776	NA	NA	NA	NA	NA	NA
chr11	39693501	39694000	0.0333333	0.4	0.381099	1	0.000388171	NA	NA	NA	NA	NA	NA
chr11	40271251	40271750	0.166667	1.2	0.201175	0.950057	0.000606962	NA	LRRC4C:57689	NA	NA	NA	NA
chr11	40406751	40407250	0.0666667	0.833333	0.612037	0.960153	8.36435e-05	NA	NA	NA	NA	NA	NA
chr11	41008001	41008500	0.366667	1.93333	0.784504	0.643439	0.000949447	NA	NA	NA	NA	NA	NA
chr11	42223251	42223750	0.566667	1.43333	0.884504	0.761593	0.000777907	NA	NA	NA	NA	NA	NA
chr11	42795251	42795750	1.56667	4.36667	0.731661	0.806903	0.000119761	NA	NA	NA	NA	NA	NA
chr11	43045251	43045750	0.566667	1.63333	0.725793	0.904452	0.000645443	NA	NA	NA	NA	NA	NA
chr11	43371501	43372000	0.133333	1.46667	0.199118	0.949685	0.000631911	NA	NA	NA	TTC17:55761	NA	NA
chr11	43581251	43581750	0.0666667	0.966667	0.124801	0.86505	0.000672594	NA	NA	NA	NA	NA	NA
chr11	43594251	43594750	1.4	3.2	0.898013	0.784076	0.000153465	NA	NA	NA	NA	NA	NA
chr11	44138251	44138750	0.9	2.5	0.948039	0.921374	0.000608185	NA	NA	NA	EXT2:2133	NA	NA
chr11	44459751	44460250	0.0666667	1.23333	0.612037	0.456712	0.000727361	NA	NA	NA	NA	NA	NA
chr11	44754251	44754750	0.533333	1.36667	0.924301	0.814653	0.000904464	NA	NA	NA	NA	NA	NA
chr11	44762751	44763250	1.5	3.56667	0.973724	0.960655	0.000303459	NA	NA	NA	NA	NA	NA
chr11	45051501	45052000	0.3	1.83333	0.159882	0.959931	0.000326421	NA	NA	NA	NA	NA	NA
chr11	45138001	45138500	0.0666667	0.633333	0.612037	0.878263	0.000274562	NA	NA	NA	PRDM11:56981	NA	NA
chr11	45352751	45353250	0.333333	1.26667	0.873122	0.627781	0.000234	NA	NA	NA	NA	NA	NA
chr11	45864501	45865000	0.0666667	0.933333	0.124801	0.847346	0.000777907	NA	NA	NA	MAPK8IP1:9479	NA	NA
chr11	46093251	46093750	0.0333333	1.63333	0.381099	0.679947	0.000427093	NA	NA	NA	NA	NA	NA
chr11	46335251	46335750	0.8	2.4	1	0.935197	8.92165e-05	NA	NA	NA	DGKZ:8525	NA	NA
chr11	47443751	47444250	0.133333	1.23333	0.3394	0.976181	0.000122704	NA	NA	NA	NA	NA	NA
chr11	48090751	48091250	0.0666667	1.46667	0.124801	0.403206	0.000937069	NA	NA	PTPRJ:5795	PTPRJ:5795	NA	NA
chr11	48219501	48220000	0.0333333	0.4	0.381099	1	0.000388171	NA	NA	NA	NA	NA	NA
chr11	48665501	48666000	0.466667	1.73333	0.41842	0.865553	0.000529311	NA	NA	NA	NA	NA	NA
chr11	48781001	48781500	0.0666667	1.03333	0.124801	0.609681	0.000942743	NA	NA	NA	NA	NA	NA
chr11	48784751	48785250	1.6	3.46667	0.733184	0.806508	0.000773378	NA	NA	NA	NA	NA	NA
chr11	49688751	49689250	0.0333333	0.7	0.381099	0.719438	0.000562004	NA	NA	NA	NA	NA	NA
chr11	49854501	49855000	0.133333	1.2	0.3394	0.612037	0.000890322	NA	NA	NA	NA	NA	NA
chr11	49891751	49892250	0.566667	1.66667	0.884504	0.848808	0.000308532	NA	NA	NA	NA	NA	NA
chr11	50694751	50695250	0.733333	1.8	0.795472	0.959128	0.000268046	NA	NA	NA	NA	NA	NA
chr11	51263751	51264250	0.7	2.36667	1	0.571881	0.00085098	NA	NA	NA	NA	NA	NA
chr11	51441501	51442000	0.4	1.93333	0.308926	0.511061	0.000605964	NA	NA	NA	NA	NA	NA
chr11	54957001	54957500	3.36667	7	0.641448	0.774007	0.000334712	NA	NA	NA	NA	NA	NA
chr11	55756251	55756750	0.0333333	0.966667	0.381099	0.948238	3.8391e-05	NA	NA	NA	NA	NA	NA
chr11	55804751	55805250	0.133333	1.8	0.142012	0.903821	9.34927e-05	NA	NA	NA	NA	NA	NA
chr11	56138251	56138750	0.133333	0.966667	0.299806	0.973042	0.000904464	OR5M1:390168	NA	NA	NA	NA	NA
chr11	56318501	56319000	0.0333333	1.16667	0.381099	0.673393	0.000274562	NA	NA	NA	NA	NA	NA
chr11	56672251	56672750	1.16667	3.4	0.507416	0.834549	0.000746522	NA	NA	NA	NA	NA	NA
chr11	56718501	56719000	0.0666667	0.4	0.612037	1	0.000562004	NA	NA	NA	NA	NA	NA
chr11	56887501	56888000	0.966667	3.3	0.496404	0.873271	0.000857449	NA	NA	NA	P2RX3:5024	NA	NA
chr11	58070501	58071000	0.0333333	0.8	0.381099	0.562955	0.000326421	NA	NA	NA	LPXN:9404	NA	NA
chr11	58813751	58814250	0.4	3.13333	0.203911	0.564834	0.000883064	NA	NA	NA	NA	NA	NA
chr11	58971001	58971500	0.4	1.3	1	0.938023	9.88819e-05	NA	NA	NA	NA	NA	NA
chr11	58999751	59000250	0.333333	1.23333	0.655793	0.78952	0.000672594	OR4D10:390197	NA	NA	NA	NA	NA
chr11	59076001	59076500	2.06667	12.4667	0.203137	0.501918	0.000956661	NA	NA	NA	NA	NA	NA
chr11	59083751	59084250	2.36667	7.7	0.598776	0.92376	0.000783062	NA	NA	NA	NA	NA	NA
chr11	60225251	60225750	3.63333	9.13333	0.855625	0.924923	0.000537288	NA	NA	NA	MS4A8B:83661	NA	NA
chr11	60564001	60564500	2.86667	7.76667	0.638504	0.921657	0.00013463	NA	NA	NA	NA	NA	NA
chr11	61179251	61179750	8.9	30.1	0.126483	0.760416	0.000477793	NA	NA	NA	NA	NA	NA
chr11	61355501	61356000	0.866667	5.73333	0.763373	0.317036	0.000770444	NA	NA	NA	FADS2:9415	NA	NA
chr11	61358751	61359250	0.166667	2.06667	0.300337	0.997275	0.000108276	NA	NA	NA	FADS2:9415	NA	NA
chr11	62430251	62430750	0.1	0.9	0.353817	0.807114	0.000608185	NA	NA	NA	NA	NA	CHRM1:1128
chr11	62563501	62564000	0.0333333	1.5	0.381099	0.493919	0.000719417	NA	NA	NA	NA	NA	NA
chr11	63052251	63052750	4.2	17.6333	0.0825668	0.733692	0.00039143	NA	NA	NA	NA	NA	NA
chr11	63075251	63075750	0.533333	5.4	0.763373	0.857026	2.08663e-05	NA	NA	NA	NA	NA	HRASLS2:54979
chr11	63284751	63285250	1	2.4	0.761293	0.964687	0.000410307	NA	NA	NA	NA	NA	RTN3:10313
chr11	63391751	63392250	2.4	5.2	0.759887	0.729874	0.000786842	NA	NA	NA	NA	NA	NA
chr11	65090751	65091250	0.966667	2.66667	0.842393	0.984768	5.56157e-05	NA	NA	NA	NA	NA	NA
chr11	66171501	66172000	8.23333	17.5667	0.88277	0.975225	0.000526466	NA	NA	NA	NA	NA	RBM4:5936
chr11	66489751	66490250	1.63333	3.7	0.496829	0.893492	0.000606962	NA	NA	NA	NA	NA	NA
chr11	67838501	67839000	3.76667	11.1333	0.32669	0.830305	0.000915138	NA	NA	NA	LRP5:4041	NA	NA
chr11	68598001	68598500	1.86667	5.06667	0.888636	0.977147	0.000170396	NA	NA	NA	TPCN2:219931	NA	NA
chr11	70067501	70068000	1.8	3.66667	0.967096	0.56197	0.00054958	NA	NA	NA	SHANK2:22941	NA	NA
chr11	70185001	70185500	3.16667	7.53333	0.301867	0.691963	0.000670365	NA	NA	SHANK2:22941	SHANK2:22941	NA	NA
chr11	70815751	70816250	0.0333333	0.766667	0.381099	0.844047	0.000598504	NA	NA	NA	NA	NA	NA
chr11	71089001	71089500	0.1	1.1	1	0.672275	0.000562004	NA	NA	NA	NA	NA	NA
chr11	71379501	71380000	0.733333	2.5	0.325242	0.86796	0.000558523	NA	NA	NA	RNF121:55298	NA	NA
chr11	71703751	71704250	0.466667	2.73333	0.133405	0.943148	0.000327076	NA	NA	NA	CLPB:81570	NA	NA
chr11	71902251	71902750	0.0333333	0.7	0.381099	1	3.68831e-05	NA	NA	NA	NA	NA	NA
chr11	72454251	72454750	0.2	2.53333	0.0853205	0.628575	0.000230348	NA	NA	NA	FCHSD2:9873	NA	NA
chr11	72511001	72511500	0.0666667	0.866667	0.124801	0.962321	0.000427093	NA	NA	NA	FCHSD2:9873	NA	NA
chr11	72948251	72948750	0.4	1.13333	0.743256	0.976244	0.000388171	NA	NA	NA	KIAA0280:23201	NA	NA
chr11	73563251	73563750	0.0333333	0.566667	0.381099	0.934728	0.000347891	NA	NA	NA	PPME1:51400	NA	NA
chr11	73824001	73824500	0.2	1.56667	0.562955	0.571782	0.000510727	NA	NA	NA	NA	NA	NA
chr11	73831501	73832000	0.0333333	0.7	0.381099	0.801463	0.000562004	NA	NA	NA	NA	NA	NA
chr11	74343001	74343500	0.133333	1.4	0.7694	0.755567	0.000274934	NA	NA	NA	SPCS2:9789	NA	NA
chr11	75055501	75056000	2.23333	7.1	0.618374	0.84602	9.29222e-05	NA	NA	NA	MAP6:4135	NA	NA
chr11	75055751	75056250	1.53333	4.83333	0.385926	0.925111	0.000857281	NA	NA	MAP6:4135	MAP6:4135	NA	NA
chr11	75530751	75531250	6.53333	13.3	0.768947	0.937375	0.000757524	NA	NA	NA	NA	UVRAG:7405	NA
chr11	76607251	76607750	1.76667	3.6	0.121043	0.795252	0.000828886	NA	NA	NA	GDPD4:220032	NA	NA
chr11	76794501	76795000	7.83333	17.6	0.593865	0.278045	0.00084404	NA	NA	NA	PAK1:5585	NA	NA
chr11	76899501	76900000	0.3	1.26667	0.801463	0.816269	0.00039358	NA	NA	NA	NA	NA	NA
chr11	78362251	78362750	0.0666667	0.766667	0.124801	0.965097	0.000716276	NA	NA	NA	NA	NA	NA
chr11	78366251	78366750	0.566667	2.76667	0.778279	0.739419	0.000308532	NA	NA	NA	NA	NA	NA
chr11	78462001	78462500	0.133333	1.2	0.3394	0.790738	0.000890322	NA	NA	NA	NA	NA	NA
chr11	78672751	78673250	0.2	0.666667	1	0.918843	0.000151011	NA	NA	NA	NA	NA	NA
chr11	79048001	79048500	1.16667	3.36667	0.363634	0.987029	0.000431219	NA	NA	NA	NA	NA	NA
chr11	79150501	79151000	0.1	0.733333	0.353817	0.950785	0.000685233	NA	NA	NA	NA	NA	NA
chr11	79564251	79564750	1.26667	3.6	0.256088	0.858026	0.000630447	NA	NA	NA	NA	NA	NA
chr11	79942751	79943250	0.366667	1.86667	0.392186	0.626615	0.000548647	NA	NA	NA	NA	NA	NA
chr11	80427001	80427500	0.0666667	1.4	0.612037	0.820331	0.00022492	NA	NA	NA	NA	NA	NA
chr11	80446251	80446750	0.133333	1.36667	0.3394	0.889801	0.000197148	NA	NA	NA	NA	NA	NA
chr11	80446501	80447000	0.0333333	1.76667	0.381099	0.500811	0.000312666	NA	NA	NA	NA	NA	NA
chr11	80455001	80455500	0.0666667	0.833333	0.381099	0.945742	0.000503846	NA	NA	NA	NA	NA	NA
chr11	80608001	80608500	0.533333	1.83333	0.763373	0.834576	0.000952378	NA	NA	NA	NA	NA	NA
chr11	81424251	81424750	0.0666667	0.633333	0.612037	0.92098	0.000274562	NA	NA	NA	NA	NA	NA
chr11	81691751	81692250	0.133333	1.1	0.142012	0.77513	0.000785043	NA	NA	NA	NA	NA	NA
chr11	81913001	81913500	0.0333333	0.766667	0.381099	0.949402	9.96897e-05	NA	NA	NA	NA	NA	NA
chr11	81929501	81930000	0.1	1.43333	0.353817	0.538986	0.000562004	NA	NA	NA	NA	NA	NA
chr11	83301751	83302250	0.2	0.7	1	1	4.11633e-63	NA	NA	NA	DLG2:4355	NA	NA
chr11	84338251	84338750	1.03333	4.83333	0.192395	0.822027	0.000975063	NA	NA	NA	NA	NA	NA
chr11	84431501	84432000	0.0333333	0.466667	0.381099	0.885966	0.000777907	NA	NA	NA	NA	NA	NA
chr11	84863001	84863500	0.0333333	0.766667	0.381099	0.607896	0.000598504	NA	NA	NA	NA	NA	NA
chr11	84886251	84886750	0.0333333	0.566667	0.381099	0.884504	0.000347891	NA	NA	NA	NA	NA	NA
chr11	84953751	84954250	0.0333333	0.933333	0.381099	0.782094	0.000672594	NA	NA	NA	NA	NA	NA
chr11	86718251	86718750	0.0333333	0.566667	0.381099	0.934728	0.000347891	NA	NA	NA	NA	NA	NA
chr11	86726501	86727000	1.13333	3.46667	0.969885	0.586546	0.000654072	NA	NA	NA	NA	NA	NA
chr11	86848001	86848500	1.43333	3.23333	0.942994	0.621973	0.000936105	NA	NA	NA	NA	NA	NA
chr11	86912001	86912500	0.333333	1.06667	0.780584	0.962942	0.000598504	NA	NA	NA	NA	NA	NA
chr11	87009501	87010000	0.766667	1.73333	0.971685	0.871048	0.000510138	NA	NA	NA	NA	NA	NA
chr11	87219501	87220000	0.933333	3.06667	0.226977	0.869156	0.000645443	NA	NA	NA	NA	NA	NA
chr11	88008501	88009000	0.666667	2.16667	0.181484	0.94533	0.000718733	NA	NA	NA	GRM5:2915	NA	NA
chr11	88086251	88086750	0.1	1.46667	0.555966	0.661266	0.000204167	NA	NA	NA	GRM5:2915	NA	NA
chr11	88261001	88261500	0.0333333	1.1	0.381099	0.350263	0.000890322	NA	NA	NA	GRM5:2915	NA	NA
chr11	88261251	88261750	0.0333333	0.933333	0.381099	0.629929	0.000672594	NA	NA	NA	GRM5:2915	NA	NA
chr11	88403001	88403500	0.0333333	0.633333	0.381099	0.878263	0.000219511	NA	NA	NA	GRM5:2915	NA	NA
chr11	88525001	88525500	0.2	1.56667	0.164858	0.538986	0.000943818	NA	NA	NA	NA	NA	NA
chr11	88889001	88889500	0.0333333	0.6	0.381099	1	7.02107e-05	NA	NA	NA	NA	NA	NA
chr11	89031251	89031750	0.0333333	0.566667	0.381099	0.923659	0.000347891	PSMAL:219595	NA	NA	NA	NA	NA
chr11	89490001	89490500	2.43333	5.06667	0.895593	0.706202	0.000663369	NA	NA	NA	NA	NA	NA
chr11	90049751	90050250	0.0333333	1.53333	0.381099	0.652123	0.000909827	NA	NA	NA	NA	NA	NA
chr11	90077501	90078000	1.2	3.03333	0.800977	0.994132	6.41489e-05	NA	NA	NA	NA	NA	NA
chr11	90172751	90173250	0.166667	0.8	0.863518	1	4.52021e-05	NA	NA	NA	NA	NA	NA
chr11	90640251	90640750	0.133333	1.2	0.3394	0.612037	0.000890322	NA	NA	NA	NA	NA	NA
chr11	91042001	91042500	0.566667	1.9	0.647625	0.987725	0.000562004	NA	NA	NA	NA	NA	NA
chr11	91204001	91204500	0.0333333	0.7	0.381099	0.719438	0.000562004	NA	NA	NA	NA	NA	NA
chr11	91241501	91242000	0.533333	2.2	0.679947	0.695735	0.000562004	NA	NA	NA	NA	NA	NA
chr11	91396751	91397250	0.1	1.13333	0.353817	0.962321	0.000101127	NA	NA	NA	NA	NA	NA
chr11	91738251	91738750	0.0333333	1.73333	0.381099	0.7694	0.000337279	NA	NA	NA	FAT3:120114	NA	NA
chr11	91979251	91979750	0.0666667	1.03333	0.124801	0.974566	0.000203929	NA	NA	NA	FAT3:120114	NA	NA
chr11	92497501	92498000	0.0666667	0.533333	0.612037	0.935197	0.000584411	NA	NA	NA	NA	NA	NA
chr11	92849001	92849500	0.566667	1.56667	0.725793	0.843951	0.000827691	NA	NA	NA	NA	NA	C11orf75:56935
chr11	93817251	93817750	0.0666667	0.8	0.612037	0.920748	0.000388171	NA	NA	NA	MRE11A:4361	NA	NA
chr11	94033001	94033500	0.0333333	0.566667	0.381099	0.884504	0.000347891	NA	NA	NA	NA	NA	NA
chr11	94034501	94035000	0.166667	0.766667	0.804329	0.973361	0.000219511	NA	NA	NA	NA	NA	NA
chr11	94046001	94046500	0.0666667	1.33333	0.124801	0.823454	0.000177551	NA	NA	NA	NA	NA	NA
chr11	94091751	94092250	0.166667	2.1	0.201175	0.609747	0.00090208	NA	NA	NA	NA	NA	NA
chr11	94643751	94644250	1.76667	3.6	0.856314	0.897349	0.000828886	NA	NA	NA	NA	NA	NA
chr11	95050501	95051000	0.1	2	0.353817	0.746447	7.98722e-05	NA	NA	NA	NA	NA	NA
chr11	95104001	95104500	1.3	2.7	0.898904	0.890729	0.000584411	NA	NA	NA	NA	NA	NA
chr11	95333251	95333750	0.1	1.06667	0.555966	0.926764	0.000131532	NA	NA	NA	NA	NA	NA
chr11	95517751	95518250	0.133333	1.36667	0.142012	0.868632	0.000586891	NA	NA	NA	MAML2:84441	NA	NA
chr11	95613751	95614250	0.233333	1.86667	0.0783058	0.962321	0.000394173	NA	NA	NA	MAML2:84441	NA	NA
chr11	96498001	96498500	0.0333333	0.566667	0.381099	0.934728	0.000347891	NA	NA	NA	NA	NA	NA
chr11	96596751	96597250	0.366667	1.4	0.874448	0.950424	0.000303459	NA	NA	NA	NA	NA	NA
chr11	96644251	96644750	0.0333333	1.23333	0.381099	0.719438	0.000219511	NA	NA	NA	NA	NA	NA
chr11	96961751	96962250	1.2	3.2	0.943824	0.903428	0.000255217	NA	NA	NA	NA	NA	NA
chr11	96962001	96962500	1.63333	3.36667	0.803111	0.908566	0.00052089	NA	NA	NA	NA	NA	NA
chr11	98493001	98493500	0.0666667	0.9	0.612037	0.887391	0.000235616	NA	NA	NA	CNTN5:53942	NA	NA
chr11	98510501	98511000	0.1	0.9	0.353817	0.664233	0.000608185	NA	NA	NA	CNTN5:53942	NA	NA
chr11	99392001	99392500	0.566667	1.4	0.954515	0.958113	0.000235616	NA	NA	NA	CNTN5:53942	NA	NA
chr11	99715501	99716000	0.233333	1.16667	0.413337	0.956282	0.000584411	NA	NA	NA	CNTN5:53942	NA	NA
chr11	100415501	100416000	0.0333333	2	0.381099	0.144878	0.000632386	NA	NA	NA	PGR:5241	NA	NA
chr11	101391751	101392250	0.133333	0.633333	0.7694	0.932778	0.000447238	NA	NA	NA	NA	NA	NA
chr11	101428501	101429000	1.13333	4.2	0.524786	0.616093	0.000646514	NA	NA	NA	MGC13040:85016	NA	NA
chr11	101664251	101664750	9.6	32.2333	0.144203	0.79457	0.000921497	NA	NA	NA	NA	NA	NA
chr11	102623751	102624250	0.0333333	1.46667	0.381099	0.827313	0.000109152	NA	NA	NA	DYNC2H1:79659	NA	NA
chr11	102909001	102909500	1.23333	2.53333	0.939037	0.922497	0.000696793	NA	NA	NA	NA	NA	NA
chr11	103516501	103517000	0.4	2.53333	0.40234	0.869985	8.92165e-05	NA	NA	NA	PDGFD:80310	NA	NA
chr11	103565251	103565750	0.666667	1.96667	0.901002	0.7428	0.000696793	NA	NA	NA	NA	NA	NA
chr11	103850751	103851250	0.133333	1.7	0.142012	0.902078	0.000119334	NA	NA	NA	NA	NA	NA
chr11	105293501	105294000	1.96667	6.03333	0.824921	0.729025	0.000179843	NA	NA	NA	GRIA4:2893	NA	NA
chr11	105293751	105294250	1.33333	3.23333	0.689704	0.982706	0.000364567	NA	NA	NA	GRIA4:2893	NA	NA
chr11	106288251	106288750	0.0666667	1.1	0.124801	0.928885	0.000303459	NA	NA	NA	GUCY1A2:2977	NA	NA
chr11	106318751	106319250	0.2	1.7	0.0853205	0.963294	0.000313571	NA	NA	NA	GUCY1A2:2977	NA	NA
chr11	106429001	106429500	0.1	0.6	0.353817	1	0.000978089	NA	NA	NA	NA	NA	NA
chr11	106718251	106718750	0.0333333	0.466667	0.381099	0.924301	0.000777907	NA	NA	NA	CWF19L2:143884	NA	NA
chr11	106860251	106860750	0.0666667	1.6	0.612037	0.515153	0.000605964	NA	NA	NA	NA	NA	NA
chr11	106968751	106969250	0.133333	1.03333	0.7694	0.92098	4.4346e-05	NA	NA	NA	NA	NA	NA
chr11	107118501	107119000	1.26667	3.33333	0.478933	0.835518	0.000468606	NA	NA	NA	NA	NA	NA
chr11	107181251	107181750	2.03333	5.03333	0.718373	0.956852	0.000471679	NA	NA	SLC35F2:54733	SLC35F2:54733	NA	NA
chr11	107630251	107630750	15.4	32.2	0.86398	0.936749	0.000563649	NA	NA	NA	ATM:472	NA	NA
chr11	107759001	107759500	0.0666667	1.46667	0.124801	0.787715	0.000523181	NA	NA	C11orf65:160140	C11orf65:160140	NA	NA
chr11	108678751	108679250	0.566667	1.5	0.618941	0.922343	0.000898386	NA	NA	NA	NA	NA	NA
chr11	108740251	108740750	0.266667	1.36667	0.326612	0.784504	0.000573043	NA	NA	NA	NA	NA	NA
chr11	108931751	108932250	0.0333333	1.5	0.381099	0.671291	0.00025884	NA	NA	NA	NA	NA	NA
chr11	110099501	110100000	0.233333	1.23333	0.884504	0.792794	0.000447238	NA	NA	NA	NA	NA	NA
chr11	110671751	110672250	0.0666667	0.866667	0.612037	0.867529	0.000427093	NA	NA	FLJ45803:399948	NA	FLJ45803:399948	NA
chr11	111162751	111163250	1.2	2.8	0.92514	0.937157	0.000243641	NA	NA	NA	ALG9:79796	NA	NA
chr11	112372501	112373000	0.0333333	0.7	0.381099	0.801463	0.000562004	NA	NA	NA	NA	NA	NA
chr11	112466001	112466500	0.633333	1.3	0.969373	0.951405	0.000562004	NA	NA	NA	NA	NA	NA
chr11	112735251	112735750	0.233333	0.666667	0.884504	0.94035	0.000777907	NA	NA	TTC12:54970	TTC12:54970	NA	NA
chr11	114086501	114087000	1.1	2.5	0.938586	0.837979	0.000410307	NA	NA	NA	NA	NA	NA
chr11	114208001	114208500	0.633333	1.26667	0.948238	0.950785	0.000177551	NA	NA	NA	NA	NA	NA
chr11	114517251	114517750	1.16667	3.63333	0.490116	0.827537	0.000471173	NA	NA	NA	NA	NA	NA
chr11	114750751	114751250	0.0666667	1.23333	0.124801	0.618941	0.000456145	NA	NA	NA	CADM1:23705	NA	NA
chr11	114760251	114760750	0.0333333	0.666667	0.381099	0.918843	0.000177551	NA	NA	NA	CADM1:23705	NA	NA
chr11	115025501	115026000	0.133333	1.33333	0.3394	0.710497	0.000947947	NA	NA	NA	NA	NA	NA
chr11	115140751	115141250	0.0333333	0.7	0.381099	0.719438	0.000562004	NA	NA	NA	NA	NA	NA
chr11	115849501	115850000	0.0666667	1.2	0.124801	0.673579	0.00070509	NA	NA	NA	NA	NA	NA
chr11	115924751	115925250	0.433333	0.933333	0.949402	0.937011	0.000447238	NA	NA	NA	NA	NA	NA
chr11	116145751	116146250	1.33333	3.56667	0.490821	0.648096	0.000692169	NA	NA	BUD13:84811	BUD13:84811	NA	NA
chr11	116332501	116333000	0.0666667	1.96667	0.124801	0.973042	1.40653e-05	NA	NA	KIAA0999:23387	KIAA0999:23387	NA	NA
chr11	117013251	117013750	2.1	5.53333	0.969986	0.746792	0.000293743	NA	NA	NA	DSCAML1:57453	NA	NA
chr11	117085501	117086000	0.6	1.56667	0.933276	0.980343	0.000131532	NA	NA	NA	DSCAML1:57453	NA	NA
chr11	117484251	117484750	0.4	1.36667	0.743256	0.906886	0.00039358	NA	NA	NA	TMPRSS4:56649	NA	NA
chr11	117530751	117531250	0.0333333	0.466667	0.381099	0.909003	0.000777907	NA	NA	NA	NA	NA	NA
chr11	118316251	118316750	0.0666667	0.733333	0.124801	0.912538	0.000864211	NA	NA	NA	NA	NA	NA
chr11	118415751	118416250	4.1	10.6333	0.907944	0.924006	0.000746503	NA	NA	NA	NA	NA	NA
chr11	118647251	118647750	0.133333	1.23333	0.142012	0.88408	0.000912048	NA	NA	CBL:867	CBL:867	NA	NA
chr11	119097001	119097500	0.1	0.6	1	1	8.90209e-67	NA	NA	NA	PVRL1:5818	NA	NA
chr11	119217751	119218250	0.6	2.3	0.471179	0.962269	0.000740347	NA	NA	NA	NA	NA	NA
chr11	119634501	119635000	0.2	1.4	0.287354	0.905171	0.000484128	NA	NA	NA	POU2F3:25833	NA	NA
chr11	119692751	119693250	0.533333	1.23333	0.790738	0.989258	0.000716276	NA	NA	POU2F3:25833	POU2F3:25833	NA	NA
chr11	119698001	119698500	0.8	1.96667	0.949559	0.887391	0.000940196	NA	NA	NA	NA	NA	NA
chr11	119774251	119774750	0.666667	2.2	0.31854	0.642324	0.000775433	NA	NA	NA	ARHGEF12:23365	NA	NA
chr11	120549751	120550250	0.0666667	1.1	0.124801	0.920515	0.000303459	NA	NA	NA	TECTA:7007	NA	NA
chr11	121262751	121263250	0.0333333	0.5	0.381099	1	0.000151011	NA	NA	NA	NA	NA	NA
chr11	121294751	121295250	0.2	1	0.733184	0.873122	0.000608185	NA	NA	NA	NA	NA	NA
chr11	121747751	121748250	0.5	2.03333	0.541321	0.589233	0.000963969	NA	NA	NA	NA	NA	NA
chr11	122274251	122274750	1.03333	2.56667	0.654423	0.919568	0.000836186	NA	NA	NA	C11orf63:79864	NA	NA
chr11	122595251	122595750	0.933333	2.66667	0.927355	0.926023	0.000227535	NA	NA	NA	NA	NA	NA
chr11	122600001	122600500	0.166667	1.6	0.863518	1	1.74869e-06	NA	NA	NA	NA	NA	NA
chr11	122973251	122973750	0.766667	1.86667	0.962163	0.982654	1.9992e-05	NA	NA	NA	GRAMD1B:57476	NA	NA
chr11	123120501	123121000	0.466667	2.26667	0.727849	0.577569	0.000799348	NA	NA	NA	NA	NA	NA
chr11	123509251	123509750	0.133333	0.866667	0.3394	0.943352	0.000598504	NA	NA	NA	NA	NA	NA
chr11	123513001	123513500	0.1	1.2	0.353817	0.718472	0.000677968	NA	NA	NA	NA	NA	NA
chr11	124014001	124014500	0.233333	2.16667	0.184574	0.874775	0.000421385	NA	NA	NA	SIAE:54414	NA	NA
chr11	124222751	124223250	0.0333333	1.16667	0.381099	0.589783	0.000274562	NA	NA	NA	NA	NA	NA
chr11	125711001	125711500	7.06667	19.4333	0.876044	0.81075	1.7883e-05	NA	NA	NA	DCPS:28960	NA	NA
chr11	125711251	125711750	3.53333	15.8333	0.742063	0.840842	7.43509e-05	NA	NA	NA	DCPS:28960	NA	NA
chr11	127221501	127222000	0.2	1.73333	0.184574	0.727849	0.000963969	NA	NA	NA	NA	NA	NA
chr11	127311751	127312250	1	2.5	0.811147	0.918435	0.00060297	NA	NA	NA	NA	NA	NA
chr11	127718751	127719250	0.0666667	0.766667	0.124801	0.954515	0.000716276	NA	NA	NA	NA	NA	NA
chr11	128082251	128082750	0.966667	3.9	0.349973	0.912632	0.000388171	NA	NA	NA	FLI1:2313	NA	NA
chr11	128263001	128263500	4.16667	25.0667	0.0750406	0.974854	1.31105e-05	NA	NA	NA	NA	NA	NA
chr11	128263251	128263750	4.16667	26.3333	0.0970104	0.953883	1.62154e-05	NA	NA	NA	NA	NA	NA
chr11	128263501	128264000	2.86667	8.13333	0.546362	0.974572	0.000101303	NA	NA	NA	NA	NA	NA
chr11	128474501	128475000	0.0666667	0.966667	0.612037	0.486	0.000672594	NA	NA	NA	NA	NA	NA
chr11	128535251	128535750	0.0666667	1.53333	0.124801	0.607896	0.000598504	NA	NA	NA	NA	NA	NA
chr11	129051751	129052250	1.2	4.16667	0.82647	0.909148	7.32388e-05	NA	NA	NA	NA	NA	NA
chr11	129486501	129487000	1.76667	5.56667	0.36536	0.683327	0.000676081	NA	NA	NA	APLP2:334	NA	NA
chr11	129765251	129765750	0.0666667	1.26667	0.124801	0.795472	0.000219511	NA	NA	NA	NA	NA	NA
chr11	130264251	130264750	0.0666667	1.7	0.124801	0.801878	0.000607695	NA	NA	NA	SNX19:399979	NA	NA
chr11	131440251	131440750	0.0333333	0.466667	0.381099	0.885966	0.000777907	NA	NA	NA	HNT:50863	NA	NA
chr11	131875001	131875500	0.633333	1.33333	0.878263	0.804329	0.000716276	NA	NA	NA	OPCML:4978	NA	NA
chr11	132323251	132323750	0.933333	2.23333	0.765994	0.973361	0.000160323	NA	NA	NA	NA	NA	NA
chr11	133652251	133652750	3.46667	31.1333	0.157163	0.923582	0.000270693	GLB1L3:112937	NA	GLB1L3:112937	GLB1L3:112937	NA	NA
chr11	133847751	133848250	0.6	1.7	0.533647	0.862127	0.000677968	NA	NA	NA	NA	NA	NA
chr12	250751	251250	0.533333	1.93333	0.328232	0.905738	0.000937069	NA	NA	NA	NA	NA	NA
chr12	310501	311000	1.7	4.2	0.633674	0.96536	0.000833485	NA	NA	NA	JARID1A:5927	NA	NA
chr12	313751	314250	0.1	0.6	0.353817	1	0.000978089	NA	NA	JARID1A:5927	JARID1A:5927	NA	NA
chr12	638001	638500	0.133333	1.36667	0.3394	0.874448	0.000197148	NA	NA	NA	NINJ2:4815	NA	NA
chr12	644251	644750	17.1	38.6667	0.857944	0.928958	0.000625143	NINJ2:4815	NA	NA	NA	NA	NA
chr12	644501	645000	24.8	69.4	0.395805	0.770096	0.00028008	NINJ2:4815	NA	NA	NA	NA	NA
chr12	644751	645250	10.5667	36.8333	0.949241	0.98274	2.19762e-05	NINJ2:4815	NA	NA	NA	NA	NA
chr12	704751	705250	0.466667	1.56667	0.679947	0.976181	0.000122704	NA	NA	NA	NA	NA	NA
chr12	891501	892000	1.5	3.83333	0.618605	0.868837	0.000702531	NA	NA	NA	NA	RAD52:5893	RAD52:5893,WNK1:65125
chr12	1070251	1070750	1.3	4.13333	0.0771724	0.834716	0.000933192	NA	NA	NA	RAB6IP2:23085	NA	NA
chr12	3406751	3407250	0.0333333	0.633333	0.381099	0.878263	0.000219511	NA	NA	NA	NA	NA	NA
chr12	3931001	3931500	4.86667	13.4667	0.101159	0.698831	0.000711356	NA	NA	NA	NA	NA	NA
chr12	4152251	4152750	0.1	1.2	0.353817	0.865553	0.000175635	NA	NA	NA	NA	NA	NA
chr12	4152501	4153000	0.0333333	1.1	0.381099	0.877157	8.92165e-05	NA	NA	NA	NA	NA	NA
chr12	4870751	4871250	0.1	1	0.353817	0.918843	0.000385068	NA	NA	NA	NA	NA	NA
chr12	4882501	4883000	0.333333	1.06667	0.931238	0.991839	9.96897e-05	NA	NA	NA	NA	NA	NA
chr12	4962501	4963000	0.533333	1.86667	0.4591	0.912538	0.000631911	NA	NA	NA	NA	NA	NA
chr12	4964001	4964500	0.366667	1.6	0.486	0.308926	0.000759419	NA	NA	NA	NA	NA	NA
chr12	5027751	5028250	0.133333	1.33333	0.124801	0.971048	0.000947947	NA	NA	NA	NA	NA	KCNA5:3741
chr12	5380001	5380500	0.5	2.13333	0.839182	0.481954	0.000919609	NA	NA	NA	NA	NA	NA
chr12	5876001	5876500	0.0333333	0.633333	0.381099	0.878263	0.000219511	NA	NA	NA	TMEM16B:57101	NA	NA
chr12	6212251	6212750	6.6	17.7333	0.722008	0.993347	1.00496e-05	NA	NA	NA	CD9:928	NA	NA
chr12	6451501	6452000	0.733333	1.56667	0.926764	0.844047	0.000364348	VAMP1:6843	NA	NA	NA	NA	NA
chr12	6610501	6611000	2.36667	9.06667	0.580424	0.912955	6.45705e-05	NA	NA	NA	GPR92:57121	NA	NA
chr12	7165251	7165750	0.566667	1.73333	0.908074	0.917354	9.72956e-05	NA	NA	NA	NA	NA	RBP5:83758
chr12	7489501	7490000	0.5	1.26667	0.694275	0.950785	0.000326421	CD163L1:283316	NA	NA	NA	NA	NA
chr12	7556501	7557000	0.0333333	1.03333	0.381099	0.928931	0.000178521	NA	NA	NA	NA	NA	NA
chr12	8517001	8517500	0.366667	1.03333	0.92098	0.807457	0.000864211	NA	NA	NA	CLEC6A:93978	NA	NA
chr12	8632001	8632500	0.8	3.03333	0.526617	0.917141	0.000746522	NA	NA	NA	NA	NA	NA
chr12	8755251	8755750	1.1	2.6	0.532531	0.916845	0.000780127	NA	NA	NA	FAM80B:57494	NA	NA
chr12	9068001	9068500	1.4	5.46667	0.0645896	0.885269	0.000451832	NA	NA	NA	NA	NA	NA
chr12	10429751	10430250	0.0666667	0.966667	0.124801	0.969373	0.000269795	NA	NA	NA	KLRK1:22914	NA	NA
chr12	11716501	11717000	1.03333	5.76667	0.0763464	0.938426	0.000137249	NA	NA	NA	ETV6:2120	NA	NA
chr12	12200751	12201250	1.9	5.3	0.486	0.90164	0.000540861	NA	NA	NA	BCL2L14:79370	NA	NA
chr12	12496501	12497000	0.866667	3.06667	0.386687	0.944156	0.000367451	NA	NA	NA	LOH12CR1:118426	NA	NA
chr12	12693001	12693500	0.7	2.36667	0.919568	0.800338	0.000235616	NA	NA	NA	NA	NA	NA
chr12	13384001	13384500	0.0666667	2.06667	0.124801	0.688767	0.000532164	NA	NA	NA	NA	NA	NA
chr12	13418751	13419250	0.433333	1.73333	0.908074	0.747345	0.000160323	NA	NA	NA	C12orf36:283422	NA	NA
chr12	15077251	15077750	0.133333	1.2	0.3394	0.887858	0.000268046	NA	NA	NA	NA	NA	NA
chr12	15743751	15744250	3.66667	8.83333	0.71251	0.866852	0.000490678	NA	NA	NA	EPS8:2059	NA	NA
chr12	15765501	15766000	0.1	0.933333	0.353817	0.816269	0.000699578	NA	NA	NA	EPS8:2059	NA	NA
chr12	16478751	16479250	0.833333	2.36667	0.530283	0.910327	0.000503846	NA	NA	NA	NA	NA	NA
chr12	16696251	16696750	0.0333333	1	0.381099	0.662855	0.000785043	NA	NA	NA	NA	NA	NA
chr12	16791001	16791500	0.0666667	0.566667	0.612037	0.934728	0.000447238	NA	NA	NA	NA	NA	NA
chr12	17136001	17136500	0.166667	1.1	0.201175	0.896052	0.000898386	NA	NA	NA	NA	NA	NA
chr12	17150001	17150500	0.0333333	0.566667	0.381099	0.949402	0.000347891	NA	NA	NA	NA	NA	NA
chr12	17366751	17367250	0.133333	1.13333	0.3394	0.827313	0.000827691	NA	NA	NA	NA	NA	NA
chr12	17651001	17651500	0.0333333	0.533333	0.381099	0.885966	0.000447238	NA	NA	NA	NA	NA	NA
chr12	18182001	18182500	0.0333333	0.6	0.381099	1	7.02107e-05	NA	NA	NA	NA	NA	NA
chr12	18377751	18378250	0.366667	1.1	0.932778	0.896052	0.000388171	NA	NA	NA	NA	NA	NA
chr12	18698751	18699250	0.3	1.5	1	0.821515	0.000276429	NA	NA	NA	NA	NA	NA
chr12	18712251	18712750	0.9	2.73333	0.487188	0.893046	0.000962661	NA	NA	NA	NA	NA	NA
chr12	19401501	19402000	2.76667	6.1	0.948492	0.758225	6.78155e-05	NA	NA	NA	PLEKHA5:54477	NA	NA
chr12	19924501	19925000	0.0333333	1.03333	0.381099	0.826006	0.000178521	NA	NA	NA	NA	NA	NA
chr12	19956501	19957000	0.0666667	1.6	0.124801	0.558987	0.000775433	NA	NA	NA	NA	NA	NA
chr12	20003501	20004000	0.0333333	0.533333	0.381099	0.885966	0.000447238	NA	NA	NA	NA	NA	NA
chr12	20805751	20806250	1.1	2.93333	0.214458	0.763847	0.000962661	NA	NA	NA	NA	NA	NA
chr12	21444251	21444750	0.0333333	1.83333	0.381099	0.621636	0.000449923	NA	NA	NA	NA	NA	NA
chr12	21830251	21830750	0.266667	0.866667	0.857026	0.967725	0.000219511	NA	NA	NA	NA	NA	NA
chr12	22969751	22970250	0.533333	1.6	0.762486	0.952179	0.000536776	NA	NA	NA	NA	NA	NA
chr12	23045251	23045750	0.2	1.66667	0.0853205	0.640159	0.000919874	NA	NA	NA	NA	NA	NA
chr12	23396001	23396500	0.1	1	0.15822	1	0.000843833	NA	NA	NA	NA	NA	NA
chr12	23745251	23745750	0.0333333	0.566667	0.381099	0.934728	0.000347891	NA	NA	NA	SOX5:6660	NA	NA
chr12	24671751	24672250	0.433333	2.36667	0.26079	0.654423	0.000711195	NA	NA	NA	NA	NA	NA
chr12	24796751	24797250	2.66667	6.46667	0.94733	0.932232	5.0313e-05	NA	NA	NA	NA	NA	NA
chr12	25218001	25218500	0.4	1.76667	0.533647	0.82684	0.000510727	NA	NA	NA	NA	NA	NA
chr12	25267251	25267750	0.0333333	0.7	0.381099	0.801463	0.000562004	NA	NA	NA	KRAS:3845	NA	NA
chr12	25286251	25286750	0.0666667	0.566667	0.612037	0.923659	0.000447238	NA	NA	NA	KRAS:3845	NA	NA
chr12	25429001	25429500	2.1	13.5	0.262531	0.486905	0.000121346	NA	NA	NA	NA	NA	NA
chr12	25429251	25429750	0.666667	9	0.26973	0.881891	8.48398e-05	NA	NA	NA	NA	NA	NA
chr12	25576751	25577250	0.0666667	0.4	0.612037	1	0.000562004	NA	NA	NA	FLJ36004:160492	NA	NA
chr12	25756751	25757250	0.0333333	0.933333	0.381099	0.937011	4.4346e-05	NA	NA	NA	NA	NA	NA
chr12	26191001	26191500	1.53333	3.3	0.761937	0.897958	0.000812361	NA	NA	NA	NA	NA	NA
chr12	26620751	26621250	2.5	6	0.857349	0.805333	0.000511316	NA	NA	NA	ITPR2:3709	NA	NA
chr12	26757751	26758250	0.233333	1.06667	0.725793	0.984559	0.000364348	NA	NA	NA	ITPR2:3709	NA	NA
chr12	27197751	27198250	0.766667	2.96667	0.573224	0.791942	0.000650969	NA	NA	NA	NA	NA	NA
chr12	27810251	27810750	2.33333	5.3	0.915014	0.758149	0.000559123	NA	NA	NA	NA	NA	NA
chr12	28229251	28229750	1.23333	2.5	0.700975	1	0.000458435	NA	NA	NA	NA	NA	NA
chr12	28286751	28287250	2.03333	5.63333	0.150605	0.537473	0.000799348	NA	NA	NA	NA	NA	NA
chr12	28293251	28293750	0.0333333	1.53333	0.381099	0.501762	0.000909827	NA	NA	NA	NA	NA	NA
chr12	28365001	28365500	0.633333	2	0.652048	0.880593	0.000510727	NA	NA	NA	CCDC91:55297	NA	NA
chr12	28990001	28990500	0.0666667	0.933333	0.124801	0.847346	0.000777907	NA	NA	NA	NA	NA	NA
chr12	29194001	29194500	0.966667	4.5	0.461083	0.989064	0.00030459	NA	NA	NA	NA	NA	NA
chr12	29194251	29194750	5.4	21.1	0.0907885	0.982328	0.000394212	NA	NA	NA	NA	NA	NA
chr12	29450001	29450500	0.2	1.5	0.808477	0.876031	0.00035461	NA	NA	NA	NA	NA	NA
chr12	30686751	30687250	0.833333	2.53333	0.157791	0.954515	0.000995445	NA	NA	NA	IPO8:10526	NA	NA
chr12	30925251	30925750	0.0333333	0.666667	0.381099	0.873122	0.000177551	NA	NA	NA	NA	NA	NA
chr12	31892001	31892500	0.0666667	1.36667	0.612037	0.59494	0.000478584	NA	NA	NA	NA	NA	NA
chr12	32268751	32269250	3	7.93333	0.4601	0.63649	0.000508424	NA	NA	NA	BICD1:636	NA	NA
chr12	32366251	32366750	2.86667	5.86667	0.196737	0.962126	0.000909827	NA	NA	NA	BICD1:636	NA	NA
chr12	33714251	33714750	0.533333	1.23333	0.924301	0.725793	0.000716276	NA	NA	NA	NA	NA	NA
chr12	36982501	36983000	0.0666667	1.36667	0.124801	0.755384	0.000160323	NA	NA	NA	NA	NA	NA
chr12	37327001	37327500	0.466667	1	0.954744	1	8.92165e-05	NA	NA	NA	NA	NA	NA
chr12	37995501	37996000	0.0333333	1.13333	0.381099	0.570689	0.000308532	NA	NA	NA	KIF21A:55605	NA	NA
chr12	38340001	38340500	0.233333	1.1	0.292843	1	0.000601246	NA	NA	NA	C12orf40:283461	NA	NA
chr12	39180501	39181000	0.0666667	1.53333	0.124801	0.912538	9.96897e-05	NA	NA	NA	NA	NA	NA
chr12	39266251	39266750	0.0333333	0.7	0.381099	0.646927	0.000562004	NA	NA	NA	NA	NA	NA
chr12	39473001	39473500	0.233333	1.2	0.292843	0.903821	0.000785043	NA	NA	NA	CNTN1:1272	NA	NA
chr12	40239001	40239500	0.533333	2.26667	0.267638	0.85957	0.000410543	NA	NA	NA	PDZRN4:29951	NA	NA
chr12	40997751	40998250	0.0333333	0.533333	0.381099	0.935197	0.000447238	NA	NA	ZCRB1:85437	ZCRB1:85437	NA	NA
chr12	41313501	41314000	0.533333	1.43333	0.885966	0.856457	0.000269795	NA	NA	NA	NA	NA	NA
chr12	41325251	41325750	0.0666667	0.7	0.612037	0.646927	0.000685233	NA	NA	NA	NA	NA	NA
chr12	42392501	42393000	1.03333	4.13333	0.572606	0.900287	0.000555856	NA	NA	NA	NA	NA	NA
chr12	44378001	44378500	0.266667	1.1	0.89146	0.938586	0.000235616	NA	NA	NA	NA	NA	NA
chr12	44434501	44435000	0.1	1.23333	0.555966	0.742213	0.000424225	NA	NA	NA	ARID2:196528	NA	NA
chr12	46680251	46680750	0.333333	2.1	0.0744952	0.93566	0.000679948	NA	NA	NA	COL2A1:1280	NA	NA
chr12	46856251	46856750	0.0666667	0.9	0.124801	0.555966	0.000699578	NA	NA	NA	NA	NA	NA
chr12	47146751	47147250	0.466667	1.7	0.857026	0.919568	0.000151663	NA	NA	NA	NA	NA	NA
chr12	48047501	48048000	1.5	8.76667	0.38156	0.953312	0.000334712	NA	SPATS2:65244	NA	SPATS2:65244	NA	NA
chr12	49316501	49317000	0.166667	0.8	0.804329	0.808477	0.000685233	NA	NA	NA	DIP2B:57609	NA	NA
chr12	50232501	50233000	0.666667	2.6	0.873122	0.707739	0.00039358	NA	NA	NA	NA	NA	NA
chr12	50393751	50394250	0.0333333	0.733333	0.381099	0.937011	0.000119761	NA	NA	NA	SCN8A:6334	NA	NA
chr12	51354251	51354750	0.466667	2.06667	0.143822	0.885135	0.000709818	NA	NA	NA	NA	NA	KRT1:3848
chr12	52357251	52357750	3.5	13.2	0.641601	0.986446	8.7212e-05	ATP5G2:517	NA	NA	NA	NA	NA
chr12	52804251	52804750	0.0666667	0.7	0.124801	1	0.000685233	NA	NA	NA	NA	NA	NA
chr12	52884001	52884500	1.26667	3.53333	0.97344	0.989654	7.91486e-05	NA	NA	NA	NA	NA	NA
chr12	53269001	53269500	5.53333	20.1667	0.888636	0.594407	0.000437613	PPP1R1A:5502	NA	NA	NA	NA	NA
chr12	53843001	53843500	0.0333333	0.666667	0.381099	0.931238	0.000177551	NA	NA	NA	NA	NA	NA
chr12	54158751	54159250	0.166667	0.866667	0.863518	0.935197	0.000119761	NA	NA	NA	NA	NA	NA
chr12	55035251	55035750	0.266667	1.83333	0.115561	0.973977	0.000231146	NA	NA	STAT2:6773	STAT2:6773	NA	NA
chr12	55155001	55155500	0.1	1.06667	0.353817	0.795472	0.00039358	NA	NA	GLS2:27165	GLS2:27165	NA	NA
chr12	55167501	55168000	1.26667	4.13333	0.898602	0.92751	0.00085615	NA	NA	GLS2:27165	GLS2:27165	NA	NA
chr12	55399751	55400250	0.2	1.46667	0.562955	0.779762	0.000685233	NA	NA	NA	NACA:4666	NA	NA
chr12	55990251	55990750	0.366667	1.86667	0.555966	0.971774	9.12281e-05	NA	NA	NA	NA	NA	NA
chr12	56230751	56231250	4.4	8.86667	0.946134	0.982239	0.000104521	NA	NA	NA	KIF5A:3798	NA	NA
chr12	56310501	56311000	1.16667	10.8333	0.416556	0.658647	0.000254623	NA	NA	NA	NA	NA	NA
chr12	56413501	56414000	1	2.06667	0.971048	0.99522	8.92165e-05	NA	NA	NA	CENTG1:116986	NA	NA
chr12	56521501	56522000	0.0333333	0.633333	0.381099	0.92098	0.000219511	NA	NA	NA	CTDSP2:10106	NA	NA
chr12	56732751	56733250	0.366667	1.93333	0.92098	0.848576	0.000769794	NA	NA	NA	NA	NA	NA
chr12	56746251	56746750	0.0333333	0.633333	0.381099	0.878263	0.000219511	NA	NA	NA	NA	NA	NA
chr12	56815251	56815750	0.0333333	0.733333	0.381099	0.795472	0.000716276	NA	NA	NA	NA	NA	NA
chr12	56941001	56941500	1.16667	3.8	0.927792	0.921876	0.000272201	NA	NA	NA	NA	NA	NA
chr12	57434501	57435000	0.0666667	1.23333	0.124801	0.967609	9.72956e-05	NA	NA	NA	NA	NA	NA
chr12	57556251	57556750	1.13333	2.53333	0.897627	0.98589	0.000119761	NA	NA	LRIG3:121227	LRIG3:121227	NA	NA
chr12	57697501	57698000	0.6	1.53333	0.868174	0.79347	0.000898386	NA	NA	NA	NA	NA	NA
chr12	58689501	58690000	1.23333	2.86667	0.888189	0.952231	0.000394173	NA	NA	NA	NA	NA	NA
chr12	58919751	58920250	0.133333	1.36667	0.3394	0.77513	0.000367466	NA	NA	NA	NA	NA	NA
chr12	59156251	59156750	0.4	1.86667	0.743256	0.968734	7.65843e-05	NA	NA	NA	NA	NA	NA
chr12	59298001	59298500	0.133333	1.26667	0.3394	0.965761	0.000109083	NA	NA	NA	NA	NA	NA
chr12	59331251	59331750	0.0333333	0.8	0.381099	0.776978	0.000326421	NA	NA	NA	NA	NA	NA
chr12	59426001	59426500	0.0666667	0.933333	0.124801	0.869447	0.000777907	NA	NA	NA	NA	NA	NA
chr12	59632251	59632750	0.133333	1.4	0.142012	0.858026	0.000685233	NA	NA	NA	NA	NA	NA
chr12	60873001	60873500	0.0333333	0.466667	0.381099	0.885966	0.000777907	FAM19A2:338811	NA	NA	NA	NA	NA
chr12	60923001	60923500	0.0333333	0.566667	0.381099	0.908074	0.000347891	NA	NA	NA	NA	NA	NA
chr12	60997751	60998250	0.0666667	0.766667	0.124801	0.949402	0.000716276	NA	NA	NA	USP15:9958	NA	NA
chr12	61037751	61038250	0.1	1.36667	0.15822	0.686246	0.000685233	NA	NA	NA	USP15:9958	NA	NA
chr12	62229501	62230000	0.0333333	1.1	0.381099	0.717499	0.000536776	NA	NA	NA	NA	NA	NA
chr12	62711001	62711500	1.66667	4.7	0.333205	0.823946	0.000340639	NA	NA	NA	SRGAP1:57522	NA	NA
chr12	63324251	63324750	0.833333	2.66667	0.673393	0.456944	0.000872459	NA	NA	NA	RASSF3:283349	NA	NA
chr12	63368501	63369000	4.4	13.0667	0.100251	0.764394	0.000232808	NA	NA	NA	RASSF3:283349	NA	NA
chr12	63394751	63395250	0.5	1.6	0.835934	1	0.000388171	NA	NA	NA	NA	GNS:2799	NA
chr12	64880251	64880750	0.0666667	1.13333	0.124801	0.720671	0.000645443	NA	NA	NA	IRAK3:11213	NA	NA
chr12	64983751	64984250	0.0666667	0.4	0.612037	1	0.000562004	NA	NA	NA	HELB:92797	NA	NA
chr12	65374501	65375000	0.0333333	0.633333	0.381099	0.92098	0.000219511	NA	NA	NA	NA	NA	NA
chr12	65463751	65464250	0.333333	1.66667	0.0950102	0.895246	0.000864211	NA	NA	NA	NA	NA	NA
chr12	66088251	66088750	0.4	2.23333	0.683652	0.9129	6.41489e-05	NA	NA	NA	NA	NA	NA
chr12	66413001	66413500	0.366667	2.46667	0.166385	0.956969	0.000147366	NA	NA	NA	NA	NA	NA
chr12	66413751	66414250	0.0333333	0.866667	0.381099	0.505374	0.000904464	NA	NA	NA	NA	NA	NA
chr12	66639251	66639750	0.2	3.1	0.164858	0.553771	0.000231428	NA	NA	NA	NA	NA	NA
chr12	66680251	66680750	0.866667	2.36667	0.844718	0.667666	0.000718733	NA	NA	NA	NA	NA	NA
chr12	67694751	67695250	0.0333333	1.06667	0.381099	0.932778	0.000156938	NA	NA	NA	NA	NA	NA
chr12	67747251	67747750	1.3	3.93333	0.610666	0.964547	3.87701e-05	NA	NA	NA	NA	NA	NA
chr12	70496251	70496750	0.866667	1.9	0.992234	0.917773	0.000606962	NA	NA	NA	NA	NA	NA
chr12	70895251	70895750	0.633333	2.26667	0.964547	0.877829	0.000394173	NA	NA	NA	NA	NA	NA
chr12	70984501	70985000	0.0333333	0.6	0.381099	1	7.02107e-05	NA	NA	NA	TRHDE:29953	NA	NA
chr12	71286751	71287250	0.0333333	0.666667	0.381099	0.873122	0.000177551	NA	NA	NA	TRHDE:29953	NA	NA
chr12	71313251	71313750	0.0333333	0.6	0.381099	1	7.02107e-05	NA	NA	NA	TRHDE:29953	NA	NA
chr12	71514001	71514500	0.466667	2.13333	0.41842	0.315527	0.000606305	NA	NA	NA	NA	NA	NA
chr12	71543501	71544000	0.933333	2.56667	0.89645	0.926732	0.000655532	NA	NA	NA	NA	NA	NA
chr12	71573751	71574250	0.3	1.93333	0.84648	0.891735	0.000474393	NA	NA	NA	NA	NA	NA
chr12	72532751	72533250	0.1	0.7	0.353817	1	0.000484128	NA	NA	NA	NA	NA	NA
chr12	73425501	73426000	0.766667	1.73333	0.907839	0.994241	0.000203929	NA	NA	NA	NA	NA	NA
chr12	73738251	73738750	0.0333333	0.4	0.381099	1	0.000388171	NA	NA	NA	KCNC2:3747	NA	NA
chr12	73792251	73792750	0.166667	1.16667	0.804329	0.703758	0.000447238	NA	NA	NA	KCNC2:3747	NA	NA
chr12	73885001	73885500	0.0333333	0.766667	0.381099	0.677112	0.000598504	NA	NA	NA	KCNC2:3747	NA	NA
chr12	74541001	74541500	2.86667	6.03333	0.941774	0.766002	0.000866972	NA	NA	NA	NA	NA	NA
chr12	75446001	75446500	2.23333	5.76667	0.133687	0.791017	0.000568216	NA	NA	NA	OSBPL8:114882	NA	NA
chr12	75460751	75461250	1	3.46667	0.187362	0.630621	0.000628087	NA	NA	NA	OSBPL8:114882	NA	NA
chr12	75534751	75535250	0.866667	3.33333	0.062827	0.867221	0.000714361	NA	NA	NA	NA	NA	NA
chr12	75958001	75958500	0.0333333	0.533333	0.381099	0.885966	0.000447238	NA	NA	NA	E2F7:144455	NA	NA
chr12	76452251	76452750	0.0333333	0.6	0.381099	1	7.02107e-05	NA	NA	NA	NA	NA	NA
chr12	76817001	76817500	0.233333	1.06667	0.844718	0.699563	0.000904464	NA	NA	NA	NAV3:89795	NA	NA
chr12	78569751	78570250	0.733333	2.63333	0.678333	0.956222	0.00064897	NA	NA	NA	PAWR:5074	NA	NA
chr12	78904251	78904750	0.633333	1.96667	0.77513	0.652048	0.000433759	NA	NA	NA	NA	NA	NA
chr12	79212751	79213250	1.16667	3.1	0.98068	0.747819	0.000675539	NA	NA	NA	C12orf64:283310	NA	NA
chr12	79282501	79283000	0.0666667	0.933333	0.124801	0.7694	0.000777907	NA	NA	NA	C12orf64:283310	NA	NA
chr12	79328001	79328500	0.733333	1.83333	0.965761	0.846976	0.000308532	NA	NA	NA	NA	NA	NA
chr12	79852001	79852500	0.0333333	0.7	0.381099	0.919568	0.000562004	NA	NA	NA	LIN7A:8825	NA	NA
chr12	79941751	79942250	0.0333333	0.8	0.381099	0.832205	0.000326421	NA	NA	NA	NA	NA	NA
chr12	79998251	79998750	0.0666667	2	0.124801	0.379636	0.000479669	NA	NA	NA	FLJ21963:79611	NA	NA
chr12	80100751	80101250	0.2	1.3	0.164858	0.928128	0.000677968	NA	NA	NA	FLJ21963:79611	NA	NA
chr12	80580501	80581000	0.0666667	0.7	0.612037	0.862127	0.000685233	NA	NA	NA	PPFIA2:8499	NA	NA
chr12	80611751	80612250	0.0333333	0.766667	0.381099	0.607896	0.000598504	NA	NA	NA	PPFIA2:8499	NA	NA
chr12	80993751	80994250	0.133333	2.46667	0.3394	0.946389	1.58207e-05	NA	NA	NA	NA	NA	NA
chr12	81308751	81309250	0.866667	2.5	0.505374	0.614365	0.000756225	NA	NA	NA	C12orf26:84190	NA	NA
chr12	81737251	81737750	3.46667	7.63333	0.590899	0.861734	0.000283912	NA	NA	NA	TMTC2:160335	NA	NA
chr12	82084001	82084500	0.2	1.63333	0.562955	0.725953	0.000424492	NA	NA	NA	NA	NA	NA
chr12	82178501	82179000	0.466667	1.96667	0.943352	0.737956	9.12281e-05	NA	NA	NA	NA	NA	NA
chr12	83367251	83367750	0.0666667	1.1	0.124801	0.887391	0.000303459	NA	NA	NA	NA	NA	NA
chr12	84024751	84025250	0.0333333	0.566667	0.381099	0.884504	0.000347891	NA	NA	NA	LRRIQ1:84125	NA	NA
chr12	84492751	84493250	0.0333333	1.3	0.381099	0.74879	0.000274934	NA	NA	NA	NA	NA	NA
chr12	85092751	85093250	0.0666667	0.566667	0.612037	0.884504	0.000447238	NA	NA	NA	MGAT4C:25834	NA	NA
chr12	85447751	85448250	0.1	0.6	0.353817	1	0.000978089	NA	NA	NA	MGAT4C:25834	NA	NA
chr12	85917251	85917750	0.0333333	0.633333	0.381099	0.964547	0.000219511	NA	NA	NA	NA	NA	NA
chr12	86182501	86183000	0.0666667	1.6	0.124801	0.481954	0.000326421	NA	NA	NA	NA	NA	NA
chr12	86499251	86499750	0.0333333	0.533333	0.381099	0.885966	0.000447238	NA	NA	NA	NA	NA	NA
chr12	86871501	86872000	1.43333	4.9	0.310535	0.970143	0.000183875	NA	NA	NA	NA	NA	NA
chr12	86931251	86931750	0.466667	1.43333	0.790738	0.944658	0.000510138	NA	NA	NA	C12orf50:160419	NA	NA
chr12	86972751	86973250	0.7	4.4	0.182945	0.314903	0.000367466	NA	NA	NA	CEP290:80184	NA	NA
chr12	87056251	87056750	2.6	6.3	0.369467	0.988914	0.000346077	NA	NA	NA	CEP290:80184	NA	NA
chr12	87150251	87150750	1.7	6.86667	0.204917	0.686502	0.000473818	NA	NA	NA	NA	NA	NA
chr12	87263001	87263500	0.5	3.2	0.100461	0.530342	0.000904861	NA	NA	NA	NA	NA	NA
chr12	87387001	87387500	0.4	1.66667	0.916845	0.932817	0.000685233	NA	NA	NA	NA	NA	NA
chr12	87405751	87406250	0.266667	1.53333	0.735775	0.971774	7.03068e-05	NA	NA	NA	NA	NA	NA
chr12	87428001	87428500	0.0333333	0.566667	0.381099	0.923659	0.000347891	NA	NA	NA	KITLG:4254	NA	NA
chr12	87524751	87525250	2.26667	4.63333	0.597736	0.806087	0.000837732	NA	NA	NA	NA	NA	NA
chr12	87786751	87787250	0.266667	1.06667	0.627781	0.965761	0.000427093	NA	NA	NA	NA	NA	NA
chr12	87865001	87865500	0.0666667	1.1	0.612037	0.849886	0.000101127	NA	NA	NA	NA	NA	NA
chr12	87994001	87994500	0.133333	1.3	0.3394	0.84648	0.000188673	NA	NA	NA	NA	NA	NA
chr12	88272751	88273250	19.5	46.0333	0.776931	0.714163	0.000293484	NA	NA	NA	NA	NA	NA
chr12	88603751	88604250	0.0666667	1.23333	0.124801	0.82684	0.000456145	NA	NA	NA	NA	NA	NA
chr12	89200001	89200500	0.166667	1.23333	0.530283	0.98262	0.000347891	NA	NA	NA	NA	NA	NA
chr12	89390501	89391000	0.566667	1.8	0.884504	0.617427	0.000508424	NA	NA	NA	NA	NA	NA
chr12	89425001	89425500	0.0333333	0.566667	0.381099	0.884504	0.000347891	NA	NA	NA	NA	NA	NA
chr12	90106001	90106500	0.633333	2.13333	0.878263	0.429522	0.000909827	NA	NA	NA	NA	NA	NA
chr12	90465501	90466000	0.466667	2.16667	0.27357	0.810202	0.000337279	NA	NA	NA	NA	NA	NA
chr12	92303501	92304000	0.333333	1.46667	0.918843	0.762486	0.000274562	NA	NA	NA	NUDT4:11163	NA	NA
chr12	92950751	92951250	0.1	1.13333	0.353817	0.812454	0.000303459	NA	NA	NA	NA	NA	NA
chr12	93098251	93098750	0.3	1.46667	0.82684	0.910552	0.000378971	NA	NA	NA	PLXNC1:10154	NA	NA
chr12	93710751	93711250	1.8	4	0.906484	0.576317	0.000943535	NA	NA	NA	NA	NA	NA
chr12	94034251	94034750	1.86667	4.5	0.937011	0.833532	0.000644662	NA	NA	NA	FGD6:55785	NA	NA
chr12	94123751	94124250	0.6	2.2	0.813743	0.722298	0.000608185	NA	NA	NA	FGD6:55785	NA	NA
chr12	94227501	94228000	0.0333333	0.466667	0.381099	0.924301	0.000777907	NA	NA	NA	NA	NA	NA
chr12	94661501	94662000	0.866667	2.3	0.701729	0.963294	0.000424492	NA	NA	NA	NTN4:59277	NA	NA
chr12	94870751	94871250	0.0333333	0.9	0.381099	0.864882	0.00020204	NA	NA	NA	AMDHD1:144193	NA	NA
chr12	94952251	94952750	0.6	4.33333	0.0939253	0.646277	0.000499214	NA	NA	NA	LTA4H:4048	NA	NA
chr12	95012001	95012500	0.866667	5.06667	0.0889054	0.767052	0.000404416	NA	NA	NA	NA	NA	NA
chr12	95667751	95668250	0.0666667	1	0.381099	1	0.000151011	NA	NA	NA	C12orf63:374467	NA	NA
chr12	96302501	96303000	0.0333333	0.666667	0.381099	0.94035	0.000177551	NA	NA	NA	NA	NA	NA
chr12	97026751	97027250	0.433333	2.2	0.884504	0.932611	1.20519e-05	NA	NA	NA	NA	NA	NA
chr12	97180501	97181000	0.666667	2.53333	0.241143	0.825163	0.000694854	NA	NA	NA	NA	NA	NA
chr12	97514501	97515000	5.46667	12.6	0.982805	0.752551	0.00080025	NA	NA	NA	SLC25A3:5250	NA	NA
chr12	98613751	98614250	0.3	1.83333	0.646927	0.879484	6.42389e-05	NA	NA	NA	ANKS1B:56899	NA	NA
chr12	98625751	98626250	0.0666667	0.933333	0.612037	0.790738	5.14992e-05	NA	NA	NA	ANKS1B:56899	NA	NA
chr12	99625751	99626250	0.466667	2.06667	0.954744	0.94508	2.78528e-05	NA	NA	NA	NA	NA	NA
chr12	99913751	99914250	0.533333	1.76667	0.908074	0.959172	0.000367466	NA	NA	NA	TMEM16D:121601	NA	NA
chr12	100411001	100411500	2.2	4.6	0.985488	0.978626	3.166e-05	NA	NA	NA	NA	NA	NA
chr12	101384751	101385250	0.133333	1.76667	0.3394	0.82684	0.000122181	NA	NA	NA	IGF1:3479	NA	NA
chr12	102388251	102388750	0.2	0.533333	1	0.885966	0.000562004	NA	NA	NA	C12orf42:374470	NA	NA
chr12	102873501	102874000	0.2	1.76667	0.276184	0.853394	0.000887646	NA	NA	NA	NA	NA	NA
chr12	102878251	102878750	1.8	3.63333	0.967879	0.942771	0.000162099	NA	NA	NA	NA	NA	NA
chr12	103685251	103685750	0.533333	2.16667	0.205921	0.768558	0.000655532	NA	NA	NA	NA	NA	NA
chr12	103754251	103754750	0.0333333	0.466667	0.381099	0.909003	0.000777907	NA	NA	NA	SLC41A2:84102	NA	NA
chr12	103762501	103763000	0.0666667	1.3	0.124801	0.919568	0.000151663	NA	NA	SLC41A2:84102	SLC41A2:84102	NA	NA
chr12	103798751	103799250	1.7	4.3	0.894428	0.501744	0.000547077	NA	NA	NA	SLC41A2:84102	NA	NA
chr12	103933751	103934250	0.0333333	1.03333	0.381099	0.953577	2.91957e-05	NA	NA	NA	NA	NA	NA
chr12	103964751	103965250	0.133333	1.13333	0.3394	0.94113	0.000447238	NA	NA	ALDH1L2:160428	ALDH1L2:160428	NA	NA
chr12	104504251	104504750	0.1	0.9	0.353817	0.77513	0.000608185	NA	NA	NA	NA	NA	NA
chr12	104572251	104572750	0.3	1.66667	0.646927	0.543301	0.000943818	NA	NA	NA	NA	NA	NA
chr12	104757751	104758250	0.566667	1.56667	0.659461	0.954515	0.000447238	NA	NA	NA	NA	NA	NA
chr12	105503001	105503500	0.0333333	1.1	0.381099	0.641155	0.000890322	NA	NA	NA	NA	NA	NA
chr12	105855751	105856250	1.66667	3.53333	0.689704	0.879886	0.000390584	NA	NA	NA	NA	NA	NA
chr12	105882501	105883000	0.466667	2.8	0.26354	0.988365	0.000117413	NA	NA	NA	C12orf23:90488	NA	NA
chr12	105883501	105884000	2.2	4.66667	0.908386	0.832285	0.000759419	NA	NA	NA	C12orf23:90488	NA	NA
chr12	106617501	106618000	0.0666667	1.06667	0.124801	0.808477	0.000827691	NA	NA	NA	PWP1:11137	NA	NA
chr12	106967751	106968250	0.433333	1.13333	0.607896	0.943352	0.000716276	NA	NA	NA	NA	NA	NA
chr12	107353501	107354000	0.366667	1.36667	0.555966	0.975926	0.000447238	NA	NA	NA	NA	NA	NA
chr12	107585251	107585750	0.0333333	0.6	0.381099	1	7.02107e-05	NA	NA	NA	CORO1C:23603	NA	NA
chr12	107744501	107745000	4.56667	20.5667	0.187547	0.753037	0.000839594	NA	NA	NA	SSH1:54434	NA	NA
chr12	110613001	110613500	2.13333	5.46667	0.478437	0.9093	0.000419421	NA	NA	NA	ACAD10:80724	NA	NA
chr12	110849751	110850250	0.1	1.06667	0.555966	0.909003	0.00039358	NA	NA	NA	NA	NA	NA
chr12	111068501	111069000	1.23333	2.66667	0.824951	0.949845	0.00085615	NA	NA	NA	TRAFD1:10906	NA	NA
chr12	111102251	111102750	1.23333	4.03333	0.864106	0.726503	0.000616208	NA	NA	NA	NA	NA	NA
chr12	111560001	111560500	0.333333	1.93333	0.546657	0.819418	0.000212839	NA	NA	NA	NA	NA	NA
chr12	112078001	112078500	3.73333	9.13333	0.70513	0.660655	0.000823925	NA	NA	NA	NA	NA	DDX54:79039
chr12	112224501	112225000	3.66667	16.9	0.651777	0.872197	5.95979e-05	NA	NA	NA	SLC24A6:80024	NA	NA
chr12	113363251	113363750	0.0666667	1.06667	0.124801	0.725497	0.000827691	NA	NA	NA	NA	NA	NA
chr12	113447501	113448000	0.633333	2.2	0.522311	0.951376	0.000887646	NA	NA	NA	NA	NA	NA
chr12	113772251	113772750	0.7	2.26667	0.767425	0.892934	0.000119334	NA	NA	NA	NA	NA	NA
chr12	114010251	114010750	0.233333	1.9	0.501611	0.948039	9.34927e-05	NA	NA	NA	NA	NA	NA
chr12	114281001	114281500	0.0333333	0.633333	0.381099	0.92098	0.000219511	NA	NA	NA	NA	NA	NA
chr12	114976251	114976750	7.03333	14.7	0.76925	0.929546	0.000365691	NA	NA	NA	THRAP2:23389	NA	NA
chr12	115108501	115109000	0.0333333	1	0.381099	0.859986	0.000131532	NA	NA	NA	THRAP2:23389	NA	NA
chr12	115282751	115283250	4.03333	10.9667	0.214827	0.956405	0.000831358	NA	NA	NA	NA	NA	NA
chr12	115493001	115493500	0.6	1.6	0.936418	0.983972	0.000255217	NA	NA	NA	KRTHB5:3891	NA	NA
chr12	115802501	115803000	2.06667	4.76667	0.368823	0.969462	0.000413305	NA	NA	NA	HRK:8739	NA	NA
chr12	115815251	115815750	1.8	4.76667	0.502871	0.980461	0.000830779	NA	NA	NA	NA	NA	NA
chr12	115847001	115847500	0.1	1.13333	0.15822	0.978513	0.000606962	NA	NA	NA	FBXW8:26259	NA	NA
chr12	116938501	116939000	0.4	2.66667	0.580597	0.893372	0.00070509	RFC5:5985	RFC5:5985	NA	NA	NA	NA
chr12	118167751	118168250	0.233333	2.13333	0.0927591	0.899101	0.000218321	NA	NA	NA	NA	NA	NA
chr12	119011251	119011750	26.3333	54.8	0.656019	0.861738	0.00028908	NA	NA	NA	CCDC64:92558	NA	NA
chr12	119115751	119116250	0.633333	2.16667	0.978253	0.75305	0.000836186	NA	NA	NA	GCN1L1:10985	NA	NA
chr12	121946001	121946500	3.83333	19.0333	0.80128	0.999157	2.7077e-06	NA	NA	VPS37B:79720	VPS37B:79720	NA	NA
chr12	122792751	122793250	3.43333	10.9	0.865676	0.914695	0.000335881	NA	NA	NA	ATP6V0A2:23545	NA	NA
chr12	122947751	122948250	1.43333	4.46667	0.761593	0.488511	0.000210205	NA	NA	NA	NA	NA	NA
chr12	124525751	124526250	0.266667	1.6	0.437979	0.784076	0.00022492	NA	NA	NA	TMEM132B:114795	NA	NA
chr12	125589501	125590000	0.0333333	1.1	0.381099	0.415464	0.000890322	NA	NA	NA	NA	NA	NA
chr12	126172751	126173250	0.566667	2.06667	0.538986	0.579289	0.000909827	NA	NA	NA	NA	NA	NA
chr12	126332251	126332750	0.266667	0.733333	0.89146	0.926764	0.000584411	NA	NA	NA	NA	NA	NA
chr12	126399001	126399500	0.0333333	0.466667	0.381099	0.885966	0.000777907	NA	NA	NA	NA	NA	NA
chr12	126827251	126827750	0.0666667	1.06667	0.124801	0.847346	0.000447238	NA	NA	NA	NA	NA	NA
chr12	126841501	126842000	0.566667	2.83333	0.413337	0.726554	0.000182791	NA	NA	NA	NA	NA	NA
chr12	128306251	128306750	0.766667	3.4	0.571782	0.395204	0.000821883	NA	NA	NA	TMEM132D:121256	NA	NA
chr12	128655251	128655750	0.0333333	0.566667	0.381099	0.949402	0.000347891	NA	NA	NA	TMEM132D:121256	NA	NA
chr12	130130001	130130500	0.6	1.63333	0.929809	0.981776	0.000101127	NA	NA	NA	GPR133:283383	NA	NA
chr12	130760751	130761250	0.0666667	1.86667	0.124801	0.949402	4.4346e-05	SFRS8:6433	NA	NA	NA	NA	NA
chr13	18078501	18079000	2.66667	7.26667	0.574913	0.954248	0.000808924	NA	NA	NA	NA	NA	NA
chr13	18665251	18665750	1.13333	3	0.905171	0.801255	0.000451125	NA	NA	NA	NA	NA	NA
chr13	19467251	19467750	3.83333	8.56667	0.848354	0.802298	0.000688646	NA	NA	NA	ZNF198:7750	NA	NA
chr13	19633751	19634250	1.03333	6.13333	0.483335	0.983849	0.000301679	GJA3:2700	NA	NA	NA	NA	NA
chr13	19634001	19634500	9.03333	42	0.153506	0.858827	0.00051778	GJA3:2700	NA	NA	NA	NA	NA
chr13	19710501	19711000	0.466667	1.86667	0.502557	0.969268	0.000716276	NA	NA	NA	NA	NA	NA
chr13	20140751	20141250	8.03333	21.3333	0.447656	0.933397	0.000996988	NA	NA	NA	IFT88:8100	NA	NA
chr13	20444751	20445250	0.666667	1.76667	0.734671	0.912325	0.000573043	NA	NA	NA	NA	LATS2:26524	LATS2:26524
chr13	20988251	20988750	0.1	1.36667	0.555966	0.849886	0.000274934	NA	NA	NA	EFHA1:221154	NA	NA
chr13	20993751	20994250	1.93333	4.43333	0.564725	0.855439	0.000348736	NA	NA	NA	EFHA1:221154	NA	NA
chr13	21550751	21551250	0.433333	1.36667	0.934728	0.803111	0.000584411	NA	NA	NA	NA	NA	NA
chr13	21813751	21814250	0.2	1.43333	0.562955	0.787331	0.000759419	NA	NA	NA	NA	NA	NA
chr13	22991501	22992000	0.0666667	0.766667	0.124801	0.908074	0.000716276	NA	NA	NA	NA	NA	NA
chr13	23748501	23749000	0.2	1.73333	0.287354	0.685186	0.000963969	NA	NA	NA	SPATA13:221178	NA	NA
chr13	24451751	24452250	0.0333333	0.766667	0.381099	0.954515	9.96897e-05	NA	NA	NA	NA	NA	NA
chr13	24507751	24508250	0.0666667	1.33333	0.612037	0.862026	0.000177551	NA	NA	NA	NA	NA	NA
chr13	24596751	24597250	0.966667	2.43333	0.757952	0.794758	0.000598504	NA	NA	NA	NA	NA	NA
chr13	24789001	24789500	0.0666667	1.56667	0.124801	0.527413	0.000718733	NA	NA	NA	NUPL1:9818	NA	NA
chr13	24805251	24805750	0.3	1.93333	0.258948	0.685186	0.000756225	NA	NA	NA	NUPL1:9818	NA	NA
chr13	25743751	25744250	2.1	4.3	0.887391	0.87126	0.000453542	NA	NA	NA	CDK8:1024	NA	NA
chr13	26289751	26290250	0.166667	0.633333	0.863518	0.967136	0.000584411	NA	NA	NA	NA	NA	NA
chr13	26460251	26460750	0.1	0.933333	0.353817	0.833239	0.000699578	NA	NA	NA	NA	NA	NA
chr13	26920251	26920750	0.866667	2.96667	0.812454	0.949157	4.52473e-05	NA	NA	NA	MTIF3:219402	NA	NA
chr13	27117501	27118000	2.06667	6.4	0.547629	0.943535	5.56581e-05	NA	NA	NA	MGC9850:51082	NA	NA
chr13	27580251	27580750	0.0666667	0.8	0.612037	0.668302	0.000388171	NA	NA	NA	NA	NA	NA
chr13	27613751	27614250	4.06667	10.9	0.46562	0.946227	0.000595462	NA	NA	NA	NA	NA	NA
chr13	28060001	28060500	0.933333	2.1	0.912538	0.836016	0.000630447	NA	NA	NA	NA	NA	NA
chr13	28586251	28586750	0.333333	1.7	0.375422	0.798137	0.000712011	NA	NA	NA	NA	NA	NA
chr13	29396251	29396750	0.0666667	1.23333	0.124801	0.869717	0.000456145	NA	NA	NA	NA	NA	NA
chr13	29450751	29451250	0.0666667	1.36667	0.124801	0.874448	0.000160323	NA	NA	NA	NA	NA	NA
chr13	29592751	29593250	2.16667	6.83333	0.978292	0.963657	9.72956e-05	NA	NA	NA	NA	NA	NA
chr13	29593001	29593500	4.03333	15.0333	0.830202	0.787527	0.000169932	NA	NA	NA	NA	NA	NA
chr13	29746501	29747000	0.3	1.3	0.719438	0.869657	0.000978089	NA	NA	NA	KATNAL1:84056	NA	NA
chr13	29826751	29827250	2.53333	14.7667	0.0578202	0.939588	1.30997e-05	NA	NA	NA	NA	NA	NA
chr13	30149001	30149500	0.1	1.06667	0.353817	0.859257	0.00039358	NA	NA	NA	NA	NA	NA
chr13	30464751	30465250	0.933333	2.66667	0.325242	0.710497	0.000777907	NA	NA	NA	NA	NA	NA
chr13	31298751	31299250	0.7	1.96667	0.646927	0.861584	0.000685233	NA	NA	NA	NA	NA	NA
chr13	31663751	31664250	0.4	1.73333	0.784076	0.946706	0.000111569	NA	NA	NA	FRY:10129	NA	NA
chr13	31882001	31882500	9.9	21	0.591709	0.983872	5.49508e-05	NA	NA	NA	CG018:90634	NA	NA
chr13	31904751	31905250	0.0333333	0.766667	0.381099	0.884504	9.96897e-05	NA	NA	NA	NA	NA	NA
chr13	32947251	32947750	0.1	1.03333	0.353817	0.86505	0.000451125	NA	NA	NA	NA	NA	NA
chr13	32986751	32987250	0.8	2.4	0.887858	0.820331	0.00015726	NA	NA	NA	NA	NA	NA
chr13	33078501	33079000	4.36667	9.76667	0.934969	0.950379	0.000457423	NA	NA	NA	NA	NA	NA
chr13	33428251	33428750	0.0666667	1.13333	0.124801	0.876597	0.000347891	NA	NA	NA	RFC3:5983	NA	NA
chr13	33448751	33449250	0.9	1.96667	0.77513	0.814653	0.000536776	NA	NA	NA	NA	NA	NA
chr13	33539001	33539500	0.4	2.5	0.0529045	0.667727	0.000811042	NA	NA	NA	NA	NA	NA
chr13	33843001	33843500	0.166667	1.33333	0.201175	0.832797	0.000727361	NA	NA	NA	NA	NA	NA
chr13	34103001	34103500	0.4	1.63333	0.784076	0.768947	0.000759419	NA	NA	NA	NA	NA	NA
chr13	34350251	34350750	1.16667	3.73333	0.557114	0.963115	0.000314707	NA	NA	NA	NA	NA	NA
chr13	34486251	34486750	0.0333333	0.566667	0.381099	0.908074	0.000347891	NA	NA	NA	NBEA:26960	NA	NA
chr13	35379751	35380250	0.1	1.43333	0.15822	0.977378	0.00022492	NA	NA	NA	DCAMKL1:9201	NA	NA
chr13	35554001	35554500	0.833333	3.2	0.332382	0.881983	0.000178452	NA	NA	NA	DCAMKL1:9201	NA	NA
chr13	35554251	35554750	0.8	2.46667	0.308926	0.939664	0.000699578	NA	NA	NA	DCAMKL1:9201	NA	NA
chr13	36079251	36079750	0.566667	1.9	0.949402	0.925347	0.00022492	NA	NA	NA	NA	NA	NA
chr13	36152751	36153250	3.86667	8.3	0.824094	0.786057	0.000901254	NA	NA	NA	NA	NA	NA
chr13	36483001	36483500	0.0333333	1.06667	0.381099	0.857026	2.56308e-05	NA	NA	NA	NA	NA	EXOSC8:11340
chr13	36956001	36956500	0.0666667	1.23333	0.124801	0.977378	9.72956e-05	NA	NA	NA	NA	NA	NA
chr13	37307251	37307750	0.133333	1.23333	0.3394	0.856457	0.000308532	NA	NA	NA	TRPC4:7223	NA	NA
chr13	38375251	38375750	0.3	1.4	0.363137	1	0.000388171	NA	NA	NA	NA	NA	NA
chr13	38848751	38849250	0.166667	1.33333	0.201175	0.801255	0.000727361	NA	NA	NA	LHFP:10186	NA	NA
chr13	39212751	39213250	3.5	7.33333	0.408209	0.925751	0.000963969	NA	NA	NA	COG6:57511	NA	NA
chr13	39702001	39702500	0.7	2	0.509085	0.970413	0.00035461	NA	NA	NA	NA	NA	NA
chr13	40059751	40060250	0.0666667	1.3	0.124801	0.74879	0.000508424	NA	NA	NA	FOXO1A:2308	NA	NA
chr13	40457001	40457500	0.133333	1.23333	0.7694	0.456712	0.000912048	NA	NA	NA	NA	NA	NA
chr13	40471751	40472250	0.7	1.73333	0.801463	0.978716	0.000101127	NA	NA	NA	NA	NA	NA
chr13	40536251	40536750	0.0666667	0.6	0.612037	1	8.92165e-05	NA	NA	NA	WBP4:11193	NA	NA
chr13	42083001	42083500	0.0333333	1.76667	0.381099	0.965097	3.26633e-06	NA	NA	NA	NA	NA	NA
chr13	42273251	42273750	0.0666667	0.733333	0.124801	0.912538	0.000864211	NA	NA	NA	NA	NA	NA
chr13	42279501	42280000	2.36667	5.73333	0.566686	0.987406	0.000720369	NA	NA	NA	NA	NA	NA
chr13	43536501	43537000	0.7	2.06667	0.0825864	0.977659	0.000943818	NA	NA	NA	NA	NA	NA
chr13	43672501	43673000	0.0333333	0.766667	0.381099	0.725793	0.000598504	NA	NA	NA	NA	NA	NA
chr13	44462001	44462500	0.333333	1.33333	0.710497	0.99073	0.000178521	NUFIP1:26747	NA	NA	KIAA1704:55425	NA	NA
chr13	45237751	45238250	0.633333	1.6	0.957917	0.956772	0.000131532	NA	NA	NA	NA	NA	NA
chr13	45437501	45438000	0.0666667	1.16667	0.124801	0.966147	0.000122704	NA	NA	ZC3H13:23091	ZC3H13:23091	NA	NA
chr13	45951251	45951750	0.533333	1.63333	0.935197	0.71261	0.000912048	NA	NA	NA	NA	NA	NA
chr13	46995001	46995500	0.533333	1.56667	0.41842	0.856457	0.00072955	NA	NA	NA	NA	NA	NA
chr13	47765501	47766000	0.0333333	1.33333	0.381099	0.910805	6.34417e-05	NA	NA	NA	NA	NA	NA
chr13	48271751	48272250	3.46667	7.4	0.927997	0.918911	0.000632386	NA	NA	NA	NA	NA	NA
chr13	48516001	48516500	0.5	1.6	0.817507	0.983779	0.000175635	NA	NA	NA	NA	NA	NA
chr13	48518251	48518750	0.0333333	0.466667	0.381099	0.885966	0.000777907	NA	NA	NA	NA	NA	NA
chr13	48596251	48596750	0.566667	2.2	0.884504	0.866438	0.000101252	NA	NA	NA	FNDC3A:22862	NA	NA
chr13	48887501	48888000	1.4	3.96667	0.556511	0.959286	0.000485872	NA	NA	NA	CAB39L:81617	NA	NA
chr13	49467751	49468250	5.33333	17.2333	0.282729	0.568319	0.000424599	NA	NA	NA	NA	NA	NA
chr13	49468001	49468500	1.63333	8.4	0.147996	0.953575	0.000515196	NA	NA	NA	NA	NA	NA
chr13	49631751	49632250	0.0333333	0.866667	0.381099	0.570689	0.000904464	NA	NA	NA	NA	NA	NA
chr13	49957251	49957750	0.0333333	0.7	0.381099	0.767425	0.000562004	NA	NA	NA	NA	NA	NA
chr13	49978001	49978500	1.16667	3.5	0.76526	0.750328	0.000630447	NA	NA	NA	NA	NA	NA
chr13	50169251	50169750	0.0333333	0.7	0.381099	0.82684	0.000562004	NA	NA	NA	NA	NA	NA
chr13	50218001	50218500	0.0333333	0.466667	0.381099	0.885966	0.000777907	NA	NA	NA	DLEU7:220107	NA	NA
chr13	50581251	50581750	1.33333	3.76667	0.772709	0.810109	0.000387463	NA	NA	NA	NA	NA	NA
chr13	50872751	50873250	0.133333	1.53333	0.3394	0.811475	0.000716276	NA	NA	NA	INTS6:26512	NA	NA
chr13	53245001	53245500	0.133333	0.833333	0.3394	0.951579	0.000716276	NA	NA	NA	NA	NA	NA
chr13	53295501	53296000	0.0333333	0.833333	0.381099	0.951579	7.06935e-05	NA	NA	NA	NA	NA	NA
chr13	53333251	53333750	0.1	0.6	0.353817	1	0.000978089	NA	NA	NA	NA	NA	NA
chr13	53530251	53530750	0.666667	1.93333	0.873122	0.892934	0.000177551	NA	NA	NA	NA	NA	NA
chr13	55157751	55158250	0.0333333	0.966667	0.381099	0.977149	3.8391e-05	NA	NA	NA	NA	NA	NA
chr13	55364501	55365000	0.166667	0.666667	0.804329	0.94733	0.000447238	NA	NA	NA	NA	NA	NA
chr13	55703251	55703750	0.0666667	1.36667	0.124801	0.915611	0.000160323	NA	NA	NA	NA	NA	NA
chr13	55728751	55729250	0.0333333	0.533333	0.381099	0.924301	0.000447238	NA	NA	NA	NA	NA	NA
chr13	55762251	55762750	0.633333	2.66667	0.92098	0.542198	0.000776701	NA	NA	NA	NA	NA	NA
chr13	57390001	57390500	0.0666667	1.06667	0.124801	0.668302	0.000827691	NA	NA	NA	NA	NA	NA
chr13	57504001	57504500	0.1	0.833333	0.353817	0.970574	0.000388171	NA	NA	NA	NA	NA	NA
chr13	57700501	57701000	0.2	1.6	0.184574	0.898013	0.000410307	NA	NA	NA	NA	NA	NA
chr13	57762501	57763000	0.233333	1.16667	0.908074	0.939851	0.000234	NA	NA	NA	NA	NA	NA
chr13	57884251	57884750	0.0333333	0.533333	0.381099	0.885966	0.000447238	NA	NA	NA	NA	NA	NA
chr13	57998501	57999000	0.0666667	0.833333	0.124801	0.863518	0.000503846	NA	NA	NA	NA	NA	NA
chr13	58024001	58024500	0.133333	0.8	0.7694	0.776978	0.000562004	NA	NA	NA	NA	NA	NA
chr13	58392251	58392750	0.1	1.13333	0.15822	0.949685	0.000606962	NA	NA	NA	NA	NA	NA
chr13	58897501	58898000	0.5	2.1	0.324441	0.96027	0.00015726	NA	NA	NA	NA	NA	NA
chr13	59438751	59439250	0.633333	3.76667	0.311467	0.926577	0.000163904	NA	NA	NA	DIAPH3:81624	NA	NA
chr13	60086251	60086750	0.166667	1.36667	0.129432	0.901811	0.000947947	NA	NA	NA	NA	NA	NA
chr13	61065251	61065750	0.166667	1.73333	0.219914	0.649185	0.000949447	NA	NA	NA	NA	NA	NA
chr13	61178751	61179250	0.0666667	1.16667	0.124801	0.960153	0.000122704	NA	NA	NA	NA	NA	NA
chr13	61621751	61622250	0.6	1.9	0.308926	0.751847	0.000777907	NA	NA	NA	NA	NA	NA
chr13	62217001	62217500	0.0333333	1.16667	0.381099	0.300337	0.000813236	NA	NA	NA	NA	NA	NA
chr13	62341501	62342000	0.266667	1.66667	0.437979	0.805946	0.000716276	NA	NA	NA	NA	NA	NA
chr13	62423751	62424250	0.0333333	0.5	0.381099	1	0.000151011	NA	NA	NA	NA	NA	NA
chr13	62519751	62520250	0.0666667	1.3	0.124801	0.82684	0.000151663	NA	NA	NA	NA	NA	NA
chr13	62830751	62831250	2.56667	6.43333	0.412053	0.721037	0.000711195	NA	NA	NA	NA	NA	NA
chr13	63029751	63030250	0.433333	1.76667	0.269623	0.988124	0.000433759	NA	NA	NA	NA	NA	NA
chr13	63459001	63459500	0.5	2.66667	0.324441	0.559959	0.000662415	NA	NA	NA	NA	NA	NA
chr13	63502751	63503250	0.633333	2.16667	0.904162	0.6451	0.000836186	NA	NA	NA	NA	NA	NA
chr13	63636001	63636500	0.7	1.9	0.560649	0.93566	0.000484128	NA	NA	NA	NA	NA	NA
chr13	64581751	64582250	0.2	1.66667	0.0853205	0.931238	0.00025884	NA	NA	NA	NA	NA	NA
chr13	64806501	64807000	0.0333333	0.566667	0.381099	0.949402	0.000347891	NA	NA	NA	NA	NA	NA
chr13	64957501	64958000	0.0333333	1.33333	0.381099	0.863518	6.34417e-05	NA	NA	NA	NA	NA	NA
chr13	65221751	65222250	0.0333333	0.533333	0.381099	0.924301	0.000447238	NA	NA	NA	NA	NA	NA
chr13	65460251	65460750	0.0666667	0.9	0.124801	0.77513	0.000699578	NA	NA	NA	NA	NA	NA
chr13	65753501	65754000	0.2	2.26667	0.0853205	0.577868	0.000521941	NA	NA	NA	NA	NA	NA
chr13	67768501	67769000	0.0333333	0.633333	0.381099	0.878263	0.000219511	NA	NA	NA	NA	NA	NA
chr13	68105501	68106000	0.0333333	1.16667	0.381099	0.368759	0.000813236	NA	NA	NA	NA	NA	NA
chr13	68149251	68149750	2.43333	5.13333	0.933206	0.953964	9.17848e-05	NA	NA	NA	NA	NA	NA
chr13	68372001	68372500	0.0333333	0.9	0.381099	0.807114	0.00020204	NA	NA	NA	NA	NA	NA
chr13	68505751	68506250	0.0333333	0.533333	0.381099	0.885966	0.000447238	NA	NA	NA	NA	NA	NA
chr13	69325501	69326000	0.266667	1.36667	0.857026	0.492715	0.000912048	NA	NA	NA	KLHL1:57626	NA	NA
chr13	69887501	69888000	3.53333	7.83333	0.680538	0.983808	0.000471505	NA	NA	NA	NA	NA	NA
chr13	69894501	69895000	0.0333333	1.13333	0.381099	0.779052	0.000308532	NA	NA	NA	NA	NA	NA
chr13	69972501	69973000	1.03333	3.96667	0.806903	0.835148	0.000598504	NA	NA	NA	NA	NA	NA
chr13	70260001	70260500	0.0333333	0.766667	0.381099	0.811475	0.000598504	NA	NA	NA	NA	NA	NA
chr13	70679501	70680000	0.0666667	0.733333	0.124801	0.944743	0.000864211	NA	NA	NA	NA	NA	NA
chr13	71660001	71660500	0.4	1.53333	0.743256	0.864398	0.000424225	NA	NA	NA	NA	NA	NA
chr13	71925501	71926000	0.966667	4.43333	0.134516	0.657216	0.000924054	NA	NA	NA	NA	NA	NA
chr13	72274251	72274750	0.366667	1.66667	0.826006	0.897793	0.000299243	NA	NA	NA	C13orf24:10464	NA	NA
chr13	72741251	72741750	0.9	2.73333	0.483309	0.922054	0.000483817	NA	NA	NA	NA	NA	NA
chr13	73038751	73039250	0.0666667	1.4	0.124801	0.82794	0.000375519	NA	NA	NA	NA	NA	NA
chr13	73283751	73284250	0.0333333	0.533333	0.381099	0.943352	0.000447238	NA	NA	NA	KLF12:11278	NA	NA
chr13	73939751	73940250	0.0666667	1.16667	0.612037	0.733385	0.000912048	NA	NA	NA	NA	NA	NA
chr13	74227251	74227750	0.933333	2.23333	0.953577	0.928157	0.000696793	NA	NA	NA	NA	NA	NA
chr13	74315001	74315500	0.0333333	0.466667	0.381099	0.885966	0.000777907	NA	NA	NA	NA	NA	NA
chr13	74404001	74404500	0.266667	1.33333	0.690813	0.755147	0.000645443	NA	NA	NA	NA	NA	NA
chr13	75054501	75055000	0.0666667	0.633333	0.612037	0.92098	0.000274562	NA	NA	NA	UCHL3:7347	NA	NA
chr13	75240001	75240500	0.0333333	0.733333	0.381099	0.89146	0.000119761	NA	NA	NA	LMO7:4008	NA	NA
chr13	75314251	75314750	0.0666667	2.06667	0.124801	0.59279	0.000369294	NA	NA	NA	LMO7:4008	NA	NA
chr13	76358751	76359250	1.56667	10.0333	0.976342	0.934615	0.000486694	KCTD12:115207	NA	NA	NA	NA	NA
chr13	76359001	76359500	17	55.0333	0.803018	0.734038	0.000983663	KCTD12:115207	NA	NA	NA	NA	NA
chr13	76401751	76402250	0.466667	1.36667	0.679947	0.889801	0.000672594	NA	NA	NA	NA	NA	NA
chr13	76522751	76523250	2.2	5.06667	0.816269	0.884882	0.000638413	NA	NA	MYCBP2:23077	MYCBP2:23077	NA	NA
chr13	77074501	77075000	0.0333333	0.7	0.381099	0.646927	0.000562004	NA	NA	SCEL:8796	SCEL:8796	NA	NA
chr13	77341751	77342250	1.06667	3.53333	0.833239	0.637713	0.000417801	NA	NA	NA	NA	NA	NA
chr13	77838251	77838750	0.6	1.53333	0.889689	0.892202	0.000898386	NA	NA	NA	NA	NA	NA
chr13	77959751	77960250	0.0333333	1.1	0.381099	0.730543	8.92165e-05	NA	NA	NA	NA	NA	NA
chr13	78035501	78036000	0.0333333	0.533333	0.381099	0.935197	0.000447238	NA	NA	NA	NA	NA	NA
chr13	78855251	78855750	1.7	4.03333	0.873972	0.990776	0.000857449	NA	NA	NA	C13orf10:64062	NA	NA
chr13	79885251	79885750	0.1	1.06667	0.353817	0.816269	0.00039358	NA	NA	NA	NA	NA	NA
chr13	80324501	80325000	0.0333333	0.933333	0.381099	0.668302	0.000672594	NA	NA	NA	NA	NA	NA
chr13	80422751	80423250	0.0333333	0.466667	0.381099	0.885966	0.000777907	NA	NA	NA	NA	NA	NA
chr13	80782501	80783000	0.0666667	0.766667	0.612037	0.942994	0.000119761	NA	NA	NA	NA	NA	NA
chr13	81417251	81417750	0.0333333	1.2	0.381099	0.353817	0.000630447	NA	NA	NA	NA	NA	NA
chr13	81751751	81752250	0.0333333	0.566667	0.381099	0.908074	0.000347891	NA	NA	NA	NA	NA	NA
chr13	82002251	82002750	0.633333	2.33333	0.686246	0.689704	0.000561585	NA	NA	NA	NA	NA	NA
chr13	82024251	82024750	0.433333	1.63333	0.501027	0.984316	0.000652455	NA	NA	NA	NA	NA	NA
chr13	83298251	83298750	0.266667	1	0.89146	0.859986	0.000388171	NA	NA	NA	NA	NA	NA
chr13	83350251	83350750	3.76667	14.1	0.194931	0.90422	0.000220811	NA	NA	NA	NA	SLITRK1:114798	NA
chr13	83396501	83397000	0.7	1.96667	0.767425	0.894897	0.000274934	NA	NA	NA	NA	NA	NA
chr13	83639251	83639750	0.1	1.43333	0.353817	0.269623	0.000562004	NA	NA	NA	NA	NA	NA
chr13	83669501	83670000	0.0333333	0.7	0.381099	0.924088	0.000562004	NA	NA	NA	NA	NA	NA
chr13	83700501	83701000	0.566667	1.6	0.891132	0.979303	0.000303459	NA	NA	NA	NA	NA	NA
chr13	83805751	83806250	0.366667	1.63333	0.609681	0.931462	0.000529311	NA	NA	NA	NA	NA	NA
chr13	84643501	84644000	1.5	3.63333	0.758643	0.60722	0.000617403	NA	NA	NA	NA	NA	NA
chr13	84853751	84854250	0.266667	1.56667	0.89146	0.500899	0.000696793	NA	NA	NA	NA	NA	NA
chr13	85710251	85710750	0.0333333	0.8	0.381099	0.808477	0.000326421	NA	NA	NA	NA	NA	NA
chr13	86535001	86535500	0.466667	1.1	0.965232	0.97499	0.000685233	NA	NA	NA	NA	NA	NA
chr13	86579001	86579500	1.2	2.9	0.571952	0.737233	0.000740347	NA	NA	NA	NA	NA	NA
chr13	86808251	86808750	0.0333333	0.8	0.381099	0.733184	0.000326421	NA	NA	NA	NA	NA	NA
chr13	87025001	87025500	0.166667	1.53333	0.201175	0.601686	0.000785942	NA	NA	NA	NA	NA	NA
chr13	87120751	87121250	0.533333	1.56667	0.612037	0.778279	0.00072955	SLITRK5:26050	NA	NA	NA	NA	NA
chr13	87974501	87975000	0.0666667	0.933333	0.612037	0.796131	0.000777907	NA	NA	NA	NA	NA	NA
chr13	88171251	88171750	0.3	1.9	0.159882	0.839817	0.000469554	NA	NA	NA	NA	NA	NA
chr13	88327001	88327500	0.233333	1.1	0.844718	0.915545	0.00020204	NA	NA	NA	NA	NA	NA
chr13	88427501	88428000	0.1	0.9	0.353817	0.807114	0.000608185	NA	NA	NA	NA	NA	NA
chr13	89047001	89047500	0.0333333	1.46667	0.381099	0.533647	0.000477544	NA	NA	NA	NA	NA	NA
chr13	89281001	89281500	0.0333333	0.966667	0.381099	0.967136	3.8391e-05	NA	NA	NA	NA	NA	NA
chr13	89868251	89868750	0.0333333	1.16667	0.381099	0.819031	0.000109083	NA	NA	NA	NA	NA	NA
chr13	90356001	90356500	0.0333333	0.933333	0.381099	0.699563	0.000672594	NA	NA	NA	NA	NA	NA
chr13	90476751	90477250	0.166667	1.13333	0.201175	0.909003	0.000510138	NA	NA	NA	NA	NA	NA
chr13	90839751	90840250	0.866667	1.96667	0.979492	0.967509	0.000308532	NA	NA	NA	NA	NA	NA
chr13	91049001	91049500	0.0333333	0.566667	0.381099	0.884504	0.000347891	NA	NA	NA	GPC5:2262	NA	NA
chr13	91611251	91611750	0.0666667	0.766667	0.124801	0.954515	0.000716276	NA	NA	NA	GPC5:2262	NA	NA
chr13	92084501	92085000	0.6	1.76667	0.784076	0.761455	0.000940196	NA	NA	NA	GPC5:2262	NA	NA
chr13	92691251	92691750	0.166667	1.33333	0.201175	0.801255	0.000727361	NA	NA	NA	GPC6:10082	NA	NA
chr13	92884501	92885000	0.266667	0.9	0.926764	0.915545	0.000685233	NA	NA	NA	GPC6:10082	NA	NA
chr13	93061751	93062250	0.133333	0.633333	0.847346	0.878263	0.000447238	NA	NA	NA	GPC6:10082	NA	NA
chr13	93370251	93370750	2.2	6.13333	0.685731	0.578536	0.000902253	NA	NA	NA	GPC6:10082	NA	NA
chr13	93645751	93646250	0.0333333	0.8	0.381099	0.850715	0.000326421	NA	NA	NA	GPC6:10082	NA	NA
chr13	94685751	94686250	0.9	2.43333	0.700153	0.992872	0.000326421	NA	NA	NA	NA	NA	NA
chr13	95211501	95212000	1.46667	3.93333	0.594	0.849886	0.000417801	NA	NA	NA	NA	NA	NA
chr13	95801251	95801750	0.0333333	1.1	0.381099	0.790199	0.000536776	NA	NA	NA	HS6ST3:266722	NA	NA
chr13	96086751	96087250	0.6	2.53333	0.164858	0.99099	0.000675539	NA	NA	NA	HS6ST3:266722	NA	NA
chr13	96234501	96235000	0.0333333	0.5	0.381099	1	0.000151011	NA	NA	NA	HS6ST3:266722	NA	NA
chr13	96307751	96308250	0.0666667	0.9	0.124801	0.887391	0.000699578	NA	NA	NA	NA	NA	NA
chr13	96785751	96786250	0.0666667	1.03333	0.124801	0.807457	0.000510138	NA	NA	NA	MBNL2:10150	NA	NA
chr13	97161001	97161500	0.0666667	0.533333	0.612037	0.949685	0.000584411	NA	NA	NA	NA	NA	NA
chr13	97835751	97836250	3.2	11.4667	0.184789	0.986247	0.000131065	NA	NA	NA	NA	NA	NA
chr13	97983751	97984250	3.66667	9.56667	0.311855	0.776066	0.00081564	NA	NA	NA	STK24:8428	NA	NA
chr13	98535501	98536000	0.833333	6.33333	0.165263	0.245519	0.00066063	NA	NA	NA	NA	NA	NA
chr13	98535751	98536250	1.26667	5.16667	0.547629	0.67701	0.000471239	NA	NA	NA	NA	NA	NA
chr13	98786501	98787000	0.2	1.53333	0.733184	0.929626	0.000111569	NA	NA	NA	PHGDHL1:337867	NA	NA
chr13	98864001	98864500	4.56667	13.7667	0.556097	0.984045	0.000160588	NA	NA	NA	NA	NA	NA
chr13	98864251	98864750	13.8	36.3	0.257896	0.753168	0.000500115	NA	NA	NA	NA	NA	NA
chr13	100453501	100454000	0.0333333	0.8	0.381099	0.776978	0.000326421	NA	NA	NA	NA	NA	NA
chr13	100930751	100931250	0.233333	0.9	0.844718	0.909913	0.000562004	NA	NA	NA	ITGBL1:9358	NA	NA
chr13	100980751	100981250	0.766667	2.16667	0.871655	0.982679	0.000716276	NA	NA	NA	ITGBL1:9358	NA	NA
chr13	100981001	100981500	0.0333333	1.16667	0.381099	0.129432	0.000813236	NA	NA	NA	ITGBL1:9358	NA	NA
chr13	101310251	101310750	0.9	2.63333	0.214458	0.993543	0.000601246	NA	NA	NA	FGF14:2259	NA	NA
chr13	102064001	102064500	0.333333	1.06667	0.710497	0.912538	0.000598504	NA	NA	TPP2:7174	TPP2:7174	NA	NA
chr13	102448751	102449250	0.0333333	0.9	0.381099	0.920515	0.00020204	NA	NA	NA	NA	NA	NA
chr13	102620001	102620500	3	6.73333	1	0.886997	0.000137401	NA	NA	NA	NA	NA	NA
chr13	102707751	102708250	0.933333	2.76667	0.753978	0.879267	0.000418951	NA	NA	NA	NA	NA	NA
chr13	103071751	103072250	1.1	3.96667	0.163328	0.890137	0.00028319	NA	NA	NA	NA	NA	NA
chr13	103125501	103126000	0.0333333	1.4	0.381099	0.793918	0.000341065	NA	NA	NA	NA	NA	NA
chr13	103304751	103305250	0.3	1.4	0.560649	0.916845	0.000677968	NA	NA	NA	NA	NA	NA
chr13	103369751	103370250	0.7	1.86667	0.44475	0.977435	0.000378971	NA	NA	NA	NA	NA	NA
chr13	103799251	103799750	0.433333	1.7	0.56782	0.877528	0.000685233	NA	NA	NA	NA	NA	NA
chr13	104396501	104397000	0.0666667	1.2	0.124801	0.89645	0.000211398	NA	NA	NA	NA	NA	NA
chr13	104616751	104617250	0.0666667	1.03333	0.612037	0.807457	0.000203929	NA	NA	NA	NA	NA	NA
chr13	104739001	104739500	0.1	1	0.353817	1	9.88819e-05	NA	NA	NA	NA	NA	NA
chr13	104823251	104823750	0.0666667	0.7	0.124801	1	0.000685233	NA	NA	NA	NA	NA	NA
chr13	104966251	104966750	0.2	1.83333	0.276184	0.966147	0.000169722	NA	NA	NA	NA	NA	NA
chr13	105186001	105186500	0.1	0.6	0.353817	1	0.000978089	NA	NA	NA	NA	NA	NA
chr13	105303251	105303750	0.233333	1.73333	0.0783058	0.970283	0.000548647	NA	NA	NA	NA	NA	NA
chr13	105396251	105396750	0.0666667	1.23333	0.612037	0.692306	0.000245123	NA	NA	NA	NA	NA	NA
chr13	105630251	105630750	0.0666667	1.46667	0.124801	0.361924	0.000937069	NA	NA	NA	NA	NA	NA
chr13	106108001	106108500	0.0333333	0.633333	0.381099	0.878263	0.000219511	NA	NA	NA	NA	NA	NA
chr13	106638001	106638500	0.0333333	0.466667	0.381099	0.885966	0.000777907	NA	NA	NA	LOC728215:NA	NA	NA
chr13	106921501	106922000	1.53333	4.16667	0.489988	0.994023	0.000365373	NA	NA	NA	LOC728215:NA	NA	NA
chr13	106939501	106940000	0.3	2.1	0.719438	0.774597	0.000385068	NA	NA	NA	LOC728215:NA	NA	NA
chr13	106983501	106984000	0.1	0.733333	0.353817	0.912538	0.000685233	NA	NA	NA	LOC728215:NA	NA	NA
chr13	107388001	107388500	0.0333333	0.966667	0.381099	0.941512	3.8391e-05	NA	NA	NA	NA	NA	NA
chr13	108017751	108018250	0.766667	2.56667	0.857991	0.902078	0.000133986	NA	NA	NA	NA	NA	NA
chr13	108703251	108703750	0.0333333	1.06667	0.381099	0.765994	0.000393694	NA	NA	NA	NA	NA	NA
chr13	108879501	108880000	0.166667	1	0.451876	1	0.000699578	NA	NA	NA	NA	NA	NA
chr13	109040751	109041250	0.8	5.13333	1	0.486	0.00025227	NA	NA	NA	NA	NA	NA
chr13	109198251	109198750	2.13333	5.63333	0.653931	0.951792	0.000279525	NA	NA	NA	NA	NA	NA
chr13	109256501	109257000	0.433333	1.66667	0.571782	0.804329	0.000853332	NA	NA	NA	NA	NA	NA
chr13	109550251	109550750	0.566667	2.6	0.342774	0.91139	0.000107826	NA	NA	NA	NA	NA	NA
chr13	113488501	113489000	1.23333	2.6	0.805532	0.821122	0.000712011	NA	NA	NA	NA	NA	NA
chr14	18197501	18198000	0.166667	0.6	0.804329	1	0.00020204	NA	NA	NA	NA	NA	NA
chr14	18281251	18281750	0.433333	1.36667	0.725793	0.945986	0.000584411	NA	NA	NA	NA	NA	NA
chr14	19314501	19315000	0.133333	0.966667	0.3394	0.932778	0.000364348	NA	NA	NA	NA	NA	NA
chr14	19402001	19402500	0.466667	1.66667	0.679947	0.72403	0.000947947	NA	NA	NA	NA	NA	NA
chr14	19561751	19562250	0.6	1.46667	0.925961	0.965097	0.000601246	NA	NA	NA	NA	NA	NA
chr14	19965751	19966250	0.433333	1.43333	0.56782	0.856457	0.000827691	NA	NA	NA	NA	NA	NA
chr14	19966001	19966500	0.5	1.93333	1	0.878263	2.76796e-05	NA	NA	NA	NA	NA	NA
chr14	20308251	20308750	0.1	0.9	0.353817	0.887391	0.000608185	NA	NA	FAM12B:64184	NA	FAM12B:64184	NA
chr14	20795001	20795500	0.4	2.53333	0.22012	0.670822	0.000536776	NA	NA	NA	HNRPC:3183	NA	NA
chr14	21440751	21441250	0.0666667	0.666667	0.612037	0.873122	0.000219511	NA	NA	NA	NA	NA	NA
chr14	23837001	23837500	0.666667	2	0.486309	0.92755	0.000562004	C14orf21:161424	NA	NA	DHRS1:115817	NA	NA
chr14	24084501	24085000	0.0666667	1.26667	0.612037	0.326612	0.000219511	NA	NA	NA	NA	NA	NA
chr14	24244001	24244500	1	2.13333	0.893176	0.91757	0.000424225	NA	NA	NA	NA	NA	NA
chr14	24455501	24456000	0.166667	1.63333	0.804329	0.760073	0.000598504	NA	NA	NA	STXBP6:29091	NA	NA
chr14	24694251	24694750	0.0666667	1.26667	0.124801	0.869447	0.000219511	NA	NA	NA	NA	NA	NA
chr14	24929251	24929750	0.266667	1.83333	0.857026	0.789765	0.000769794	NA	NA	NA	NA	NA	NA
chr14	25104001	25104500	0.0333333	0.633333	0.381099	0.92098	0.000219511	NA	NA	NA	NA	NA	NA
chr14	25120251	25120750	0.866667	2.03333	0.27357	0.973042	0.000727361	NA	NA	NA	NA	NA	NA
chr14	25127751	25128250	0.0333333	0.766667	0.381099	0.923659	9.96897e-05	NA	NA	NA	NA	NA	NA
chr14	25579251	25579750	0.833333	2.56667	0.698497	0.573971	0.000643433	NA	NA	NA	NA	NA	NA
chr14	25633251	25633750	0.1	0.733333	0.353817	0.89146	0.000685233	NA	NA	NA	NA	NA	NA
chr14	26096501	26097000	1.4	3.6	0.936418	0.904597	0.000175635	NA	NA	NA	NOVA1:4857	NA	NA
chr14	26287001	26287500	0.2	1.16667	0.562955	0.784321	0.000785043	NA	NA	NA	NA	NA	NA
chr14	26408501	26409000	0.0333333	1.5	0.381099	0.228085	0.000719417	NA	NA	NA	NA	NA	NA
chr14	26832751	26833250	0.266667	2.03333	0.533647	0.777304	0.000722876	NA	NA	NA	NA	NA	NA
chr14	27423501	27424000	0.1	1.23333	0.353817	0.618941	0.000424225	NA	NA	NA	NA	NA	NA
chr14	27612501	27613000	0.0333333	0.7	0.381099	0.646927	0.000562004	NA	NA	NA	NA	NA	NA
chr14	27798751	27799250	0.266667	1.36667	0.437979	0.873883	0.000912048	NA	NA	NA	NA	NA	NA
chr14	28226001	28226500	0.466667	2.36667	0.407372	0.737956	0.000218321	NA	NA	NA	NA	NA	NA
chr14	28312751	28313250	0.0333333	0.466667	0.381099	0.924301	0.000777907	NA	NA	NA	NA	NA	NA
chr14	28823251	28823750	0.133333	1.06667	0.509085	0.972124	0.000234	NA	NA	NA	NA	NA	NA
chr14	29166751	29167250	0.166667	1.06667	0.201175	0.97375	0.000672594	NA	NA	NA	PRKD1:5587	NA	NA
chr14	29256751	29257250	0.133333	1.2	0.3394	0.779395	0.000890322	NA	NA	NA	PRKD1:5587	NA	NA
chr14	29517001	29517500	0.0333333	0.933333	0.381099	0.795472	0.000269795	NA	NA	NA	NA	NA	NA
chr14	29937251	29937750	0.0333333	0.633333	0.381099	0.878263	0.000219511	NA	NA	NA	NA	NA	NA
chr14	31028251	31028750	0.0333333	0.7	0.381099	0.646927	0.000562004	NA	NA	NA	NA	NA	NA
chr14	31107501	31108000	0.433333	2	0.56782	0.761293	0.000887646	NA	NA	NA	NA	NA	NA
chr14	31812751	31813250	0.9	2.2	0.381099	0.861892	0.000777907	NA	NA	NA	NA	NA	NA
chr14	31939751	31940250	0.0666667	0.866667	0.612037	0.884504	0.000427093	NA	NA	NA	AKAP6:9472	NA	NA
chr14	32066751	32067250	0.0666667	1.5	0.124801	0.586863	0.00028319	NA	NA	NA	AKAP6:9472	NA	NA
chr14	32067001	32067500	0.4	1.6	0.580597	1	0.000276429	NA	NA	NA	AKAP6:9472	NA	NA
chr14	32895251	32895750	0.166667	0.833333	0.804329	0.773724	0.000864211	NA	NA	NA	NPAS3:64067	NA	NA
chr14	32896001	32896500	1	2.13333	0.729651	0.963689	0.00070509	NA	NA	NA	NPAS3:64067	NA	NA
chr14	32943751	32944250	0.1	1.23333	0.353817	0.973361	7.02107e-05	NA	NA	NA	NPAS3:64067	NA	NA
chr14	33008501	33009000	0.666667	1.63333	0.931238	0.964547	3.34014e-05	NA	NA	NA	NPAS3:64067	NA	NA
chr14	33426751	33427250	0.133333	0.833333	0.612037	0.9754	0.000716276	NA	NA	NA	NA	NA	NA
chr14	33588751	33589250	5.26667	12.2	0.799138	0.989054	7.1419e-05	NA	NA	NA	NA	NA	NA
chr14	33783751	33784250	0.0666667	1.66667	0.124801	0.755147	0.000132518	NA	NA	NA	NA	NA	NA
chr14	33831251	33831750	0.133333	2.13333	0.142012	0.844335	8.84354e-05	NA	NA	NA	NA	NA	NA
chr14	34990751	34991250	0.733333	2.03333	0.115561	0.856701	0.000952378	NA	NA	NA	NA	NA	NA
chr14	35641501	35642000	0.0666667	0.733333	0.124801	0.937011	0.000864211	NA	NA	NA	NA	NA	NA
chr14	35668251	35668750	0.233333	0.6	0.844718	1	0.000388171	NA	NA	NA	NA	NA	NA
chr14	36055251	36055750	0.0666667	0.6	0.612037	1	8.92165e-05	NA	NA	NA	NA	TITF1:7080	TITF1:7080
chr14	36123001	36123500	0.0666667	2.46667	0.612037	0.892202	1.41432e-05	NKX2-8:26257	NA	NA	NA	NA	NA
chr14	36581251	36581750	0.0333333	0.733333	0.381099	0.7694	0.000716276	NA	NA	NA	SLC25A21:89874	NA	NA
chr14	37118001	37118500	1.73333	4.53333	0.852598	0.914238	0.000523181	NA	NA	NA	NA	NA	NA
chr14	37235751	37236250	0.533333	1.2	0.949685	0.961461	0.000562004	NA	NA	NA	NA	NA	NA
chr14	37259001	37259500	0.766667	2.53333	0.131253	0.990205	0.000597763	NA	NA	NA	NA	NA	NA
chr14	37787751	37788250	0.1	0.3	1	1	3.47738e-65	NA	NA	NA	NA	NA	NA
chr14	37808251	37808750	0.833333	2.26667	0.849259	0.763847	0.000477544	NA	NA	NA	NA	NA	NA
chr14	38014251	38014750	0.966667	2.3	0.350826	1	0.000783062	NA	NA	NA	NA	NA	NA
chr14	39297751	39298250	0.0333333	1.03333	0.381099	0.263932	0.000447238	NA	NA	NA	NA	NA	NA
chr14	39757751	39758250	0.0333333	1.26667	0.381099	0.699563	0.000197148	NA	NA	NA	NA	NA	NA
chr14	39827751	39828250	0.0666667	0.9	0.124801	0.807114	0.000699578	NA	NA	NA	NA	NA	NA
chr14	39929001	39929500	0.0333333	0.466667	0.381099	0.935197	0.000777907	NA	NA	NA	NA	NA	NA
chr14	41177751	41178250	0.0333333	0.966667	0.381099	0.896152	0.000234	NA	NA	NA	LRFN5:145581	NA	NA
chr14	41505251	41505750	0.266667	0.933333	0.533647	0.912538	0.000864211	NA	NA	NA	NA	NA	NA
chr14	41790001	41790500	0.166667	1.1	0.201175	0.928885	0.000898386	NA	NA	NA	NA	NA	NA
chr14	42487501	42488000	0.2	2.16667	0.0853205	0.755511	0.000295196	NA	NA	NA	NA	NA	NA
chr14	42487751	42488250	0.166667	2.03333	0.201175	0.803111	0.000116102	NA	NA	NA	NA	NA	NA
chr14	43549751	43550250	0.1	0.466667	1	0.885966	0.000388171	NA	NA	NA	NA	NA	NA
chr14	43771251	43771750	0.233333	0.6	0.844718	1	0.000388171	NA	NA	NA	NA	NA	NA
chr14	43896251	43896750	0.133333	1.4	0.3394	0.481954	0.000685233	NA	NA	NA	NA	NA	NA
chr14	44428751	44429250	0.0666667	0.9	0.124801	0.849886	0.000699578	NA	NA	NA	NA	NA	NA
chr14	44847001	44847500	0.0666667	1.2	0.124801	0.571952	0.00070509	NA	NA	NA	NA	NA	NA
chr14	45413751	45414250	0.0333333	0.533333	0.381099	0.935197	0.000447238	NA	NA	NA	NA	NA	NA
chr14	45537501	45538000	0.0333333	0.833333	0.381099	0.968516	7.06935e-05	NA	NA	NA	NA	NA	NA
chr14	46607751	46608250	0.7	2.56667	0.767425	0.779349	0.000151011	NA	NA	NA	MAMDC1:161357	NA	NA
chr14	47943001	47943500	0.0666667	1.43333	0.124801	0.501027	0.000574363	NA	NA	NA	NA	NA	NA
chr14	48261001	48261500	0.0333333	0.466667	0.381099	0.943352	0.000777907	NA	NA	NA	NA	NA	NA
chr14	48425751	48426250	0.2	1.33333	1	0.894369	0.000211398	NA	NA	NA	NA	NA	NA
chr14	48514001	48514500	0.0666667	0.633333	0.612037	0.904162	0.000274562	NA	NA	NA	NA	NA	NA
chr14	49432501	49433000	0.1	0.6	0.353817	1	0.000978089	NA	NA	NA	NA	ARF6:382	NA
chr14	49509001	49509500	0.266667	1.13333	0.627781	0.679947	0.000777907	NA	NA	NA	NA	NA	NA
chr14	50348501	50349000	9.56667	24.5667	0.959321	0.919571	0.000229952	NA	NA	NA	NIN:51199	NA	NA
chr14	50514501	50515000	2.13333	4.33333	0.980932	0.973555	0.000205511	NA	NA	NA	NA	NA	NA
chr14	50632251	50632750	2	9.73333	0.464191	0.967644	0.00017038	TRIM9:114088	NA	NA	NA	NA	NA
chr14	51211251	51211750	0.566667	1.86667	0.95869	0.89146	6.34417e-05	NA	NA	NA	FRMD6:122786	NA	NA
chr14	51557501	51558000	0.133333	1.3	0.3394	0.732309	0.000630447	NA	NA	NA	C14orf166:51637	NA	NA
chr14	52873501	52874000	0.433333	1.53333	0.884504	0.884292	0.000308532	NA	NA	NA	NA	NA	NA
chr14	53112751	53113250	0.666667	1.9	0.681545	0.914295	0.000759419	NA	NA	NA	NA	NA	NA
chr14	53170751	53171250	0.0666667	0.666667	0.612037	0.901002	0.000219511	NA	NA	NA	NA	NA	NA
chr14	53349001	53349500	0.466667	1.86667	0.779052	0.899101	0.000358735	NA	NA	NA	NA	NA	NA
chr14	54105501	54106000	3.06667	7.16667	0.734848	0.714262	0.000611219	NA	NA	NA	SAMD4A:23034	NA	NA
chr14	54219751	54220250	0.133333	1.63333	0.7694	0.361661	0.000909827	NA	NA	NA	SAMD4A:23034	NA	NA
chr14	54488501	54489000	2.6	7.7	0.701729	0.936399	0.000561585	NA	NA	NA	WDHD1:11169	NA	NA
chr14	54651001	54651500	0.733333	2.1	0.922054	0.928	0.000510727	NA	NA	NA	NA	NA	NA
chr14	54706751	54707250	0.133333	1.06667	0.3394	0.912538	0.000234	NA	NA	DLG7:9787	DLG7:9787	NA	NA
chr14	54708001	54708500	0.533333	1.86667	0.693785	0.903131	0.00027105	NA	NA	NA	DLG7:9787	NA	NA
chr14	54891251	54891750	0.166667	1.1	0.804329	0.77513	0.000151011	NA	NA	NA	NA	NA	FBXO34:55030
chr14	55096501	55097000	0.0333333	0.533333	0.381099	0.885966	0.000447238	NA	NA	NA	NA	NA	NA
chr14	56127751	56128250	1.56667	3.5	0.463895	0.916005	0.00090208	NA	NA	NA	C14orf101:54916	NA	NA
chr14	56291501	56292000	0.0333333	0.966667	0.381099	0.392186	0.000584411	NA	NA	NA	NA	NA	NA
chr14	57047251	57047750	0.366667	1.8	0.686246	0.906806	0.000592385	NA	NA	NA	NA	NA	NA
chr14	58257001	58257500	1	2.6	0.952847	0.972162	0.00015726	NA	NA	NA	NA	NA	NA
chr14	58718751	58719250	0.3	1.36667	0.646927	0.956441	0.000268046	NA	NA	NA	NA	NA	NA
chr14	58808251	58808750	0.766667	2.16667	0.980343	0.511785	0.000716276	NA	NA	NA	DAAM1:23002	NA	NA
chr14	59242751	59243250	0.266667	1.6	0.139861	0.936418	0.000783062	NA	NA	NA	RTN1:6252	NA	NA
chr14	60108751	60109250	1	2.46667	0.662855	0.993071	0.000154715	NA	NA	NA	NA	NA	NA
chr14	60460501	60461000	0.1	1.03333	0.555966	0.609681	0.000898386	NA	NA	NA	MNAT1:4331	NA	NA
chr14	60460751	60461250	0.0333333	0.666667	0.381099	0.918843	0.000177551	NA	NA	NA	MNAT1:4331	NA	NA
chr14	61207001	61207500	1.26667	3.83333	0.743256	0.928806	0.000168664	NA	NA	NA	NA	NA	NA
chr14	61685251	61685750	0.733333	2.13333	0.581805	0.978513	0.000119761	NA	NA	NA	NA	NA	NA
chr14	61770251	61770750	0.133333	1.86667	0.3394	0.374683	0.000924054	NA	NA	NA	NA	NA	NA
chr14	61876251	61876750	0.0333333	1.03333	0.381099	0.92098	2.91957e-05	NA	NA	NA	NA	NA	NA
chr14	62035751	62036250	0.0333333	0.466667	0.381099	0.924301	0.000777907	NA	NA	NA	NA	NA	NA
chr14	62065751	62066250	0.0333333	0.666667	0.381099	0.873122	0.000177551	NA	NA	NA	NA	NA	NA
chr14	62901751	62902250	0.533333	2.43333	0.34612	0.767844	0.000545708	NA	NA	NA	NA	NA	NA
chr14	63075501	63076000	0.2	1.76667	0.0853205	0.801686	0.000713778	NA	NA	PPP2R5E:5529	PPP2R5E:5529	NA	NA
chr14	63388751	63389250	3.53333	11.4333	0.445791	0.986954	0.000558735	SYNE2:23224	NA	NA	NA	NA	NA
chr14	63733251	63733750	1.3	8.16667	0.271416	0.863174	0.000592214	NA	NA	NA	SYNE2:23224	NA	NA
chr14	63745501	63746000	5.8	13.7	0.511934	0.704719	0.000595997	NA	NA	SYNE2:23224	SYNE2:23224	NA	NA
chr14	64870501	64871000	3.86667	27.2	0.127721	0.956619	0.000189865	NA	NA	NA	NA	NA	NA
chr14	64870751	64871250	7.03333	57.1333	0.0563557	0.771633	8.93513e-05	NA	NA	NA	NA	NA	NA
chr14	64871001	64871500	4.2	31.0333	0.54492	0.943867	0.000107258	NA	NA	NA	NA	NA	NA
chr14	65164751	65165250	0.0666667	0.7	0.612037	0.767425	0.000685233	NA	NA	NA	FUT8:2530	NA	NA
chr14	65178251	65178750	0.166667	1.63333	0.345644	0.431169	0.000991679	NA	NA	NA	FUT8:2530	NA	NA
chr14	65655001	65655500	0.633333	1.9	0.878263	0.891315	0.000274934	NA	NA	NA	NA	NA	NA
chr14	66328751	66329250	0.666667	2.16667	0.473679	0.797477	0.000718733	NA	NA	NA	GPHN:10243	NA	NA
chr14	66415001	66415500	0.366667	3.03333	0.665259	0.987029	3.64311e-06	NA	NA	NA	GPHN:10243	NA	NA
chr14	66810251	66810750	0.0333333	2.23333	0.381099	0.856457	7.84512e-06	NA	NA	NA	MPP5:64398	NA	NA
chr14	67045501	67046000	1.1	4.5	0.591516	0.804893	0.000480882	NA	NA	NA	C14orf83:161145	NA	NA
chr14	67121251	67121750	0.0333333	0.9	0.381099	0.896052	0.00020204	NA	NA	NA	PLEKHH1:57475	NA	NA
chr14	67832001	67832500	1.53333	4	0.732756	0.989139	0.000628087	NA	NA	NA	RAD51L1:5890	NA	NA
chr14	70129001	70129500	0.166667	1.86667	0.129432	0.930326	0.000337279	NA	NA	MED6:10001	MED6:10001	NA	NA
chr14	70236751	70237250	0.2	2.4	0.287354	0.874884	0.000135078	NA	NA	NA	NA	NA	NA
chr14	70346501	70347000	5.1	19.7	0.772609	0.961887	0.000479204	MAP3K9:4293	NA	NA	NA	NA	NA
chr14	70346751	70347250	25.8667	69.2	0.574338	0.899097	0.000268376	MAP3K9:4293	NA	NA	NA	NA	NA
chr14	70359501	70360000	0.466667	2.26667	0.26354	0.631239	0.000672594	NA	NA	NA	NA	NA	NA
chr14	70738001	70738500	0.333333	1.53333	0.710497	0.827313	0.000408831	NA	NA	NA	NA	NA	NA
chr14	71117751	71118250	0.7	1.56667	0.767425	0.934609	0.000601246	NA	NA	NA	SIPA1L1:26037	NA	NA
chr14	71654001	71654500	0.2	1.23333	0.668302	0.692306	0.000606962	NA	NA	NA	RGS6:9628	NA	NA
chr14	71833751	71834250	0.7	2.43333	0.44475	0.438228	0.000601246	NA	NA	NA	RGS6:9628	NA	NA
chr14	71858501	71859000	0.0333333	0.7	0.381099	0.82684	0.000562004	NA	NA	NA	RGS6:9628	NA	NA
chr14	72921251	72921750	6.7	14.3667	0.880252	0.942526	2.79491e-05	NA	NA	NA	NUMB:8650	NA	NA
chr14	72988251	72988750	3.7	8.33333	0.637602	0.714893	0.000944802	NA	NA	NA	NUMB:8650	NA	NA
[truncated: 5,016 more rows]

## Sheet: CD4_S0_VSS40.down.dmr.final
Chromosome ID	Start	End	Mean Read Count in CD4_0y	Mean Read Count in CD4_40-55	p-value in CD4_0y	p-value in CD4_40-55	p-value between Groups	Upstream2k	Five-UTR	CDS	Intron	Three-UTR	Downstream2k
chr1	1063751	1064250	3.5	1.03333	0.946459	0.768947	9.43032e-05	NA	NA	NA	NA	NA	NA
chr1	3080001	3080500	6	2.16667	0.933651	0.689305	0.000407067	NA	NA	NA	PRDM16:63976	NA	NA
chr1	3080251	3080750	9.2	3.76667	0.681225	0.949331	0.00040003	NA	NA	NA	PRDM16:63976	NA	NA
chr1	3467751	3468250	12.3	5.96667	0.9881	0.957753	0.000202765	NA	NA	NA	MEGF6:1953	NA	NA
chr1	3622001	3622500	4.9	1.9	0.965747	0.704674	8.03111e-05	NA	NA	NA	TP73:7161	NA	NA
chr1	3942001	3942500	0.666667	0.233333	0.972798	0.844718	0.000777907	NA	NA	NA	NA	NA	NA
chr1	5931001	5931500	6.63333	3.06667	0.780111	0.44053	0.000576438	NA	NA	NA	NPHP4:261734	NA	NA
chr1	6316001	6316500	2.56667	0.833333	0.840427	0.426465	0.000643433	NA	NA	ACOT7:11332	ACOT7:11332	NA	NA
chr1	8971501	8972000	8.66667	3.9	0.834526	0.643178	0.000664484	NA	NA	NA	NA	NA	NA
chr1	9192001	9192500	4.23333	1.5	0.886393	0.497552	0.000883064	NA	NA	NA	NA	NA	NA
chr1	10485251	10485750	6.6	2.76667	0.691915	0.540704	0.000365691	NA	NA	NA	PEX14:5195	NA	NA
chr1	11337751	11338250	1.86667	0.766667	0.915356	0.923497	0.000573043	NA	NA	NA	NA	NA	NA
chr1	11390001	11390500	2.86667	1.23333	0.997169	0.256137	0.000655532	NA	NA	NA	NA	NA	NA
chr1	11734001	11734500	2.5	0.9	0.958307	0.258948	0.000608185	NA	NA	NA	NA	NA	AGTRAP:57085
chr1	12110001	12110500	5.8	0.766667	0.763373	0.131253	0.000140149	NA	NA	NA	TNFRSF8:943	NA	NA
chr1	12752751	12753250	4.63333	1.63333	0.499334	0.814653	0.000909827	NA	NA	NA	NA	NA	NA
chr1	16147251	16147750	7.83333	3.16667	0.870173	0.588405	0.000968551	NA	ZBTB17:7709	ZBTB17:7709	ZBTB17:7709	NA	NA
chr1	16148501	16149000	2.9	0.833333	0.946881	0.42503	0.000794737	NA	NA	NA	ZBTB17:7709	NA	NA
chr1	16384501	16385000	19.6667	8.76667	0.991153	0.289701	0.00097583	NA	NA	NA	NA	NA	NA
chr1	17452751	17453250	5.9	2.16667	0.961049	0.790565	0.000151011	NA	NA	NA	PADI3:51702	NA	NA
chr1	17453001	17453500	7.5	3.6	0.955287	0.668302	0.000123276	NA	NA	NA	PADI3:51702	NA	NA
chr1	17566251	17566750	3.66667	1.4	0.724726	0.739983	0.00055637	NA	NA	NA	NA	NA	NA
chr1	18630251	18630750	6.66667	2.26667	0.893861	0.991532	4.84766e-05	NA	NA	NA	NA	NA	NA
chr1	19333001	19333500	3.06667	1.16667	0.891057	0.332382	0.000545708	NA	NA	NA	ZUBR1:23352	NA	NA
chr1	20345501	20346000	2.5	0.433333	0.939231	0.501027	0.000189251	NA	NA	NA	PLA2G2F:64600	NA	NA
chr1	20796501	20797000	6.56667	1.26667	0.94043	0.816568	0.000224903	NA	NA	NA	CDA:978	NA	NA
chr1	21733251	21733750	5.03333	2.13333	0.983141	0.172232	0.000195134	NA	NA	NA	ALPL:249	NA	NA
chr1	22472251	22472750	5.93333	2.1	0.80222	0.816747	0.000365691	NA	NA	NA	NA	NA	NA
chr1	22761251	22761750	1.23333	0.0333333	0.954515	0.381099	1.41432e-05	EPHA8:2046	NA	NA	NA	NA	NA
chr1	23121751	23122250	0.7	0.0666667	0.894428	0.612037	0.000685233	NA	NA	NA	NA	NA	NA
chr1	23458001	23458500	4.3	1.1	0.904837	0.909913	0.000120916	NA	NA	NA	NA	NA	NA
chr1	24423251	24423750	1.4	0.633333	0.962737	0.904162	0.000326421	NA	NA	NA	NA	NA	NA
chr1	24832751	24833250	8.13333	2.93333	0.962826	0.597008	0.000788336	NA	NA	NA	NA	NA	NA
chr1	25238251	25238750	3.16667	0.6	0.814747	1	0.000435732	NA	NA	NA	NA	NA	NA
chr1	25471501	25472000	3.8	1.43333	0.970019	0.500811	0.000111028	RHD:6007	RHD:6007	RHD:6007	RHD:6007	NA	NA
chr1	25780001	25780500	1.93333	0.0666667	0.749237	0.612037	0.000234	NA	NA	NA	NA	NA	NA
chr1	27371501	27372000	6.13333	2.23333	0.824435	0.443585	0.000108327	NA	NA	NA	NA	NA	NA
chr1	27581751	27582250	1.76667	0.7	0.88408	0.646927	0.000536776	NA	NA	CD164L2:388611	CD164L2:388611	NA	NA
chr1	28369001	28369500	8.23333	2.43333	0.87861	0.0646726	0.000304716	NA	NA	NA	PTAFR:5724	NA	NA
chr1	30185001	30185500	5.96667	2.86667	0.897627	0.184574	0.00038312	NA	NA	NA	NA	NA	NA
chr1	30961501	30962000	8.13333	3.63333	0.972465	0.347622	0.000596816	NA	NA	MATN1:4146	MATN1:4146	NA	NA
chr1	31168751	31169250	1.2	0.133333	1	0.7694	5.68498e-06	NA	NA	NA	NA	NA	NA
chr1	31675751	31676250	3.43333	0.633333	0.44865	0.717255	0.000768914	NA	NA	NA	SERINC2:347735	NA	NA
chr1	31827751	31828250	10.8667	4	0.345921	0.746447	0.000759523	NA	NA	NA	NA	NA	TINAGL1:64129
chr1	32206751	32207250	4.96667	1.93333	0.850862	0.808477	0.000104228	NA	NA	NA	NA	NA	NA
chr1	34156501	34157000	1.6	0.333333	0.98296	0.560827	0.000685233	NA	NA	NA	NA	NA	NA
chr1	34391501	34392000	1.66667	0.633333	0.9281	0.981007	0.000393694	NA	NA	NA	NA	NA	NA
chr1	34866251	34866750	2.66667	0.8	0.919626	0.935813	0.000898386	NA	NA	NA	NA	NA	NA
chr1	37897751	37898250	4.83333	2.36667	0.781201	0.830937	0.000714361	NA	NA	NA	NA	NA	NA
chr1	39064001	39064500	3.23333	1.23333	0.815819	0.438228	0.000827691	NA	NA	NA	NA	NA	NA
chr1	41722001	41722500	9.16667	3.03333	0.557797	0.916151	0.000494725	NA	NA	EDN2:1907	EDN2:1907	NA	NA
chr1	41722251	41722750	4.36667	1.16667	0.982559	0.570281	0.000284934	NA	NA	EDN2:1907	EDN2:1907	NA	NA
chr1	41959501	41960000	24	9.33333	0.885981	0.346111	0.000958343	NA	NA	NA	HIVEP3:59269	NA	NA
chr1	43350751	43351250	3.76667	1.53333	0.972161	0.546362	0.000692169	NA	NA	NA	NA	NA	NA
chr1	43776001	43776500	8.46667	2.46667	0.857107	0.0817959	0.00057891	NA	PTPRF:5792	NA	PTPRF:5792	NA	NA
chr1	44650001	44650500	13.4667	6.73333	0.79462	0.691774	0.000981351	NA	C1orf164:55182	C1orf164:55182	C1orf164:55182	NA	NA
chr1	44668751	44669250	8.53333	3.96667	0.847446	0.440224	0.000432586	NA	NA	NA	C1orf164:55182	NA	NA
chr1	45727501	45728000	23.7	6.03333	0.816696	0.65864	5.01499e-05	NA	NA	NA	NA	NA	NA
chr1	48024001	48024500	10.7333	3.73333	0.880365	0.881357	9.30748e-05	NA	NA	NA	NA	NA	NA
chr1	48058501	48059000	7.53333	3.36667	0.996191	0.746934	0.000152059	NA	NA	NA	NA	NA	NA
chr1	49312501	49313000	1.03333	0.0666667	0.757952	0.381099	0.000942743	NA	NA	NA	NA	NA	NA
chr1	49753501	49754000	0.966667	0.0333333	0.92098	0.381099	3.8391e-05	NA	NA	NA	NA	NA	NA
chr1	51310001	51310500	3.46667	1.2	0.944003	0.986086	7.02107e-05	NA	NA	NA	NA	NA	NA
chr1	51774001	51774500	4.73333	1.23333	0.881414	0.659007	0.000651427	NA	NA	NA	NA	NA	NA
chr1	51923251	51923750	3.5	1.13333	0.993703	0.555616	0.0008904	NA	NA	NA	NA	NA	NA
chr1	52875001	52875500	0.633333	0.0666667	0.878263	0.612037	0.000274562	NA	NA	NA	MGC52498:348378	NA	NA
chr1	53052501	53053000	2.96667	1	0.989701	0.830807	4.85815e-05	NA	NA	NA	ZYG11B:79699	NA	NA
chr1	53239001	53239500	2.66667	1.23333	0.921089	0.991492	0.000654111	NA	NA	NA	SCP2:10388	NA	NA
chr1	53633001	53633500	1.1	0.1	0.672275	0.353817	0.000978089	NA	NA	NA	NA	NA	NA
chr1	53714751	53715250	7.6	3.7	0.931504	0.472275	0.000952378	NA	NA	NA	NA	NA	NA
chr1	53899751	53900250	5.06667	1.76667	0.982824	0.11997	0.000817229	NA	NA	NA	GLIS1:148979	NA	NA
chr1	54155001	54155500	11.4333	5.23333	0.841859	0.900672	0.000160384	NA	NA	NA	NA	NA	NA
chr1	54772501	54773000	3.43333	1.63333	0.993273	0.778605	0.000269795	NA	NA	NA	NA	NA	NA
chr1	56380001	56380500	3.1	0.733333	0.985161	0.449657	0.000470614	NA	NA	NA	NA	NA	NA
chr1	60451751	60452250	0.5	0.0333333	1	0.381099	0.000151011	NA	NA	NA	NA	NA	NA
chr1	60625501	60626000	1.06667	0.233333	0.912538	0.292843	0.000904464	NA	NA	NA	NA	NA	NA
chr1	62072501	62073000	1.5	0.6	0.97025	0.916845	0.000385068	NA	NA	NA	INADL:10207	NA	NA
chr1	62642501	62643000	7.66667	3.33333	0.854707	0.893956	0.000733593	NA	NA	NA	NA	NA	NA
chr1	62649001	62649500	1.03333	0.133333	0.932778	0.142012	0.000672594	NA	NA	NA	NA	NA	NA
chr1	63851751	63852250	2.4	0.666667	0.715674	0.918843	0.000376519	NA	NA	NA	PGM1:5236	NA	NA
chr1	63881501	63882000	1.2	0.4	0.808477	0.743256	0.000608185	NA	NA	NA	PGM1:5236	NA	NA
chr1	64771751	64772250	7.8	3.6	0.733786	0.939094	0.000605522	NA	NA	NA	CACHD1:57685	NA	NA
chr1	65051501	65052000	0.9	0.3	0.924932	1	0.000484128	NA	NA	NA	RAVER2:55225	NA	NA
chr1	67190751	67191250	9.13333	4.36667	0.843178	0.80885	0.00075945	NA	NA	NA	MIER1:57708	NA	NA
chr1	67574001	67574500	1.9	0.466667	0.845384	0.570689	0.000592385	NA	NA	NA	IL12RB2:3595	NA	NA
chr1	67657501	67658000	0.466667	0.0333333	0.885966	0.381099	0.000777907	NA	NA	NA	SERBP1:26135	NA	NA
chr1	69319751	69320250	0.666667	0.0333333	0.873122	0.381099	0.000177551	NA	NA	NA	NA	NA	NA
chr1	69797251	69797750	1.33333	0.633333	0.966772	0.717255	0.000716276	NA	NA	NA	NA	NA	NA
chr1	70335751	70336250	4.56667	2.06667	0.789502	0.932127	0.000953255	NA	NA	NA	LRRC7:57554	NA	NA
chr1	70550751	70551250	1.73333	0.2	0.631239	0.287354	0.000605964	NA	NA	NA	ANKRD13C:81573	NA	NA
chr1	71292751	71293250	3.5	1.1	0.808691	0.856773	0.000895196	NA	NA	NA	NA	NA	NA
chr1	71750501	71751000	4.06667	1.23333	0.988041	0.643943	0.000274562	NA	NA	NA	NEGR1:257194	NA	NA
chr1	73654251	73654750	1.36667	0.6	0.969137	0.925961	0.000963969	NA	NA	NA	NA	NA	NA
chr1	76342751	76343250	3.86667	1.83333	0.399672	0.76526	0.000776701	NA	NA	NA	ST6GALNAC3:256435	NA	NA
chr1	78022251	78022750	1.03333	0.166667	0.784504	0.55058	0.000777907	NA	NA	NA	FAM73A:374986	NA	NA
chr1	78592501	78593000	4.3	1.66667	0.728891	0.982382	0.000236282	NA	NA	NA	NA	NA	NA
chr1	81524501	81525000	4	1.8	0.805333	0.391174	0.000677968	NA	NA	NA	NA	NA	NA
chr1	81648751	81649250	0.533333	0.0333333	0.885966	0.381099	0.000447238	NA	NA	NA	NA	NA	NA
chr1	83973501	83974000	0.833333	0.1	0.960153	0.353817	0.000388171	NA	NA	NA	NA	NA	NA
chr1	85326751	85327250	0.6	0.0333333	1	0.381099	7.02107e-05	NA	NA	NA	WDR63:126820	NA	NA
chr1	85746751	85747250	3.26667	0.966667	0.678333	0.964547	0.000213854	NA	NA	NA	NA	NA	NA
chr1	86199001	86199500	3.06667	1.03333	0.88213	0.973042	0.000346253	NA	NA	NA	COL24A1:255631	NA	NA
chr1	86487501	86488000	0.666667	0.0333333	0.901002	0.381099	0.000177551	NA	NA	NA	NA	NA	NA
chr1	88615501	88616000	1.23333	0.566667	0.811475	0.962163	0.000864211	NA	NA	NA	NA	NA	NA
chr1	90717251	90717750	1.1	0.0666667	0.520298	0.612037	0.000606962	NA	NA	NA	NA	NA	NA
chr1	91853751	91854250	7.96667	3.8	0.883523	0.598648	0.00054644	NA	NA	NA	NA	NA	NA
chr1	93853501	93854000	11.1667	2.73333	0.880786	0.836264	7.1796e-05	NA	NA	NA	BCAR3:8412	NA	NA
chr1	94627501	94628000	0.566667	0.0333333	0.908074	0.381099	0.000347891	NA	NA	NA	NA	NA	NA
chr1	94665751	94666250	1.5	0.733333	0.946811	0.937011	0.000326421	NA	NA	NA	ABCD3:5825	NA	NA
chr1	94983001	94983500	4.76667	1.83333	0.763373	0.643816	0.000735254	NA	NA	NA	NA	NA	NA
chr1	95442251	95442750	0.833333	0.166667	0.9754	0.804329	0.000145128	NA	NA	NA	NA	NA	NA
chr1	95505501	95506000	0.6	0.0333333	1	0.381099	7.02107e-05	NA	NA	NA	NA	NA	NA
chr1	99290001	99290500	9.13333	4.16667	0.960731	0.674083	0.000311891	NA	NA	NA	NA	NA	NA
chr1	99672001	99672500	6.23333	2.1	0.872335	0.856773	0.000405752	NA	NA	NA	NA	NA	NA
chr1	99809501	99810000	1.73333	0.6	0.808477	1	0.000211398	NA	NA	NA	NA	NA	NA
chr1	102376751	102377250	0.633333	0.0333333	0.941512	0.381099	0.000219511	NA	NA	NA	NA	NA	NA
chr1	102896251	102896750	4.7	1.7	0.914973	0.64832	0.000522386	NA	NA	NA	NA	NA	NA
chr1	103010501	103011000	0.866667	0.0333333	0.621189	0.381099	0.000904464	NA	NA	NA	NA	NA	NA
chr1	103190001	103190500	9.86667	4.5	0.87619	0.740006	0.000679659	NA	NA	NA	COL11A1:1301	NA	NA
chr1	104581251	104581750	7.53333	1.73333	0.755445	0.577569	0.000456582	NA	NA	NA	NA	NA	NA
chr1	106852751	106853250	1	0.0666667	0.710497	0.612037	0.000898386	NA	NA	NA	NA	NA	NA
chr1	108088751	108089250	0.633333	0.166667	0.878263	0.804329	0.000584411	NA	NA	NA	NA	NA	NA
chr1	108836001	108836500	4.4	1.96667	0.815015	0.751063	0.000321776	NA	NA	NA	NA	NA	NA
chr1	109325251	109325750	3.9	1.63333	0.953795	0.77478	0.000211398	NA	NA	NA	WDR47:22911	NA	NA
chr1	110345001	110345500	1.9	0.533333	1	0.189074	0.000341065	NA	NA	NA	AHCYL1:10768	NA	NA
chr1	110366751	110367250	0.633333	0.0333333	0.904162	0.381099	0.000219511	NA	NA	NA	NA	AHCYL1:10768	NA
chr1	111017501	111018000	7.23333	1.16667	0.614738	0.405774	0.000320182	NA	NA	KCNA3:3738	NA	NA	NA
chr1	111017751	111018250	7.5	1.43333	0.80576	0.500631	0.000167227	NA	NA	KCNA3:3738	NA	NA	NA
chr1	112294501	112295000	6.06667	2.5	0.947853	0.185372	0.000994679	NA	NA	NA	KCND3:3752	NA	NA
chr1	113715251	113715750	12.8667	6.2	0.976603	0.906587	8.01526e-05	NA	NA	NA	NA	NA	NA
chr1	115533501	115534000	1.56667	0.566667	0.980343	0.607896	0.000178521	NA	NA	NA	NA	NA	NA
chr1	116095001	116095500	5.13333	2.53333	0.942889	0.965097	0.000191176	NA	NA	NA	CASQ2:845	NA	NA
chr1	118140251	118140750	1.76667	0.533333	0.97485	0.909003	1.2682e-05	NA	NA	NA	NA	NA	NA
chr1	142129001	142129500	3.43333	1	0.82652	0.662855	0.000729598	NA	NA	NA	NA	NA	NA
chr1	144392501	144393000	2.93333	1.06667	0.857501	0.579289	0.000584411	NA	NA	NA	ZNF364:27246	NA	NA
chr1	147573501	147574000	3.5	1.26667	0.753562	0.379825	0.000746522	NA	NA	NA	NA	NA	NA
chr1	148366501	148367000	13.3667	5.6	0.87568	0.923874	0.000534491	NA	NA	NA	VPS45A:11311	NA	NA
chr1	149216751	149217250	6.43333	2.4	0.981913	0.525724	7.11365e-06	NA	NA	NA	NA	NA	NA
chr1	150843251	150843750	0.666667	0.166667	0.961016	0.804329	0.000447238	NA	NA	NA	NA	NA	NA
chr1	150907751	150908250	0.666667	0.0333333	0.918843	0.381099	0.000177551	NA	NA	NA	NA	NA	NA
chr1	151396501	151397000	0.866667	0.0333333	0.79347	0.381099	0.000904464	NA	NA	NA	NA	NA	NA
chr1	151789251	151789750	8.66667	3.23333	0.521289	0.879267	0.00025205	S100A3:6274	NA	NA	NA	NA	NA
chr1	155347751	155348250	8.6	2.06667	0.758507	0.271318	0.000329761	NA	NA	NA	NA	NA	NA
chr1	156486251	156486750	7.16667	1.66667	0.623648	0.67908	0.000336203	NA	NA	NA	NA	NA	NA
chr1	156565501	156566000	7.9	1.13333	0.417279	0.217444	0.000317086	NA	NA	CD1B:910	CD1B:910	NA	NA
chr1	160659501	160660000	1.9	0.9	0.964454	0.717499	0.000978089	NA	NA	NA	NA	NA	NA
chr1	163560501	163561000	0.833333	0.0666667	0.887038	0.612037	0.000503846	NA	NA	NA	LMX1A:4009	NA	NA
chr1	164169001	164169500	4.93333	1.4	0.881219	0.649435	9.78773e-05	NA	NA	NA	NA	NA	NA
chr1	164617501	164618000	1.86667	0.6	0.783213	0.813743	0.00095358	NA	NA	NA	NA	NA	NA
chr1	165900001	165900500	1.7	0.766667	0.976635	0.978461	0.000151011	NA	NA	NA	RCSD1:92241	NA	NA
chr1	165997251	165997750	4.86667	1.93333	0.979904	0.519906	1.19924e-05	NA	NA	NA	MPZL1:9019	NA	NA
chr1	166034751	166035250	4.26667	1.23333	0.997416	0.682297	3.44418e-05	NA	NA	NA	NA	NA	NA
chr1	167388751	167389250	1.46667	0.533333	0.947939	0.949685	0.000234	NA	NA	NA	NME7:29922	NA	NA
chr1	169304751	169305250	0.566667	0.0333333	0.884504	0.381099	0.000347891	NA	NA	NA	NA	NA	NA
chr1	172845001	172845500	0.8	0.0333333	0.776978	0.381099	0.000326421	NA	NA	NA	RABGAP1L:9910	NA	NA
chr1	173326001	173326500	1.06667	0.433333	0.970283	0.908074	0.000177551	NA	NA	NA	TNN:63923	NA	NA
chr1	174330751	174331250	0.966667	0.3	0.953577	0.874884	0.000562004	NA	NA	NA	RFWD2:64326	NA	NA
chr1	176604001	176604500	1.93333	0.366667	0.803346	0.392186	0.000463501	NA	NA	NA	RASAL2:9462	NA	NA
chr1	176604251	176604750	3.03333	0.733333	0.515453	0.581805	0.000308959	NA	NA	NA	RASAL2:9462	NA	NA
chr1	179005501	179006000	2.5	1.16667	0.916005	0.893477	0.000783062	NA	NA	NA	XPR1:9213	NA	NA
chr1	179353001	179353500	1.56667	0.1	0.922445	0.555966	0.000388171	NA	NA	NA	NA	NA	NA
chr1	179373001	179373500	5.86667	2	0.686644	0.777587	0.000549457	NA	NA	NA	NA	NA	NA
chr1	179725751	179726250	1.83333	0.633333	0.885759	0.957917	0.000219511	NA	NA	NA	CACNA1E:777	NA	NA
chr1	179830751	179831250	1.86667	0.366667	0.8468	0.555966	0.000909827	NA	NA	NA	CACNA1E:777	NA	NA
chr1	180321501	180322000	7.83333	3.36667	0.949494	0.418225	0.000860886	NA	NA	NA	NA	NA	NA
chr1	180932001	180932500	3.1	1.4	0.963493	0.292843	0.000192105	NA	NA	NA	NA	NA	NA
chr1	181356501	181357000	3.8	1.03333	0.923306	0.570803	0.000786622	NA	NA	NA	LAMC1:3915	NA	NA
chr1	181356751	181357250	8.43333	2.46667	0.822001	0.432016	0.000198726	NA	NA	NA	LAMC1:3915	NA	NA
chr1	181450501	181451000	8.2	3.6	0.96648	0.847537	0.000339817	NA	NA	NA	LAMC2:3918	NA	NA
chr1	182210001	182210500	1.06667	0.0666667	0.819418	0.124801	0.000827691	NA	NA	NA	GLT25D2:23127	NA	NA
chr1	182609501	182610000	3.33333	0.9	0.806468	0.454879	0.000950495	NA	NA	NA	NA	NA	NA
chr1	184032751	184033250	1.83333	0.333333	0.820953	0.152584	0.000548647	NA	NA	NA	HMCN1:83872	NA	NA
chr1	185630251	185630750	1.43333	0.1	0.794758	1	0.000375519	NA	NA	NA	NA	NA	NA
chr1	187776251	187776750	3.5	1.33333	0.928362	0.961016	0.000505466	NA	NA	NA	NA	NA	NA
chr1	190531751	190532250	0.633333	0.2	0.904162	1	0.00020204	NA	NA	NA	NA	NA	NA
chr1	192252001	192252500	0.766667	0.0666667	0.844718	0.124801	0.000716276	NA	NA	NA	NA	NA	NA
chr1	194323251	194323750	6.13333	2.73333	0.942898	0.577366	0.000167765	NA	NA	NA	NA	NA	NA
chr1	198029751	198030250	4.36667	1.5	0.864377	0.291477	0.000638413	NA	NA	NA	NA	NA	NA
chr1	200957751	200958250	1.56667	0.133333	0.742213	0.3394	0.000204189	NA	NA	NA	NA	NA	NA
chr1	201931001	201931500	1.2	0.1	0.736627	0.353817	0.000677968	NA	NA	NA	ATP2B4:493	NA	NA
chr1	202367001	202367500	3.63333	1.1	0.823867	0.132522	0.000685233	NA	NA	NA	NA	ETNK2:55224	NA
chr1	202437751	202438250	4.96667	1.36667	0.738248	0.130062	0.000799348	NA	NA	NA	GOLT1A:127845	NA	NA
chr1	202793001	202793500	2.2	0.633333	0.903821	0.486	0.000119334	NA	NA	NA	NA	NA	NA
chr1	203864501	203865000	6.73333	2.3	0.872153	0.440438	0.000184736	NA	NA	NA	ELK4:2005	NA	NA
chr1	205101751	205102250	10.2333	4.9	0.956885	0.829193	3.68831e-05	NA	NA	NA	NA	NA	NA
chr1	205623501	205624000	1.13333	0.0333333	0.806129	0.381099	0.000308532	NA	NA	NA	NA	NA	NA
chr1	205859501	205860000	2.03333	0.933333	0.977149	0.699563	0.000308532	NA	NA	CR1:1378	CR1:1378	NA	NA
chr1	206224501	206225000	3.4	1.13333	0.962669	0.888569	0.000131616	NA	NA	NA	NA	NA	NA
chr1	207126001	207126500	1.3	0.233333	0.874884	0.502557	0.000268046	NA	NA	NA	NA	NA	NA
chr1	209798251	209798750	2.06667	0.933333	0.990031	0.77296	0.000813236	NA	NA	NA	NA	NA	NA
chr1	211254751	211255250	0.633333	0.0333333	0.878263	0.381099	0.000219511	NA	NA	NA	ANGEL2:90806	NA	NA
chr1	212332251	212332750	2.9	0.5	0.817857	0.324441	0.000193416	NA	NA	NA	NA	NA	NA
chr1	212472751	212473250	3.36667	1.4	0.945986	0.3976	0.000295196	NA	NA	NA	NA	NA	NA
chr1	212617501	212618000	4.66667	1.63333	0.971048	0.759843	8.73332e-05	NA	NA	PTPN14:5784	PTPN14:5784	NA	NA
chr1	212617751	212618250	6.33333	1.83333	0.56811	0.686895	0.000596816	NA	NA	PTPN14:5784	PTPN14:5784	NA	NA
chr1	212780001	212780500	0.566667	0.0333333	0.95869	0.381099	0.000347891	NA	NA	NA	PTPN14:5784	NA	NA
chr1	213398251	213398750	1.13333	0.166667	0.89146	0.201175	0.000942743	NA	NA	NA	KCNK2:3776	NA	NA
chr1	213693001	213693500	0.8	0.0333333	0.562955	0.381099	0.000326421	NA	NA	NA	NA	NA	NA
chr1	216211751	216212250	1.23333	0.0333333	0.626834	0.381099	0.000947947	NA	NA	NA	NA	NA	NA
chr1	219318001	219318500	0.7	0.0333333	0.646927	0.381099	0.000562004	NA	NA	NA	NA	NA	NA
chr1	219854001	219854500	0.533333	0.0333333	0.935197	0.381099	0.000447238	NA	NA	NA	NA	NA	NA
chr1	219994001	219994500	6.96667	0.8	0.907204	0.101809	0.000643236	NA	NA	NA	NA	NA	NA
chr1	221486501	221487000	9.2	2.26667	0.952336	0.256439	0.00011951	NA	NA	NA	SUSD4:55061	NA	NA
chr1	221661501	221662000	1.93333	0.6	0.913379	0.475539	0.000375519	NA	NA	NA	NA	NA	NA
chr1	221967501	221968000	10.3667	3.06667	0.753652	0.495347	0.000341234	NA	NA	NA	CAPN2:824	NA	NA
chr1	222859501	222860000	1.66667	0.8	0.994739	0.963542	0.00020204	NA	NA	NA	NA	NA	NA
chr1	226012251	226012750	8	2.43333	0.999235	0.806169	4.37586e-05	NA	NA	NA	C1orf142:116841	NA	NA
chr1	226586751	226587250	3.3	0.533333	0.685612	0.621189	0.000256015	NA	NA	OBSCN:84033	OBSCN:84033	NA	NA
chr1	226980251	226980750	4.3	1.3	0.797509	0.0957624	0.000377606	NA	NA	NA	NA	NA	NA
chr1	228562751	228563250	13.1333	6.43333	0.949715	0.909896	9.62481e-05	NA	NA	NA	PGBD5:79605	NA	NA
chr1	229493251	229493750	6.06667	1.43333	0.977612	0.196981	0.000583533	NA	NA	NA	NA	NA	NA
chr1	229696001	229696500	0.566667	0.0333333	0.884504	0.381099	0.000347891	NA	NA	NA	NA	NA	NA
chr1	230512001	230512500	1.76667	0.733333	0.996397	0.865553	0.000393694	NA	NA	NA	NA	NA	NA
chr1	230929001	230929500	6.16667	2.4	0.95528	0.504126	0.000329383	NA	NA	NA	NA	NA	NA
chr1	231931751	231932250	9.13333	4.13333	0.959694	0.0864766	0.000293089	NA	NA	NA	NA	NA	NA
chr1	232530251	232530750	2.13333	0.466667	0.839841	0.41842	0.000364348	NA	NA	NA	NA	NA	NA
chr1	232742251	232742750	6.9	3.43333	0.987944	0.329923	0.000801462	NA	NA	NA	NA	NA	NA
chr1	233250251	233250750	17.7	3	0.859255	0.337509	0.000270235	NA	NA	NA	NA	NA	NA
chr1	235405751	235406250	5.73333	1.23333	0.86289	0.137543	0.000157514	NA	NA	NA	RYR2:6262	NA	NA
chr1	235406001	235406500	2.43333	0.6	0.930538	0.580597	0.000704364	NA	NA	NA	RYR2:6262	NA	NA
chr1	236595251	236595750	9.43333	4.63333	0.902959	0.883586	0.000146011	NA	NA	NA	NA	NA	NA
chr1	236637001	236637500	4.3	1.1	0.981509	0.483309	6.22218e-05	NA	NA	NA	NA	NA	NA
chr1	236701001	236701500	3.7	1.13333	0.827194	0.812454	0.000976825	NA	NA	NA	NA	NA	NA
chr1	236701251	236701750	6.5	1.9	0.593021	0.222785	0.000239868	NA	NA	NA	NA	NA	NA
chr1	238040501	238041000	0.833333	0.2	0.895246	0.668302	0.000685233	NA	NA	NA	CHRM3:1131	NA	NA
chr1	239614251	239614750	5.1	1.9	0.626162	0.742648	0.000502638	NA	NA	NA	NA	NA	NA
chr1	239839751	239840250	2.53333	0.833333	0.85165	0.72901	0.000167765	NA	NA	NA	OPN3:23596	NA	NA
chr1	240198001	240198500	1.6	0.233333	0.955343	0.342774	0.000510727	NA	NA	NA	NA	NA	NA
chr1	240241501	240242000	4.9	2.26667	0.892002	0.543557	0.000760606	NA	NA	NA	NA	NA	NA
chr1	241802751	241803250	7.06667	2.43333	0.827587	0.879267	0.000287924	NA	NA	AKT3:10000	AKT3:10000	NA	NA
chr1	242334001	242334500	5.53333	1.9	0.953715	0.476117	0.000426017	NA	NA	NA	NA	NA	NA
chr1	243074501	243075000	10.3333	4.76667	0.882991	0.949106	0.000437121	NA	NA	NA	NA	FAM36A:116228	FAM36A:116228
chr1	243657251	243657750	6.13333	1.53333	0.876675	0.472793	6.22373e-05	NA	NA	NA	KIF26B:55083	NA	NA
chr1	244808751	244809250	0.933333	0.266667	0.878263	0.926764	0.000864211	NA	NA	NA	C1orf71:163882	NA	NA
chr1	245591751	245592250	7.06667	1.76667	0.994573	0.574956	2.31632e-05	NA	NA	NA	NA	NA	NA
chr1	245592001	245592500	9.5	2.9	0.56533	0.573521	0.000564671	NA	NA	NA	NA	NA	NA
chr1	245705001	245705500	1	0.0333333	0.553588	0.381099	0.000785043	NA	NA	NA	NA	NA	NA
chr1	245907001	245907500	3.96667	1.6	0.963024	0.613711	0.000596806	NA	NA	NA	NA	NA	NA
chr10	314501	315000	6.43333	2.1	0.986216	0.716746	5.56581e-05	NA	NA	NA	DIP2C:22982	NA	NA
chr10	493251	493750	7.8	2.3	0.952066	0.762189	2.59375e-05	NA	NA	NA	DIP2C:22982	NA	NA
chr10	646501	647000	7.26667	1.6	0.855729	0.0597785	0.000947518	NA	NA	NA	DIP2C:22982	NA	NA
chr10	1377501	1378000	2.7	0.366667	0.45385	0.609681	0.000702531	NA	NA	NA	ADARB2:105	NA	NA
chr10	1432251	1432750	3.36667	1.1	0.805121	0.924932	9.85868e-05	NA	NA	NA	ADARB2:105	NA	NA
chr10	2008501	2009000	4.76667	2.23333	0.942495	0.84794	0.000177551	NA	NA	NA	NA	NA	NA
chr10	6268501	6269000	4.4	0.833333	0.910042	0.335996	0.000538576	NA	NA	NA	NA	NA	NA
chr10	7021251	7021750	2.96667	1.46667	0.854722	0.827313	0.000548647	NA	NA	NA	NA	NA	NA
chr10	8319251	8319750	7.63333	2	0.598899	0.0611696	0.000841053	NA	NA	NA	NA	NA	NA
chr10	8488751	8489250	3.83333	1.33333	0.577764	0.734671	0.000953255	NA	NA	NA	NA	NA	NA
chr10	11162751	11163250	1.9	0.933333	0.920515	0.176165	0.000785043	NA	NA	NA	NA	NA	NA
chr10	14093001	14093500	7.46667	2.76667	0.851609	0.766077	0.000707675	NA	NA	NA	FRMD4A:55691	NA	NA
chr10	14801501	14802000	8.16667	3.63333	0.814186	0.768914	0.000413974	NA	NA	NA	FAM107B:83641	NA	NA
chr10	15449001	15449500	6.36667	1.6	0.870497	0.637233	0.000299682	NA	NA	NA	C10orf38:221061	NA	NA
chr10	15913251	15913750	12.9333	5.6	0.927027	0.877427	0.000322996	NA	NA	NA	C10orf97:80013	NA	NA
chr10	17364251	17364750	0.566667	0.0333333	0.884504	0.381099	0.000347891	NA	NA	NA	NA	NA	NA
chr10	23231251	23231750	0.933333	0.1	0.795472	0.353817	0.000699578	NA	NA	NA	NA	NA	NA
chr10	24468501	24469000	2.26667	0.8	0.903131	0.865553	0.000541944	NA	NA	NA	NA	NA	NA
chr10	27624251	27624750	4.96667	1.66667	0.750139	0.219914	0.00089821	NA	NA	NA	NA	NA	NA
chr10	30246501	30247000	5.7	2.66667	0.985433	0.509934	0.000808737	NA	NA	NA	NA	NA	NA
chr10	30378501	30379000	2.13333	0.466667	0.991956	0.205921	0.000364348	KIAA1462:57608	NA	NA	NA	NA	NA
chr10	30572751	30573250	4.5	1.33333	0.845465	0.848808	0.000287978	NA	NA	NA	NA	NA	NA
chr10	30919001	30919500	1.93333	0.5	0.885966	1	2.76796e-05	NA	NA	NA	NA	NA	NA
chr10	31114501	31115000	5.43333	1.63333	0.839299	0.354281	0.000406631	NA	NA	NA	NA	NA	NA
chr10	33573751	33574250	1.8	0.666667	0.956494	0.576317	0.000211398	NA	NA	NA	NRP1:8829	NA	NA
chr10	34340501	34341000	1.4	0.4	0.702063	0.784076	0.000978089	NA	NA	NA	NA	NA	NA
chr10	35046751	35047250	8.86667	4.2	0.959617	0.554496	0.000817389	NA	NA	NA	NA	NA	NA
chr10	36209251	36209750	0.7	0.2	0.84648	1	0.000978089	NA	NA	NA	NA	NA	NA
chr10	37486251	37486750	1.43333	0.0666667	0.969784	0.124801	5.20466e-05	NA	NA	NA	ANKRD30A:91074	NA	NA
chr10	37580001	37580500	1.33333	0.466667	0.804329	0.679947	0.000777907	NA	NA	NA	NA	NA	NA
chr10	41789251	41789750	1.13333	0.133333	0.743256	0.509085	0.000827691	NA	NA	NA	NA	NA	NA
chr10	42921501	42922000	1.13333	0.133333	0.884292	0.3394	0.000827691	NA	NA	RET:5979	RET:5979	NA	NA
chr10	43779501	43780000	13.4	4.36667	0.740232	0.952389	0.0001979	NA	NA	NA	NA	NA	NA
chr10	43970251	43970750	0.633333	0.0666667	0.878263	0.612037	0.000274562	NA	NA	NA	NA	NA	NA
chr10	44282001	44282500	2.4	0.266667	0.727243	0.280403	0.000617403	NA	NA	NA	NA	NA	NA
chr10	44753001	44753500	5.1	1.96667	0.839244	0.847147	0.000798533	NA	NA	NA	NA	NA	NA
chr10	45174251	45174750	1.4	0.433333	0.755567	0.884504	0.000785043	NA	NA	NA	NA	NA	NA
chr10	49654501	49655000	2.53333	0.633333	0.961208	0.379688	0.00064897	NA	NA	NA	NA	NA	NA
chr10	50149001	50149500	4.8	1.33333	0.885071	0.181484	0.000632762	NA	NA	NA	NA	NA	NA
chr10	50151501	50152000	5.26667	2.06667	0.841612	0.59279	0.000311184	NA	NA	NA	NA	NA	NA
chr10	50543001	50543500	2.43333	0.666667	0.955581	0.384119	0.000211166	NA	NA	CHAT:10044	NA	CHAT:10044	CHAT:10044
chr10	51482501	51483000	1.23333	0.333333	0.962163	0.681545	0.000672594	NA	NA	NA	NA	NA	NA
chr10	52204751	52205250	1.6	0.0333333	0.929809	0.381099	1.94382e-05	NA	NA	NA	NA	NA	NA
chr10	54679501	54680000	1.26667	0.566667	0.985071	0.811475	0.000716276	NA	NA	NA	NA	NA	NA
chr10	55624751	55625250	1.16667	0.133333	0.938306	0.142012	0.000393694	NA	NA	NA	PCDH15:65217	NA	NA
chr10	56018501	56019000	2.66667	0.866667	0.926314	0.573304	0.000556049	NA	NA	NA	PCDH15:65217	NA	NA
chr10	57620001	57620500	0.466667	0.0333333	0.885966	0.381099	0.000777907	NA	NA	NA	NA	NA	NA
chr10	59487751	59488250	2.8	1.3	0.982243	0.477847	0.000780127	NA	NA	NA	NA	NA	NA
chr10	63380751	63381250	1.76667	0.3	0.809116	0.719438	0.000719417	NA	NA	NA	ARID5B:84159	NA	NA
chr10	65287001	65287500	3.26667	0.966667	0.858473	0.431169	0.000617852	NA	NA	NA	NA	NA	NA
chr10	66459501	66460000	4	1.2	0.937134	0.780076	0.000682145	NA	NA	NA	NA	NA	NA
chr10	67725251	67725750	0.733333	0.0666667	0.926764	0.124801	0.000864211	NA	NA	NA	NA	NA	NA
chr10	68690501	68691000	4.43333	1.26667	0.711379	0.2048	0.000911688	NA	NA	NA	NA	NA	NA
chr10	68724251	68724750	1	0.133333	1	0.3394	0.00020204	NA	NA	NA	NA	NA	NA
chr10	69531751	69532250	3.63333	1.46667	0.950747	0.407372	0.000130309	NA	NA	NA	NA	NA	NA
chr10	71387001	71387500	3.56667	1.46667	0.967906	0.827313	7.29291e-05	NA	NA	NA	COL13A1:1305	NA	NA
chr10	71559251	71559750	1.73333	0.6	0.876112	0.898013	0.000424225	NA	NA	NA	AMID:84883	NA	NA
chr10	72747251	72747750	5.4	1.66667	0.49804	0.119418	0.000898386	SLC29A3:55315	NA	NA	NA	NA	NA
chr10	72877001	72877500	8.3	4	0.956651	0.92699	6.8816e-05	NA	NA	NA	CDH23:64072	NA	NA
chr10	72900501	72901000	3.83333	1.16667	0.986255	0.680405	0.000631911	NA	NA	NA	CDH23:64072	NA	NA
chr10	73240251	73240750	3.5	1.3	0.956979	0.473786	0.000523674	NA	NA	CDH23:64072	CDH23:64072	NA	NA
chr10	73722251	73722750	2.96667	0.966667	0.794016	0.609681	0.000234816	NA	NA	NA	NA	NA	NA
chr10	73733501	73734000	5.43333	2.2	0.974679	0.866689	0.000105433	NA	NA	NA	NA	NA	NA
chr10	74086751	74087250	5.16667	2.33333	0.935601	0.787933	0.000379226	NA	NA	NA	NA	NA	NA
chr10	77836251	77836750	0.633333	0.0333333	0.92098	0.381099	0.000219511	NA	NA	NA	C10orf11:83938	NA	NA
chr10	78655251	78655750	5.56667	0.533333	0.662184	0.328232	0.000947417	NA	NA	NA	KCNMA1:3778	NA	NA
chr10	79757501	79758000	2.7	1.2	0.919568	0.733184	5.16504e-05	NA	NA	NA	NA	NA	NA
chr10	79982751	79983250	1.96667	0.566667	0.981116	0.685054	0.000523181	NA	NA	NA	NA	NA	NA
chr10	80464751	80465250	18.6	5.5	0.719452	0.893875	0.000112315	NA	NA	NA	NA	NA	NA
chr10	81642751	81643250	4.96667	2.16667	0.860732	0.331701	0.000716276	NA	NA	NA	NA	NA	NA
chr10	82436501	82437000	1.63333	0.566667	0.973042	0.56782	0.000347891	NA	NA	NA	NA	NA	NA
chr10	83857251	83857750	2.66667	0.566667	0.945362	0.659461	0.000147366	NA	NA	NA	NA	NA	NA
chr10	84365251	84365750	1.2	0.166667	0.89645	0.345644	0.000606962	NA	NA	NA	NA	NA	NA
chr10	85813251	85813750	2.83333	0.766667	0.826632	0.195504	0.000393694	NA	NA	NA	NA	NA	NA
chr10	86583251	86583750	0.933333	0.2	0.89146	1	2.5264e-05	NA	NA	NA	NA	NA	NA
chr10	87933501	87934000	0.866667	0.1	0.830099	0.555966	0.000963969	NA	NA	NA	GRID1:2894	NA	NA
chr10	89126751	89127250	7.86667	3.3	0.972288	0.232154	0.000976193	NA	NA	NA	NA	NA	NA
chr10	89804501	89805000	2.5	0.966667	0.928508	0.431169	0.000963969	NA	NA	NA	NA	NA	NA
chr10	89863501	89864000	0.633333	0.0333333	0.904162	0.381099	0.000219511	NA	NA	NA	NA	NA	NA
chr10	95708501	95709000	4.7	1.56667	0.827872	0.865399	0.000273257	NA	NA	NA	NA	NA	NA
chr10	96487001	96487500	0.966667	0.366667	0.932778	0.878263	0.000219511	NA	NA	NA	NA	NA	CYP2C18:1562
chr10	97064251	97064750	0.633333	0.133333	0.92098	0.7694	0.000447238	NA	NA	NA	NA	SORBS1:10580	NA
chr10	97156751	97157250	7.86667	2.06667	0.285302	0.58642	0.000329404	NA	NA	NA	SORBS1:10580	NA	NA
chr10	98166751	98167250	0.866667	0.0333333	0.727849	0.381099	0.000364348	NA	NA	NA	TLL2:7093	NA	NA
chr10	98779001	98779500	1	0.3	0.843822	1	0.000265505	NA	NA	NA	SLIT1:6586	NA	NA
chr10	99460001	99460500	11.5333	5.7	0.586802	0.830508	0.000564671	NA	NA	NA	NA	NA	NA
chr10	99603501	99604000	1.93333	0.1	0.691651	0.353817	0.000483817	NA	NA	NA	NA	NA	NA
chr10	100664251	100664750	1.83333	0.1	0.648831	0.353817	0.000376519	NA	NA	NA	HPSE2:60495	NA	NA
chr10	104622751	104623250	5.23333	2.6	0.982218	0.340573	0.000950946	NA	NA	AS3MT:57412	AS3MT:57412	NA	NA
chr10	105910501	105911000	0.733333	0.2	0.912538	1	8.92165e-05	NA	NA	C10orf79:80217	C10orf79:80217	NA	NA
chr10	109836251	109836750	0.566667	0.0333333	0.923659	0.381099	0.000347891	NA	NA	NA	NA	NA	NA
chr10	111296501	111297000	0.633333	0.133333	0.904162	0.7694	0.000447238	NA	NA	NA	NA	NA	NA
chr10	111965751	111966250	3.86667	1	0.946389	0.312239	0.00038664	NA	NA	NA	MXI1:4601	NA	NA
chr10	112114001	112114500	20.7667	7.83333	0.97052	0.343154	0.000521212	NA	NA	NA	NA	NA	NA
chr10	112424251	112424750	2.93333	1	0.927355	0.676156	0.000131532	NA	NA	NA	NA	NA	NA
chr10	114754001	114754500	12.2667	5.23333	0.999295	0.780916	3.80071e-05	NA	NA	NA	TCF7L2:6934	NA	NA
chr10	115634501	115635000	0.533333	0.0333333	0.885966	0.381099	0.000447238	NA	NA	NA	NHLRC2:374354	NA	NA
chr10	115813751	115814250	6	2.7	0.974348	0.123259	0.000912048	NA	NA	NA	NA	NA	NA
chr10	115843751	115844250	5.53333	1.36667	0.886847	0.24637	0.000163471	NA	NA	NA	NA	NA	NA
chr10	115844001	115844500	9.03333	3.4	0.93566	0.563709	0.000356658	NA	NA	NA	NA	NA	NA
chr10	117138501	117139000	9.93333	4.36667	0.931689	0.102268	0.000668139	NA	NA	NA	ATRNL1:26033	NA	NA
chr10	119732751	119733250	11	3.93333	0.937312	0.845076	0.000461475	NA	NA	NA	NA	NA	NA
chr10	120057501	120058000	2.06667	0.333333	0.671973	0.957319	0.000155436	NA	NA	NA	NA	NA	C10orf84:63877
chr10	120431001	120431500	0.766667	0.0666667	0.923659	0.124801	0.000716276	NA	NA	NA	NA	C10orf46:143384	NA
chr10	121121251	121121750	0.833333	0.0666667	0.938306	0.124801	0.000503846	NA	NA	NA	GRK5:2869	NA	NA
chr10	122183001	122183500	1.93333	0.633333	0.845855	0.878263	0.000160323	NA	NA	NA	NA	NA	NA
chr10	122348001	122348500	6.16667	1.73333	0.858731	0.214021	0.000754209	NA	NA	NA	NA	NA	NA
chr10	122363251	122363750	0.7	0.0333333	0.82684	0.381099	0.000562004	NA	NA	NA	NA	NA	NA
chr10	122799001	122799500	0.6	0.233333	1	0.844718	0.000388171	NA	NA	NA	NA	NA	NA
chr10	123002251	123002750	3.06667	1.23333	0.98682	0.286463	0.00062658	NA	NA	NA	NA	NA	NA
chr10	123405001	123405500	9.73333	3.13333	0.924301	0.222504	0.00089821	NA	NA	NA	NA	NA	NA
chr10	124077001	124077500	0.833333	0.2	0.928508	0.776978	0.000685233	NA	NA	NA	C10orf87:118663	NA	NA
chr10	124732001	124732500	0.8	0.0333333	1	0.381099	2.11732e-05	NA	NA	C10orf89:118672	C10orf89:118672	NA	NA
chr10	125302251	125302750	4.76667	0.8	0.923445	0.737595	0.00035632	NA	NA	NA	NA	NA	NA
chr10	127205501	127206000	9.26667	3.73333	0.444451	0.25991	0.000750107	NA	NA	NA	NA	NA	NA
chr10	128811751	128812250	6	1.96667	0.632756	0.498341	0.0003339	NA	NA	NA	DOCK1:1793	NA	NA
chr10	129034751	129035250	19.3	9.43333	0.960175	0.981309	4.79345e-05	NA	NA	NA	DOCK1:1793	NA	NA
chr10	129665751	129666250	6.86667	2.56667	0.962942	0.785599	4.69737e-05	NA	NA	NA	PTPRE:5791	NA	NA
chr10	130625501	130626000	1.6	0.233333	0.722298	0.0927591	0.000943818	NA	NA	NA	NA	NA	NA
chr10	131883251	131883750	1.26667	0.0666667	0.937011	0.381099	8.70548e-05	NA	NA	NA	NA	NA	NA
chr10	132152001	132152500	2.16667	1.06667	0.798083	0.690813	0.000573043	NA	NA	NA	NA	NA	NA
chr10	132264751	132265250	4	1.2	0.922343	0.555966	6.78691e-05	NA	NA	NA	NA	NA	NA
chr10	133211001	133211500	1	0.0333333	0.815435	0.381099	0.000785043	NA	NA	NA	NA	NA	NA
chr10	133484001	133484500	3.9	0.9	0.649703	0.0843112	0.000780127	NA	NA	NA	NA	NA	NA
chr10	133497751	133498250	7.16667	1.56667	0.984371	0.191016	0.000131069	NA	NA	NA	NA	NA	NA
chr10	133872001	133872500	4.06667	0.766667	0.980996	0.739765	8.79093e-05	NA	NA	NA	STK32C:282974	NA	NA
chr10	133997501	133998000	1.93333	0.2	0.753978	0.276184	0.000482739	NA	NA	NA	LRRC27:80313	NA	NA
chr10	134526751	134527250	8.3	1.46667	0.773075	0.0513661	0.000738238	NA	NA	NA	NA	NA	NA
chr10	134615751	134616250	4.43333	1.3	0.936505	0.77513	0.00035747	NA	NA	NA	NA	NA	NA
chr11	299251	299750	2.26667	0.566667	0.901685	0.618941	0.000561585	NA	NA	NA	NA	IFITM2:10581	IFITM2:10581
chr11	1134001	1134500	2.2	0.666667	0.964687	0.988013	0.000963969	NA	NA	NA	NA	NA	NA
chr11	2075251	2075750	3.26667	0.866667	0.904312	0.931833	0.000947947	NA	NA	NA	NA	NA	NA
chr11	3068751	3069250	1.4	0.3	0.91139	0.258948	0.000677968	NA	NA	NA	OSBPL5:114879	NA	NA
chr11	3160751	3161250	2.2	0.7	0.953497	0.139143	0.000780127	NA	NA	NA	NA	NA	NA
chr11	3177001	3177500	0.7	0.0666667	1	0.124801	0.000685233	NA	NA	NA	NA	NA	NA
chr11	4529251	4529750	2.26667	0.966667	0.991839	0.431169	0.000952378	NA	NA	NA	NA	NA	NA
chr11	5252251	5252750	3	1.36667	0.873122	0.975926	0.000101252	NA	NA	NA	NA	NA	NA
chr11	7569001	7569500	1.26667	0.266667	0.699563	0.533647	0.000827691	NA	NA	NA	PPFIBP2:8495	NA	NA
chr11	8071751	8072250	1.96667	0.8	0.989207	0.718472	0.000378971	NA	NA	TUB:7275	TUB:7275	NA	NA
chr11	8100501	8101000	2.43333	0.333333	0.90778	0.0546187	0.000778851	NA	NA	NA	RIC3:79608	NA	NA
chr11	8245501	8246000	1.2	0.0666667	1	0.124801	7.02107e-05	NA	NA	NA	NA	NA	NA
chr11	8662251	8662750	2.16667	0.633333	0.993598	0.25353	0.000251454	NA	NA	NA	RPL27A:6157	NA	NA
chr11	9648501	9649000	7.36667	3.66667	0.974909	0.81651	0.000146964	NA	NA	NA	SWAP70:23075	NA	NA
chr11	10122501	10123000	1.66667	0.7	0.957319	0.874884	0.00039358	NA	NA	NA	SBF2:81846	NA	NA
chr11	11516751	11517250	4.9	1.83333	0.803175	0.871834	0.00024274	NA	NA	NA	GALNTL4:374378	NA	NA
chr11	11601501	11602000	0.966667	0.1	0.964547	0.353817	0.00020204	GALNTL4:374378	NA	NA	NA	NA	NA
chr11	12250251	12250750	2.46667	1.16667	0.956703	0.860886	0.000160323	NA	NA	NA	NA	NA	NA
chr11	12461501	12462000	2.8	1.16667	1	0.846976	5.00229e-05	NA	NA	NA	PARVA:55742	NA	NA
chr11	14044751	14045250	6.23333	3.1	0.963302	0.871158	4.71381e-05	NA	NA	NA	NA	NA	NA
chr11	15030501	15031000	0.666667	0.0666667	0.964123	0.612037	0.000219511	NA	NA	NA	NA	NA	NA
chr11	16447251	16447750	0.533333	0.0666667	0.885966	0.612037	0.000584411	NA	NA	NA	SOX6:55553	NA	NA
chr11	18175751	18176250	1.13333	0.1	0.79347	0.353817	0.000606962	NA	NA	NA	NA	NA	NA
chr11	21081251	21081750	0.866667	0.0333333	0.621189	0.381099	0.000904464	NA	NA	NA	NELL1:4745	NA	NA
chr11	23631751	23632250	1.2	0.0333333	0.799998	0.381099	0.000630447	NA	NA	NA	NA	NA	NA
chr11	26425501	26426000	1.06667	0.166667	0.917354	0.804329	0.000269795	NA	NA	NA	TMEM16C:63982	NA	NA
chr11	27252251	27252750	1	0.133333	0.913656	0.7694	0.00020204	NA	NA	NA	NA	NA	NA
chr11	30525501	30526000	0.866667	0.0333333	0.299806	0.381099	0.000904464	NA	NA	NA	MPPED2:744	NA	NA
chr11	30780751	30781250	0.4	0.0333333	1	0.381099	0.000388171	NA	NA	NA	NA	NA	NA
chr11	32992501	32993000	27.7333	12.3333	0.708208	0.573395	0.000145873	DEPDC7:91614	NA	NA	NA	NA	NA
chr11	34248751	34249250	8.46667	2.9	0.914572	0.243721	0.000234352	NA	NA	NA	ABTB2:25841	NA	NA
chr11	34628751	34629250	1.03333	0.0666667	0.737956	0.124801	0.000942743	NA	NA	NA	EHF:26298	NA	NA
chr11	35388501	35389000	1.03333	0.0666667	0.714397	0.124801	0.000942743	NA	NA	NA	SLC1A2:6506	NA	NA
chr11	36624251	36624750	2.63333	1.23333	0.984316	0.538986	0.000358735	NA	NA	NA	NA	NA	NA
chr11	37669251	37669750	4.33333	1.5	0.755147	0.255247	0.000769124	NA	NA	NA	NA	NA	NA
chr11	38760001	38760500	8.9	4.4	0.756251	0.278543	0.000822342	NA	NA	NA	NA	NA	NA
chr11	39672251	39672750	1.33333	0.0333333	0.543301	0.381099	0.000952378	NA	NA	NA	NA	NA	NA
chr11	40202251	40202750	0.933333	0.1	0.859257	1	0.000235616	NA	NA	NA	LRRC4C:57689	NA	NA
chr11	42471751	42472250	0.666667	0.0333333	0.873122	0.381099	0.000177551	NA	NA	NA	NA	NA	NA
chr11	42981251	42981750	0.633333	0.0333333	0.941512	0.381099	0.000219511	NA	NA	NA	NA	NA	NA
chr11	45546751	45547250	3.5	1.6	0.97025	0.739983	7.98722e-05	NA	NA	NA	NA	NA	NA
chr11	45802001	45802500	3.66667	1.2	0.842423	0.308926	0.000222032	NA	NA	NA	NA	NA	NA
chr11	46292751	46293250	7.36667	3.56667	0.862411	0.712232	0.000450855	NA	NA	NA	CREB3L1:90993	NA	NA
chr11	47329501	47330000	4.76667	1.63333	0.911589	0.536438	0.000143967	NA	NA	NA	NA	NA	NA
chr11	49335001	49335500	20.4	9.4	0.914488	0.46394	0.000334637	NA	NA	NA	NA	NA	NA
chr11	49804251	49804750	1.96667	0.366667	0.972015	0.25353	0.000311184	NA	NA	NA	NA	NA	NA
chr11	56345251	56345750	1.63333	0.0333333	0.944316	0.381099	2.78528e-05	NA	NA	NA	NA	NA	NA
chr11	56817251	56817750	2.33333	0.766667	0.73187	0.95869	0.00033783	NA	NA	NA	NA	NA	NA
chr11	57032501	57033000	7.7	3.73333	0.760138	0.79347	0.000414182	NA	NA	NA	SLC43A1:8501	NA	NA
chr11	57284001	57284500	10.0667	5	0.969078	0.897364	0.00025513	CTNND1:1500	NA	NA	NA	NA	NA
chr11	58377751	58378250	1.16667	0.0666667	0.819031	0.124801	0.000308532	NA	NA	NA	NA	NA	NA
chr11	59920751	59921250	0.533333	0.0666667	0.971774	0.612037	0.000584411	NA	NA	NYD-SP21:84689	NYD-SP21:84689	NA	MS4A7:58475
chr11	61066251	61066750	1.03333	0.0333333	0.86505	0.381099	0.000178521	NA	NA	NA	SYT7:9066	NA	NA
chr11	61245501	61246000	4.6	2.03333	0.872755	0.958527	0.000343217	NA	NA	NA	C11orf11:747	NA	NA
chr11	61269751	61270250	1.43333	0.166667	0.926615	0.201175	0.000331179	NA	NA	NA	NA	C11orf11:747	NA
chr11	61361751	61362250	1.8	0.333333	0.790738	0.304959	0.000919874	NA	NA	FADS2:9415	FADS2:9415	NA	NA
chr11	62064501	62065000	19.5333	7.73333	0.403797	0.249784	0.000927264	NA	NA	NA	AHNAK:79026	NA	NA
chr11	62796001	62796500	2.56667	0.566667	0.905028	0.923659	2.91957e-05	NA	NA	NA	NA	NA	NA
chr11	63848751	63849250	4.46667	2.16667	0.818089	0.994102	0.000934856	NA	NA	NA	NA	NA	NA
chr11	63909501	63910000	0.666667	0.0333333	0.873122	0.381099	0.000177551	NA	NA	NA	NA	NA	NA
chr11	64722001	64722500	2.96667	0.7	0.991772	0.0837235	0.000364502	NA	NA	NA	CAPN1:823	NA	NA
chr11	64957751	64958250	2.8	1.3	1	0.297497	0.00060297	NA	NA	NA	NA	NA	NA
chr11	65188751	65189250	4.36667	2.16667	0.800595	0.70805	0.000912048	RELA:5970	NA	NA	NA	NA	NA
chr11	65314251	65314750	5.26667	1.4	0.907076	0.205439	0.000702202	NA	NA	NA	OVOL1:5017	NA	NA
chr11	65665001	65665500	3.46667	0.666667	0.891877	0.0782365	0.000523181	NA	NA	NA	PACS1:55690	NA	NA
chr11	65809251	65809750	1.43333	0.4	0.936901	0.743256	0.000303459	NA	NA	YIF1A:10897	YIF1A:10897	NA	CNIH2:254263
chr11	66202251	66202750	0.8	0.0333333	0.877713	0.381099	0.000326421	RBM4B:83759	NA	NA	NA	NA	NA
chr11	66629751	66630250	6.4	3	0.989942	0.647643	0.000192105	NA	NA	NA	NA	NA	NA
chr11	66924501	66925000	3.73333	0.633333	0.54956	0.878263	0.000633299	NA	NA	PPP1CA:5499	PPP1CA:5499	NA	NA
chr11	67027251	67027750	4.13333	0.933333	0.994636	0.821303	2.0167e-05	NA	NA	NA	PITPNM1:9600	NA	NA
chr11	67821251	67821750	7.4	2.53333	0.803925	0.14472	0.00055103	NA	NA	NA	NA	NA	NA
chr11	69963001	69963500	2.53333	0.7	0.989759	0.509085	6.41489e-05	NA	NA	NA	NA	NA	NA
chr11	70130251	70130750	8.4	3.3	0.809855	0.451194	0.000455289	NA	NA	NA	SHANK2:22941	NA	NA
chr11	70327751	70328250	2.33333	1.03333	0.989665	0.805121	0.000952378	NA	NA	NA	NA	NA	NA
chr11	70359751	70360250	2.83333	1.23333	0.981037	0.936901	7.06935e-05	NA	NA	NA	NA	NA	NA
chr11	71524251	71524750	3.73333	1.53333	0.95395	0.522156	0.000308532	NA	NA	NA	NA	NA	NA
chr11	72173001	72173500	2.83333	0.366667	0.836663	0.878263	0.000527546	NA	NA	NA	STARD10:10809	NA	NA
chr11	72782751	72783250	2.6	0.533333	0.602716	0.727849	0.000606962	NA	NA	TNFRSF19L:84957	TNFRSF19L:84957	NA	NA
chr11	73393751	73394250	5.03333	1.36667	0.819395	0.529845	0.000373198	NA	NA	NA	UCP3:7352	NA	NA
chr11	73784501	73785000	3.76667	1.53333	0.980956	0.875131	3.54467e-05	NA	NA	NA	PGM2L1:283209	NA	NA
chr11	75661251	75661750	8.06667	2.4	0.738235	0.299464	0.000288138	NA	NA	NA	NA	NA	NA
chr11	76594751	76595250	2.16667	0.266667	0.936977	0.21341	0.000450855	NA	NA	MYO7A:4647	MYO7A:4647	NA	NA
chr11	78770751	78771250	3.76667	1.66667	0.969437	0.745317	0.000598446	NA	NA	NA	NA	NA	NA
chr11	84494001	84494500	4.86667	1.03333	0.604832	0.246927	0.000881229	NA	NA	NA	NA	NA	NA
chr11	85437251	85437750	12.5667	4.3	0.31528	0.555966	0.000311445	NA	NA	NA	PICALM:8301	NA	NA
chr11	92173501	92174000	4.56667	2.26667	0.946535	0.902833	0.000102979	NA	NA	FAT3:120114	NA	NA	NA
chr11	96268501	96269000	11.9333	5.56667	0.973703	0.872006	0.000893506	NA	NA	NA	NA	NA	NA
chr11	98736251	98736750	0.466667	0.0333333	0.885966	0.381099	0.000777907	NA	NA	NA	CNTN5:53942	NA	NA
chr11	99839251	99839750	0.733333	0.0666667	0.937011	0.124801	0.000864211	NA	NA	NA	NA	NA	NA
chr11	101019251	101019750	2.93333	0.833333	0.704709	0.102768	0.000369913	NA	NA	NA	NA	NA	NA
chr11	101676751	101677250	1.16667	0.533333	0.987933	0.909003	0.000177551	NA	NA	NA	NA	NA	NA
chr11	101695001	101695500	9.56667	4.06667	0.16286	0.448763	0.000972934	NA	NA	NA	BIRC3:330	NA	NA
chr11	103638001	103638500	0.4	0.0333333	1	0.381099	0.000388171	NA	NA	NA	NA	NA	NA
chr11	104794001	104794500	1.23333	0.5	0.95869	0.694275	0.000388171	NA	NA	NA	NA	NA	NA
chr11	106617751	106618250	3.23333	1.4	0.951367	0.871515	0.000388171	NA	NA	NA	NA	NA	NA
chr11	107131501	107132000	4.63333	1.36667	0.413614	0.59494	0.000157131	NA	NA	NA	NA	NA	NA
chr11	108560751	108561250	6.86667	1.7	0.98907	0.281801	7.85703e-05	NA	NA	NA	NA	NA	NA
chr11	108669501	108670000	0.533333	0.0333333	0.885966	0.381099	0.000447238	NA	NA	NA	NA	NA	NA
chr11	110754501	110755000	2.53333	0.633333	0.607297	0.392186	0.00064897	NA	NA	NA	POU2AF1:5450	NA	NA
chr11	110915751	110916250	0.633333	0.0333333	0.932778	0.381099	0.000219511	LAYN:143903	NA	NA	NA	NA	NA
chr11	110976001	110976500	5.4	2.63333	0.95486	0.808004	0.000786622	SNF1LK2:23235	NA	NA	NA	NA	NA
chr11	112297251	112297750	0.8	0.133333	1	0.3394	0.000562004	NA	NA	NA	NA	NA	NA
chr11	112476251	112476750	6	2.5	0.969523	0.420097	0.000378971	NA	NA	NA	NA	NA	NA
chr11	115792001	115792500	2.6	0.833333	0.97641	0.266803	0.000812361	NA	NA	NA	NA	NA	NA
chr11	116007001	116007500	1.13333	0.266667	0.943352	0.519906	0.000777907	NA	NA	NA	NA	NA	NA
chr11	118297501	118298000	0.966667	0.0666667	0.982485	0.124801	0.000269795	NA	NA	NA	NA	NA	NA
chr11	118405751	118406250	3.33333	0.9	0.858443	0.206637	0.000321776	NA	NA	NA	NA	NA	NA
chr11	120279251	120279750	11	4.23333	0.894812	0.458033	0.000400306	NA	NA	NA	GRIK4:2900	NA	NA
chr11	120799501	120800000	5.36667	2.33333	0.596576	0.798591	0.000732701	NA	NA	NA	NA	NA	NA
chr11	121138751	121139250	7.23333	1.76667	0.529729	0.843951	0.000933564	NA	NA	NA	NA	NA	NA
chr11	121694751	121695250	3.4	1.4	0.976894	0.888911	0.000756832	NA	NA	NA	NA	NA	NA
chr11	122493251	122493750	3.23333	1.4	0.801686	0.367711	0.000962661	NA	NA	NA	ASAM:79827	NA	NA
chr11	122979001	122979500	4.46667	1.66667	0.802436	0.646277	0.000523181	NA	NA	GRAMD1B:57476	GRAMD1B:57476	NA	NA
chr11	123468001	123468500	0.6	0.1	1	0.353817	0.000978089	NA	NA	NA	NA	NA	NA
chr11	123829501	123830000	0.633333	0.0333333	0.92098	0.381099	0.000219511	NA	NA	NA	NA	NA	NA
chr11	124119001	124119500	2.4	0.833333	0.815015	0.426465	0.000713778	NA	NA	NA	NRGN:4900	NA	NA
chr11	124621751	124622250	0.9	0.0666667	0.730543	0.612037	0.000235616	NA	NA	NA	PKNOX2:63876	NA	NA
chr11	124675001	124675500	10.2	3.13333	0.691867	0.525333	0.000744796	NA	NA	NA	PKNOX2:63876	NA	NA
chr11	126195751	126196250	3.86667	0.766667	0.953715	0.594302	0.00017094	NA	NA	NA	KIRREL3:84623	NA	NA
chr11	126685251	126685750	1.03333	0.0333333	0.957917	0.381099	2.91957e-05	NA	NA	NA	NA	NA	NA
chr11	128690501	128691000	8.16667	2.5	0.955454	0.0789686	0.000225836	NA	NA	NA	NA	NA	NA
chr11	129898501	129899000	9.33333	2.23333	0.940952	0.112618	9.71095e-05	NA	NA	NA	NA	NA	NA
chr11	130204501	130205000	8.73333	3.8	0.979994	0.758872	0.000212534	NA	NA	NA	NA	NA	NA
chr11	130204751	130205250	13.1333	4.3	0.989308	0.391428	8.70994e-05	NA	NA	NA	NA	NA	NA
chr11	130328501	130329000	1.63333	0.3	0.991295	0.44475	0.00022492	NA	NA	NA	NA	NA	NA
chr11	131192251	131192750	0.866667	0.0333333	0.505374	0.381099	0.000904464	NA	NA	NA	NA	NA	NA
chr11	131958501	131959000	3.06667	0.5	0.678333	0.173348	0.000388171	NA	NA	NA	OPCML:4978	NA	NA
chr11	133213501	133214000	0.466667	0.0333333	0.885966	0.381099	0.000777907	NA	NA	NA	NA	NA	SPATA19:219938
chr11	133571001	133571500	3.3	0.866667	0.864301	0.884292	0.000159998	NA	NA	NA	hCAP-D3:23310	NA	NA
chr11	134100001	134100500	2.93333	1.4	0.915808	0.905171	0.000129885	NA	NA	NA	NA	NA	NA
chr11	134402501	134403000	1.56667	0.2	0.944658	0.562955	0.000101216	NA	NA	NA	NA	NA	NA
chr12	1094501	1095000	1.36667	0.0666667	0.824921	0.124801	0.000299243	NA	NA	NA	RAB6IP2:23085	NA	NA
chr12	2056251	2056750	5.6	2	0.949591	0.15917	0.000385068	NA	NA	NA	CACNA1C:775	NA	NA
chr12	2224001	2224500	1.63333	0.633333	0.961516	0.555966	0.000447238	NA	NA	NA	CACNA1C:775	NA	NA
chr12	2366501	2367000	6.6	2.96667	0.94954	0.815308	0.000273118	NA	NA	NA	CACNA1C:775	NA	NA
chr12	2761001	2761500	5.56667	2.36667	0.725138	0.803882	0.000595995	NA	NA	NA	NA	NA	NA
chr12	3100001	3100500	3.26667	0.9	0.953577	0.542994	0.000217893	NA	NA	NA	TSPAN9:10867	NA	NA
chr12	3140751	3141250	1.03333	0.0333333	0.961516	0.381099	2.91957e-05	NA	NA	NA	TSPAN9:10867	NA	NA
chr12	3515501	3516000	0.733333	0.1	0.926764	0.353817	0.000685233	NA	NA	NA	PRMT8:56341	NA	NA
chr12	4255251	4255750	9.56667	4.43333	0.709701	0.552487	0.00035791	NA	NA	CCND2:894	CCND2:894	NA	NA
chr12	4531751	4532250	0.666667	0.0333333	0.961016	0.381099	0.000177551	NA	NA	NA	RAD51AP1:10635	NA	NA
chr12	4814501	4815000	11.5667	5.73333	0.909963	0.824895	0.000210403	NA	NA	NA	NA	NA	NA
chr12	5235251	5235750	2.3	0.733333	0.963294	0.581805	0.000119334	NA	NA	NA	NA	NA	NA
chr12	5417001	5417500	27	8.16667	0.792262	0.0613511	0.000518107	NA	NA	NA	NA	NA	NA
chr12	5417251	5417750	17.4667	6.53333	0.969017	0.319266	0.000861991	NA	NA	NA	NA	NA	NA
chr12	5777001	5777500	18.2333	8.5	0.955232	0.84448	0.000155813	NA	NA	NA	TMEM16B:57101	NA	NA
chr12	6098751	6099250	7.4	3.43333	0.380744	0.512658	0.000660932	NA	NA	NA	VWF:7450	NA	NA
chr12	6355251	6355750	15.7	4.93333	0.914971	0.298536	0.000936675	SCNN1A:6337	NA	NA	NA	NA	NA
chr12	7343251	7343750	1.46667	0.366667	0.92028	0.486	0.000573043	NA	NA	NA	NA	NA	NA
chr12	7666251	7666750	1.33333	0.0666667	0.972798	0.381099	7.03068e-05	NA	NA	NA	NA	NA	NA
chr12	8739751	8740250	4.23333	2	0.932995	0.805333	0.000920864	FAM80B:57494	NA	NA	NA	NA	NA
chr12	12069501	12070000	4.06667	1.2	0.664663	0.685731	0.000786024	NA	NA	NA	NA	NA	NA
chr12	13481751	13482250	1.76667	0.5	0.816801	1	0.000136555	NA	NA	NA	NA	NA	NA
chr12	16193501	16194000	1.26667	0.533333	0.972124	0.679947	0.000598504	NA	NA	NA	NA	NA	NA
chr12	17713001	17713500	6.66667	3.1	0.91288	0.968169	0.000337015	NA	NA	NA	NA	NA	NA
chr12	18301001	18301500	0.966667	0.0666667	0.665259	0.124801	0.000672594	NA	NA	NA	NA	NA	NA
chr12	19225751	19226250	6.3	1.6	0.907143	0.246979	0.000405336	NA	NA	NA	PLEKHA5:54477	NA	NA
chr12	19686251	19686750	5.66667	2.2	0.789007	0.526617	0.000540474	NA	NA	NA	NA	NA	NA
chr12	19819251	19819750	8.23333	4	0.964057	0.586863	0.000636402	NA	NA	NA	NA	NA	NA
chr12	20459751	20460250	5.7	2.13333	0.95407	0.87748	0.00013414	NA	NA	NA	PDE3A:5139	NA	NA
chr12	22249001	22249500	0.766667	0.0333333	0.761817	0.381099	0.000598504	NA	NA	NA	ST8SIA1:6489	NA	NA
chr12	27514751	27515250	1.86667	0.766667	0.884504	0.949402	0.000122704	NA	NA	NA	NA	NA	NA
chr12	28589001	28589500	0.533333	0.0333333	0.924301	0.381099	0.000447238	NA	NA	NA	CCDC91:55297	NA	NA
chr12	29329001	29329500	9.46667	4.5	0.798479	0.953023	0.000706914	NA	NA	NA	MLSTD1:55711	NA	NA
chr12	31981251	31981750	0.8	0.333333	1	0.918843	0.000151011	NA	NA	NA	NA	NA	NA
chr12	32526751	32527250	2.4	0.966667	1	0.554631	0.000424492	NA	NA	NA	NA	NA	NA
chr12	37106001	37106500	0.733333	0.1	0.912538	0.353817	0.000685233	NA	NA	NA	NA	NA	NA
chr12	38788251	38788750	14.0667	5.26667	0.848548	0.785897	0.000545017	NA	NA	NA	NA	NA	NA
chr12	39679501	39680000	7.6	2.6	0.696776	0.918188	0.000868642	NA	NA	NA	CNTN1:1272	NA	NA
chr12	39679751	39680250	8.26667	2.63333	0.870177	0.9231	3.95916e-05	NA	NA	NA	CNTN1:1272	NA	NA
chr12	40151751	40152250	7.03333	2.8	0.994844	0.555054	0.000337165	NA	NA	NA	PDZRN4:29951	NA	NA
chr12	40976001	40976500	11.7333	5.83333	0.964174	0.782293	0.000308143	NA	NA	NA	NA	NA	NA
chr12	42906001	42906500	2.1	0.7	0.938864	0.560649	0.000584411	NA	NA	NA	TMEM117:84216	NA	NA
chr12	43099501	43100000	1.3	0.233333	0.975355	0.761817	0.000268046	NA	NA	NA	NA	NA	NA
chr12	43833501	43834000	0.566667	0.0333333	0.884504	0.381099	0.000347891	NA	NA	NA	NA	NA	NA
chr12	44336501	44337000	7.36667	2.93333	0.899887	0.193306	0.000733196	NA	NA	NA	NA	NA	NA
chr12	44701501	44702000	1.4	0.2	0.898013	0.0853205	0.000745307	NA	NA	NA	NA	NA	NA
chr12	44889001	44889500	0.9	0.0666667	0.887391	0.124801	0.000699578	NA	NA	SLC38A1:81539	SLC38A1:81539	NA	NA
chr12	46421501	46422000	0.966667	0.0333333	0.967136	0.381099	3.8391e-05	NA	NA	RAPGEF3:10411	RAPGEF3:10411	NA	NA
chr12	47015251	47015750	1.33333	0.133333	0.681545	0.3394	0.000408831	NA	NA	NA	NA	NA	NA
chr12	49966751	49967250	2.73333	1	0.743256	0.931238	0.00020204	NA	NA	NA	BIN2:51411	NA	NA
chr12	51267501	51268000	7.3	2.06667	0.813395	0.382903	0.000591079	NA	NA	K6IRS2:140807	K6IRS2:140807	NA	NA
chr12	51588751	51589250	4.46667	1.33333	0.909771	0.204331	0.000857461	NA	NA	NA	NA	NA	NA
chr12	51739751	51740250	1.06667	0.0666667	0.747345	0.124801	0.000827691	NA	NA	TENC1:23371	NA	NA	NA
chr12	52845751	52846250	8.93333	4.43333	0.953821	0.936243	0.000794085	NA	NA	NA	NA	NA	NA
chr12	57603001	57603500	1.56667	0.166667	0.856457	0.530283	0.000223922	NA	NA	NA	NA	NA	NA
chr12	60596751	60597250	0.466667	0.0333333	0.885966	0.381099	0.000777907	NA	NA	NA	FAM19A2:338811	NA	NA
chr12	61425001	61425500	2.96667	1.16667	0.909913	0.468381	0.000799348	NA	NA	NA	PPM1H:57460	NA	NA
chr12	62908251	62908750	0.8	0.0333333	0.850715	0.381099	0.000326421	NA	NA	NA	NA	NA	NA
chr12	63281251	63281750	6.86667	2.46667	0.836819	0.485835	0.000352264	NA	NA	NA	NA	NA	NA
chr12	65088251	65088750	11.7667	3.96667	0.438725	0.784111	0.000493434	NA	NA	NA	GRIP1:85329	NA	NA
chr12	65135501	65136000	2.13333	0.4	0.937262	0.164858	0.000601246	NA	NA	GRIP1:85329	GRIP1:85329	NA	NA
chr12	65649751	65650250	7.56667	2.16667	0.79299	0.230104	0.000413305	NA	NA	NA	NA	NA	NA
chr12	65710501	65711000	0.766667	0.0333333	0.607896	0.381099	0.000598504	NA	NA	NA	NA	NA	NA
chr12	66520251	66520750	2.2	0.133333	0.722298	0.142012	0.000303459	NA	NA	NA	NA	NA	NA
chr12	66536501	66537000	1.03333	0.333333	0.953577	0.931238	0.000119761	NA	NA	NA	NA	NA	NA
chr12	68589501	68590000	2.36667	0.733333	0.784166	0.579289	0.000977308	NA	NA	NA	NA	NA	NA
chr12	72203001	72203500	0.7	0.0666667	1	0.381099	0.000685233	NA	NA	NA	NA	NA	NA
chr12	72297501	72298000	0.533333	0.2	0.885966	1	0.000562004	NA	NA	NA	NA	NA	NA
chr12	77848251	77848750	0.7	0.0666667	1	0.124801	0.000685233	NA	NA	NA	NA	NA	NA
chr12	78368251	78368750	1.83333	0.733333	0.839182	0.519906	0.000912048	NA	NA	NA	NA	SYT1:6857	NA
chr12	78407251	78407750	1.23333	0.133333	0.778279	0.299806	0.000912048	NA	NA	NA	NA	NA	NA
chr12	79578501	79579000	0.9	0.0666667	0.915545	0.381099	0.000699578	NA	NA	NA	NA	NA	NA
chr12	88167251	88167750	3.26667	0.766667	0.70934	0.816801	0.000880509	NA	NA	NA	NA	NA	NA
chr12	88246501	88247000	11.6333	3.93333	0.915257	0.907553	0.000472626	NA	NA	NA	NA	NA	NA
chr12	90300751	90301250	0.833333	0.0333333	0.849259	0.381099	0.000427093	NA	NA	NA	NA	NA	NA
chr12	91306251	91306750	2.03333	0.566667	0.932778	0.692306	9.96897e-05	NA	NA	NA	NA	NA	NA
chr12	91472751	91473250	2.33333	0.666667	0.981448	0.961016	6.0151e-05	NA	NA	NA	NA	NA	NA
chr12	92164751	92165250	6.3	2.7	0.930333	0.773978	0.000385068	NA	NA	NA	NA	NA	NA
chr12	95672751	95673250	2.33333	0.466667	0.819744	0.909003	0.000234	NA	NA	NA	C12orf63:374467	NA	NA
chr12	98244251	98244750	0.933333	0.0333333	0.965761	0.381099	4.4346e-05	NA	NA	NA	ANKS1B:56899	NA	NA
chr12	100433751	100434250	4.73333	1.46667	0.989931	0.0934691	0.000394173	NA	NA	NA	NA	NA	NA
chr12	101687251	101687750	1.93333	0.9	0.819418	0.974027	0.000606962	NA	NA	NA	NA	NA	NA
chr12	101770001	101770500	0.733333	0.0666667	0.926764	0.124801	0.000864211	NA	NA	NA	PAH:5053	NA	NA
chr12	103536251	103536750	4.76667	2.36667	0.829065	0.798751	0.000586593	NA	NA	NA	CHST11:50515	NA	NA
chr12	104913751	104914250	2.46667	0.9	0.964407	0.569736	0.000199893	NA	NA	NA	NA	NA	NA
chr12	104921501	104922000	1.96667	0.133333	0.654423	0.299806	0.000418951	NA	NA	NA	NA	NA	NA
chr12	105418751	105419250	0.8	0.133333	0.915808	0.7694	0.000562004	NA	NA	POLR3B:55703	POLR3B:55703	NA	NA
chr12	106658501	106659000	3.16667	1.46667	0.961639	0.79347	0.000104354	NA	NA	PRDM4:11108	PRDM4:11108	NA	NA
chr12	107195001	107195500	1.06667	0.166667	0.629929	0.895246	0.000672594	NA	NA	NA	NA	NA	NA
chr12	107494251	107494750	4.2	2	0.98374	0.566855	0.000175635	NA	NA	NA	NA	NA	NA
chr12	107561001	107561500	0.466667	0.0333333	0.885966	0.381099	0.000777907	NA	NA	NA	NA	NA	CORO1C:23603
chr12	108703251	108703750	2.36667	0.833333	0.77513	0.530283	0.000251454	NA	NA	NA	NA	NA	TRPV4:59341
chr12	111367751	111368250	5.86667	2.4	0.756501	0.460306	0.000376519	NA	NA	NA	PTPN11:5781	NA	NA
chr12	111724751	111725250	3.8	1.43333	0.957396	0.532892	0.000596806	NA	NA	NA	RPH3A:22895	NA	NA
chr12	112004001	112004500	6.63333	1.5	0.963712	0.122878	0.000538566	NA	NA	NA	DTX1:1840	NA	NA
chr12	112246251	112246750	5.06667	2.46667	0.906064	0.977378	0.000191176	NA	NA	NA	SLC24A6:80024	NA	NA
chr12	112669001	112669500	6.66667	1.8	0.784717	0.371883	0.000396079	NA	NA	NA	NA	NA	NA
chr12	112669251	112669750	6.26667	1.43333	0.980542	0.127562	0.000194439	NA	NA	NA	NA	NA	NA
chr12	112677501	112678000	0.866667	0.0333333	0.7694	0.381099	6.0151e-05	NA	NA	NA	NA	NA	NA
chr12	113846001	113846500	6.86667	3.1	0.814412	0.367271	0.000806757	NA	NA	NA	NA	NA	NA
chr12	116870251	116870750	10.3333	3.66667	0.905432	0.0687245	0.000776729	NA	NA	NA	NA	NA	NA
chr12	116870501	116871000	7.76667	2.96667	0.96962	0.457695	0.000436365	NA	NA	NA	NA	NA	NA
chr12	118850501	118851000	1.56667	0.5	0.949331	0.856266	0.000268046	NA	NA	NA	NA	NA	NA
chr12	119214501	119215000	1	0.333333	0.823454	0.873122	0.000562004	NA	NA	NA	NA	NA	NA
chr12	120546001	120546500	5.23333	1.6	0.587456	0.234213	0.000996935	NA	NA	NA	NA	NA	NA
chr12	120989251	120989750	3.3	0.8	0.835017	0.608889	0.000198672	NA	NA	NA	NA	NA	NA
chr12	121524501	121525000	19.8	4.76667	0.926348	0.201236	0.000827043	NA	NA	ZCCHC8:55596	ZCCHC8:55596	NA	NA
chr12	122822001	122822500	1.33333	0.1	0.895246	0.353817	0.000151663	NA	NA	NA	NA	NA	NA
chr12	123362501	123363000	3.66667	1.5	0.839933	0.59935	0.000307802	NA	NA	NA	FAM101A:144347	NA	NA
chr12	123969751	123970250	3.63333	1.2	0.942803	0.278785	0.000661977	NA	NA	NA	NA	NA	NA
chr12	125372251	125372750	1.4	0.333333	0.853938	0.873122	8.92165e-05	NA	NA	NA	NA	NA	NA
chr12	127267251	127267750	3.6	1.26667	0.727167	0.671973	0.000857449	NA	NA	NA	NA	NA	NA
chr12	128107001	128107500	2.53333	1.2	0.981205	0.642324	0.000375519	NA	NA	NA	NA	NA	NA
chr12	128404751	128405250	5.73333	1.83333	0.748853	0.383633	0.000259281	NA	NA	NA	TMEM132D:121256	NA	NA
chr12	128794751	128795250	0.566667	0.0333333	0.934728	0.381099	0.000347891	NA	NA	NA	TMEM132D:121256	NA	NA
chr12	129383501	129384000	4.93333	1.5	0.66646	0.523234	0.000690288	NA	NA	NA	NA	NA	NA
chr12	130057751	130058250	8.96667	2.26667	0.736257	0.0812481	0.000743453	NA	NA	NA	GPR133:283383	NA	NA
chr12	130058001	130058500	8.96667	2.7	0.635823	1	0.000809435	NA	NA	NA	GPR133:283383	NA	NA
chr12	130538251	130538750	6.56667	2.16667	0.53646	0.335996	0.000842995	NA	NA	NA	NA	NA	NA
chr12	130903501	130904000	4.1	1.6	0.99536	0.682521	0.000318486	NA	NA	NA	NA	NA	MMP17:4326
chr13	18720501	18721000	0.466667	0.0333333	0.885966	0.381099	0.000777907	NA	NA	NA	NA	NA	NA
chr13	18865501	18866000	2.36667	0.833333	0.9231	0.583673	0.000503846	NA	NA	NA	NA	NA	NA
chr13	19019251	19019750	3.63333	0.933333	0.870743	0.232219	0.000503638	NA	NA	NA	NA	NA	NA
chr13	21737001	21737500	0.6	0.1	1	0.353817	0.000978089	NA	NA	NA	NA	NA	NA
chr13	23435001	23435500	3.66667	0.666667	0.893727	0.873122	0.000366542	NA	NA	NA	NA	NA	NA
chr13	24618751	24619250	1.9	0.233333	0.800489	0.342774	0.000438589	NA	NA	NA	NA	NA	NA
chr13	25226001	25226500	1.73333	0.433333	0.913379	0.378626	0.000952378	NA	NA	NA	ATP8A2:51761	NA	NA
chr13	26179251	26179750	3	0.766667	0.856266	0.184574	0.000665707	NA	NA	NA	NA	NA	NA
chr13	26620001	26620500	4.4	2.06667	0.460306	0.959617	0.000940196	NA	NA	NA	USP12:219333	NA	NA
chr13	27138251	27138750	0.633333	0.0333333	0.941512	0.381099	0.000219511	NA	NA	NA	NA	MGC9850:51082	NA
chr13	29135501	29136000	5.76667	2.73333	0.992263	0.907026	5.7929e-05	NA	NA	NA	NA	NA	NA
chr13	29618001	29618500	12.2	1.66667	0.502208	0.0661904	0.000380647	NA	NA	NA	NA	NA	NA
chr13	29625251	29625750	2.26667	0.0666667	0.275492	0.124801	0.000820533	NA	NA	NA	NA	NA	NA
chr13	31327751	31328250	2.73333	0.433333	0.960945	0.180785	0.000617852	NA	NA	NA	NA	NA	NA
chr13	32530251	32530750	5.06667	1.83333	0.815981	0.708841	0.000410223	NA	NA	NA	KL:9365	NA	NA
chr13	38389751	38390250	7.43333	3.33333	0.962525	0.886201	0.00030238	NA	NA	NA	NA	NA	NA
chr13	39058501	39059000	1.3	0.233333	0.938023	0.725793	0.000268046	NA	NA	NA	LHFP:10186	NA	NA
chr13	39251001	39251500	1.16667	0.0666667	0.915014	0.124801	0.000122704	NA	NA	NA	NA	NA	NA
chr13	40212001	40212500	0.866667	0.0333333	0.978513	0.381099	6.0151e-05	NA	NA	NA	MRPS31:10240	NA	NA
chr13	41171001	41171500	1.3	0.0333333	0.788012	0.381099	0.000274934	NA	NA	NA	NA	NA	NA
chr13	42132751	42133250	0.633333	0.0333333	0.878263	0.381099	0.000219511	NA	NA	NA	NA	NA	NA
chr13	43537001	43537500	5.3	1.86667	0.7147	0.439968	0.000624129	NA	NA	NA	NA	NA	NA
chr13	44366251	44366750	7.73333	1.43333	0.9554	0.857991	2.53976e-05	NA	NA	NA	NA	NA	NA
chr13	44367001	44367500	2.63333	1.23333	0.865448	0.987802	0.000716276	NA	NA	NA	NA	NA	NA
chr13	44796001	44796500	11.0667	3.63333	0.922083	0.254818	0.000386365	NA	NA	NA	NA	NA	NA
chr13	45658251	45658750	9.66667	3.63333	0.948938	0.0843591	0.000953301	NA	NA	NA	NA	NA	NA
chr13	48037751	48038250	10.9333	2.46667	0.269034	0.875131	0.000486694	NA	NA	NA	NA	NA	NA
chr13	50164751	50165250	0.6	0.1	1	0.353817	0.000978089	NA	NA	NA	NA	NA	NA
chr13	51954251	51954750	2.36667	1.16667	0.99624	0.943618	8.70548e-05	NA	NA	NA	NA	NA	NA
chr13	52607751	52608250	0.566667	0.133333	0.934728	0.7694	0.000777907	NA	NA	NA	NA	NA	NA
chr13	53241251	53241750	1.03333	0.0666667	0.957917	0.124801	0.000203929	NA	NA	NA	NA	NA	NA
chr13	54548501	54549000	2.6	1.06667	0.755567	0.0934691	0.000963969	NA	NA	NA	NA	NA	NA
chr13	54919251	54919750	5.86667	2.56667	0.904597	0.678898	0.000497148	NA	NA	NA	NA	NA	NA
chr13	54919501	54920000	5.8	2.8	0.96124	0.568679	0.000522386	NA	NA	NA	NA	NA	NA
chr13	58316751	58317250	0.766667	0.0333333	0.923659	0.381099	9.96897e-05	NA	NA	NA	NA	NA	NA
chr13	58426251	58426750	0.666667	0.0333333	0.918843	0.381099	0.000177551	NA	NA	NA	NA	NA	NA
chr13	59790751	59791250	0.533333	0.0666667	0.924301	0.612037	0.000584411	NA	NA	NA	NA	NA	NA
chr13	61698251	61698750	3.03333	1.3	0.937913	0.931759	0.00020204	NA	NA	NA	NA	NA	NA
chr13	62715001	62715500	3.26667	1.36667	0.967324	0.517208	0.000545708	NA	NA	NA	NA	NA	NA
chr13	65965251	65965750	0.533333	0.0333333	0.885966	0.381099	0.000447238	NA	NA	NA	PCDH9:5101	NA	NA
chr13	66825251	66825750	0.766667	0.0333333	0.949402	0.381099	9.96897e-05	NA	NA	NA	NA	NA	NA
chr13	70701001	70701500	3.83333	1.83333	0.781975	0.977824	0.000178521	NA	NA	NA	NA	NA	NA
chr13	71917751	71918250	1.76667	0.6	0.88408	0.683652	0.000378971	NA	NA	NA	NA	NA	NA
chr13	74144251	74144750	2	0.333333	0.809248	0.546657	0.000699578	NA	NA	NA	NA	NA	NA
chr13	75731751	75732250	5.2	1.83333	0.955108	0.914762	0.000293137	NA	NA	NA	NA	NA	NA
chr13	76046501	76047000	1.76667	0.466667	0.844047	0.41842	0.000299243	NA	NA	NA	NA	NA	NA
chr13	76388251	76388750	1.8	0.233333	0.865553	0.0927591	0.000300134	NA	NA	NA	NA	NA	NA
chr13	77987501	77988000	0.666667	0.133333	0.873122	0.7694	0.000347891	NA	NA	NA	NA	NA	NA
chr13	78193501	78194000	2.93333	1.36667	0.983298	0.944316	7.68292e-05	NA	NA	NA	NA	NA	NA
chr13	80511501	80512000	0.733333	0.0333333	0.690813	0.381099	0.000716276	NA	NA	NA	NA	NA	NA
chr13	80590001	80590500	3.23333	0.566667	0.865869	0.131253	0.000308332	NA	NA	NA	NA	NA	NA
chr13	83412251	83412750	0.4	0.0333333	1	0.381099	0.000388171	NA	NA	NA	NA	NA	NA
chr13	90120751	90121250	3.8	0.8	0.526617	0.100148	0.000688909	NA	NA	NA	NA	NA	NA
chr13	93573001	93573500	1.13333	0.166667	0.876597	0.201175	0.000942743	NA	NA	NA	GPC6:10082	NA	NA
chr13	93573251	93573750	1.1	0.0333333	0.903477	0.381099	8.92165e-05	NA	NA	NA	GPC6:10082	NA	NA
chr13	93599751	93600250	1.83333	0.533333	0.583673	0.612037	0.000696793	NA	NA	NA	GPC6:10082	NA	NA
chr13	95268001	95268500	11.2	4.66667	0.832312	0.676458	0.000856623	NA	NA	NA	UGCGL2:55757	NA	NA
chr13	95268251	95268750	10.4667	5	0.965161	0.673179	0.00029471	NA	NA	NA	UGCGL2:55757	NA	NA
chr13	97304251	97304750	0.7	0.233333	1	0.844718	0.000151011	NA	NA	NA	NA	NA	NA
chr13	97737751	97738250	8.8	4.06667	0.94755	0.249089	0.0008904	NA	NA	NA	NA	NA	NA
chr13	98339751	98340250	2.13333	0.933333	0.761937	0.816269	0.000947947	NA	NA	NA	NA	NA	NA
chr13	99094501	99095000	4.26667	1.46667	0.993098	0.71433	7.95036e-05	NA	NA	NA	CLYBL:171425	NA	NA
chr13	100201501	100202000	2.73333	1.06667	0.965536	0.939894	0.000181336	NA	NA	NA	NA	NA	NA
chr13	100347001	100347500	1.13333	0.2	0.954744	0.562955	0.000151011	NA	NA	NA	NA	NA	NA
chr13	100918751	100919250	0.566667	0.0333333	0.884504	0.381099	0.000347891	NA	NA	NA	ITGBL1:9358	NA	NA
chr13	102493751	102494250	0.466667	0.0333333	0.885966	0.381099	0.000777907	NA	NA	NA	NA	NA	SLC10A2:6555
chr13	102714001	102714500	0.966667	0.466667	0.948238	0.885966	0.000447238	NA	NA	NA	NA	NA	NA
chr13	103384251	103384750	3.1	1.36667	0.969303	0.842393	8.00766e-05	NA	NA	NA	NA	NA	NA
chr13	105432751	105433250	2.93333	0.833333	0.94102	0.283616	0.000877219	NA	NA	NA	NA	NA	NA
chr13	107268751	107269250	8.1	3.3	0.767983	0.976223	0.000399841	NA	NA	NA	LOC728215:NA	NA	NA
chr13	108586251	108586750	8.8	4.13333	0.719675	0.71877	0.00079769	NA	NA	NA	MYR8:23026	NA	NA
chr13	109763501	109764000	3.63333	1.6	0.984787	0.7526	0.000259123	NA	NA	NA	COL4A2:1284	NA	NA
chr13	112663501	112664000	2.7	0.566667	0.756089	0.291086	0.000794251	NA	NA	NA	NA	NA	NA
chr13	112795251	112795750	0.7	0.0333333	0.874884	0.381099	0.000562004	NA	NA	NA	NA	NA	NA
chr13	113358751	113359250	3.96667	1.26667	0.690342	0.845855	0.000709096	NA	NA	NA	ATP4B:496	NA	NA
chr14	19045501	19046000	0.633333	0.0333333	0.878263	0.381099	0.000219511	NA	NA	NA	NA	NA	NA
chr14	19140251	19140750	3.1	0.933333	0.938551	0.904162	8.39174e-05	NA	NA	NA	NA	NA	NA
chr14	21693001	21693500	1.96667	0.666667	0.940519	0.931238	0.000160323	NA	NA	NA	NA	NA	NA
chr14	21855251	21855750	4.96667	1.46667	0.651943	0.319	0.000890739	NA	NA	NA	NA	NA	NA
chr14	23726251	23726750	7	1.86667	0.952292	0.858309	1.22148e-05	NA	NA	IPO4:79711	IPO4:79711	NA	TM9SF1:10548
chr14	23939251	23939750	7.83333	2.43333	0.832329	0.500551	0.000193728	NA	NA	NA	KIAA1305:57523	NA	NA
chr14	26406001	26406500	0.7	0.0333333	1	0.381099	3.68831e-05	NA	NA	NA	NA	NA	NA
chr14	27062251	27062750	0.8	0.0333333	0.865553	0.381099	0.000326421	NA	NA	NA	NA	NA	NA
chr14	27943501	27944000	4.46667	1.33333	0.852089	0.771848	0.000107859	NA	NA	NA	NA	NA	NA
chr14	28357251	28357750	12	5.23333	0.897424	0.378639	0.000222265	NA	NA	NA	NA	NA	NA
chr14	32652251	32652750	1.13333	0.433333	0.830099	0.884504	0.000716276	NA	NA	NA	NPAS3:64067	NA	NA
chr14	37382751	37383250	7.46667	2.2	0.805604	0.429976	0.000227682	NA	NA	NA	NA	NA	NA
chr14	38375251	38375750	4.36667	1.3	0.725328	0.569736	0.000388707	NA	NA	NA	NA	NA	NA
chr14	41858251	41858750	3.26667	1.53333	0.960931	0.940798	0.000410543	NA	NA	NA	NA	NA	NA
chr14	43594001	43594500	1.16667	0.0666667	0.968516	0.612037	1.9992e-05	NA	NA	NA	NA	NA	NA
chr14	45175251	45175750	4.66667	1.53333	0.951784	0.828399	0.000107859	NA	NA	NA	NA	NA	NA
chr14	45212001	45212500	1.56667	0.2	0.929488	0.184574	0.000510727	NA	NA	NA	NA	NA	NA
chr14	49435001	49435500	1.96667	0.6	0.883586	0.836264	0.000510727	NA	NA	NA	NA	NA	ARF6:382
chr14	49464001	49464500	4.53333	2.06667	0.990796	0.880794	2.389e-05	NA	NA	NA	NA	NA	NA
chr14	52983501	52984000	1.56667	0.166667	0.933206	0.345644	0.000358735	NA	NA	NA	NA	NA	NA
chr14	54126751	54127250	5.23333	2.06667	0.889529	0.854135	0.000157226	NA	NA	NA	SAMD4A:23034	NA	NA
chr14	55647501	55648000	4.63333	1.9	0.974664	0.882368	0.000123705	NA	NA	NA	NA	NA	NA
chr14	55891501	55892000	0.466667	0.0333333	0.949685	0.381099	0.000777907	NA	NA	NA	NA	NA	NA
chr14	56242251	56242750	1.1	0.166667	0.953417	0.804329	0.000151011	NA	NA	NA	NA	NA	NA
chr14	56456751	56457250	1.1	0.166667	1	0.201175	0.000451125	NA	NA	NA	NA	NA	NA
chr14	58467001	58467500	1.63333	0.466667	0.985801	0.41842	0.000245123	NA	NA	NA	NA	NA	NA
chr14	63102501	63103000	6.16667	1.7	0.971121	0.156319	0.000482664	NA	NA	NA	NA	NA	NA
chr14	63453751	63454250	2.2	0.733333	0.818728	0.437979	0.000388171	NA	NA	NA	SYNE2:23224	NA	NA
chr14	64287251	64287750	5.1	1.36667	0.988333	0.67849	6.89217e-05	NA	NA	NA	SPTB:6710	NA	NA
chr14	68573501	68574000	4.76667	1.86667	0.916546	0.501027	0.000768342	NA	NA	NA	NA	NA	NA
chr14	68825001	68825500	3.06667	1.3	0.957086	0.763373	0.000187488	NA	NA	NA	GALNTL1:57452	NA	NA
chr14	71537501	71538000	12.2667	5.13333	0.732857	0.212822	0.000924731	NA	NA	NA	RGS6:9628	NA	NA
chr14	72493751	72494250	1.6	0.366667	0.925961	0.486	0.000305131	NA	NA	NA	WDR21A:26094	NA	NA
chr14	73353751	73354250	3.33333	0.866667	0.819031	0.626615	0.000162495	NA	NA	NA	NA	NA	NA
chr14	73563751	73564250	2	0.966667	0.973335	0.814653	0.000606962	NA	NA	NA	NA	NA	NA
chr14	74290751	74291250	1.13333	0.166667	0.743256	0.409472	0.000942743	NA	NA	NA	NA	NA	NA
chr14	74775251	74775750	6.66667	1.33333	0.755537	0.638794	0.000113542	NA	NA	NA	NA	NA	NA
chr14	74809251	74809750	11.2667	5.13333	0.618576	0.636264	0.00038332	NA	NA	NA	NA	NA	NA
chr14	75830501	75831000	15.9	7.93333	0.982442	0.846622	8.9375e-06	NA	NA	NA	NA	NA	NA
chr14	77884501	77885000	0.733333	0.0333333	0.690813	0.381099	0.000716276	NA	NA	NA	NA	NA	NA
chr14	79686751	79687250	0.766667	0.0666667	0.923659	0.124801	0.000716276	NA	NA	NA	NA	NA	NA
chr14	83855251	83855750	5.36667	1.7	0.834181	0.905941	1.95966e-05	NA	NA	NA	NA	NA	NA
chr14	84390751	84391250	0.633333	0.1	0.878263	1	8.92165e-05	NA	NA	NA	NA	NA	NA
chr14	85708751	85709250	7.76667	3.7	0.96818	0.918948	0.000128651	NA	NA	NA	NA	NA	NA
chr14	86863001	86863500	2.16667	0.166667	0.849501	0.129432	0.000298447	NA	NA	NA	NA	NA	NA
chr14	88667001	88667500	2.73333	1.33333	0.987164	0.905781	0.000716276	NA	NA	NA	NA	NA	NA
chr14	89636501	89637000	3.16667	0.733333	0.945271	0.102178	0.000387463	NA	NA	NA	KCNK13:56659	NA	NA
chr14	90134251	90134750	2.66667	0.0333333	0.94035	0.381099	3.8306e-06	NA	NA	NA	TTC7B:145567	NA	NA
chr14	90193251	90193750	15.5333	6.73333	0.954109	0.479782	0.000244957	NA	NA	TTC7B:145567	TTC7B:145567	NA	NA
chr14	91433001	91433500	8.2	3.76667	0.745047	0.726335	0.000947699	NA	NA	NA	FBLN5:10516	NA	NA
chr14	93537251	93537750	2.83333	0.466667	0.528702	0.924301	0.000431683	NA	NA	C14orf48:256369	C14orf48:256369	NA	NA
chr14	93628751	93629250	4.8	1.53333	0.978915	0.729099	1.64694e-05	NA	NA	NA	NA	NA	NA
chr14	94647501	94648000	1	0.0333333	0.873122	0.381099	0.000131532	NA	NA	DICER1:23405	DICER1:23405	NA	NA
chr14	95204251	95204750	10.0667	4.7	0.725121	0.389303	0.000326421	NA	NA	NA	TCL6:27004	NA	NA
chr14	95590001	95590500	4.2	1.56667	0.926764	0.459695	0.000202803	NA	NA	NA	NA	NA	NA
chr14	97414501	97415000	0.866667	0.0333333	0.743256	0.381099	0.000904464	NA	NA	NA	NA	NA	NA
chr14	97449251	97449750	2.5	0.566667	0.962891	0.884504	8.41636e-06	NA	NA	NA	NA	NA	NA
chr14	98011251	98011750	1.36667	0.3	0.978253	1	5.68498e-06	NA	NA	NA	NA	NA	NA
chr14	98617251	98617750	2.03333	0.133333	0.665259	0.3394	3.57879e-05	NA	NA	NA	NA	NA	NA
chr14	98674501	98675000	3.93333	1.23333	0.776378	0.571782	0.000503638	NA	NA	NA	NA	NA	NA
chr14	98848751	98849250	0.733333	0.0666667	0.912538	0.124801	0.000864211	NA	NA	NA	NA	NA	NA
chr14	99086251	99086750	4.2	1.8	0.889945	0.304038	0.000745307	NA	NA	NA	NA	NA	NA
chr14	100078501	100079000	6.5	2.3	0.903232	0.562709	0.000693436	NA	NA	NA	KIAA1446:57596	NA	NA
chr14	100207001	100207500	14.9	7.16667	0.595998	0.386066	0.000655857	NA	NA	NA	NA	NA	NA
chr14	100455251	100455750	17.8667	6.9	0.935266	0.371217	0.000187167	NA	NA	NA	NA	NA	NA
chr14	101826501	101827000	8.1	3.46667	0.942829	0.803534	0.000595046	NA	NA	NA	RAGE:5891	NA	NA
chr14	103391751	103392250	2.76667	0.9	0.78952	0.864882	2.94551e-05	NA	NA	NA	NA	NA	NA
chr14	103925501	103926000	5.73333	2.2	0.897335	0.928885	0.000262555	NA	NA	NA	NA	NA	NA
chr14	103925751	103926250	6.4	2.66667	0.994006	0.722824	7.87502e-05	NA	NA	NA	NA	NA	NA
chr14	104757251	104757750	2.5	0.7	0.965718	0.637602	9.88819e-05	NA	NA	BRF1:2972	BRF1:2972	NA	NA
chr14	104934001	104934500	5.03333	1.83333	0.892121	0.935131	0.000311184	NA	NA	NA	NA	PACS2:23241	NA
chr14	105443501	105444000	2.73333	1.16667	0.872014	0.928508	0.000231146	NA	NA	NA	NA	NA	NA
chr15	18354751	18355250	3.4	1.16667	0.717874	0.97238	0.00044937	NA	NA	NA	NA	NA	NA
chr15	21465251	21465750	5.13333	0.766667	0.354268	0.923659	0.000478832	NA	NA	NA	NA	NA	NA
chr15	21709001	21709500	0.933333	0.133333	0.937011	0.3394	0.000427093	NA	NA	NA	NA	NA	NA
chr15	21943251	21943750	1.43333	0.0333333	0.438228	0.381099	0.000716276	NA	NA	NA	NA	NA	NA
chr15	22391001	22391500	1.2	0.0666667	0.668302	0.124801	0.000211398	NA	NA	NA	NA	NA	NA
chr15	22866751	22867250	6.2	3.03333	0.956772	0.0925942	0.000988493	NA	NA	NA	NA	NA	NA
chr15	23020751	23021250	3.46667	1.6	0.980555	0.582706	0.000898386	NA	NA	NA	NA	NA	NA
chr15	23893501	23894000	3.96667	1.86667	0.977307	0.693785	4.52473e-05	NA	NA	NA	NA	NA	NA
chr15	25912751	25913250	5.33333	2.1	0.942808	0.794142	0.000218917	NA	NA	NA	OCA2:4948	NA	NA
chr15	26679501	26680000	1.9	0.266667	0.941258	0.0665998	0.0003567	NA	NA	NA	NA	NA	NA
chr15	27214501	27215000	6.43333	2.5	0.822715	0.893875	0.000229884	NA	NA	NA	NA	NA	NA
chr15	27326251	27326750	4.86667	1.63333	0.799138	0.28399	0.000226375	NA	NA	NA	NA	NA	NA
chr15	27425501	27426000	9.5	4.3	0.810911	0.134204	0.00095809	NA	NA	NA	NA	NA	NA
chr15	27548501	27549000	26.1	10.9333	0.957585	0.0914559	0.00039351	NA	NA	NA	NA	NA	NA
chr15	29242001	29242500	12.2667	3.83333	0.96955	0.225675	0.000225961	NA	NA	NA	NA	NA	NA
chr15	29474501	29475000	15.9667	7.8	0.957784	0.797217	0.000154669	NA	NA	NA	NA	NA	NA
chr15	29538751	29539250	1.16667	0.0666667	0.820953	0.612037	0.000308532	NA	NA	NA	NA	NA	NA
chr15	32701501	32702000	2.33333	0.833333	0.927792	0.945742	0.000400199	NA	NA	NA	NA	NA	NA
chr15	34183001	34183500	0.566667	0.0333333	0.884504	0.381099	0.000347891	NA	NA	NA	NA	NA	NA
chr15	38707751	38708250	0.633333	0.0666667	0.948238	0.612037	0.000274562	NA	NA	CASC5:57082	CASC5:57082	NA	NA
chr15	39888501	39889000	6.16667	2.83333	0.997227	0.451876	0.00011283	NA	NA	NA	MAPKBP1:23005	NA	NA
chr15	40165001	40165500	0.566667	0.0333333	0.908074	0.381099	0.000347891	NA	NA	PLA2G4D:283748	PLA2G4D:283748	NA	NA
chr15	40580501	40581000	2.33333	0.866667	0.862026	0.830099	0.000186574	NA	NA	NA	SNAP23:8773	NA	NA
chr15	43229251	43229750	0.8	0.0333333	0.865553	0.381099	0.000326421	NA	NA	NA	DUOX1:53905	NA	NA
chr15	43768251	43768750	3.7	1.33333	0.528014	0.425767	0.000358597	NA	NA	SQRDL:58472	SQRDL:58472	NA	NA
chr15	44509501	44510000	0.7	0.2	0.801463	1	0.000978089	NA	NA	NA	NA	NA	NA
chr15	45606251	45606750	5.03333	2.16667	0.879332	0.826632	0.000607549	NA	NA	NA	NA	NA	NA
chr15	47599001	47599500	1.26667	0.266667	0.699563	0.690813	0.000827691	NA	NA	NA	C15orf33:196951	NA	NA
chr15	50741501	50742000	2.16667	1	0.941976	0.937593	0.000940196	NA	NA	NA	KIAA1370:56204	NA	NA
chr15	50852001	50852500	2.16667	0.9	0.881466	0.754278	0.00095358	NA	NA	NA	ONECUT1:3175	NA	NA
chr15	51072501	51073000	1.9	0.333333	0.764909	0.94035	0.000199893	NA	NA	NA	NA	NA	NA
chr15	53418751	53419250	1.83333	0.733333	0.966147	0.950785	1.9992e-05	NA	NA	NA	NA	NA	NA
chr15	53580251	53580750	16.7667	7.8	0.708441	0.610534	0.000874307	NA	NA	NA	DYX1C1:161582	NA	NA
chr15	54021501	54022000	1.03333	0.166667	0.967136	0.409472	0.000312666	NA	NA	NA	NA	NA	NA
chr15	54264251	54264750	1.46667	0.133333	0.908074	0.0533772	0.000864211	NA	NA	NA	RFXDC2:64864	NA	NA
chr15	54735001	54735500	1.93333	0.266667	0.899372	0.28905	0.000904464	NA	NA	NA	NA	NA	NA
chr15	56437501	56438000	0.666667	0.0666667	0.918843	0.612037	0.000219511	NA	NA	NA	NA	NA	NA
chr15	57874501	57875000	7	3.36667	0.882951	0.585692	0.000610463	NA	NA	NA	NA	NA	NA
chr15	57909501	57910000	0.833333	0.366667	0.970574	0.953577	0.000584411	NA	NA	NA	NA	NA	NA
chr15	57966751	57967250	1.83333	0.733333	0.673393	0.437979	0.000912048	NA	NA	NA	NA	NA	NA
chr15	61554001	61554500	3.66667	1.73333	0.78335	0.714858	0.000942743	NA	NA	NA	NA	NA	NA
chr15	62769751	62770250	1.56667	0.166667	0.82684	0.129432	0.000716276	NA	NA	NA	NA	NA	NA
chr15	63405251	63405750	3.56667	1.03333	0.982514	0.410945	0.000424796	NA	NA	NA	NA	NA	PUNC:9543
chr15	66350251	66350750	3.53333	1.33333	0.981552	0.488997	0.000122704	NA	NA	NA	NA	NA	NA
chr15	66426501	66427000	5.9	2.2	0.875144	0.643651	0.000885751	NA	NA	NA	ITGA11:22801	NA	NA
chr15	67867751	67868250	14.5667	3.43333	0.423022	0.477505	0.000906997	NA	NA	NA	NA	NA	NA
chr15	67868001	67868500	7.23333	1.8	0.943801	0.707632	0.000158647	NA	NA	NA	NA	NA	NA
chr15	68182001	68182500	4.43333	1.36667	0.783002	0.496829	0.000336444	NA	NA	NA	NA	NA	NA
chr15	68530001	68530500	5.96667	2.4	0.789621	0.972577	0.000538576	NA	NA	NA	NA	NA	NA
chr15	68555501	68556000	7.03333	2.1	0.182034	0.532997	0.000692311	NA	NA	NA	NA	NA	NA
chr15	68605001	68605500	1.66667	0.133333	0.652346	0.7694	0.000503846	NA	NA	NA	NA	NA	NA
chr15	68710001	68710500	5.56667	2.16667	0.672808	0.734962	0.000764293	NA	NA	NA	NA	NA	NA
chr15	69874251	69874750	0.4	0.0333333	1	0.381099	0.000388171	NA	NA	NA	NA	NA	NA
chr15	71270251	71270750	1.66667	0.133333	0.813008	0.3394	0.000156676	NA	NA	NA	NEO1:4756	NA	NA
chr15	72373251	72373750	0.466667	0.0333333	0.943352	0.381099	0.000777907	NA	NA	NA	CCDC33:80125	NA	NA
chr15	72485501	72486000	3.86667	0.766667	0.807142	0.211085	0.00089341	NA	NA	NA	NA	NA	NA
chr15	72770251	72770750	6.16667	2.73333	0.862392	0.487422	0.000236312	NA	NA	NA	LSM16:80153	NA	NA
chr15	75697001	75697500	3.1	0.433333	0.794785	0.0887609	0.000418828	NA	NA	NA	LRRN6A:84894	NA	NA
chr15	76015001	76015500	18.0333	7.6	0.781313	0.730396	0.000885181	NA	NA	NA	NA	NA	NA
chr15	76182001	76182500	3.83333	1.06667	0.954711	0.474726	6.54168e-05	NA	NA	NA	NA	NA	CIB2:10518
chr15	76726751	76727250	6.03333	2.96667	0.824535	0.843056	0.000579611	NA	NA	NA	NA	NA	NA
chr15	77084501	77085000	4.93333	2.4	0.953815	0.909003	8.48778e-05	NA	NA	NA	RASGRF1:5923	NA	NA
chr15	78421251	78421750	3.13333	0.466667	0.975619	0.439968	9.63977e-05	NA	NA	NA	NA	NA	NA
chr15	78919501	78920000	4.13333	1.66667	0.915974	0.589479	0.000714361	NA	NA	NA	KIAA1199:57214	NA	NA
chr15	79174001	79174500	4.63333	2.1	0.997262	0.878628	0.000166816	NA	NA	NA	NA	NA	NA
chr15	79871251	79871750	6.5	2.96667	0.885673	0.69222	0.000812361	NA	NA	NA	NA	NA	NA
chr15	81253501	81254000	1.96667	0.8	0.972444	0.645406	0.000630447	NA	NA	NA	FSD2:123722	NA	NA
chr15	81894751	81895250	18.6	2.33333	0.826257	0.303737	5.34616e-05	NA	NA	NA	NA	NA	NA
chr15	81895001	81895500	13.9	1.1	0.829255	0.421348	0.000255705	NA	NA	NA	NA	NA	NA
chr15	82740251	82740750	1.2	0.166667	0.89645	0.345644	0.000606962	NA	NA	NA	NA	NA	NA
chr15	82949001	82949500	35	11.9667	0.83403	0.272548	0.00018215	NA	NA	NA	ZSCAN2:54993	NA	NA
chr15	83085001	83085500	4.3	1.13333	0.659461	0.958879	0.000287978	NA	NA	NA	NA	NA	NA
chr15	84025251	84025750	5.9	2.33333	0.954751	0.900411	0.000718328	NA	NA	NA	AKAP13:11214	NA	NA
chr15	84314751	84315250	1.36667	0.166667	0.757952	0.201175	0.000652455	NA	NA	NA	NA	NA	NA
chr15	85500251	85500750	0.966667	0.2	0.979255	0.668302	0.000326421	NA	NA	NA	NA	NA	NA
chr15	86042751	86043250	0.733333	0.0666667	0.944743	0.124801	0.000864211	NA	NA	NA	NA	NA	NA
chr15	86043001	86043500	1.1	0.0666667	0.77513	0.124801	0.000303459	NA	NA	NA	NA	NA	NA
chr15	86130251	86130750	2.16667	0.933333	0.816556	0.847346	0.000853332	NA	NA	NA	NA	NA	NA
chr15	88007501	88008000	2.2	0.233333	0.929071	0.140653	0.000229884	NA	NA	NA	NA	NA	PLIN:5346
chr15	88137751	88138250	3.36667	1.13333	0.9231	0.884504	3.54467e-05	NA	NA	NA	ANPEP:290	NA	NA
chr15	89259251	89259750	1	0.0333333	0.859986	0.381099	0.000131532	NA	NA	NA	MAN2A2:4122	NA	NA
chr15	89815751	89816250	1	0.0333333	0.859986	0.381099	0.000785043	NA	NA	NA	NA	NA	NA
chr15	91010001	91010500	4.9	2.43333	0.880114	0.943907	0.000151663	NA	NA	NA	NA	NA	NA
chr15	91651751	91652250	4.36667	2.06667	0.849988	0.908475	0.000768813	NA	NA	NA	NA	NA	NA
chr15	91695251	91695750	4.96667	0.766667	0.728679	0.942994	5.82834e-05	NA	NA	NA	NA	NA	NA
chr15	91866251	91866750	3.43333	1.56667	0.729159	0.923497	0.000694854	NA	NA	NA	NA	NA	NA
chr15	93632251	93632750	3.46667	1.23333	0.961208	0.573224	0.000193737	NA	NA	NA	NA	NA	NA
chr15	95192501	95193000	0.8	0.0333333	0.808477	0.381099	0.000326421	NA	NA	NA	NA	NA	NA
chr15	96692251	96692750	2.03333	0.366667	0.881225	0.106088	0.000748525	NA	NA	NA	NA	NA	NA
chr15	97977251	97977750	0.766667	0.1	0.934728	0.353817	0.000562004	NA	NA	NA	MEF2A:4205	NA	NA
chr15	98046001	98046500	7.03333	2.76667	0.985743	0.302166	0.000138511	NA	NA	NA	MEF2A:4205	NA	NA
chr15	98328251	98328750	1.86667	0.766667	0.944743	0.618941	0.000573043	NA	NA	NA	NA	NA	ADAMTS17:170691
chr15	98624001	98624500	3.9	1.2	0.917677	0.558319	0.000427777	NA	NA	NA	ADAMTS17:170691	NA	NA
chr15	99073001	99073500	6.03333	2.06667	0.708138	0.427403	0.000274562	NA	NA	NA	NA	NA	NA
chr15	99139751	99140250	1.63333	0.633333	0.990362	0.961516	2.91957e-05	NA	NA	NA	NA	NA	NA
chr15	99141751	99142250	2.83333	1	0.744032	1	0.000483817	NA	NA	NA	NA	NA	NA
chr15	99831751	99832250	11.1	3.23333	0.948177	0.0812005	0.000887718	NA	NA	NA	NA	NA	NA
chr16	1449001	1449500	0.933333	0.0666667	0.929071	0.612037	0.000777907	NA	NA	CLCN7:1186	CLCN7:1186	NA	NA
chr16	1525001	1525500	7.53333	2.86667	0.975534	0.252405	0.000784681	NA	NA	NA	IFT140:9742	NA	NA
chr16	3205751	3206250	11.0667	2.93333	0.895658	0.86209	2.73409e-05	NA	NA	NA	NA	NA	NA
chr16	3485001	3485500	1.53333	0.566667	0.954744	0.56782	0.000510138	LOC646174:NA	NA	LOC646174:NA	LOC646174:NA	NA	NA
chr16	3566501	3567000	2.73333	0.7	0.844924	0.363137	0.000201721	NA	NA	NA	NA	NA	NA
chr16	4794501	4795000	4.6	1.26667	0.872755	0.865553	0.000123159	ROGDI:79641	NA	NA	NA	N-PAC:84656	NA
chr16	4924251	4924750	4.46667	1.13333	0.321932	0.0611023	0.000748525	NA	NA	NA	PPL:5493	NA	NA
chr16	4924501	4925000	3.56667	1.4	0.500551	1	0.000581471	NA	NA	NA	PPL:5493	NA	NA
chr16	5887501	5888000	2.86667	0.666667	0.992759	0.647834	0.000254529	NA	NA	NA	NA	NA	NA
chr16	8428001	8428500	3.5	1.4	0.781264	0.821122	0.000911198	NA	NA	NA	NA	NA	NA
chr16	8439751	8440250	6.7	1.86667	0.926992	0.213135	0.000261788	NA	NA	NA	NA	NA	NA
chr16	10078751	10079250	2.43333	1.13333	0.830345	0.806129	0.000952378	NA	NA	NA	GRIN2A:2903	NA	NA
chr16	10268251	10268750	4.76667	1.86667	0.871276	0.426951	0.000979574	NA	NA	NA	NA	NA	NA
chr16	10800001	10800500	4.3	1.76667	0.884102	0.618374	0.00095358	NA	NA	NA	LOC780776:NA	NA	NA
chr16	10944001	10944500	1.8	0.366667	0.831008	0.878263	0.000786024	DEXI:28955,KIAA0350:23274	NA	NA	NA	NA	NA
chr16	11297251	11297750	9.36667	3.9	0.884859	0.623765	0.00064578	NA	NA	NA	NA	NA	NA
chr16	12515251	12515750	4.43333	1.83333	0.917222	0.864597	0.000757243	NA	NA	NA	LOC92017:NA	NA	NA
chr16	12983501	12984000	1.06667	0.0666667	0.699563	0.124801	0.000827691	NA	NA	NA	NA	NA	NA
chr16	16192001	16192500	11.3667	5.16667	0.699598	0.529222	0.000483151	NA	NA	NA	NA	NA	NA
chr16	17476751	17477250	8.5	3.3	0.924625	0.823635	0.000193865	NA	NA	NA	NA	NA	NA
chr16	20252501	20253000	2.7	0.666667	0.830252	0.31854	0.000471832	NA	NA	NA	UMOD:7369	NA	NA
chr16	21844751	21845250	1.03333	0.166667	0.967136	0.409472	0.000312666	NA	NA	NA	NA	NA	NA
chr16	23104751	23105250	3.46667	0.933333	0.679161	0.579289	0.000529311	NA	SCNN1G:6340	SCNN1G:6340	SCNN1G:6340	NA	NA
chr16	23638751	23639250	4.76667	2.16667	0.819094	0.669277	0.000952378	NA	NA	NA	NA	NA	NA
chr16	24025501	24026000	1.03333	0.2	0.755384	0.562955	0.000699578	NA	NA	NA	PRKCB1:5579	NA	NA
chr16	24769501	24770000	4.7	1.43333	0.5522	0.606697	0.000443491	NA	NA	NA	SLC5A11:115584	NA	NA
chr16	25439751	25440250	4.9	1.9	0.994409	0.892887	0.000411727	NA	NA	NA	NA	NA	NA
chr16	26309251	26309750	1.26667	0.0333333	0.847346	0.381099	7.81238e-05	NA	NA	NA	NA	NA	NA
chr16	28336001	28336500	3.16667	0.7	0.698834	0.24714	0.000759419	NA	NA	NA	NA	NA	NA
chr16	28558501	28559000	1.4	0.433333	0.972008	0.805532	0.000785043	NA	NA	NA	NA	NA	NA
chr16	28890251	28890750	6.43333	3.16667	0.964266	0.691619	2.56627e-05	NA	NA	NA	NA	NA	NA
chr16	30096251	30096750	14.3	5.9	0.67473	0.37967	0.000811042	NA	NA	NA	NA	NA	NA
chr16	30519501	30520000	4.4	1.2	0.51031	0.327942	0.000979919	NA	NA	NA	NA	NA	NA
chr16	30587251	30587750	0.966667	0.0666667	0.901811	0.124801	0.000672594	NA	NA	NA	NA	NA	NA
chr16	31311001	31311500	3.13333	1	0.863843	0.199652	0.000703253	ITGAD:3681	NA	NA	NA	NA	NA
chr16	34362001	34362500	1.23333	0.0333333	0.690155	0.381099	0.000947947	NA	NA	NA	NA	NA	NA
chr16	34769501	34770000	0.666667	0.0333333	0.901002	0.381099	0.000177551	NA	NA	NA	NA	NA	NA
chr16	45349001	45349500	2.83333	0.633333	0.974972	0.198823	0.000820533	NA	NA	NA	NA	NA	NA
chr16	47309001	47309500	1.96667	0.9	0.940645	0.849886	0.000268046	NA	NA	NA	NA	NA	NA
chr16	47937501	47938000	3.96667	1.23333	0.830937	0.057833	0.000785942	NA	NA	NA	NA	NA	NA
chr16	48176751	48177250	1.26667	0.2	0.981361	0.668302	8.92165e-05	NA	NA	NA	ZNF423:23090	NA	NA
chr16	48846251	48846750	5.3	2.2	0.672781	0.592377	0.000956752	NA	NA	NA	NA	NA	NA
chr16	49156501	49157000	6.53333	2.36667	0.808164	0.2277	0.000930665	NA	NA	NA	NKD1:85407	NA	NA
chr16	49295251	49295750	2.86667	0.633333	0.953128	0.28399	0.000346533	NA	NA	NA	CARD15:64127	NA	NA
chr16	50323251	50323750	1.2	0.133333	0.920748	0.142012	0.000536776	NA	NA	NA	NA	NA	NA
chr16	54068501	54069000	6.23333	2.06667	0.88446	0.511824	0.000661526	MMP2:4313	NA	NA	NA	NA	NA
chr16	54609501	54610000	1.33333	0.1	0.602443	0.15822	0.000759419	NA	NA	NA	NA	NA	NA
chr16	56185501	56186000	2.03333	0.566667	0.799721	0.976181	0.00043675	NA	NA	NA	NA	NA	NA
chr16	56314751	56315250	7.63333	3.43333	0.955604	0.833095	0.000246606	NA	NA	NA	CCDC135:84229	NA	NA
chr16	57837251	57837750	1.26667	0.433333	0.782094	0.908074	0.000904464	NA	NA	NA	NA	NA	NA
chr16	59754251	59754750	0.5	0.0333333	1	0.381099	0.000151011	NA	NA	NA	NA	NA	NA
chr16	60093501	60094000	1.86667	0.6	0.971415	0.936418	0.000274934	NA	NA	NA	NA	NA	NA
chr16	60835001	60835500	6.9	3	0.942565	0.450168	0.00052377	NA	NA	NA	NA	NA	NA
chr16	66266251	66266750	1.73333	0.733333	0.953577	0.796131	0.000827691	NA	NA	MGC11335:81577	NA	MGC11335:81577	NA
chr16	66964501	66965000	6.53333	2.33333	0.919207	0.261637	0.000107001	NA	NA	NA	SMPD3:55512	NA	NA
chr16	66990251	66990750	3.83333	0.333333	0.919678	0.152584	3.28506e-05	NA	NA	NA	SMPD3:55512	NA	NA
chr16	67083001	67083500	5.7	2.73333	0.836182	0.836264	0.000220436	NA	NA	NA	NA	NA	NA
chr16	67291251	67291750	3.4	1.4	0.941312	0.3976	0.000756832	NA	NA	NA	NA	NA	CDH3:1013
chr16	68264751	68265250	2.2	0.4	0.877713	0.533647	9.88819e-05	NA	NA	NA	NFAT5:10725	NA	NA
chr16	69268501	69269000	1.73333	0.333333	0.92098	0.169817	0.000716276	NA	NA	NA	LOC92154:NA	NA	NA
chr16	69616501	69617000	1	0.0666667	0.873122	0.124801	0.000451125	NA	NA	HYDIN:54768	HYDIN:54768	NA	NA
chr16	70289501	70290000	8.23333	3.86667	0.946581	0.864487	0.000987827	NA	NA	NA	PHLPPL:23035	NA	NA
chr16	70347001	70347500	8.86667	4.36667	0.903131	0.686687	0.000221427	NA	NA	AP1G1:164	AP1G1:164	NA	NA
chr16	70409501	70410000	9.26667	1.86667	0.608704	0.0933936	0.000983455	NA	NA	NA	NA	NA	NA
chr16	71337251	71337750	2.53333	0.866667	0.965078	0.439968	0.000606305	NA	NA	NA	NA	NA	NA
chr16	71945501	71946000	4.7	1.93333	0.96575	0.515599	0.000362907	NA	NA	NA	NA	NA	NA
chr16	72389501	72390000	2.23333	0.766667	0.984425	0.334078	0.000991679	NA	NA	NA	NA	NA	NA
chr16	73308751	73309250	8.7	3.93333	0.852612	0.133405	0.000699409	NA	NA	NA	FA2H:79152	NA	NA
chr16	73309001	73309500	13.1667	5.93333	0.893009	0.688924	0.000954783	NA	NA	NA	FA2H:79152	NA	NA
chr16	74069001	74069500	2	0.833333	0.884009	0.72901	0.000940196	NA	NA	NA	NA	CHST6:4166	NA
chr16	74514751	74515250	0.6	0.1	1	0.353817	0.000978089	NA	NA	NA	NA	NA	NA
chr16	75741751	75742250	2.13333	0.333333	0.801099	0.0950102	0.000672594	NA	NA	NA	NA	NA	NA
chr16	76178751	76179250	1.86667	0.6	0.903131	0.743256	0.000136555	NA	NA	NA	NA	NA	NA
chr16	76209251	76209750	1.16667	0.0333333	0.849259	0.381099	0.000109083	NA	NA	NA	NA	NA	NA
chr16	78320501	78321000	1.4	0.533333	0.784076	0.885966	0.00020204	NA	NA	NA	NA	NA	NA
chr16	79245251	79245750	4.9	1.86667	0.856484	0.980386	4.16081e-05	NA	NA	NA	CDYL2:124359	NA	NA
chr16	82636001	82636500	2.06667	0.866667	0.852715	0.976244	0.000652455	NA	NA	NA	NA	NA	NA
chr16	84030501	84031000	4.63333	1.86667	0.83662	0.594	0.000234679	NA	NA	NA	NA	NA	NA
chr16	84312251	84312750	3.6	1.26667	0.880241	0.962942	0.000325545	NA	NA	NA	C16orf74:404550	NA	NA
chr16	85174001	85174500	4.03333	0.533333	0.837117	0.0908363	0.000301198	NA	NA	NA	NA	NA	FOXL1:2300
chr16	85485251	85485750	7.83333	3.1	0.994996	0.621083	0.000332847	NA	NA	NA	NA	NA	NA
chr16	85536251	85536750	1.8	0.8	0.908593	0.957852	0.000978089	NA	NA	NA	NA	NA	NA
chr16	87918251	87918750	14.9333	5.23333	0.773778	0.662678	3.6986e-05	NA	NA	NA	ANKRD11:29123	NA	NA
chr16	88167501	88168000	5	1.2	0.5558	0.308926	0.000741335	CPNE7:27132	NA	NA	NA	NA	NA
chr16	88691501	88692000	3.53333	0.933333	0.869985	0.782094	3.12893e-05	NA	NA	NA	NA	NA	NA
chr17	272751	273250	7.66667	2.56667	0.451876	0.551439	0.000529505	NA	NA	NA	NA	NA	NA
chr17	1920251	1920750	9.46667	3.1	0.977492	0.443824	0.000681243	NA	NA	NA	SMG6:23293	NA	NA
chr17	2012251	2012750	16.1667	6.9	0.931954	0.0735337	0.000726971	NA	NA	NA	SMG6:23293	NA	NA
chr17	2256251	2256750	5.86667	2.36667	0.777259	0.491557	0.000716276	NA	NA	NA	NA	NA	LOC284009:284009
chr17	2256501	2257000	7.4	2.43333	0.741142	0.930249	0.000163658	NA	NA	NA	NA	NA	LOC284009:284009
chr17	2662001	2662500	9.13333	4.26667	0.66437	0.880298	0.000718117	NA	NA	NA	GARNL4:23108	NA	NA
chr17	2967751	2968250	3.43333	1.33333	0.821836	0.646277	0.000440367	NA	NA	NA	NA	NA	NA
chr17	3560501	3561000	12.4333	2.26667	0.565691	0.0518504	0.00051923	NA	NA	NA	NA	NA	NA
chr17	4224501	4225000	15.0667	6	0.787053	0.130536	0.000386396	NA	NA	NA	NA	NA	NA
chr17	5430001	5430500	9.06667	1.6	0.624984	0.508423	0.000127601	NLRP1:22861	NA	NA	NA	NA	NA
chr17	5936251	5936750	10.6	3.93333	0.863666	0.327226	0.000578433	NA	NA	NA	KIAA0523:23302	NA	NA
chr17	6402251	6402750	3.63333	1.4	0.87878	0.668302	0.000273427	PITPNM3:83394	NA	NA	NA	NA	NA
chr17	6402501	6403000	2.03333	0.8	0.894897	0.571952	0.000759419	PITPNM3:83394	NA	NA	NA	NA	NA
chr17	6445251	6445750	2.83333	0.766667	0.872651	0.180785	0.000932766	NA	NA	NA	NA	NA	NA
chr17	6865001	6865500	22.8	10.3333	0.72119	0.924385	0.00078213	NA	NA	NA	NA	NA	NA
chr17	7048751	7049250	1.73333	0.2	0.867529	0.287354	0.000775433	NA	NA	NA	DLG4:3996	NA	NA
chr17	7131501	7132000	3.96667	1.86667	0.9819	0.871252	0.000685899	NA	NA	NA	NA	SLC2A4:6517	YBX2:51087
chr17	7496751	7497250	1.4	0.6	0.868174	1	0.00015726	NA	NA	NA	ATP1B2:482	NA	NA
chr17	7529501	7530000	7.3	2.16667	0.897817	0.544159	0.000994662	NA	NA	NA	TP53:7157	NA	NA
chr17	7851001	7851500	5.66667	1.26667	0.782766	0.177824	0.000959461	NA	NA	GUCY2D:3000	GUCY2D:3000	NA	NA
chr17	8820251	8820750	1.23333	0.6	0.954515	0.683652	0.000685233	NA	NA	NA	NA	NA	NA
chr17	10497001	10497500	14.6667	5.4	0.907571	0.201327	0.00036864	NA	NA	NA	MYH3:4621	NA	NA
chr17	11100251	11100750	29.1333	13.9667	0.665837	0.477042	0.000477826	NA	NA	NA	NA	NA	NA
chr17	13204251	13204750	0.933333	0.0333333	0.816269	0.381099	0.000269795	NA	NA	NA	NA	NA	NA
chr17	13591501	13592000	1.73333	0.566667	0.885135	0.792794	0.000727361	NA	NA	NA	NA	NA	NA
chr17	14282251	14282750	9.4	4.66667	0.952197	0.68748	0.000441268	NA	NA	NA	NA	NA	NA
chr17	16605001	16605500	10.6	3.26667	0.646002	0.210064	0.00092836	NA	NA	KIAA0565:348254	KIAA0565:348254	NA	NA
chr17	16682251	16682750	3.63333	1.8	0.930676	0.718472	0.000388171	NA	NA	NA	NA	NA	NA
chr17	16818251	16818750	7.46667	2.83333	0.863789	0.443744	0.000951972	NA	NA	NA	NA	NA	NA
chr17	16986251	16986750	2.83333	0.333333	0.977477	0.901002	4.71278e-06	NA	NA	M-RIP:23164	M-RIP:23164	NA	NA
chr17	17196751	17197250	6.63333	1.76667	0.836147	0.0945298	0.000440496	NA	NA	NA	NA	NA	NA
chr17	17197001	17197500	6	1.43333	0.740029	0.521174	0.000931787	NA	NA	NA	NA	NA	NA
chr17	17562751	17563250	6.73333	2.46667	0.876813	0.819817	0.000414213	NA	NA	NA	RAI1:10743	NA	NA
chr17	17803251	17803750	3.56667	1.33333	0.778085	0.582503	0.000951545	NA	NA	NA	TOM1L2:146691	NA	NA
chr17	18080001	18080500	4.76667	2.3	0.868289	0.938023	0.000185239	NA	NA	NA	NA	NA	NA
chr17	18810251	18810750	4.8	1.73333	0.870341	0.366214	0.000688281	NA	NA	NA	SLC5A10:125206	NA	NA
chr17	19825751	19826250	3.96667	1.4	0.891115	0.292843	0.000158461	NA	NA	NA	NA	NA	NA
chr17	21092251	21092750	1.5	0.4	0.977641	1	4.47099e-05	NA	NA	NA	NA	NA	NA
chr17	21213751	21214250	3.26667	1.46667	0.790738	0.503065	0.000556049	NA	NA	NA	NA	NA	NA
chr17	21937751	21938250	2.9	0.666667	0.579136	0.801255	0.000831593	NA	NA	NA	NA	NA	NA
chr17	22837501	22838000	1.03333	0.366667	0.964547	0.878263	0.000145128	NA	NA	NA	KSR1:8844	NA	NA
chr17	24348251	24348750	3.53333	1.43333	0.92192	0.987802	0.000685899	NA	NA	NA	SEZ6:124925	NA	NA
chr17	24507751	24508250	7.7	3.63333	0.897401	0.987644	0.000259123	NA	NA	NA	MYO18A:399687	NA	NA
chr17	26372501	26373000	20.3333	9.36667	0.948933	0.825665	0.00027451	NA	NA	NA	NA	NA	NA
chr17	26743501	26744000	3.53333	1.03333	0.98555	0.169086	0.000743011	NA	NA	NA	RAB11FIP4:84440	NA	NA
chr17	29144251	29144750	0.666667	0.0333333	0.901002	0.381099	0.000177551	NA	NA	NA	ACCN1:40	NA	NA
chr17	29342001	29342500	0.6	0.233333	1	0.884504	0.000388171	NA	NA	NA	ACCN1:40	NA	NA
chr17	30786751	30787250	2.86667	0.7	0.650145	0.248843	0.000748231	NA	NA	NA	NA	SLFN13:146857	NA
chr17	30819751	30820250	3.23333	0.8	0.989748	0.697661	2.08663e-05	NA	NA	NA	NA	NA	NA
chr17	32140751	32141250	0.533333	0.0333333	0.958879	0.381099	0.000447238	NA	NA	NA	NA	NA	NA
chr17	32947501	32948000	4.63333	2	0.997914	0.694958	0.000821883	NA	NA	NA	NA	DUSP14:11072	DUSP14:11072
chr17	33839251	33839750	8.36667	3.13333	0.929135	0.647635	0.000396707	NA	NA	NA	NA	NA	NA
chr17	33839501	33840000	12.7333	5.33333	0.906222	0.0873456	0.000932624	NA	NA	NA	NA	NA	NA
chr17	34068751	34069250	3.83333	1.06667	0.793974	0.0972693	0.000750107	NA	NA	NA	NA	NA	NA
chr17	34447501	34448000	2.96667	0.666667	0.944695	0.241143	0.000135629	NA	NA	NA	NA	NA	NA
chr17	35261251	35261750	1.1	0.133333	0.932442	0.142012	0.000785043	NA	NA	NA	ZNFN1A3:22806	NA	NA
chr17	35904751	35905250	5.7	1.3	0.278455	0.509085	0.000805713	NA	NA	NA	TNS4:84951	NA	NA
chr17	37317001	37317500	14.8667	6.93333	0.776082	0.923555	0.000201837	NA	NA	ACLY:47	ACLY:47	NA	NA
chr17	37517001	37517500	7.2	2.2	0.818264	0.340796	0.000181336	NA	DHX58:79132	DHX58:79132	DHX58:79132	NA	GCN5L2:2648
chr17	38213001	38213500	1.16667	0.2	0.87085	0.668302	0.00039358	NA	NA	NA	NA	NA	NA
chr17	38288251	38288750	6.66667	2.1	0.35327	0.643871	0.000575468	NA	NA	NA	NA	NA	NA
chr17	38747251	38747750	1.36667	0.266667	0.934319	0.437979	0.000912048	NA	NA	NA	NA	NA	NA
chr17	38826251	38826750	6.6	3.16667	0.624147	0.845536	0.000472418	NA	NA	NA	NA	NA	NA
chr17	39729001	39729500	5.76667	1.76667	0.97138	0.292843	0.000532164	NA	NA	NA	NA	NA	NA
chr17	39882501	39883000	5.3	2.46667	0.98127	0.874512	0.000717691	NA	NA	NA	KIAA0553:23131	NA	NA
chr17	42653501	42654000	1.93333	0.7	0.989806	0.696822	0.000508424	NA	NA	NA	MYL4:4635	NA	NA
chr17	42808751	42809250	0.8	0.0333333	1	0.381099	2.11732e-05	NA	NA	NA	C17orf57:124989	NA	NA
chr17	43880501	43881000	4.33333	0.9	0.846976	0.208926	0.00036542	NA	NA	NA	NA	NA	NA
chr17	44039501	44040000	2.7	0.6	0.838909	0.702063	0.000326181	NA	NA	NA	NA	HOXB7:3217	HOXB7:3217
chr17	44045751	44046250	0.4	0.0666667	1	0.612037	0.000562004	NA	NA	HOXB8:3218	HOXB8:3218	NA	NA
chr17	44121751	44122250	1.96667	0.133333	0.781577	0.142012	0.000329957	NA	NA	NA	NA	NA	NA
chr17	44253251	44253750	4.83333	2.23333	0.874072	0.949331	0.000160323	NA	NA	NA	NA	NA	NA
chr17	45392501	45393000	6.26667	1.8	0.998733	0.296605	0.000433143	NA	NA	NA	NA	NA	NA
chr17	45705751	45706250	5.4	1.33333	0.960015	0.448625	0.000188449	TMEM92:162461	NA	NA	NA	NA	NA
chr17	45708501	45709000	3.56667	1.36667	0.8669	0.637772	0.000912048	NA	NA	NA	TMEM92:162461	NA	NA
chr17	46138501	46139000	4.66667	1.5	0.865811	0.420097	0.000608055	NA	NA	NA	ANKRD40:91369	NA	NA
chr17	46363751	46364250	3.56667	0.8	0.990337	0.585114	0.000325313	NA	NA	NA	NA	NA	NA
chr17	47153501	47154000	8.5	4.1	0.946114	0.715685	0.000505698	NA	NA	NA	CA10:56934	NA	NA
chr17	47176251	47176750	2.73333	0.6	0.477943	0.784076	0.000703253	NA	NA	NA	CA10:56934	NA	NA
chr17	47271001	47271500	3.33333	1.36667	0.998182	0.974403	1.22613e-05	NA	NA	NA	CA10:56934	NA	NA
chr17	50303751	50304250	4.93333	1.1	0.830328	0.0591497	0.000698486	NA	NA	NA	NA	NA	NA
chr17	50727501	50728000	11.6333	5.76667	0.97893	0.845594	9.96897e-05	NA	NA	NA	HLF:3131	NA	NA
chr17	51058251	51058750	2.76667	0.766667	0.93152	0.667372	0.000298447	NA	NA	NA	NA	NA	NA
chr17	52694001	52694500	0.9	0.133333	0.877157	0.612037	0.000963969	NA	NA	NA	MSI2:124540	NA	NA
chr17	53169501	53170000	1.3	0.2	0.894428	0.562955	0.000175635	NA	NA	NA	NA	NA	NA
chr17	53554251	53554750	4.43333	1.8	0.918621	0.937975	0.000394369	NA	NA	NA	NA	NA	NA
chr17	54193001	54193500	0.533333	0.0333333	0.885966	0.381099	0.000447238	NA	NA	NA	NA	NA	NA
chr17	54791501	54792000	1.4	0.266667	0.882666	0.533647	0.00070509	NA	NA	NA	YPEL2:388403	NA	NA
chr17	54966251	54966750	4.23333	2.03333	0.850528	0.711946	0.000733486	NA	NA	NA	NA	NA	NA
chr17	55143251	55143750	2.6	1.06667	0.988771	0.902833	0.000129885	NA	NA	NA	TMEM49:81671	NA	NA
chr17	55267751	55268250	13.9333	6.63333	0.958099	0.837285	0.000463019	NA	NA	NA	TMEM49:81671	NA	NA
chr17	55275001	55275500	25.5333	9.36667	0.653457	0.282266	0.000855026	NA	NA	NA	NA	NA	TMEM49:81671
chr17	56518251	56518750	2.3	1	0.947636	0.729651	0.00035461	NA	NA	NA	BCAS3:54828	NA	NA
chr17	57639001	57639500	0.933333	0.2	0.965761	0.733184	0.000388171	NA	NA	NA	NA	NA	NA
chr17	58187751	58188250	1.96667	0.633333	0.907263	0.166385	0.000864211	NA	NA	NA	RNF190:162333	NA	NA
chr17	59308001	59308500	2.23333	0.933333	0.960582	0.889172	0.000952378	NA	NA	NA	NA	NA	NA
chr17	59494001	59494500	6.63333	3.1	0.842253	0.889801	0.000558523	NA	NA	NA	ERN1:2081	NA	NA
chr17	59564251	59564750	15.6	6.9	0.766781	0.218502	0.000847692	NA	NA	NA	NA	NA	NA
chr17	61219751	61220250	7.53333	2.8	0.765257	0.21296	0.000500846	NA	NA	NA	CCDC46:201134	NA	NA
chr17	61228501	61229000	0.7	0.0333333	0.862127	0.381099	0.000562004	NA	NA	NA	CCDC46:201134	NA	NA
chr17	61404001	61404500	6.96667	3.26667	0.79756	0.67026	0.00060504	NA	NA	NA	CCDC46:201134	NA	NA
chr17	62299751	62300250	1.1	0.5	1	0.750328	0.000484128	NA	NA	NA	NA	NA	NA
chr17	63857001	63857500	6.73333	2.93333	0.962704	0.501488	0.000975063	NA	NA	NA	ARSG:22901	NA	NA
chr17	63857251	63857750	21.6333	9.23333	0.882384	0.514448	0.000643309	NA	NA	NA	ARSG:22901	NA	NA
chr17	64820001	64820500	0.466667	0.0333333	0.909003	0.381099	0.000777907	NA	NA	NA	ABCA5:23461	NA	NA
chr17	65103501	65104000	2.73333	0.833333	0.873699	0.899623	0.000880113	NA	NA	NA	NA	NA	NA
chr17	65229251	65229750	2.26667	0.133333	0.707838	0.142012	0.000414213	NA	NA	NA	NA	NA	NA
chr17	65373001	65373500	5	2.23333	0.915457	0.552487	0.000628653	NA	NA	NA	NA	NA	NA
chr17	68099001	68099500	1.3	0.433333	0.97051	0.934728	0.00020204	NA	NA	NA	NA	NA	NA
chr17	68235751	68236250	4.8	1.73333	0.511934	0.917354	0.000963969	NA	NA	NA	SLC39A11:201266	NA	NA
chr17	69263001	69263500	4.6	1.56667	0.983972	0.902078	8.67955e-06	NA	NA	NA	NA	NA	NA
chr17	72019501	72020000	3.96667	1.83333	0.959389	0.964652	2.25932e-05	NA	NA	NA	NA	NA	NA
chr17	72125251	72125750	5.4	1.8	0.894657	0.683652	6.56094e-05	NA	NA	NA	NA	NA	NA
chr17	72125501	72126000	2.16667	0.9	0.900582	0.896052	0.000685233	NA	NA	NA	NA	NA	NA
chr17	72351251	72351750	2	0.7	0.983661	0.816683	0.00035461	NA	NA	NA	NA	NA	NA
chr17	72558001	72558500	5.7	0.766667	0.784684	0.0644925	0.000453047	NA	NA	NA	NA	NA	NA
chr17	72860751	72861250	8.73333	2.26667	0.961931	0.606648	1.9353e-05	NA	NA	NA	SEPT9:10801	NA	NA
chr17	74011251	74011750	7.73333	3.76667	0.14767	0.523796	0.000970034	NA	NA	NA	NA	NA	NA
chr17	74464251	74464750	11.0333	5.43333	0.91733	0.616782	0.000865152	NA	NA	NA	NA	NA	NA
chr17	74652751	74653250	15.1333	6.4	0.896644	0.3263	0.000451278	NA	NA	NA	HRNBP3:146713	NA	NA
chr17	74798251	74798750	2.73333	0.933333	0.989569	0.478933	0.000269795	NA	NA	NA	HRNBP3:146713	NA	NA
chr17	74918501	74919000	5.5	1.66667	0.813926	0.0870112	0.000754079	NA	NA	NA	HRNBP3:146713	NA	NA
chr17	74967251	74967750	1	0.366667	0.884009	0.904162	0.000685233	NA	NA	NA	HRNBP3:146713	NA	NA
chr17	75259501	75260000	3.8	0.833333	0.736415	0.945742	0.000220436	NA	NA	NA	NA	NA	NA
chr17	75789001	75789500	6	2.73333	0.616361	0.989062	0.0003567	NA	NA	NA	NA	NA	CARD14:79092
chr17	76457751	76458250	13.8667	6.86667	0.783751	0.548128	0.000783961	NA	NA	NA	KIAA1303:57521	NA	NA
chr17	78340501	78341000	4.66667	1.33333	0.823454	0.784603	0.000419421	NA	NA	NA	NA	NA	NA
chr17	78340751	78341250	5.46667	1.86667	0.790525	0.184574	0.000832608	NA	NA	NA	NA	NA	NA
chr17	78614751	78615250	11.9333	4.53333	0.869359	0.35179	4.3563e-05	NA	NA	NA	NA	NA	NA
chr18	560751	561250	5.93333	2.93333	0.904151	0.996433	0.000718733	NA	NA	NA	NA	NA	NA
chr18	2192751	2193250	8.4	3.13333	0.931666	0.865553	2.56757e-05	NA	NA	NA	NA	NA	NA
chr18	2367751	2368250	3.33333	1.43333	0.969943	0.930249	0.000108276	NA	NA	NA	NA	NA	NA
chr18	2615251	2615750	2.2	0.5	0.89645	0.53169	0.000192105	NA	NA	NA	NA	NA	NA
chr18	3009251	3009750	2.73333	1.13333	0.731565	0.981958	0.000212839	NA	NA	NA	NA	NA	NA
chr18	3230251	3230750	1.43333	0.133333	0.571782	0.142012	0.000952378	NA	NA	NA	NA	NA	NA
chr18	3642501	3643000	8.73333	3.53333	0.534545	0.709034	0.000757243	NA	NA	NA	NA	NA	NA
chr18	3642751	3643250	6.93333	0.966667	0.688272	0.181357	0.000853828	NA	NA	NA	NA	NA	NA
chr18	4675751	4676250	0.666667	0.0333333	0.901002	0.381099	0.000177551	NA	NA	NA	NA	NA	NA
chr18	4935251	4935750	1.03333	0.1	0.941512	0.353817	0.000151011	NA	NA	NA	NA	NA	NA
chr18	5913501	5914000	3.1	1.4	0.868449	0.867312	0.000740347	NA	NA	NA	NA	NA	NA
chr18	6523501	6524000	1.13333	0.1	0.971774	0.555966	0.000101127	NA	NA	NA	NA	NA	NA
chr18	7881001	7881500	9.9	4.26667	0.660379	0.99576	0.000286485	NA	NA	NA	PTPRM:5797	NA	NA
chr18	8291501	8292000	4.43333	2	0.907785	0.92755	9.95052e-05	NA	NA	NA	PTPRM:5797	NA	NA
chr18	8728751	8729250	4.8	1.46667	0.872094	0.668302	6.78155e-05	NA	NA	NA	KIAA0802:23255	NA	NA
chr18	9128251	9128750	11.7667	2.36667	0.904262	0.300231	0.000260746	NA	NA	NA	ANKRD12:23253	NA	NA
chr18	9616251	9616750	3.53333	1.1	0.944936	0.515453	7.44928e-05	NA	NA	NA	NA	NA	NA
chr18	10089251	10089750	2.43333	0.6	0.877735	0.78578	0.000828886	NA	NA	NA	NA	NA	NA
chr18	10411751	10412250	1.76667	0.633333	0.970258	0.889801	0.000274562	NA	NA	NA	NA	NA	NA
chr18	12136251	12136750	8.66667	4.06667	0.965456	0.643397	0.000110733	NA	NA	NA	NA	NA	NA
chr18	12911001	12911500	3.63333	1.76667	0.973513	0.991158	0.000170123	NA	NA	NA	NA	NA	NA
chr18	13113751	13114250	3.9	1.56667	0.795472	0.858918	0.000630447	NA	NA	NA	CEP192:55125	NA	NA
chr18	13802501	13803000	2.76667	0.866667	0.802342	0.779052	0.00064897	NA	NA	NA	NA	NA	NA
chr18	14317251	14317750	2.13333	0.566667	0.65783	0.934728	0.000463501	NA	NA	NA	NA	NA	NA
chr18	14920501	14921000	0.7	0.0666667	1	0.381099	0.000685233	NA	NA	NA	NA	NA	NA
chr18	15335001	15335500	7.13333	2.6	0.770028	0.808477	0.000258032	NA	NA	NA	NA	NA	NA
chr18	17050001	17050500	1.36667	0.366667	0.975926	0.665259	0.000178521	NA	NA	NA	NA	NA	NA
chr18	19464501	19465000	3.7	1.23333	0.81443	0.438228	0.000628087	NA	NA	NA	ANKRD29:147463	NA	NA
chr18	19525251	19525750	1.2	0.0666667	0.612037	0.124801	0.00070509	NA	NA	NA	LAMA3:3910	NA	NA
chr18	19573751	19574250	1.83333	0.433333	0.634043	0.884504	0.000716276	NA	NA	NA	LAMA3:3910	NA	NA
chr18	20192751	20193250	4.56667	1.86667	0.440004	0.770236	0.000765517	NA	NA	NA	OSBPL1A:114876	NA	NA
chr18	20426251	20426750	7.33333	3.56667	0.986172	0.500525	0.000112104	NA	NA	NA	NA	NA	NA
chr18	20791501	20792000	1.23333	0.233333	0.78952	0.292843	0.000827691	NA	NA	NA	NA	NA	NA
chr18	21113501	21114000	4.7	2.06667	0.998119	0.935483	3.87701e-05	NA	NA	NA	ZNF521:25925	NA	NA
chr18	21318251	21318750	3.2	1	0.97375	0.843822	9.96897e-05	NA	NA	NA	NA	NA	NA
chr18	23518251	23518750	0.766667	0.0666667	0.95869	0.612037	0.000119761	NA	NA	NA	NA	NA	NA
chr18	24074751	24075250	2.36667	0.8	0.913203	0.718472	0.000887646	NA	NA	NA	NA	NA	NA
chr18	24544001	24544500	0.566667	0.0333333	0.884504	0.381099	0.000347891	NA	NA	NA	NA	NA	NA
chr18	25539501	25540000	1.33333	0.333333	0.986972	0.375422	0.000447238	NA	NA	NA	NA	NA	NA
chr18	27446251	27446750	1.83333	0.333333	0.93559	0.473679	0.000548647	NA	NA	NA	NA	NA	NA
chr18	28336251	28336750	0.7	0.2	0.894428	1	0.000978089	NA	NA	NA	NA	NA	NA
chr18	30509001	30509500	1.23333	0.0666667	0.967609	0.381099	9.72956e-05	NA	NA	NA	NA	NA	NA
chr18	32248751	32249250	1.13333	0.0333333	0.27357	0.381099	0.000912048	NA	NA	NA	FHOD3:91010	NA	NA
chr18	32300501	32301000	3.93333	1.9	0.985912	0.900476	0.000846012	NA	NA	NA	FHOD3:91010	NA	NA
chr18	32516501	32517000	4.23333	2.1	0.975609	0.981244	3.51881e-05	NA	NA	NA	FHOD3:91010	NA	NA
chr18	32978501	32979000	2.76667	0.766667	0.934609	0.256137	0.000369294	NA	NA	NA	KIAA1328:57536	NA	NA
chr18	34585751	34586250	6.83333	1.76667	0.850944	0.305927	0.000104966	NA	NA	NA	NA	NA	NA
chr18	36020751	36021250	1.1	0.333333	0.945959	0.873122	0.000326421	NA	NA	NA	NA	NA	NA
chr18	36132501	36133000	2.96667	0.666667	0.697919	0.918843	5.08797e-05	NA	NA	NA	NA	NA	NA
chr18	37115251	37115750	0.933333	0.166667	0.981361	0.863518	8.36435e-05	NA	NA	NA	NA	NA	NA
chr18	38474501	38475000	9.7	3.36667	0.869348	0.0827041	0.000170644	NA	NA	NA	NA	NA	NA
chr18	40367001	40367500	1.3	0.0666667	0.84648	0.124801	0.000151663	NA	NA	NA	NA	NA	NA
chr18	42797501	42798000	0.733333	0.0666667	0.944743	0.124801	0.000864211	NA	NA	NA	KATNAL2:83473	NA	NA
chr18	44688001	44688500	10.0667	4.6	0.959705	0.463915	0.000303723	NA	NA	NA	NA	NA	NA
chr18	44770501	44771000	2.26667	0.633333	0.993931	0.983141	4.14018e-06	NA	NA	NA	NA	NA	NA
chr18	45454001	45454500	1.16667	0.0666667	0.960153	0.124801	0.000122704	NA	NA	NA	NA	NA	NA
chr18	46491251	46491750	0.9	0.233333	0.831159	0.844718	0.000562004	NA	NA	NA	MAPK4:5596	NA	NA
chr18	47068001	47068500	3.8	1.76667	0.971334	0.74854	0.000646326	NA	NA	NA	NA	NA	NA
chr18	48818001	48818500	0.766667	0.0666667	0.949402	0.381099	0.000716276	NA	NA	NA	DCC:1630	NA	NA
chr18	49542251	49542750	6.8	3.2	0.794661	0.866438	0.000219511	NA	NA	NA	NA	NA	NA
chr18	50806751	50807250	5.5	0.8	0.734718	0.779395	0.000231146	NA	NA	NA	NA	NA	NA
chr18	51179751	51180250	1.4	0.4	0.911001	0.743256	0.000978089	NA	NA	NA	TCF4:6934	NA	NA
chr18	51600751	51601250	2.6	1.1	0.745657	0.790199	0.00060297	NA	NA	NA	NA	NA	NA
chr18	52496751	52497250	7.86667	3.93333	0.993199	0.986644	3.72499e-06	NA	NA	NA	WDR7:23335	NA	NA
chr18	54236251	54236750	2.93333	1.26667	0.993196	0.865553	6.0151e-05	NA	NA	NA	NA	NA	NA
chr18	54244501	54245000	1.9	0.166667	0.779821	0.201175	0.000601246	NA	NA	NA	NA	NA	NA
chr18	54729751	54730250	9.23333	4.26667	0.937572	0.841138	0.000601793	NA	NA	NA	ZNF532:55205	NA	NA
chr18	56076251	56076750	1.13333	0.0333333	0.505374	0.381099	0.000308532	NA	NA	NA	NA	NA	NA
chr18	56367001	56367500	19.8667	7.4	0.932562	0.296484	5.328e-05	NA	NA	NA	NA	NA	NA
chr18	56367251	56367750	11.4	3.5	0.977858	0.61899	0.000131384	NA	NA	NA	NA	NA	NA
chr18	56829251	56829750	0.866667	0.0333333	0.943352	0.381099	6.0151e-05	NA	NA	NA	NA	NA	NA
chr18	58319001	58319500	1.73333	0.466667	0.989569	0.4591	0.000529311	NA	NA	NA	NA	NA	NA
chr18	58964501	58965000	6.7	2.13333	0.470259	0.295221	0.000976193	NA	NA	NA	NA	NA	NA
chr18	66313251	66313750	6.8	3.16667	0.913379	0.197396	0.000825367	NA	NA	NA	NA	NA	NA
chr18	67144251	67144750	2.06667	0.633333	0.915808	0.864778	0.000654111	NA	NA	NA	NA	NA	NA
chr18	68466251	68466750	2.43333	1.2	0.934609	1	5.02402e-05	NA	NA	NA	NA	NA	NA
chr18	70191251	70191750	1.5	0.5	0.930352	0.789111	0.000255217	NA	NA	NA	NA	NA	NA
chr18	71264001	71264500	2.6	1.16667	0.963344	0.822116	0.000786024	NA	NA	NA	LOC284274:NA	NA	NA
chr18	71345251	71345750	3.9	1.4	0.979378	0.62706	0.000198672	NA	NA	NA	NA	NA	NA
chr18	72286501	72287000	4.23333	1.8	0.996783	0.585114	0.000321776	NA	NA	NA	NA	NA	NA
chr18	73103251	73103750	3.43333	1.63333	0.953724	0.834206	0.000672594	NA	NA	NA	GALR1:2587	NA	NA
chr18	73390001	73390500	7.73333	1.43333	0.994171	0.142612	0.000421546	NA	NA	NA	NA	NA	NA
chr18	74217251	74217750	1.66667	0.766667	0.993797	0.844047	0.000269795	NA	NA	NA	NA	NA	NA
chr18	74549001	74549500	0.833333	0.0333333	0.698497	0.381099	0.000427093	NA	NA	NA	NA	NA	NA
chr18	75461501	75462000	4.96667	1.66667	0.657486	0.282917	0.000436134	NA	NA	NA	NA	NA	NA
chr18	75688501	75689000	5.8	2.73333	0.868052	0.885216	0.000688281	NA	NA	NA	NA	NA	NA
chr19	484751	485250	1.1	0.0666667	0.887391	0.124801	0.000303459	NA	NA	NA	CDC34:997	NA	NA
chr19	1497501	1498000	20.6667	7.6	0.586074	0.147963	0.000838638	NA	NA	NA	NA	NA	NA
chr19	2247001	2247500	1.83333	0.233333	0.954711	0.26079	0.000709818	NA	NA	NA	NA	NA	NA
chr19	2454501	2455000	2.2	0.366667	0.800977	0.393025	0.000302536	NA	NA	NA	NA	NA	NA
chr19	3263501	3264000	10.9667	4.3	0.775537	0.879657	0.000870861	NA	NA	NA	NA	NA	NA
chr19	4556251	4556750	4.26667	2.1	0.714024	0.774663	0.000581471	NA	NA	NA	NA	NA	NA
chr19	5315251	5315750	3.06667	1.03333	0.978061	0.831746	0.000585322	NA	NA	NA	NA	NA	NA
chr19	5846251	5846750	1.66667	0.4	0.972798	0.743256	4.52021e-05	NA	NA	NA	NDUFA11:126328	NA	NA
chr19	6251001	6251500	5.86667	2.06667	0.662715	0.143335	0.000570741	NA	NA	NA	NA	NA	NA
chr19	7235501	7236000	16.2	6.8	0.945861	0.186124	0.00035747	NA	NA	NA	INSR:3643	NA	NA
chr19	8168751	8169250	12.1667	5.03333	0.87339	0.736618	0.000101527	NA	NA	NA	NA	NA	NA
chr19	8643251	8643750	1.73333	0.833333	0.996461	0.930575	0.000269795	NA	NA	NA	NA	NA	NA
chr19	8771501	8772000	0.566667	0.0333333	0.884504	0.381099	0.000347891	NA	NA	NA	NA	NA	NA
chr19	9425751	9426250	13.6667	5.3	0.929071	0.151938	0.000794911	NA	NA	NA	NA	NA	NA
chr19	10760251	10760750	2.13333	0.166667	0.780022	0.219914	0.000477403	NA	NA	NA	DNM2:1785	NA	NA
chr19	11334751	11335250	7.26667	3.4	0.780157	0.865553	0.00039358	NA	NA	NA	LPPR2:64748	NA	NA
chr19	13433251	13433750	4.06667	1.36667	0.875246	0.733268	0.000709096	NA	NA	NA	NA	NA	NA
chr19	13435751	13436250	2.43333	1.03333	0.947863	0.789456	0.000937069	NA	NA	NA	NA	NA	NA
chr19	14452751	14453250	8.76667	4.26667	0.924711	0.937343	0.000282599	NA	NA	NA	GIPC1:10755	NA	NA
chr19	15866501	15867000	1.9	0.533333	0.764909	0.885966	0.000341065	NA	NA	NA	CYP4F2:8529	NA	NA
chr19	16294751	16295250	19.8	9.56667	0.358088	0.980692	0.000816769	KLF2:10365	NA	NA	NA	NA	NA
chr19	16737251	16737750	5.26667	1.86667	0.994926	0.45259	0.000954985	NA	NA	NA	LOC284434:NA	NA	NA
chr19	16865501	16866000	0.6	0.0333333	1	0.381099	7.02107e-05	NA	NA	NA	CPAMD8:27151	NA	F2RL3:9002
chr19	20699251	20699750	1.83333	0.533333	0.984095	0.27357	0.000478584	NA	NA	NA	NA	NA	NA
chr19	22017501	22018000	0.633333	0.0666667	0.904162	0.612037	0.000274562	NA	NA	NA	NA	NA	NA
chr19	22879001	22879500	1.46667	0.333333	0.79347	0.873122	0.000274562	NA	NA	NA	NA	NA	NA
chr19	23379001	23379500	0.666667	0.0666667	0.873122	0.612037	0.000219511	NA	NA	NA	NA	NA	NA
chr19	24031001	24031500	1.46667	0.233333	0.876597	0.342774	0.000853332	NA	NA	NA	NA	NA	NA
chr19	24302501	24303000	0.566667	0.0333333	0.942994	0.381099	0.000347891	NA	NA	NA	NA	NA	NA
chr19	33448251	33448750	3.23333	1.46667	0.963653	0.33586	0.000597763	NA	NA	NA	NA	NA	NA
chr19	33769751	33770250	2.43333	0.666667	0.627781	0.681545	0.000483793	NA	NA	NA	NA	NA	NA
chr19	34601501	34602000	1.26667	0.166667	0.699563	0.201175	0.000912048	NA	NA	NA	NA	NA	NA
chr19	34692251	34692750	6.03333	1.33333	0.97628	0.815875	2.16435e-05	NA	NA	NA	NA	NA	NA
chr19	34953501	34954000	10.6333	3.53333	0.924903	0.927854	0.000168846	NA	NA	NA	NA	NA	NA
chr19	35642251	35642750	4.6	1.9	0.835959	0.748909	0.000784767	NA	NA	NA	ZNF536:9745	NA	NA
chr19	36064751	36065250	1.16667	0.266667	0.896958	0.937011	0.000672594	NA	NA	NA	NA	NA	NA
chr19	36676251	36676750	1.16667	0.166667	0.945742	0.201175	0.000447238	NA	NA	NA	NA	NA	NA
chr19	36973501	36974000	5.16667	2.06667	0.797275	0.118889	0.000593989	NA	NA	NA	NA	NA	NA
chr19	37971501	37972000	12.4667	2.6	0.432449	0.059897	0.000410271	NA	NA	NA	ECAT8:91646	NA	NA
chr19	38564751	38565250	1.7	0.233333	0.935042	0.184574	0.000388171	NA	NA	NA	NA	CEBPG:1054	NA
chr19	38985251	38985750	3.16667	0.366667	0.705035	0.101623	0.000937069	NA	NA	NA	KCTD15:79047	NA	NA
chr19	40529251	40529750	6.5	2.83333	0.763261	0.581857	0.00099753	NA	NA	CD22:933	CD22:933	CD22:933	NA
chr19	40681501	40682000	1.5	0.3	0.757746	0.801463	0.000484128	NA	NA	ZD52F10:93099	ZD52F10:93099	NA	NA
chr19	40849751	40850250	5.46667	2.23333	0.993914	0.684304	5.58456e-05	NA	NA	NA	UPK1A:11045	NA	NA
chr19	41035751	41036250	31.4667	14.8333	0.720366	0.842413	0.000312426	NPHS1:4868	NA	NA	NA	NA	NA
chr19	41056751	41057250	4.43333	0.766667	0.472026	0.692306	0.000289251	NA	NA	APLP1:333	APLP1:333	NA	NA
chr19	43519251	43519750	1.4	0.333333	0.912914	0.873122	0.000536776	NA	C19orf15:57828	NA	C19orf15:57828	NA	NA
chr19	43798501	43799000	13.2	4.23333	0.871931	0.215899	0.000787826	NA	NA	MAP4K1:11184	MAP4K1:11184	NA	NA
chr19	44586251	44586750	0.7	0.0666667	0.967687	0.612037	0.000685233	NA	NA	NA	NA	NA	NA
chr19	46421251	46421750	9	4.1	0.978643	0.73427	0.000977308	NA	NA	NA	AXL:558	NA	NA
chr19	46426001	46426500	10.5333	4.6	0.484091	0.84465	0.000170597	NA	NA	NA	AXL:558	NA	NA
chr19	48896751	48897250	3.43333	0.833333	0.851301	0.368759	6.34417e-05	NA	NA	NA	NA	NA	NA
chr19	48972001	48972500	11.9	4.33333	0.895952	0.142942	0.00055298	NA	NA	NA	KCNN4:3783	NA	NA
chr19	48972251	48972750	18.5333	3.26667	0.219126	0.169035	0.000994999	NA	NA	KCNN4:3783	KCNN4:3783	NA	NA
chr19	49732751	49733250	5.46667	2.63333	0.734585	0.896152	0.000342561	NA	NA	NA	NA	NA	NA
chr19	49917751	49918250	7.66667	3.2	0.946945	0.667889	0.000788529	NA	NA	NA	NA	NA	NA
chr19	50098501	50099000	1.7	0.233333	0.816683	0.0927591	0.000719417	APOE:348	NA	NA	NA	TOMM40:10452	TOMM40:10452
chr19	50566251	50566750	8.03333	3.43333	0.901948	0.603343	0.000259323	ERCC2:2068	NA	NA	NA	NA	NA
chr19	52880001	52880500	11.9667	5.3	0.654665	0.432266	0.000655085	NA	NA	NA	GLTSCR1:29998	NA	NA
chr19	52990251	52990750	10.8	5.3	0.911945	0.379115	0.000932143	NA	NA	NA	NA	NA	NA
chr19	53275501	53276000	4.93333	2.26667	0.814844	0.876112	0.00027105	NA	NA	NA	PLA2G4C:8605	NA	NA
chr19	53708001	53708500	14.7333	5.6	0.995262	0.664784	9.57773e-05	LMTK3:114783	NA	LMTK3:114783	LMTK3:114783	NA	NA
chr19	54053501	54054000	7.36667	3.46667	0.889745	0.897546	0.000636573	NA	NA	PLEKHA4:57664	PLEKHA4:57664	NA	NA
chr19	54585751	54586250	3	0.333333	0.957764	0.473679	3.68831e-05	NA	FLJ32658:147872	FLJ32658:147872	FLJ32658:147872	NA	NA
chr19	54586001	54586500	3.9	0.966667	0.974027	0.0539505	0.000462049	NA	NA	NA	FLJ32658:147872	NA	NA
chr19	56655001	56655500	5	2.43333	0.878809	0.986723	0.000224252	SIGLEC8:27181	NA	NA	NA	NA	NA
chr19	56994501	56995000	8.76667	2.56667	0.613342	0.926349	0.000747399	NA	NA	NA	FPRL2:2359	NA	NA
chr19	57008501	57009000	9.9	4.56667	0.777435	0.767082	0.000724626	NA	NA	NA	FPRL2:2359	NA	NA
chr19	58307501	58308000	7.93333	3.9	0.969043	0.89998	0.000369651	NA	NA	NA	ZNF415:55786	NA	NA
chr19	58855001	58855500	6.36667	2.13333	0.504796	0.118197	0.000755503	NA	NA	NA	NA	NA	NA
chr19	59406001	59406500	11.2	3.86667	0.879827	0.512183	9.87087e-05	NA	NA	NA	NA	NA	NA
chr19	59811251	59811750	4.63333	2.26667	0.995702	0.393025	0.000619193	NA	NA	NA	NA	NA	NA
chr19	60479751	60480250	12.9667	3.83333	0.736476	0.066975	0.000417335	NA	NA	NA	HSPBP1:23640	NA	NA
chr19	60642251	60642750	4.93333	1.9	0.730457	0.378322	0.000632111	NA	NA	NA	NA	NA	NA
chr19	60877251	60877750	9.96667	4.56667	0.995996	0.756659	0.000809138	EPN1:29924	NA	NA	NA	U2AF2:11338	NA
chr19	61232751	61233250	7.1	2.96667	0.79571	0.858236	0.000405752	NA	NA	NA	NA	NA	NA
chr19	63328001	63328500	0.8	0.0333333	0.887858	0.381099	0.000326421	NA	NA	NA	NA	NA	ZNF329:79673
chr19	63430001	63430500	8.66667	3.2	0.861159	0.19227	0.00025159	ZNF544:27300	NA	NA	NA	NA	NA
chr2	91001	91500	6.43333	3.1	0.982132	0.738036	0.000498505	NA	NA	NA	NA	NA	NA
chr2	432751	433250	7.26667	1.9	0.816022	0.310452	0.00028854	NA	NA	NA	NA	NA	NA
chr2	633501	634000	4.9	1.56667	0.948014	0.0983586	0.000468097	NA	NA	NA	NA	NA	NA
chr2	1399251	1399750	1.4	0.133333	0.91168	0.3394	0.000685233	NA	NA	NA	TPO:7173	NA	NA
chr2	1634251	1634750	4.23333	1.2	0.865676	0.663644	0.000405598	NA	NA	NA	PXDN:7837	NA	NA
chr2	2088001	2088500	1.13333	0.2	0.762486	0.562955	0.000898386	NA	NA	NA	MYT1L:23040	NA	NA
chr2	2176251	2176750	2.9	1	0.956423	0.187362	0.000311878	NA	NA	NA	MYT1L:23040	NA	NA
chr2	2638501	2639000	2.96667	0.9	0.917875	0.380002	0.00089731	NA	NA	NA	NA	NA	NA
chr2	3227001	3227500	2.06667	0.833333	0.878263	0.589783	0.000367466	NA	NA	NA	TSSC1:7260	NA	NA
chr2	4108751	4109250	5.53333	2.43333	0.997169	0.978448	1.9975e-06	NA	NA	NA	NA	NA	NA
chr2	7664501	7665000	1.8	0.0333333	0.700975	0.381099	0.000124639	NA	NA	NA	NA	NA	NA
chr2	8497751	8498250	4.73333	1.43333	0.823977	0.629722	0.000702393	NA	NA	NA	NA	NA	NA
chr2	8719001	8719500	12.5	4.6	0.565388	0.265646	0.00026809	NA	NA	NA	NA	NA	NA
chr2	8817001	8817500	2.36667	0.733333	0.94756	0.206847	0.000287103	NA	NA	NA	KIDINS220:57498	NA	NA
chr2	9413751	9414250	32.3	16.0667	0.912027	0.295984	0.000717822	NA	NA	DDEF2:8853	DDEF2:8853	NA	NA
chr2	9755751	9756250	4.46667	1.23333	0.581061	0.719438	0.000410223	NA	NA	NA	NA	NA	NA
chr2	10340001	10340500	8	2.03333	0.629279	0.440521	0.000380216	NA	NA	NA	NA	NA	NA
chr2	10504001	10504500	16.2333	6.1	0.969884	0.697519	0.000632011	NA	NA	NA	ODC1:89874	NA	NA
chr2	10940001	10940500	1.5	0.133333	0.97903	0.7694	3.34409e-05	NA	NA	NA	NA	NA	NA
chr2	11333501	11334000	7.26667	2.3	0.971106	0.471487	0.000104593	NA	NA	NA	ROCK2:9475	NA	NA
chr2	11391501	11392000	5.56667	1.23333	0.952491	0.35918	0.000256696	NA	NA	NA	ROCK2:9475	NA	NA
chr2	11655001	11655500	3.9	1.5	0.441698	0.771342	0.000895196	NA	NA	NA	NA	NA	NA
chr2	12750501	12751000	3.13333	1.13333	0.893836	0.90794	0.000532164	NA	NA	NA	NA	NA	NA
chr2	16030251	16030750	3.2	1.06667	0.988845	0.368823	0.000890322	NA	NA	NA	NA	NA	NA
chr2	16114251	16114750	8.7	2.83333	0.662627	0.871834	0.00025884	NA	NA	NA	NA	NA	NA
chr2	16114501	16115000	8.56667	3.03333	0.772937	0.440224	0.000416049	NA	NA	NA	NA	NA	NA
chr2	20502251	20502750	2.2	0.566667	0.779395	0.884504	0.000101252	NA	NA	NA	NA	NA	NA
chr2	20741251	20741750	0.766667	0.1	0.965097	0.353817	0.000562004	NA	NA	NA	NA	NA	NA
chr2	21432251	21432750	3.26667	0.366667	0.990031	0.127969	4.11644e-05	NA	NA	NA	NA	NA	NA
chr2	26659501	26660000	6.33333	2.7	0.742406	0.721114	0.00076092	NA	NA	NA	CIB4:130106	NA	NA
chr2	26659751	26660250	3.56667	1.13333	0.876906	0.876856	0.000752813	NA	NA	CIB4:130106	CIB4:130106	NA	NA
chr2	27218501	27219000	5.5	2.53333	0.950355	0.945448	0.00027636	NA	NA	NA	NA	NA	NA
chr2	27576751	27577250	0.6	0.133333	1	0.7694	0.000151011	NA	NA	NA	GCKR:11183	NA	NA
chr2	28482501	28483000	18.7	7.66667	0.893666	0.906811	0.000140061	NA	NA	NA	FOSL2:2355	NA	NA
chr2	29123001	29123500	0.966667	0.266667	0.784504	0.857026	0.000716276	NA	NA	NA	LOC165186:NA	NA	NA
chr2	29184751	29185250	5.76667	2.66667	0.979716	0.885047	8.01461e-05	NA	NA	NA	NA	NA	NA
chr2	29423251	29423750	7.13333	2.86667	0.949134	0.663799	0.000624359	NA	NA	NA	ALK:238	NA	NA
chr2	30283501	30284000	14.5	5.7	0.787084	0.0584569	0.000505698	NA	NA	NA	NA	NA	NA
chr2	30810751	30811250	1.6	0.166667	0.755567	0.451876	0.000424492	NA	NA	CAPN13:92291	CAPN13:92291	NA	NA
chr2	30999751	31000250	2.73333	1	0.942103	0.335182	0.000601246	NA	NA	NA	GALNT14:79623	NA	NA
chr2	31762001	31762500	1.6	0.766667	0.948534	0.811475	0.000699578	NA	NA	NA	NA	NA	NA
chr2	32643501	32644000	0.9	0.0666667	0.807114	0.612037	0.000235616	NA	NA	NA	BIRC6:57448	NA	NA
chr2	33449501	33450000	1.7	0.7	0.984076	0.978147	0.000255217	NA	NA	NA	LTBP1:4052	NA	NA
chr2	33982251	33982750	1.5	0.433333	0.898682	0.954515	0.000890322	NA	NA	NA	NA	NA	NA
chr2	35135751	35136250	2.1	0.3	0.827784	0.335711	0.000713721	NA	NA	NA	NA	NA	NA
chr2	36324501	36325000	3.53333	1.13333	0.844099	0.844718	6.3137e-05	NA	NA	NA	NA	NA	NA
chr2	36888751	36889250	7.6	2.63333	0.69507	0.864778	0.00061195	NA	NA	VIT:5212	VIT:5212	NA	NA
chr2	37740251	37740750	2.4	0.933333	0.801463	0.859257	0.000388171	NA	NA	NA	CDC42EP3:10602	NA	NA
chr2	38342001	38342500	11.7667	5.66667	0.624631	0.823454	0.000459931	NA	NA	NA	NA	NA	NA
chr2	38514001	38514500	4.06667	1.4	0.953815	0.532	0.000668291	NA	NA	NA	NA	NA	NA
chr2	39300751	39301250	9.3	4.23333	0.927402	0.951644	0.000327518	NA	NA	NA	CDKL4:344387	NA	NA
chr2	40065501	40066000	5.1	1.73333	0.900078	0.691651	0.000421947	NA	NA	NA	NA	NA	NA
chr2	41614001	41614500	3.7	0.933333	0.75235	0.256088	0.00057966	NA	NA	NA	NA	NA	NA
chr2	42863751	42864250	8.1	2.96667	0.905734	0.728094	0.000448026	NA	NA	HAAO:23498	HAAO:23498	NA	NA
chr2	43112251	43112750	4.6	1.9	0.848838	0.851998	0.000619524	NA	NA	NA	NA	NA	NA
chr2	43137251	43137750	9	2.8	0.657672	0.55397	0.000687527	NA	NA	NA	NA	NA	NA
chr2	44798251	44798750	2.56667	0.566667	0.731661	0.884504	0.000178521	NA	NA	NA	C2orf34:79823	NA	NA
chr2	44916751	44917250	3.5	1.4	0.791428	0.301849	0.000811042	NA	NA	NA	NA	NA	NA
chr2	45293501	45294000	2.5	0.366667	0.511225	0.166385	0.000794251	NA	NA	NA	NA	NA	NA
chr2	45988751	45989250	1.66667	0.4	0.926422	0.562955	0.00095358	NA	NA	NA	PRKCE:5581	NA	NA
chr2	46419501	46420000	4.56667	1.36667	0.966107	0.538842	0.000366972	NA	NA	NA	EPAS1:2034	NA	NA
chr2	47051001	47051500	1.43333	0.0666667	0.835114	0.124801	0.000574363	NA	NA	NA	TTC7A:57217	NA	NA
chr2	47534751	47535250	8.66667	2.56667	0.931238	0.351971	0.000270505	NA	NA	NA	MSH2:4436	NA	NA
chr2	49153501	49154000	0.6	0.0333333	1	0.381099	7.02107e-05	NA	NA	NA	FSHR:2492	NA	NA
chr2	49760501	49761000	10.5333	4.46667	0.930172	0.563915	0.000908614	NA	NA	NA	NA	NA	NA
chr2	50033001	50033500	0.466667	0.0333333	0.885966	0.381099	0.000777907	NA	NA	NA	NRXN1:9378	NA	NA
chr2	51882001	51882500	1.8	0.366667	0.799998	0.392186	0.000592385	NA	NA	NA	NA	NA	NA
chr2	51902501	51903000	12.4	4.23333	0.983496	0.989327	8.09681e-06	NA	NA	NA	NA	NA	NA
chr2	52710501	52711000	3.83333	1.36667	0.627163	0.59494	0.000714361	NA	NA	NA	NA	NA	NA
chr2	56195501	56196000	0.8	0.0333333	0.776978	0.381099	0.000326421	NA	NA	NA	NA	NA	NA
chr2	57290751	57291250	1.03333	0.1	0.824921	1	0.000451125	NA	NA	NA	NA	NA	NA
chr2	57316751	57317250	0.966667	0.0666667	0.714397	0.612037	0.000672594	NA	NA	NA	NA	NA	NA
chr2	59311751	59312250	0.633333	0.0666667	0.92098	0.612037	0.000274562	NA	NA	NA	NA	NA	NA
chr2	60486251	60486750	3.7	1.16667	0.95143	0.748455	0.000566533	NA	NA	NA	NA	NA	NA
chr2	62093251	62093750	1.76667	0.333333	0.990981	0.852344	4.30951e-05	NA	NA	NA	COMMD1:150684	NA	NA
chr2	62995001	62995500	0.533333	0.0333333	0.924301	0.381099	0.000447238	NA	NA	NA	EHBP1:23301	NA	NA
chr2	64992001	64992500	3.8	1	0.363648	0.859986	0.000898386	NA	NA	NA	NA	NA	NA
chr2	65508001	65508500	2.13333	0.366667	0.888387	0.652048	0.000144215	NA	NA	NA	SPRED2:200734	NA	NA
chr2	65594501	65595000	0.7	0.0666667	1	0.124801	0.000685233	NA	NA	NA	NA	NA	NA
chr2	67982501	67983000	1.13333	0.2	0.812454	0.562955	0.000451125	NA	NA	NA	NA	NA	NA
chr2	69116751	69117250	0.9	0.166667	0.920515	0.804329	0.000388171	NA	NA	NA	ANTXR1:84168	NA	NA
chr2	70044501	70045000	3.26667	1.1	0.904233	0.877157	0.000662415	FLJ25084:NA	NA	NA	NA	NA	NA
chr2	70189501	70190000	16.9	4.6	0.978308	0.321531	0.000448445	NA	NA	NA	NA	NA	NA
chr2	70189751	70190250	29.2333	10.3	0.717879	0.0811065	0.000605156	NA	NA	NA	NA	NA	NA
chr2	70190001	70190500	19.5	8.83333	0.918789	0.518671	0.000322083	NA	NA	NA	NA	NA	NA
chr2	71367501	71368000	6.76667	1.53333	0.584557	0.844718	0.000694364	NA	NA	NA	NA	NA	NA
chr2	71380751	71381250	5.53333	1.73333	0.993034	0.938726	6.91314e-06	NA	NA	NA	NA	NA	NA
chr2	71381001	71381500	8.9	3.4	0.915293	0.0518149	0.000639251	NA	NA	NA	NA	NA	NA
chr2	71565251	71565750	5.3	2.26667	0.797243	0.902833	0.000340639	NA	NA	NA	DYSF:8291	NA	NA
chr2	71672751	71673250	0.966667	0.0333333	0.878731	0.381099	0.000584411	NA	NA	NA	DYSF:8291	NA	NA
chr2	73911501	73912000	8.93333	2.2	0.883136	0.707632	0.000394417	NA	NA	STAMBP:10617	STAMBP:10617	NA	NA
chr2	74888251	74888750	7.93333	2.83333	0.952604	0.92421	3.37961e-05	NA	NA	NA	NA	NA	NA
chr2	78739001	78739500	0.6	0.0666667	1	0.612037	8.92165e-05	NA	NA	NA	NA	NA	NA
chr2	79028251	79028750	0.7	0.0333333	0.82684	0.381099	0.000562004	NA	NA	NA	NA	NA	NA
chr2	79983251	79983750	4.73333	1.6	0.667509	0.322029	0.000981059	NA	NA	NA	NA	NA	NA
chr2	83306501	83307000	32.0667	14.8667	0.995551	0.347812	0.000228082	NA	NA	NA	NA	NA	NA
chr2	83749251	83749750	1.06667	0.1	0.959617	0.15822	0.000785043	NA	NA	NA	NA	NA	NA
chr2	86322001	86322500	2.7	1.13333	0.992449	0.761817	0.000419532	NA	NA	NA	REEP1:65055	NA	NA
chr2	87537251	87537750	1.53333	0.0333333	0.90223	0.381099	9.12281e-05	NA	NA	NA	NA	NA	NA
chr2	87544751	87545250	0.633333	0.0666667	0.878263	0.612037	0.000274562	NA	NA	NA	NA	NA	NA
chr2	87604751	87605250	0.966667	0.0333333	0.953577	0.381099	3.8391e-05	NA	NA	NA	NA	NA	NA
chr2	89844251	89844750	2.23333	0.5	0.846663	0.881466	0.000376519	NA	NA	NA	NA	NA	NA
chr2	94985001	94985500	2.13333	0.0333333	0.584311	0.381099	0.000685899	NA	NA	NA	NA	NA	NA
chr2	97696001	97696500	0.7	0.0333333	1	0.381099	3.68831e-05	NA	NA	NA	NA	NA	NA
chr2	98804251	98804750	12	3.96667	0.850893	0.469326	0.000887181	NA	NA	NA	MGC42367:343990	NA	NA
chr2	99603001	99603500	4.5	1.33333	0.677624	0.161156	0.000466687	NA	NA	NA	AFF3:3899	NA	NA
chr2	101014001	101014500	4.03333	1.23333	0.771967	0.876173	0.000254792	NA	NA	NA	NA	NA	NA
chr2	102222501	102223000	4.9	1.36667	0.94471	0.968598	0.000422553	NA	NA	NA	NA	NA	IL1RL2:8808
chr2	103265501	103266000	9.13333	2.6	0.772063	0.224216	0.00037756	NA	NA	NA	NA	NA	NA
chr2	104987001	104987500	3.73333	1.63333	0.976553	0.463294	0.000980923	NA	NA	NA	NA	NA	NA
chr2	105356751	105357250	9.2	3.2	0.995018	0.293949	0.000888959	NA	NA	NA	FHL2:2274	NA	NA
chr2	105823001	105823500	2.66667	0.8	0.992918	0.840132	5.97341e-05	NA	NA	NA	NCK2:8440	NA	NA
chr2	106187001	106187500	3.03333	1.23333	0.954636	0.785245	0.000936105	NA	NA	NA	NA	NA	NA
chr2	106266501	106267000	1.93333	0.433333	0.44683	0.607896	0.000718733	NA	NA	NA	NA	NA	NA
chr2	106396501	106397000	0.566667	0.0333333	0.934728	0.381099	0.000347891	NA	NA	NA	NA	NA	NA
chr2	107342251	107342750	0.966667	0.2	0.833239	0.668302	0.000326421	NA	NA	NA	NA	NA	NA
chr2	108563751	108564250	5.43333	1.46667	0.685857	0.839841	0.000549698	NA	NA	NA	NA	NA	NA
chr2	108619001	108619500	1.93333	0.4	0.994952	0.580597	0.000129885	NA	NA	NA	LIMS1:3987	NA	NA
chr2	108892751	108893250	9.8	2.4	0.781614	0.497792	0.000124547	NA	NA	NA	EDAR:10913	NA	NA
chr2	109120501	109121000	7.03333	3.13333	0.606831	0.671158	0.000539255	NA	NA	NA	NA	NA	NA
chr2	109131251	109131750	9.56667	2.6	0.43322	0.153464	0.00036955	NA	NA	NA	NA	NA	NA
chr2	109820501	109821000	0.7	0.1	1	1	1.81382e-63	NA	NA	NA	NA	NA	NA
chr2	111346501	111347000	5.26667	1.46667	0.951091	0.461305	8.65793e-05	NA	NA	NA	NA	NA	NA
chr2	111966751	111967250	2.93333	0.666667	0.905879	0.839182	0.000274562	NA	NA	NA	NA	NA	NA
chr2	112401001	112401500	0.866667	0.266667	0.984971	0.955636	0.000219511	NA	NA	NA	MERTK:10461	NA	NA
chr2	114307251	114307750	0.766667	0.0666667	0.971685	0.612037	0.000119761	NA	NA	NA	NA	NA	NA
chr2	114792751	114793250	0.633333	0.0333333	0.878263	0.381099	0.000219511	NA	NA	NA	NA	NA	NA
chr2	115089001	115089500	0.533333	0.0333333	0.885966	0.381099	0.000447238	NA	NA	NA	NA	NA	NA
chr2	115519501	115520000	1.53333	0.566667	0.981958	0.934728	3.34014e-05	NA	NA	NA	NA	NA	NA
chr2	115897251	115897750	0.666667	0.0333333	0.931238	0.381099	0.000177551	NA	NA	NA	DPP10:57628	NA	NA
chr2	116562251	116562750	0.733333	0.0333333	0.627781	0.381099	0.000716276	NA	NA	NA	NA	NA	NA
chr2	117423251	117423750	5.23333	2.16667	0.992325	0.864597	4.3514e-05	NA	NA	NA	NA	NA	NA
chr2	118126751	118127250	0.666667	0.0333333	0.873122	0.381099	0.000177551	NA	NA	NA	NA	NA	NA
chr2	119811251	119811750	2.26667	0.433333	0.899061	0.202904	0.000744832	NA	NA	NA	LOC130355:NA	NA	NA
chr2	119916501	119917000	3.46667	0.933333	0.815055	0.150006	0.000906042	NA	NA	NA	SCTR:6344	NA	NA
chr2	120809751	120810250	9.23333	4.03333	0.603056	0.954673	0.000430045	NA	NA	NA	NA	NA	NA
chr2	121230001	121230500	0.633333	0.0333333	0.878263	0.381099	0.000219511	NA	NA	NA	NA	NA	NA
chr2	122734501	122735000	0.566667	0.0333333	0.884504	0.381099	0.000347891	NA	NA	NA	NA	NA	NA
chr2	123821251	123821750	0.533333	0.0333333	0.885966	0.381099	0.000447238	NA	NA	NA	NA	NA	NA
chr2	124539751	124540250	1.43333	0.166667	0.856457	0.409472	0.000177551	NA	NA	NA	CNTNAP5:129684	NA	NA
chr2	124594501	124595000	1.2	0.333333	0.877713	0.780584	0.000601246	NA	NA	NA	CNTNAP5:129684	NA	NA
chr2	125636001	125636500	0.666667	0.0333333	0.957319	0.381099	0.000177551	NA	NA	NA	NA	NA	NA
chr2	126928501	126929000	1.96667	0.566667	0.59494	0.618941	0.000716276	NA	NA	NA	NA	NA	NA
chr2	128854001	128854500	4.1	0.566667	0.861756	0.0711162	0.000744796	NA	NA	NA	NA	NA	NA
chr2	128922751	128923250	2.26667	0.833333	0.932507	0.849259	0.000477544	NA	NA	NA	NA	NA	NA
chr2	129028501	129029000	1.9	0.366667	0.873715	0.392186	0.000963969	NA	NA	NA	NA	NA	NA
chr2	129130751	129131250	14.9	6.43333	0.934194	0.570597	0.000134201	NA	NA	NA	NA	NA	NA
chr2	133270251	133270750	5.33333	2.43333	0.941613	0.980332	0.000280944	NA	NA	NAP5:344148	NAP5:344148	NA	NA
chr2	136531751	136532250	2.4	0.566667	0.967256	0.501611	6.41489e-05	NA	NA	NA	NA	NA	NA
chr2	136768501	136769000	1.53333	0.7	0.969885	0.84648	0.000235616	NA	NA	NA	NA	NA	NA
chr2	137257751	137258250	5.83333	2.1	0.966913	0.209441	0.000405334	NA	NA	NA	NA	NA	NA
chr2	137728251	137728750	0.666667	0.1	0.873122	1	7.02107e-05	NA	NA	NA	NA	NA	NA
chr2	137924751	137925250	0.566667	0.0333333	0.884504	0.381099	0.000347891	NA	NA	NA	NA	NA	NA
chr2	141405251	141405750	2.03333	0.6	0.640102	0.683652	0.000786024	NA	NA	NA	LRP1B:53353	NA	NA
chr2	145126251	145126750	0.633333	0.0333333	0.904162	0.381099	0.000219511	NA	NA	NA	NA	NA	NA
chr2	145739251	145739750	12.0667	5.03333	0.737932	0.20737	0.000492751	NA	NA	NA	NA	NA	NA
chr2	146123751	146124250	1.26667	0.4	0.962942	0.743256	0.00020204	NA	NA	NA	NA	NA	NA
chr2	148690251	148690750	0.866667	0.0333333	0.693785	0.381099	0.000904464	NA	NA	NA	NA	NA	NA
chr2	149216001	149216500	0.866667	0.0333333	0.79347	0.381099	0.000904464	NA	NA	NA	EPC2:26122	NA	NA
chr2	149983001	149983500	1.6	0.766667	0.929809	0.761817	0.000699578	NA	NA	NA	MGC52057:130574	NA	NA
chr2	149983751	149984250	1.06667	0.1	0.89146	0.353817	0.000131532	NA	NA	NA	MGC52057:130574	NA	NA
chr2	150002001	150002500	1.1	0.5	0.928885	1	0.000484128	NA	MGC52057:130574	MGC52057:130574	MGC52057:130574	NA	NA
chr2	150207751	150208250	2.36667	1.03333	0.98837	0.565588	0.000433759	NA	NA	NA	NA	NA	NA
chr2	153820251	153820750	1.73333	0.7	0.829181	0.931759	0.000606962	NA	NA	NA	NA	NA	NA
chr2	154282001	154282500	0.466667	0.0333333	0.885966	0.381099	0.000777907	NA	NA	NA	NA	NA	NA
chr2	158133751	158134250	0.566667	0.0333333	0.908074	0.381099	0.000347891	NA	NA	NA	ACVR1C:130399	NA	NA
chr2	159213501	159214000	6.76667	2.8	0.803025	0.663644	0.000873493	NA	NA	NA	PKP4:8502	NA	NA
chr2	160744251	160744750	8.03333	4	0.658576	0.593748	0.0003339	NA	NA	NA	ITGB6:3694	NA	NA
chr2	160823001	160823500	17.9333	8.9	0.962938	0.688686	0.000261777	NA	NA	NA	NA	NA	NA
chr2	162241251	162241750	1.1	0.133333	0.903477	0.3394	0.00039358	NA	NA	NA	SLC4A10:57282	NA	NA
chr2	162592001	162592500	5.3	2.36667	0.929761	0.697739	0.000919874	NA	NA	NA	DPP4:1803	NA	NA
chr2	164400251	164400750	8.83333	3.6	0.986164	0.479607	0.000318331	NA	NA	NA	NA	NA	NA
chr2	165244251	165244750	16.9667	8.16667	0.70632	0.97677	0.000935617	NA	NA	NA	NA	NA	NA
chr2	166144251	166144750	2.36667	0.866667	0.993634	0.876597	3.59854e-05	NA	NA	NA	TAIP-2:80034	NA	NA
chr2	169089751	169090250	3.13333	0.7	0.93156	0.0746619	0.000729598	NA	NA	NA	LASS6:253782	NA	NA
chr2	169239251	169239750	3.2	1.46667	0.993078	0.575059	0.000874057	NA	NA	NA	LASS6:253782	NA	NA
chr2	169676501	169677000	12.3333	3.76667	0.713252	0.26849	0.000991633	NA	NA	NA	NA	NA	NA
chr2	171040501	171041000	2.66667	1.3	0.823454	0.874884	0.000510727	NA	NA	NA	MYO3B:140469	NA	NA
chr2	171428751	171429250	2.66667	0.933333	0.939199	0.22353	0.000777907	NA	NA	NA	NA	NA	NA
chr2	172499251	172499750	9.43333	4.6	0.929575	0.493885	0.000330523	NA	NA	NA	HAT1:8520	NA	NA
chr2	172925501	172926000	3.16667	0.833333	0.806534	0.154194	0.000884643	NA	NA	NA	NA	NA	NA
chr2	173506751	173507250	8.76667	3.9	0.931969	0.921133	0.000321776	NA	NA	NA	RAPGEF4:11069	NA	NA
chr2	174578001	174578500	0.9	0.1	0.938586	0.353817	0.000608185	NA	NA	NA	NA	NA	NA
chr2	176773501	176774000	1.6	0.133333	0.929809	0.7694	2.5264e-05	NA	NA	NA	NA	NA	NA
chr2	177378751	177379250	0.5	0.0333333	1	0.381099	0.000151011	NA	NA	NA	NA	NA	NA
chr2	178359001	178359500	3.46667	0.966667	0.753671	0.841304	0.000880509	NA	NA	NA	PDE11A:50940	NA	NA
chr2	179719251	179719750	1.36667	0.4	0.921177	0.879886	0.000785043	NA	NA	SESTD1:91404	SESTD1:91404	NA	NA
chr2	180061001	180061500	11.2	4.3	0.997563	0.267094	0.000350412	NA	NA	NA	ZNF533:151126	NA	NA
chr2	180413501	180414000	0.7	0.0333333	0.82684	0.381099	0.000562004	NA	NA	NA	ZNF533:151126	NA	NA
chr2	180682501	180683000	0.533333	0.0333333	0.885966	0.381099	0.000447238	NA	NA	NA	NA	NA	NA
chr2	181440501	181441000	5.3	2.46667	0.956162	0.78692	0.000528601	NA	NA	NA	NA	NA	NA
chr2	182656751	182657250	1.63333	0.8	0.969373	0.903821	0.000235616	NA	NA	NA	PPP1R1C:151242	NA	NA
chr2	183475501	183476000	10.9333	4	0.689121	0.671838	0.000525754	NA	NA	NA	NA	NA	NA
chr2	183812251	183812750	2.53333	0.766667	0.842177	0.78952	0.000858901	NA	NA	NA	NA	NA	NA
chr2	185559001	185559500	1.36667	0.0333333	0.446961	0.381099	0.000433759	NA	NA	NA	NA	NA	NA
chr2	186714001	186714500	0.533333	0.0333333	0.885966	0.381099	0.000447238	NA	NA	NA	NA	NA	NA
chr2	187138501	187139000	1.16667	0.0666667	0.784321	0.381099	0.000573043	NA	NA	NA	NA	NA	NA
chr2	187758251	187758750	1.33333	0.6	0.990917	1	2.5264e-05	NA	NA	NA	NA	NA	NA
chr2	187903251	187903750	1.2	0.0666667	0.887858	0.124801	0.000211398	NA	NA	NA	NA	NA	NA
chr2	188462501	188463000	0.566667	0.0666667	0.923659	0.612037	0.000447238	NA	NA	NA	NA	NA	NA
chr2	188854001	188854500	0.566667	0.0666667	0.923659	0.612037	0.000447238	NA	NA	NA	NA	NA	NA
chr2	189405501	189406000	5.83333	2.43333	0.956926	0.277952	0.000337279	NA	NA	NA	NA	NA	NA
chr2	191606751	191607250	4.93333	1.93333	0.972508	0.901811	0.000194429	NA	NA	STAT4:6775	STAT4:6775	NA	NA
chr2	192198501	192199000	2.7	1.1	0.987474	0.360056	0.00093463	NA	NA	NA	NA	NA	NA
chr2	192831251	192831750	0.633333	0.3	0.878263	1	0.000562004	NA	NA	NA	NA	NA	NA
chr2	195452501	195453000	0.566667	0.0333333	0.923659	0.381099	0.000347891	NA	NA	NA	NA	NA	NA
chr2	196228251	196228750	1.06667	0.0333333	0.629929	0.381099	0.000393694	SLC39A10:57181	NA	NA	NA	NA	NA
chr2	196950501	196951000	1.6	0.2	0.939277	0.0853205	0.000410307	NA	NA	NA	HECW2:57520	NA	NA
chr2	199319251	199319750	0.733333	0.0333333	0.857026	0.381099	0.000119761	NA	NA	NA	NA	NA	NA
chr2	201024001	201024500	2.03333	0.4	0.546823	0.429976	0.000919609	NA	NA	NA	LOC26010:NA	NA	NA
chr2	204226501	204227000	17.3333	8.5	0.293165	0.211094	0.000926048	NA	NA	NA	NA	NA	NA
chr2	206497751	206498250	13.5	6.53333	0.825639	0.318967	0.000685233	NA	NA	NA	NA	NA	NA
chr2	213226251	213226750	2.1	0.266667	0.871158	0.629929	0.000227111	NA	NA	NA	NA	NA	NA
chr2	214465001	214465500	1.26667	0.4	0.699563	1	0.000601246	NA	NA	NA	NA	NA	NA
chr2	214647251	214647750	0.8	0.0333333	0.92514	0.381099	0.000326421	NA	NA	NA	NA	NA	NA
chr2	217238251	217238750	2.26667	0.5	0.54024	0.324441	0.000955532	NA	NA	NA	NA	NA	NA
chr2	218383751	218384250	1.23333	0.166667	0.962163	0.201175	0.000347891	NA	NA	NA	TNS1:7145	NA	NA
chr2	218821751	218822250	4.6	2.23333	0.973455	0.743059	0.000736843	NA	NA	NA	ARPC2:10109	NA	NA
chr2	218831501	218832000	9.9	4.83333	0.962612	0.831543	0.000191423	NA	NA	NA	NA	NA	NA
chr2	218982751	218983250	4.9	1.5	0.82684	0.689305	0.000123877	NA	NA	NA	NA	NA	NA
chr2	219466501	219467000	7.23333	2.06667	0.777927	0.631969	0.000296723	NA	NA	NA	NA	WNT10A:80326	WNT10A:80326
chr2	219466751	219467250	9	3.83333	0.755933	0.533197	0.000101127	NA	NA	NA	NA	WNT10A:80326	WNT10A:80326
chr2	220296251	220296750	6.8	2.9	0.864487	0.850904	0.000983021	NA	NA	NA	NA	NA	NA
chr2	220636251	220636750	0.766667	0.233333	0.962163	0.908074	0.000347891	NA	NA	NA	NA	NA	NA
chr2	222232251	222232750	3.03333	1.13333	0.952953	0.361924	0.000364567	NA	NA	NA	NA	NA	NA
chr2	222528501	222529000	5.83333	2.7	0.971745	0.735775	0.000842549	NA	NA	NA	NA	NA	NA
chr2	223724251	223724750	1.23333	0.0666667	0.983866	0.612037	1.58207e-05	NA	NA	NA	NA	NA	NA
chr2	223777001	223777500	0.466667	0.0333333	0.885966	0.381099	0.000777907	NA	NA	NA	NA	NA	NA
chr2	227321251	227321750	3.16667	1.43333	0.916144	0.692306	0.000155436	NA	NA	NA	IRS1:3667	NA	NA
chr2	227711001	227711500	4	1.26667	0.765629	0.837945	0.000510727	NA	NA	NA	COL4A4:1286	NA	NA
chr2	230457251	230457750	3.43333	1.7	0.923497	0.763373	0.000134348	NA	NA	NA	TRIP12:9320	NA	NA
chr2	233290001	233290500	1.5	0.0666667	0.906159	0.124801	8.3867e-05	NA	NA	NA	TNRC15:26058	NA	NA
chr2	233738501	233739000	15.4667	7.23333	0.853587	0.862453	0.000828404	NA	NA	NA	NA	NA	NA
chr2	235072501	235073000	2.46667	0.366667	0.848995	0.878263	0.000369913	NA	NA	NA	NA	NA	NA
chr2	235211501	235212000	2.46667	1.23333	0.957549	0.892018	0.000586891	NA	NA	NA	NA	NA	NA
chr2	235560251	235560750	5.56667	2.6	0.769336	0.820331	0.000880837	NA	NA	NA	SH3BP4:23677	NA	NA
chr2	235562251	235562750	14.0667	4.9	0.953821	0.123785	0.000661837	NA	NA	NA	SH3BP4:23677	NA	NA
chr2	235826001	235826500	4.46667	1.96667	0.968734	0.768947	5.37161e-05	NA	NA	NA	NA	NA	NA
chr2	236089751	236090250	4.23333	0.9	0.959172	0.370845	0.000123159	NA	NA	NA	CENTG2:116987	NA	NA
chr2	236488251	236488750	4.23333	2.06667	0.828538	0.826584	0.000607907	NA	NA	NA	CENTG2:116987	NA	NA
chr2	237614501	237615000	23.1333	11.0667	0.855576	0.202984	0.000788738	NA	NA	NA	NA	NA	NA
chr2	238026751	238027250	5.6	2.1	0.773252	0.300634	0.000569427	NA	NA	NA	NA	NA	NA
chr2	238027001	238027500	2.96667	0.9	0.837021	0.915545	0.000794737	NA	NA	NA	NA	NA	NA
chr2	238143251	238143750	3.43333	1.26667	0.931017	0.847989	0.000690483	NA	NA	NA	NA	NA	NA
chr2	239112251	239112750	4.66667	1.23333	0.913833	0.829296	6.3892e-05	NA	NA	NA	NA	NA	NA
chr2	239112501	239113000	4	1.2	0.92578	0.425075	0.000265505	NA	NA	NA	NA	NA	NA
chr2	239536501	239537000	4.53333	1.5	0.528452	0.94463	0.000717911	NA	NA	NA	NA	NA	NA
chr2	240509501	240510000	8.23333	3.83333	0.936509	0.971849	0.000241805	NA	NA	NA	NA	NA	NA
chr2	240777251	240777750	3	1.26667	0.876031	0.959617	0.000134348	NA	NA	NA	NA	NA	NA
chr2	242435251	242435750	5.56667	1.36667	0.928076	0.889801	3.93366e-05	NA	NA	NA	NA	NA	NA
chr2	242453751	242454250	11.2667	4.96667	0.984227	0.702759	0.000330911	NA	NA	NA	NA	NA	NA
chr20	1879501	1880000	6.26667	3.03333	0.868279	0.510281	0.000538081	NA	NA	NA	NA	NA	NA
chr20	2445751	2446250	1.1	0.366667	0.953417	0.904162	0.000388171	NA	NA	NA	NA	NA	NA
chr20	3209751	3210250	7.96667	3.16667	0.924049	0.900366	0.000369121	NA	NA	NA	C20orf194:25943	NA	NA
chr20	3665501	3666000	5.23333	2.46667	0.982022	0.649611	0.000981082	NA	NA	NA	HSPA12B:116835	NA	NA
chr20	4089001	4089500	2.9	1.13333	0.845897	0.119991	0.000812361	NA	NA	NA	SMOX:54498	NA	NA
chr20	6094251	6094750	0.566667	0.133333	0.95869	0.7694	0.000777907	NA	NA	NA	NA	NA	NA
chr20	7747251	7747750	1.43333	0.566667	0.78952	0.607896	0.000777907	NA	NA	NA	NA	NA	NA
chr20	9610751	9611250	18.6333	9.03333	0.930291	0.979426	0.000429402	NA	NA	NA	PAK7:57144	NA	NA
chr20	10046001	10046500	0.633333	0.0666667	0.969373	0.612037	0.000274562	NA	NA	NA	NA	NA	NA
chr20	11150001	11150500	0.533333	0.0333333	0.909003	0.381099	0.000447238	NA	NA	NA	NA	NA	NA
chr20	11622501	11623000	1.23333	0.133333	0.876173	0.509085	0.000308532	NA	NA	NA	NA	NA	NA
chr20	12128251	12128750	3.9	1.06667	0.740549	0.151989	0.000822194	NA	NA	NA	NA	NA	NA
chr20	14380001	14380500	1.96667	0.2	0.569032	0.0853205	0.000679948	NA	NA	NA	C20orf133:140733	NA	NA
chr20	15525501	15526000	0.866667	0.1	0.97344	0.353817	0.000326421	NA	NA	NA	C20orf133:140733	NA	NA
chr20	16599251	16599750	4	1.93333	0.954778	0.964766	0.000442953	NA	NA	NA	NA	NA	NA
chr20	17379001	17379500	3.06667	0.633333	0.934033	0.71261	0.000387463	NA	NA	NA	PCSK2:5126	NA	NA
chr20	17728251	17728750	1.53333	0.266667	0.858309	0.326612	0.000529311	NA	NA	NA	NA	NA	NA
chr20	17853501	17854000	2.1	0.9	0.988258	0.700153	0.000745307	NA	NA	NA	NA	NA	NA
chr20	17899751	17900250	0.466667	0.0333333	0.954744	0.381099	0.000777907	NA	NA	NA	C20orf72:92667	NA	NA
chr20	19583501	19584000	6.7	3.26667	0.920314	0.50416	0.000172979	NA	NA	NA	SLC24A3:57419	NA	NA
chr20	23467251	23467750	3.56667	1.13333	0.953602	0.757024	0.000618596	NA	NA	NA	NA	NA	NA
chr20	23840001	23840500	2.33333	0.4	0.810202	0.429976	0.000785043	NA	NA	NA	NA	NA	NA
chr20	24623501	24624000	1.66667	0.666667	0.873122	0.710497	0.000827691	NA	NA	NA	NA	NA	NA
chr20	26243751	26244250	5.33333	2.2	0.614175	0.603448	0.000713778	NA	NA	NA	NA	NA	NA
chr20	29693001	29693500	4.73333	2.16667	0.637969	0.832285	0.000671309	NA	NA	NA	COX4I2:84701	NA	NA
chr20	31228751	31229250	3.66667	1.26667	0.950028	0.990248	4.29832e-05	NA	NA	NA	C20orf70:140683	NA	NA
chr20	31315501	31316000	5.2	2.43333	0.961555	0.987802	5.99093e-05	NA	NA	NA	NA	NA	NA
chr20	31315751	31316250	5.93333	2.86667	0.941412	0.946389	4.3514e-05	NA	NA	NA	NA	NA	NA
chr20	32703501	32704000	1.86667	0.5	0.743256	0.414473	0.000510727	NA	NA	NA	CDC91L1:128869	NA	NA
chr20	32999501	33000000	2.83333	0.9	0.997966	0.970638	8.41636e-06	NA	NA	NA	GSS:5621	NA	NA
chr20	33618251	33618750	3.23333	1.26667	0.950718	0.28905	0.000138558	NA	NA	NA	NA	NA	NA
chr20	35982751	35983250	0.833333	0.0666667	0.928508	0.124801	0.000503846	NA	NA	NA	C20orf102:128434	NA	NA
chr20	36934501	36935000	18.9667	8.86667	0.954865	0.89591	2.72349e-05	NA	NA	NA	PPP1R16B:26051	NA	NA
chr20	37111251	37111750	4.7	1.7	0.919644	0.836123	0.000522386	NA	NA	NA	NA	NA	NA
chr20	38205501	38206000	0.4	0.0666667	1	0.612037	0.000562004	NA	NA	NA	NA	NA	NA
chr20	39920251	39920750	0.466667	0.0333333	0.935197	0.381099	0.000777907	NA	NA	NA	NA	NA	NA
chr20	42044251	42044750	9.86667	2.66667	0.938664	0.127283	0.000635067	NA	NA	NA	TOX2:84969	NA	NA
chr20	42205751	42206250	6.2	2.2	0.907445	0.344637	0.000631911	NA	NA	NA	JPH2:57158	NA	NA
chr20	42337001	42337500	7.4	3.03333	0.99313	0.407156	0.000603193	NA	NA	NA	GDAP1L1:78997	NA	NA
chr20	42608251	42608750	3.13333	1.43333	0.989521	0.552132	0.000693515	NA	NA	NA	PKIG:11142	NA	NA
chr20	44253001	44253500	5.7	2.73333	0.917686	0.959823	0.000600932	NA	NA	NA	CDH22:64405	NA	NA
chr20	45264751	45265250	0.966667	0.233333	0.953577	0.725793	0.000598504	NA	NA	NA	NA	NA	NA
chr20	48229251	48229750	8.86667	3.86667	0.970147	0.644136	0.000586422	NA	NA	NA	NA	NA	NA
chr20	48611501	48612000	11.0333	3.46667	0.951821	0.152213	0.000574119	NA	NA	NA	PTPN1:5770	NA	NA
chr20	48774501	48775000	19.6	4.76667	0.827173	0.426327	0.000218325	NA	NA	NA	NA	NA	NA
chr20	49253251	49253750	2.03333	0.966667	0.849886	0.961516	0.000347891	NA	NA	NA	NA	NA	NA
chr20	49483501	49484000	4.23333	1	0.785291	0.596912	0.000241648	NA	NA	NA	NFATC2:4773	NA	NA
chr20	49530751	49531250	3.36667	0.666667	0.870253	0.29542	0.000602285	NA	NA	NA	NFATC2:4773	NA	NA
chr20	49847001	49847500	1.16667	0.0666667	0.5169	0.612037	0.000912048	NA	NA	NA	SALL4:57167	NA	NA
chr20	51462501	51463000	18.4667	8.2	0.957753	0.145661	0.000790421	NA	NA	NA	TSHZ2:128553	NA	NA
chr20	52226001	52226500	7.43333	2.13333	0.947779	0.876061	0.000366992	NA	NA	NA	NA	NA	NA
chr20	53505001	53505500	1.03333	0.1	0.936455	0.353817	0.000451125	NA	NA	NA	NA	NA	NA
chr20	55609251	55609750	11.0333	5.33333	0.993181	0.509889	0.000457589	NA	NA	NA	NA	NA	NA
chr20	55811751	55812250	4.43333	2.06667	0.930186	0.939894	0.000431683	NA	NA	NA	NA	NA	NA
chr20	57279501	57280000	19.0667	6.36667	0.827693	0.245301	0.000543701	NA	NA	NA	NA	NA	NA
chr20	57279751	57280250	16.9667	6.23333	0.836056	0.262644	0.000913434	NA	NA	NA	NA	NA	NA
chr20	57736001	57736500	2.63333	0.466667	0.717184	0.924301	0.000327477	NA	NA	NA	PHACTR3:116154	NA	NA
chr20	57736251	57736750	2.26667	0.233333	0.871048	0.0927591	0.000167297	NA	NA	NA	PHACTR3:116154	NA	NA
chr20	58745751	58746250	2.53333	1.03333	0.979492	0.932778	5.81443e-06	NA	NA	NA	NA	NA	NA
chr20	58817501	58818000	0.466667	0.0333333	0.954744	0.381099	0.000777907	NA	NA	NA	NA	NA	NA
chr20	59159501	59160000	2.83333	1.06667	0.792507	0.962942	0.000290248	NA	NA	NA	NA	NA	NA
chr20	59396251	59396750	1.93333	0.866667	0.966632	0.990205	0.000347891	NA	NA	NA	CDH4:1002	NA	NA
chr20	59787501	59788000	12.4333	5.1	0.995089	0.294307	0.000104666	NA	NA	NA	CDH4:1002	NA	NA
chr20	61148501	61149000	3.1	1	0.691201	0.676156	0.000543239	NA	NA	NA	NA	NA	NA
chr20	61231501	61232000	2.5	0.466667	0.922063	0.573304	0.000259123	NA	NA	NA	NA	NA	NA
chr21	14304001	14304500	0.466667	0.0333333	0.962321	0.381099	0.000777907	NA	NA	NA	NA	NA	NA
chr21	15100751	15101250	0.6	0.1	1	1	8.90209e-67	NA	NA	NA	NA	NA	NA
chr21	15158251	15158750	1.6	0.266667	0.832205	0.326612	0.000783062	NA	NA	NA	NA	NA	NA
chr21	15363751	15364250	0.9	0.0666667	0.849886	0.124801	0.000699578	NA	NA	NA	NA	NA	NA
chr21	16737251	16737750	0.7	0.1	1	0.353817	0.000484128	NA	NA	NA	C21orf34:388815	NA	NA
chr21	18169501	18170000	0.666667	0.0333333	0.873122	0.381099	0.000177551	NA	NA	NA	NA	NA	NA
chr21	19611501	19612000	0.9	0.133333	0.730543	0.7694	0.000326421	NA	NA	NA	NA	NA	NA
chr21	21304501	21305000	0.833333	0.133333	0.819031	0.847346	0.000716276	NA	NA	NA	NCAM2:4685	NA	NA
chr21	22743251	22743750	1.13333	0.133333	0.661266	0.3394	0.000827691	NA	NA	NA	NA	NA	NA
chr21	22743501	22744000	1.03333	0.0333333	0.807457	0.381099	0.000178521	NA	NA	NA	NA	NA	NA
chr21	23316251	23316750	1.6	0.6	0.898013	0.82794	0.000978089	NA	NA	NA	NA	NA	NA
chr21	23385751	23386250	5.63333	1.56667	0.887252	0.927018	0.000121511	NA	NA	NA	NA	NA	NA
chr21	24332501	24333000	1.16667	0.333333	0.985619	0.710497	0.000364348	NA	NA	NA	NA	NA	NA
chr21	26406751	26407250	1.4	0.4	0.963738	0.651416	0.000978089	NA	NA	NA	APP:351	NA	NA
chr21	27845251	27845750	1.36667	0.6	0.971324	0.813743	0.000326421	NA	NA	NA	NA	NA	NA
chr21	32432001	32432500	5.03333	1.33333	0.399691	0.978094	0.000161274	NA	NA	NA	NA	NA	NA
chr21	33408501	33409000	5.3	0.966667	0.705585	0.971324	0.000434472	NA	NA	NA	NA	NA	NA
chr21	33532751	33533250	1.4	0.133333	0.874884	0.299806	0.00095358	NA	NA	NA	IFNAR2:3455	NA	NA
chr21	34938001	34938500	4.33333	1.33333	0.910121	0.918843	3.59854e-05	NA	NA	NA	NA	NA	NA
chr21	35240751	35241250	0.766667	0.0333333	0.811475	0.381099	0.000598504	NA	NA	NA	RUNX1:861	NA	NA
chr21	35501501	35502000	2.3	0.433333	0.926431	0.0665998	0.000898386	NA	NA	NA	NA	NA	NA
chr21	36129751	36130250	17	8.43333	0.994688	0.791478	0.000329712	NA	NA	NA	NA	NA	NA
chr21	39221251	39221750	0.833333	0.1	0.863518	0.353817	0.000388171	NA	NA	NA	FLJ45139:400867	NA	NA
chr21	39266001	39266500	10.0667	3.7	0.941028	0.964134	5.83904e-05	NA	NA	NA	NA	NA	NA
chr21	41992501	41993000	3.06667	0.833333	0.92098	0.289763	0.000115644	NA	NA	NA	NA	NA	NA
chr21	42049751	42050250	8.63333	3.93333	0.994208	0.673793	0.000216987	NA	NA	RIPK4:54101	RIPK4:54101	NA	NA
chr21	42202001	42202500	1.7	0.4	0.666957	0.651416	0.000777907	NA	NA	NA	C21orf25:25966	NA	NA
chr21	42295251	42295750	5.73333	1.9	0.971398	0.677112	0.000671429	NA	NA	NA	ZNF295:49854	NA	NA
chr21	42295501	42296000	22	5.86667	0.845296	0.191157	0.000254033	NA	NA	NA	ZNF295:49854	NA	NA
chr21	45006001	45006500	6.73333	3.06667	0.999395	0.95869	1.17333e-05	NA	NA	NA	NA	NA	NA
chr21	45863251	45863750	11.3667	3.7	0.945672	0.350909	0.000473036	NA	NA	NA	NA	NA	NA
chr21	46065501	46066000	12.0333	5.96667	0.946997	0.758714	0.000367053	NA	NA	NA	NA	NA	NA
chr21	46284501	46285000	1.1	0.266667	1	0.926764	1.51975e-05	NA	NA	NA	NA	NA	NA
chr22	17180001	17180500	2.63333	0.2	0.83257	0.276184	0.000477626	NA	NA	NA	NA	NA	NA
chr22	18195751	18196250	2.23333	0.733333	0.704048	0.837945	0.000909827	NA	NA	NA	NA	NA	NA
chr22	18624251	18624750	4.2	1.63333	0.938586	0.915505	0.000103743	NA	NA	NA	RTN4R:65078	NA	NA
chr22	18684251	18684750	3.1	1.1	0.94801	0.903391	0.000474777	NA	NA	NA	DGCR6L:85359	NA	NA
chr22	19085001	19085500	2.46667	0.766667	0.779052	0.829296	0.000104354	NA	NA	ZNF74:7625	ZNF74:7625	NA	NA
chr22	19696751	19697250	2.16667	0.633333	0.66249	0.590435	0.000660302	NA	NA	NA	NA	NA	NA
chr22	19820501	19821000	1.33333	0.3	0.952847	0.801463	0.000101127	NA	NA	NA	NA	NA	NA
chr22	21974751	21975250	13.2	5.53333	0.600905	0.450454	0.000705327	NA	NA	NA	BCR:613	NA	NA
chr22	22035251	22035750	0.4	0.0333333	1	0.381099	0.000388171	NA	NA	NA	NA	NA	NA
chr22	23232001	23232500	10.8333	5.1	0.565144	0.665705	0.000811998	NA	NA	NA	UPB1:51733	NA	NA
chr22	23423751	23424250	1.33333	0.2	0.969057	0.164858	0.000424225	NA	NA	NA	NA	NA	NA
chr22	25267501	25268000	5.06667	2.16667	0.999123	0.908041	8.58732e-05	NA	TPST2:8459	TPST2:8459	TPST2:8459	NA	NA
chr22	26874001	26874500	4.4	1.1	0.848486	0.53812	0.000830482	NA	NA	NA	NA	NA	NA
chr22	30002501	30003000	1.73333	0.733333	0.975926	0.837945	0.000827691	NA	NA	LIMK2:3985	LIMK2:3985	NA	NA
chr22	30863501	30864000	10.6667	3.96667	0.792303	0.728365	0.000222299	NA	NA	NA	NA	NA	NA
chr22	32267751	32268250	5.83333	2.5	0.950346	0.219914	0.000931765	NA	NA	NA	LARGE:9215	NA	NA
chr22	34158501	34159000	5.2	1.06667	0.830881	0.631719	0.000141878	NA	NA	NA	NA	NA	NA
chr22	35216001	35216500	3.1	0.833333	0.970638	0.100671	0.000785533	NA	NA	FOXRED2:80020	FOXRED2:80020	NA	NA
chr22	35297501	35298000	5.53333	2	0.732756	0.719025	0.000223511	NA	NA	NA	CACNG2:10369	NA	NA
chr22	35792501	35793000	1.43333	0.166667	0.920103	0.55058	0.000177551	NA	NA	TMPRSS6:164656	TMPRSS6:164656	NA	NA
chr22	36093501	36094000	5.1	1.8	0.819131	0.779395	7.90051e-05	NA	NA	NA	NA	LRRC62:114794	LRRC62:114794
chr22	36326501	36327000	22.4667	11.2333	0.375894	0.43303	0.000338582	NA	NA	NA	NA	NA	NA
chr22	36513501	36514000	8.5	3.8	0.844627	0.613184	0.000433959	NA	NA	NA	NA	NA	NA
chr22	37044751	37045250	9.66667	4.66667	0.931238	0.374879	0.000646995	CSNK1E:1454	NA	NA	NA	NA	NA
chr22	37842001	37842500	5.36667	2.53333	0.835862	0.945882	0.000213772	NA	NA	NA	NA	NA	NA
chr22	38456751	38457250	5.03333	2.06667	0.949226	0.840711	6.32548e-05	NA	NA	NA	NA	NA	NA
chr22	39123001	39123500	4.36667	1.73333	0.995486	0.819418	9.77509e-06	NA	NA	NA	RUTBC3:27352	NA	NA
chr22	39529001	39529500	6.06667	2.93333	0.994318	0.90361	2.19274e-05	NA	NA	NA	SLC25A17:10478	NA	NA
chr22	40269501	40270000	2.6	0.933333	0.924088	0.533647	0.00085098	NA	NA	POLR3H:171568	POLR3H:171568	NA	NA
chr22	40696251	40696750	5.73333	1.86667	0.99662	0.478437	8.08308e-05	NA	NA	NA	NA	NA	NA
chr22	41564501	41565000	7.13333	3.5	0.777822	0.983808	0.000610463	NA	NA	NA	ARFGAP3:26286	NA	NA
chr22	41986751	41987250	3.5	0.666667	0.960945	0.201175	0.00017731	NA	NA	NA	SCUBE1:80274	NA	NA
chr22	41987251	41987750	2.86667	0.966667	0.92808	0.829358	0.000450855	NA	NA	NA	SCUBE1:80274	NA	NA
chr22	42123001	42123500	2.53333	0.833333	0.950938	0.768558	0.000167765	NA	NA	NA	NA	NA	NA
chr22	42577501	42578000	4.96667	2.3	0.729874	0.966895	0.000136339	NA	NA	NA	SULT4A1:25830	NA	NA
chr22	42811751	42812250	1.76667	0.766667	0.869717	0.949402	0.000447238	NA	NA	NA	PARVB:29780	NA	NA
chr22	43147751	43148250	4.4	0.666667	0.974445	0.560827	1.82416e-05	NA	NA	NA	NA	NA	NA
chr22	44288751	44289250	12	3.7	0.655964	0.923993	0.000248804	NA	NA	NA	FBLN1:2192	NA	NA
chr22	44413251	44413750	3.1	0.933333	0.934937	0.266603	0.00036856	NA	NA	NA	NA	NA	NA
chr22	44830001	44830500	18.8667	8.8	0.940606	0.939538	9.95751e-06	FLJ10945:55267	NA	NA	NA	NA	NA
chr22	45248251	45248750	6.63333	2.1	0.770012	0.0514223	0.000806269	NA	NA	NA	CELSR1:9620	NA	NA
chr22	45381751	45382250	7.76667	3.53333	0.695403	0.603029	0.000778882	NA	NA	NA	NA	NA	NA
chr22	47280501	47281000	11	4.86667	0.991412	0.572324	0.000867351	NA	NA	NA	NA	NA	NA
chr22	47971251	47971750	6.9	2.06667	0.340494	0.123153	0.000936182	NA	NA	NA	NA	NA	NA
chr22	48849501	48850000	6.73333	2.7	0.885232	0.979476	0.000299878	NA	NA	NA	MLC1:23209	NA	NA
chr3	1622501	1623000	1.06667	0.133333	0.912538	0.7694	3.8391e-05	NA	NA	NA	NA	NA	NA
chr3	1739751	1740250	4.23333	1.53333	0.973931	0.385926	0.000946628	NA	NA	NA	NA	NA	NA
chr3	3240501	3241000	1.4	0.533333	0.929809	0.612037	0.000601246	NA	NA	NA	NA	NA	NA
chr3	4522251	4522750	6.56667	2.03333	0.917138	0.741312	0.000226448	NA	NA	NA	ITPR1:3708	NA	NA
chr3	4767501	4768000	4	1.3	0.801255	0.163811	0.000784767	NA	NA	NA	ITPR1:3708	NA	NA
chr3	5658251	5658750	2.03333	0.8	0.7428	1	0.000759419	NA	NA	NA	NA	NA	NA
chr3	7687501	7688000	0.966667	0.0666667	0.807457	0.124801	0.000672594	NA	NA	NA	GRM7:2917	NA	NA
chr3	7987501	7988000	1.5	0.0333333	0.870074	0.381099	2.5264e-05	NA	NA	NA	NA	NA	NA
chr3	8983251	8983750	1.13333	0.1	0.958879	0.353817	0.000101127	NA	NA	NA	NA	NA	NA
chr3	9565251	9565750	6.46667	3.03333	0.976073	0.847134	0.000399646	NA	NA	NA	LOC375323:NA	NA	NA
chr3	9922501	9923000	15.6667	6.73333	0.96864	0.0572024	0.000633304	NA	NA	NA	IL17RE:132014	NA	NA
chr3	10536751	10537250	3.9	1.16667	0.957917	0.0772461	0.000824166	NA	NA	NA	NA	NA	NA
chr3	10540751	10541250	4.6	1.86667	0.80722	0.502208	0.000421873	NA	NA	NA	NA	NA	NA
chr3	10829501	10830000	7.23333	2.8	0.643312	0.513125	0.000606524	NA	NA	NA	NA	NA	NA
chr3	11920001	11920500	3.73333	0.666667	0.782948	0.0692933	0.000931245	NA	NA	NA	NA	NA	NA
chr3	13085001	13085500	10.8333	3.3	0.856907	0.209145	0.000430154	NA	NA	NA	NA	NA	NA
chr3	13713751	13714250	6.66667	2.3	0.893002	0.367394	0.000955178	NA	NA	NA	NA	NA	NA
chr3	13785251	13785750	4.26667	1.73333	0.884292	0.784504	0.000331179	NA	NA	NA	NA	NA	NA
chr3	15350001	15350500	6.86667	1.76667	0.896174	0.882144	0.000197729	SH3BP5:9467	NA	NA	NA	NA	NA
chr3	15358251	15358750	4.5	1.03333	0.958092	0.101809	0.000482739	NA	NA	NA	NA	NA	NA
chr3	15378001	15378500	1.7	0.0666667	0.693294	0.124801	0.000607695	NA	NA	NA	NA	NA	NA
chr3	15646501	15647000	4.9	2.16667	0.967939	0.869593	0.000148373	NA	NA	NA	BTD:221833	NA	NA
chr3	16359251	16359750	1.93333	0.466667	0.606928	0.949685	0.000299188	NA	NA	NA	RAFTLIN:23180	NA	NA
chr3	17616251	17616750	1.46667	0.1	0.693785	0.353817	0.000204167	NA	NA	NA	TBC1D5:9779	NA	NA
chr3	18749251	18749750	8.1	3.93333	0.805165	0.622504	0.000676629	NA	NA	NA	NA	NA	NA
chr3	18749501	18750000	4.93333	1.8	0.995542	0.751469	0.000199893	NA	NA	NA	NA	NA	NA
chr3	19143001	19143500	3.33333	1.16667	0.91205	0.835518	3.99745e-05	NA	NA	NA	NA	NA	NA
chr3	19143251	19143750	1.43333	0.433333	0.986723	0.56782	0.000447238	NA	NA	NA	NA	NA	NA
chr3	22075251	22075750	0.6	0.1	0.925961	1	0.000978089	NA	NA	NA	NA	NA	NA
chr3	22824001	22824500	0.633333	0.1	0.904162	1	8.92165e-05	NA	NA	NA	NA	NA	NA
chr3	23221501	23222000	5.83333	1.76667	0.980807	0.728475	1.80975e-05	NA	NA	NA	UBE2E2:7325	NA	NA
chr3	24110001	24110500	0.633333	0.0333333	0.878263	0.381099	0.000219511	NA	NA	NA	NA	NA	NA
chr3	24116001	24116500	6.26667	1.3	0.732078	0.0876297	0.000265412	NA	NA	NA	NA	NA	NA
chr3	25702501	25703000	0.6	0.0333333	1	0.381099	7.02107e-05	NA	NA	NA	NA	NA	NA
chr3	26547001	26547500	0.733333	0.0666667	0.926764	0.124801	0.000864211	NA	NA	NA	NA	NA	NA
chr3	27339251	27339750	0.733333	0.1	0.955636	0.353817	0.000685233	NA	NA	NA	NA	NA	NA
chr3	28076001	28076500	1.6	0.633333	0.980499	0.953577	0.000131532	NA	NA	NA	NA	NA	NA
chr3	28628501	28629000	1.26667	0.166667	0.898777	0.201175	0.000573043	NA	NA	NA	NA	NA	NA
chr3	33147751	33148250	5.26667	1.46667	0.6279	0.552904	0.00078964	NA	NA	NA	CRTAP:10491	NA	NA
chr3	36655001	36655500	2.73333	1	0.926259	0.893176	0.000601246	NA	NA	NA	NA	NA	NA
chr3	37578251	37578750	9.36667	3.66667	0.904746	0.755902	0.000743452	NA	NA	NA	ITGA9:3680	NA	NA
chr3	38620751	38621250	1.23333	0.6	0.97485	0.853938	0.000685233	NA	NA	SCN5A:6331	SCN5A:6331	NA	NA
chr3	39206501	39207000	7.13333	3.13333	0.982177	0.622881	0.000388119	NA	NA	NA	CMYA1:165904	NA	NA
chr3	39917501	39918000	0.5	0.0333333	1	0.381099	0.000151011	NA	NA	NA	MYRIP:25924	NA	NA
chr3	40570001	40570500	7.23333	2.96667	0.999085	0.561514	0.000182306	NA	NA	NA	NA	NA	NA
chr3	40786501	40787000	0.666667	0.0666667	0.873122	0.612037	0.000219511	NA	NA	NA	NA	NA	NA
chr3	42227251	42227750	0.633333	0.0666667	0.904162	0.612037	0.000274562	NA	NA	NA	TRAK1:22906	NA	NA
chr3	43925001	43925500	5.76667	1.73333	0.985756	0.14767	0.000199154	NA	NA	NA	NA	NA	NA
chr3	45119001	45119500	17.8667	8.73333	0.955649	0.671604	8.37359e-05	NA	NA	NA	CDCP1:64866	NA	NA
chr3	45335001	45335500	5.83333	2.43333	0.893244	0.819933	0.000104354	NA	NA	NA	NA	NA	NA
chr3	46473501	46474000	1.86667	0.866667	0.844718	0.679947	0.000447238	NA	NA	NA	LTF:4057	NA	NA
chr3	46894501	46895000	7.03333	1.56667	0.695377	0.0609308	0.000995854	NA	NA	NA	PTHR1:5745	NA	NA
chr3	47805251	47805750	6.2	2.5	0.580936	1	0.00021358	NA	NA	NA	NA	NA	NA
chr3	48517501	48518000	4.5	0.666667	0.922063	0.646277	1.22665e-05	SCOTIN:51246	NA	NA	NA	NA	NA
chr3	48529751	48530250	4.63333	2.16667	0.951323	0.918317	0.000471173	NA	NA	NA	NA	PFKFB4:5210	PFKFB4:5210
chr3	48670501	48671000	0.8	0.0333333	0.808477	0.381099	0.000326421	NA	NA	NA	CELSR3:1951	NA	NA
chr3	49434251	49434750	0.633333	0.0333333	0.948238	0.381099	0.000219511	NA	NA	AMT:275	AMT:275	NA	NA
chr3	50463251	50463750	7.6	1.73333	0.905034	0.0674946	0.000755273	NA	NA	NA	CACNA2D2:9254	NA	NA
chr3	51324001	51324500	0.733333	0.0333333	0.926764	0.381099	0.000119761	NA	NA	NA	NA	NA	NA
chr3	53224751	53225250	3.2	1.13333	1	0.91302	1.96574e-05	NA	NA	NA	NA	NA	NA
chr3	54305001	54305500	3.23333	1.4	0.828227	0.558987	0.000962661	NA	NA	NA	NA	NA	NA
chr3	56306251	56306750	0.766667	0.0333333	0.962163	0.381099	9.96897e-05	NA	NA	NA	NA	NA	NA
chr3	56924001	56924500	9.33333	2.5	0.95723	0.632125	0.000142255	NA	NA	NA	NA	NA	NA
chr3	56924251	56924750	15.7	5.3	0.692253	0.238754	0.000665024	NA	NA	NA	NA	NA	NA
chr3	57988001	57988500	17.7667	8.23333	0.816789	0.398187	0.000839299	NA	NA	NA	FLNB:2317	NA	NA
chr3	58614251	58614750	2.66667	1	0.848808	0.324441	0.000329677	NA	NA	FAM3D:131177	FAM3D:131177	NA	NA
chr3	59874001	59874500	3.8	1.7	0.942005	0.960035	0.000626981	NA	NA	NA	FHIT:2272	NA	NA
chr3	60141751	60142250	6.96667	2.5	0.952361	0.274879	0.000327486	NA	NA	NA	FHIT:2272	NA	NA
chr3	61667501	61668000	2.26667	1.06667	0.98752	0.992391	0.000219511	NA	NA	NA	PTPRG:5793	NA	NA
chr3	62834501	62835000	0.6	0.1	1	0.353817	0.000978089	NA	NA	NA	CADPS:8618	NA	NA
chr3	64618751	64619250	2.36667	1.1	0.942539	0.948039	0.000136555	NA	NA	ADAMTS9:56999	ADAMTS9:56999	NA	NA
chr3	65712501	65713000	9.46667	2.9	0.627286	0.426717	0.000780262	NA	NA	NA	MAGI1:154043	NA	NA
chr3	66437501	66438000	1.3	0.0666667	0.637602	0.124801	0.000508424	NA	NA	NA	NA	NA	NA
chr3	67515001	67515500	2.2	0.6	0.844845	0.683652	0.000608185	NA	NA	NA	NA	NA	NA
chr3	68004751	68005250	0.4	0.0333333	1	0.381099	0.000388171	NA	NA	NA	NA	NA	NA
chr3	70403001	70403500	0.766667	0.0333333	0.78952	0.381099	0.000598504	NA	NA	NA	NA	NA	NA
chr3	71627751	71628250	5.53333	1.33333	0.971986	0.52267	0.000246606	NA	NA	NA	FOXP1:27086	NA	NA
chr3	72788501	72789000	3.9	0.9	0.76968	0.423424	0.00060297	NA	NA	NA	NA	NA	NA
chr3	73573751	73574250	2.1	0.9	0.972437	0.877157	0.000124726	NA	NA	NA	PDZRN3:23024	NA	NA
chr3	79668501	79669000	0.933333	0.1	0.932778	1	0.000235616	NA	NA	NA	NA	NA	NA
chr3	79918501	79919000	0.533333	0.0333333	0.885966	0.381099	0.000447238	NA	NA	NA	NA	NA	NA
chr3	80995501	80996000	0.833333	0.0333333	0.741425	0.381099	0.000427093	NA	NA	NA	NA	NA	NA
chr3	81485501	81486000	1.26667	0.3	0.937011	0.646927	0.000131532	NA	NA	NA	NA	NA	NA
chr3	84301251	84301750	0.6	0.0333333	1	0.381099	7.02107e-05	NA	NA	NA	NA	NA	NA
chr3	85345751	85346250	0.666667	0.0333333	0.966772	0.381099	0.000177551	NA	NA	NA	NA	NA	NA
chr3	85845751	85846250	1.63333	0.3	0.995346	0.509085	0.00022492	NA	NA	NA	NA	NA	NA
chr3	85933251	85933750	0.533333	0.0333333	0.909003	0.381099	0.000447238	NA	NA	NA	IGSF4D:253559	NA	NA
chr3	88216001	88216500	1.03333	0.0666667	0.717255	0.612037	0.000203929	NA	NA	NA	NA	NA	NA
chr3	89332751	89333250	4.8	1.9	0.852259	0.591516	0.000595663	NA	NA	NA	EPHA3:2042	NA	NA
chr3	89851251	89851750	1.13333	0.0333333	0.4591	0.381099	0.000912048	NA	NA	NA	NA	NA	NA
chr3	95619501	95620000	4.5	1.43333	0.8803	0.217126	0.0008208	NA	NA	NA	NA	NA	NA
chr3	95655001	95655500	0.666667	0.0333333	0.873122	0.381099	0.000177551	NA	NA	NA	NA	NA	NA
chr3	98776751	98777250	2.23333	0.266667	0.869329	0.28905	0.000394272	NA	NA	NA	EPHA6:285220	NA	NA
chr3	99477751	99478250	1.63333	0.166667	0.937312	0.895246	0.00043675	NA	NA	NA	NA	NA	NA
chr3	100458001	100458500	0.5	0.0333333	1	0.381099	0.000151011	NA	NA	NA	NA	NA	NA
chr3	101414251	101414750	1.76667	0.633333	0.963436	0.814653	0.000813236	NA	NA	NA	NA	NA	NA
chr3	102394001	102394500	1.26667	0.2	0.950785	0.0853205	0.000890322	NA	NA	NA	NA	NA	NA
chr3	102883751	102884250	3.93333	1.86667	0.997258	0.828643	0.000393694	NA	NA	RPL24:51187	RPL24:51187	NA	NA
chr3	103854001	103854500	1.76667	0.166667	0.456712	0.345644	0.000427093	NA	NA	NA	NA	NA	NA
chr3	104160001	104160500	2.6	0.566667	0.909003	0.11759	0.000471832	NA	NA	NA	NA	NA	NA
chr3	105427501	105428000	9.6	4.2	0.570632	0.929319	0.000364511	NA	NA	NA	NA	NA	NA
chr3	106774001	106774500	3.43333	1.43333	0.618374	0.97485	0.000369294	NA	NA	NA	ALCAM:214	NA	NA
chr3	107374501	107375000	1.13333	0.0333333	0.743256	0.381099	0.000308532	NA	NA	NA	NA	NA	NA
chr3	108803501	108804000	0.7	0.133333	1	0.847346	7.02107e-05	NA	NA	NA	BBX:56987	NA	NA
chr3	110933751	110934250	0.6	0.1	1	0.353817	0.000978089	NA	NA	NA	NA	NA	NA
chr3	111390751	111391250	0.7	0.0666667	1	0.124801	0.000685233	NA	NA	NA	NA	NA	NA
chr3	114968251	114968750	6.2	2.7	0.973087	0.724837	0.000456145	NA	NA	NA	ATP6V1A:523	NA	NA
chr3	116269251	116269750	0.866667	0.0666667	0.958879	0.124801	0.000427093	NA	NA	NA	ZBTB20:26137	NA	NA
chr3	118511501	118512000	4.5	0.833333	0.653722	0.102768	0.000263535	NA	NA	NA	NA	NA	NA
chr3	120833501	120834000	4.13333	1.83333	0.93075	0.602839	0.000482353	NA	NA	NA	NA	NA	NA
chr3	122168251	122168750	4.6	2.1	0.992022	0.716746	0.000318486	NA	NA	NA	STXBP5L:9515	NA	NA
chr3	123471501	123472000	4.63333	2.16667	0.858567	0.714189	0.000527546	NA	NA	NA	CASR:846	NA	NA
chr3	123522501	123523000	9.06667	1.93333	0.433805	0.548417	0.000620463	NA	NA	NA	NA	NA	NA
chr3	124801751	124802250	3.1	1.43333	0.960256	0.84387	0.00085098	NA	NA	NA	NA	NA	NA
chr3	125081251	125081750	12.8667	5.83333	0.905146	0.240275	0.000639583	NA	NA	NA	MYLK:4638	NA	NA
chr3	126793001	126793500	0.466667	0.0333333	0.909003	0.381099	0.000777907	NA	NA	NA	OSBPL11:114885	NA	NA
chr3	127723751	127724250	4.8	0.966667	0.892202	0.932921	0.000754079	CHST13:166012	NA	NA	NA	NA	NA
chr3	128396001	128396500	5.43333	2.46667	0.980117	0.851467	0.000847316	NA	NA	NA	C3orf56:285311	NA	NA
chr3	129517001	129517500	0.8	0.0333333	0.733184	0.381099	0.000326421	NA	NA	NA	EEFSEC:60678	NA	NA
chr3	130506251	130506750	1.06667	0.0666667	0.699563	0.612037	0.000447238	NA	NA	C3orf37:56941	NA	C3orf37:56941	NA
chr3	130637751	130638250	0.633333	0.166667	0.878263	0.863518	0.000584411	NA	NA	MBD4:8930	MBD4:8930	NA	NA
chr3	130786001	130786500	4	1.9	0.975287	0.903391	0.000210816	NA	NA	PLXND1:23129	PLXND1:23129	NA	NA
chr3	131426001	131426500	7.06667	3.16667	0.921177	0.124264	0.000586973	NA	NA	NA	NA	NA	NA
chr3	133280251	133280750	0.533333	0.0333333	0.909003	0.381099	0.000447238	NA	NA	NA	NA	NA	NA
chr3	135365251	135365750	1.43333	0.466667	0.891132	0.570689	0.000942743	NA	NA	NA	NA	NA	NA
chr3	137063751	137064250	0.866667	0.366667	0.958879	0.878263	0.000447238	NA	NA	NA	NA	NA	NA
chr3	138284251	138284750	1	0.0333333	0.500344	0.381099	0.000785043	NA	NA	NA	NA	NA	NA
chr3	138647751	138648250	0.7	0.0333333	0.646927	0.381099	0.000562004	NA	NA	NA	NA	NA	NA
chr3	140545251	140545750	6.7	2.1	0.884808	0.982906	0.000815701	MRPS22:56945	MRPS22:56945	MRPS22:56945	MRPS22:56945	NA	NA
chr3	142125501	142126000	2.03333	0.466667	0.924932	0.26354	0.000769794	NA	NA	NA	NA	NA	NA
chr3	142979251	142979750	4.26667	1.63333	0.64754	0.711482	0.000607997	NA	NA	NA	NA	NA	NA
chr3	142997501	142998000	1.76667	0.433333	0.986723	0.761817	5.73928e-05	NA	NA	NA	NA	NA	NA
chr3	143722001	143722500	0.833333	0.0333333	0.698497	0.381099	0.000427093	NA	NA	NA	ATR:390502	NA	NA
chr3	146416751	146417250	18.7667	8.26667	0.820866	0.363922	0.000565023	NA	NA	NA	NA	NA	NA
chr3	150810751	150811250	1.06667	0.4	0.972124	0.743256	0.000562004	NA	NA	NA	WWTR1:25937	NA	NA
chr3	151498501	151499000	1.26667	0.4	0.930172	0.683652	0.000601246	NA	NA	NA	NA	NA	NA
chr3	155685501	155686000	1.23333	0.366667	0.82684	0.92098	0.000777907	NA	NA	NA	NA	NA	NA
chr3	155873001	155873500	0.566667	0.0333333	0.908074	0.381099	0.000347891	NA	NA	NA	NA	NA	NA
chr3	156698501	156699000	0.833333	0.333333	0.956282	0.873122	0.000447238	NA	NA	NA	PLCH1:23007	NA	NA
chr3	160804251	160804750	1.2	0.4	0.850715	0.683652	0.000608185	NA	NA	NA	SCHIP1:29970	NA	NA
chr3	161007251	161007750	2.76667	0.733333	0.916028	0.869447	0.000346253	NA	NA	NA	SCHIP1:29970	NA	NA
chr3	161015251	161015750	1.6	0.633333	0.953815	0.911463	0.00039358	NA	NA	NA	SCHIP1:29970	NA	NA
chr3	162003251	162003750	1.23333	0.1	0.95869	0.555966	7.02107e-05	NA	NA	NA	PPM1L:151742	NA	NA
chr3	162386751	162387250	3.3	1.3	0.987765	0.900114	0.000394492	NA	NA	NA	NA	NA	NA
chr3	162597751	162598250	7.13333	2.2	0.922775	0.527985	0.000537232	NA	NA	NA	NA	NA	NA
chr3	162745251	162745750	2.16667	0.5	0.964825	0.324441	0.000699578	NA	NA	NA	NA	NA	NA
chr3	163619501	163620000	0.566667	0.0333333	0.884504	0.381099	0.000347891	NA	NA	NA	NA	NA	NA
chr3	164497001	164497500	1.7	0.5	0.890729	0.694275	0.000484128	NA	NA	NA	NA	NA	NA
chr3	164896001	164896500	1.13333	0.133333	0.79347	0.509085	0.000827691	NA	NA	NA	NA	NA	NA
chr3	166851501	166852000	0.6	0.0333333	1	0.381099	7.02107e-05	NA	NA	NA	NA	NA	NA
chr3	166910001	166910500	0.466667	0.0333333	0.885966	0.381099	0.000777907	NA	NA	NA	NA	NA	NA
chr3	170802501	170803000	0.766667	0.0333333	0.677112	0.381099	0.000598504	NA	NA	NA	MDS1:2122	NA	NA
chr3	173979001	173979500	8.96667	3.8	0.957562	0.321698	0.00018522	NA	NA	NA	ECT2:1894	NA	NA
chr3	173979251	173979750	4.46667	1.43333	0.934764	0.734277	0.000564502	NA	NA	NA	ECT2:1894	NA	NA
chr3	174519501	174520000	3.43333	0.766667	0.776173	0.0709948	0.000236067	NA	NA	NA	NA	NA	NA
chr3	175073751	175074250	2.3	1.03333	0.982863	0.922842	0.000136555	NA	NA	NA	NLGN1:22871	NA	NA
chr3	176007501	176008000	1.2	0.0666667	0.865553	0.124801	0.000211398	NA	NA	NA	NA	NA	NA
chr3	177554001	177554500	0.466667	0.0333333	0.885966	0.381099	0.000777907	NA	NA	NA	NA	NA	NA
chr3	178339501	178340000	7.53333	3.4	0.972848	0.562955	0.000120668	NA	NA	NA	TBL1XR1:79718	NA	NA
chr3	179270751	179271250	0.7	0.0333333	0.82684	0.381099	0.000562004	NA	NA	NA	NA	NA	NA
chr3	179450001	179450500	1.13333	0.466667	0.958879	0.612037	0.000864211	NA	NA	NA	NA	NA	NA
chr3	182803001	182803500	1.33333	0.333333	0.839182	0.655793	0.000447238	NA	NA	NA	NA	NA	NA
chr3	182995501	182996000	3.23333	1.23333	0.855837	0.890548	0.000623956	NA	NA	NA	NA	NA	NA
chr3	183852751	183853250	0.633333	0.0333333	0.904162	0.381099	0.000219511	NA	NA	NA	NA	NA	NA
chr3	184134751	184135250	2.6	0.466667	0.3394	0.573304	0.000794251	NA	NA	NA	NA	NA	NA
chr3	184670501	184671000	3.6	1.1	0.958113	1	1.70062e-06	NA	NA	NA	NA	NA	NA
chr3	184670751	184671250	4.93333	0.9	0.25991	0.271929	0.000283521	NA	NA	NA	NA	NA	NA
chr3	186115501	186116000	1.86667	0.766667	0.919671	0.844047	0.000573043	NA	NA	VPS8:23355	VPS8:23355	NA	NA
chr3	186810751	186811250	18.4	9.06667	0.301592	0.192378	0.000372083	NA	NA	NA	SENP2:59343	NA	NA
chr3	189107501	189108000	3.66667	1.46667	0.67089	0.763373	0.000499772	NA	NA	NA	NA	NA	NA
chr3	189262001	189262500	6.76667	2.46667	0.801925	0.689341	0.000801369	NA	NA	NA	NA	NA	NA
chr3	189262501	189263000	3.5	1.13333	0.886077	0.762486	0.000470614	NA	NA	NA	NA	NA	NA
chr3	192433501	192434000	3.8	1.76667	0.953174	0.85912	0.000555879	NA	NA	NA	NA	NA	NA
chr3	193683501	193684000	3.46667	1.06667	0.858186	0.376336	0.000652455	NA	NA	NA	FGF12:2257	NA	NA
chr3	195322001	195322500	10.2333	5	0.916083	0.803208	0.000427221	NA	NA	NA	NA	NA	NA
chr3	195381251	195381750	4.5	2.06667	0.677162	0.959617	0.000661977	NA	NA	NA	NA	NA	NA
chr3	195992001	195992500	2.03333	0.166667	0.974566	0.804329	2.43005e-06	NA	NA	NA	NA	NA	NA
chr3	198202501	198203000	1.23333	0.6	0.977378	1	4.52021e-05	NA	NA	NA	NA	NA	NA
chr3	198237251	198237750	5	1.23333	0.860672	0.330977	0.00034954	NA	NA	NA	MFI2:4241	NA	NA
chr3	199282751	199283250	0.6	0.0333333	1	0.381099	7.02107e-05	NA	NA	NA	NA	NA	NA
chr4	162001	162500	0.666667	0.233333	0.918843	0.884504	0.000777907	NA	NA	NA	NA	NA	NA
chr4	3217751	3218250	0.6	0.0333333	1	0.381099	7.02107e-05	NA	NA	NA	NA	NA	NA
chr4	3468501	3469000	1.3	0.0666667	0.637602	0.124801	0.000508424	NA	NA	NA	NA	NA	NA
chr4	3527501	3528000	2.5	1.06667	0.949778	0.511061	0.000786024	NA	NA	NA	NA	NA	NA
chr4	4303501	4304000	1.23333	0.266667	0.82684	0.857026	0.000510138	NA	NA	NA	NA	NA	NA
chr4	4438001	4438500	0.966667	0.0666667	0.926012	0.612037	0.000269795	D4S234E:27065	NA	NA	NA	NA	NA
chr4	6372251	6372750	4.33333	0.7	0.465939	0.297497	0.000792842	NA	NA	NA	NA	NA	PPP2R2C:5522
chr4	6459751	6460250	2.43333	1.1	0.970325	0.915545	0.00022492	NA	NA	NA	NA	NA	NA
chr4	6545001	6545500	4.13333	1.1	0.899743	0.0843112	0.000591118	NA	NA	NA	NA	NA	NA
chr4	6819251	6819750	13.8	4.96667	0.907511	0.245439	0.000747446	NA	NA	NA	NA	NA	NA
chr4	7821501	7822000	4.2	1.13333	0.922565	0.249934	0.000605964	NA	NA	AFAP1:60312	AFAP1:60312	NA	NA
chr4	7928501	7929000	1.56667	0.566667	0.949402	0.742213	0.000447238	NA	NA	NA	NA	NA	NA
chr4	8194501	8195000	0.8	0.0333333	0.733184	0.381099	0.000326421	NA	NA	NA	ABLIM2:84448	NA	NA
chr4	8205751	8206250	3.8	0.966667	0.919328	0.793314	7.02107e-05	NA	NA	NA	ABLIM2:84448	NA	NA
chr4	9622001	9622500	0.7	0.0333333	0.767425	0.381099	0.000562004	NA	NA	NA	SLC2A9:56606	NA	NA
chr4	9726251	9726750	5.66667	0.866667	0.954191	0.267638	2.31508e-05	NA	NA	NA	WDR1:9948	NA	NA
chr4	9774751	9775250	3.2	0.733333	0.987146	0.859257	9.72139e-06	NA	NA	NA	NA	NA	NA
chr4	10001751	10002250	1.2	0.133333	0.87469	0.3394	0.000890322	NA	NA	NA	NA	NA	NA
chr4	10392501	10393000	5.86667	1.9	0.74622	0.896846	0.000320043	NA	NA	NA	NA	NA	NA
chr4	14225001	14225500	4.7	2.06667	0.840993	0.79676	0.000537676	NA	NA	NA	NA	NA	NA
chr4	15607001	15607500	3.73333	1.43333	0.911817	0.851301	0.000172605	NA	NA	NA	PROM1:8842	NA	NA
chr4	18302751	18303250	2	0.566667	0.886445	0.761817	0.000424492	NA	NA	NA	NA	NA	NA
chr4	22152001	22152500	1.7	0.6	0.95752	1	4.47099e-05	NA	NA	NA	NA	NA	NA
chr4	22503501	22504000	0.633333	0.0333333	0.904162	0.381099	0.000219511	NA	NA	NA	NA	NA	NA
chr4	22508251	22508750	3.6	1.23333	0.968048	0.629722	0.000736843	NA	NA	NA	NA	NA	NA
chr4	26134751	26135250	3.46667	1.23333	0.995156	0.873899	0.000115644	NA	NA	NA	NA	NA	NA
chr4	26135001	26135500	8.6	3.1	0.818805	0.926698	0.000302536	NA	NA	NA	NA	NA	NA
chr4	29670001	29670500	0.533333	0.0666667	0.943352	0.612037	0.000584411	NA	NA	NA	NA	NA	NA
chr4	30660501	30661000	0.466667	0.0333333	0.924301	0.381099	0.000777907	NA	NA	NA	NA	NA	NA
chr4	32112751	32113250	0.633333	0.0333333	0.878263	0.381099	0.000219511	NA	NA	NA	NA	NA	NA
chr4	32699001	32699500	0.6	0.0333333	1	0.381099	7.02107e-05	NA	NA	NA	NA	NA	NA
chr4	34658501	34659000	4.43333	1.06667	0.986018	0.741716	5.78279e-05	NA	NA	NA	NA	NA	NA
chr4	35027001	35027500	3.33333	1.06667	0.881875	0.555389	0.000813236	NA	NA	NA	NA	NA	NA
chr4	36850251	36850750	1.33333	0.4	0.848808	0.683652	0.000898386	NA	NA	NA	NA	NA	NA
chr4	38483751	38484250	0.833333	0.366667	0.986483	0.941512	0.000584411	TLR1:7096	NA	NA	NA	NA	NA
chr4	39357501	39358000	0.633333	0.1	0.961516	1	8.92165e-05	NA	NA	NA	NA	NA	NA
chr4	40157251	40157750	5.23333	2.56667	0.988995	0.14368	0.000631911	NA	NA	NA	FLJ20273:54502	NA	NA
chr4	40395001	40395500	2.7	1.3	0.839896	0.732309	0.000786842	NA	NA	NA	NA	NA	NA
chr4	42824751	42825250	0.466667	0.0333333	0.909003	0.381099	0.000777907	NA	NA	NA	NA	NA	NA
chr4	45375251	45375750	13.9333	3.66667	0.975726	0.51788	5.38274e-05	NA	NA	NA	NA	NA	NA
chr4	45375501	45376000	14.2	4	0.974198	0.507093	3.87528e-05	NA	NA	NA	NA	NA	NA
chr4	45405251	45405750	1.4	0.2	0.813743	0.668302	0.000124726	NA	NA	NA	NA	NA	NA
chr4	48389251	48389750	0.466667	0.1	0.885966	1	0.000388171	NA	NA	NA	FRYL:285527	NA	NA
chr4	48659501	48660000	4.16667	1.06667	0.998906	0.89645	5.10183e-06	NA	NA	NA	NA	NA	NA
chr4	48951001	48951500	4	1.43333	0.897238	0.190892	0.000839462	NA	NA	NA	NA	NA	NA
chr4	52840751	52841250	0.9	0.0333333	0.909913	0.381099	0.00020204	NA	NA	NA	NA	NA	NA
chr4	56276001	56276500	3.66667	0.733333	0.78892	0.581805	0.000239714	NA	NA	NA	NA	NA	NA
chr4	56455251	56455750	13.8333	6.83333	0.94408	0.392406	0.00021916	NA	NA	NA	EXOC1:55763	NA	NA
chr4	56486751	56487250	9.46667	4.03333	0.882028	0.504204	0.000909148	NA	NA	NA	NA	NA	NA
chr4	60351501	60352000	1.9	0.766667	0.587377	0.908074	0.00070509	NA	NA	NA	NA	NA	NA
chr4	61974501	61975000	3.4	1.23333	0.858521	0.949402	5.56581e-05	NA	NA	NA	NA	NA	NA
chr4	62257501	62258000	0.833333	0.133333	0.978866	0.509085	0.000716276	NA	NA	NA	LPHN3:23284	NA	NA
chr4	62716501	62717000	2.96667	1.36667	0.914267	0.738122	0.000709818	NA	NA	NA	NA	NA	NA
chr4	64331751	64332250	1.36667	0.0666667	0.757952	0.612037	0.000160323	NA	NA	NA	NA	NA	NA
chr4	66050751	66051250	0.966667	0.466667	0.975926	0.949685	0.000447238	NA	NA	NA	EPHA5:2044	NA	NA
chr4	66227501	66228000	0.7	0.0333333	0.767425	0.381099	0.000562004	NA	NA	NA	NA	NA	NA
chr4	71499001	71499500	9.23333	4.5	0.908441	0.310615	0.000178452	NA	NA	NA	AMBN:258	NA	NA
chr4	73227001	73227500	1.13333	0.0666667	0.858309	0.124801	0.000645443	NA	NA	NA	NPFFR2:10886	NA	NA
chr4	74329001	74329500	0.6	0.0666667	1	0.612037	8.92165e-05	NA	NA	NA	ANKRD17:26057	NA	NA
chr4	77331001	77331500	2.36667	1.16667	0.994749	0.946205	0.000219511	NA	NA	NA	SCARB2:950	NA	NA
chr4	77795501	77796000	0.6	0.0333333	1	0.381099	7.02107e-05	NA	NA	NA	SHROOM3:57619	NA	NA
chr4	79349001	79349500	5.76667	1.83333	0.638126	0.232327	0.000434902	NA	NA	NA	FRAS1:80144	NA	NA
chr4	79905751	79906250	3.03333	0.0333333	0.461083	0.381099	0.000334289	NA	NA	NA	NA	NA	NA
chr4	81391001	81391500	3.16667	1.5	0.992536	0.883173	9.34927e-05	NA	NA	NA	NA	NA	NA
chr4	81848001	81848500	1.63333	0.566667	0.977149	0.607896	0.000138511	NA	NA	NA	MGC35043:255119	NA	NA
chr4	82142501	82143000	1.16667	0.566667	0.960153	0.884504	0.000219511	NA	NA	NA	NA	NA	NA
chr4	82435001	82435500	1.73333	0.466667	0.927438	0.885966	0.000177551	NA	NA	NA	NA	NA	NA
chr4	85458751	85459250	6.2	2.96667	0.799576	0.578391	0.000786681	NA	NA	NA	NA	NA	NA
chr4	86046501	86047000	0.766667	0.0666667	0.934728	0.124801	0.000716276	NA	NA	NA	WDFY3:23001	NA	NA
chr4	87503751	87504250	1.13333	0.133333	0.949685	0.142012	0.000447238	NA	NA	NA	NA	NA	NA
chr4	88870251	88870750	2.7	0.666667	0.983691	0.546657	4.25687e-05	NA	NA	NA	NA	NA	NA
chr4	90241001	90241500	1.5	0.333333	0.870074	0.710497	0.000188673	NA	NA	NA	NA	NA	NA
chr4	90730501	90731000	0.4	0.0333333	1	0.381099	0.000388171	NA	NA	NA	NA	NA	NA
chr4	91473001	91473500	1.53333	0.233333	0.855617	0.502557	0.000696793	NA	NA	NA	MGC48628:401145	NA	NA
chr4	92160251	92160750	4.36667	1.3	0.927355	0.549801	0.000217483	NA	NA	NA	NA	NA	NA
chr4	93172251	93172750	0.466667	0.0333333	0.885966	0.381099	0.000777907	NA	NA	NA	NA	NA	NA
chr4	94485501	94486000	3.53333	0.233333	0.515022	0.0927591	0.000436134	NA	NA	NA	GRID2:2895	NA	NA
chr4	94883751	94884250	0.4	0.0333333	1	0.381099	0.000388171	NA	NA	NA	GRID2:2895	NA	NA
chr4	95216001	95216500	1.6	0.1	0.640987	0.555966	0.000780127	NA	NA	NA	NA	NA	NA
chr4	99187501	99188000	0.766667	0.0333333	0.502557	0.381099	0.000598504	NA	NA	NA	MGC46496:285555	NA	NA
chr4	100267251	100267750	2.96667	1.16667	0.976911	0.726554	0.000799348	NA	NA	ADH4:131	ADH4:131	NA	NA
chr4	100533001	100533500	0.833333	0.2	0.915014	0.808477	0.000685233	NA	NA	NA	NA	NA	NA
chr4	100604501	100605000	4.73333	2.06667	0.976553	0.387513	0.000686834	NA	NA	NA	NA	NA	NA
chr4	101820001	101820500	0.566667	0.0666667	0.884504	0.612037	0.000447238	NA	NA	NA	NA	NA	NA
chr4	102117251	102117750	1.93333	0.766667	0.991025	0.269623	0.000727361	NA	NA	NA	NA	NA	NA
chr4	105139001	105139500	1.93333	0.266667	0.992984	0.156469	0.000364348	NA	NA	NA	NA	NA	NA
chr4	108658251	108658750	12.5	6.2	0.961033	0.724668	0.000969139	NA	NA	NA	NA	NA	NA
chr4	109536001	109536500	7.06667	2.56667	0.996684	0.920527	2.99156e-05	NA	NA	NA	NA	NA	NA
chr4	110358001	110358500	2.76667	1.16667	0.888189	0.441806	0.000560116	NA	NA	NA	COL25A1:84570	NA	NA
chr4	111036501	111037000	1.66667	0.0666667	0.901002	0.612037	7.06935e-05	NA	NA	NA	NA	NA	NA
chr4	111209501	111210000	1.43333	0.5	0.805532	0.694275	0.000898386	NA	NA	NA	ELOVL6:79071	NA	NA
chr4	111465001	111465500	1.73333	0.633333	0.833239	0.392186	0.000573043	NA	NA	NA	NA	NA	NA
chr4	111490751	111491250	0.8	0.2	1	0.562955	0.000484128	NA	NA	NA	NA	NA	NA
chr4	114832751	114833250	1.03333	0.0666667	0.755384	0.124801	0.000510138	NA	NA	NA	CAMK2D:817	NA	NA
chr4	114849751	114850250	0.7	0.0333333	0.874884	0.381099	0.000562004	NA	NA	NA	CAMK2D:817	NA	NA
chr4	117580251	117580750	3.36667	0.6	0.967463	1	2.01502e-06	NA	NA	NA	NA	NA	NA
chr4	119494501	119495000	5.03333	2.46667	0.713934	0.381099	0.000929981	PRSS12:8492	NA	NA	NA	NA	NA
chr4	121524751	121525250	1.86667	0.466667	0.967609	0.0812974	0.000937069	NA	NA	NA	NA	NA	NA
chr4	123804751	123805250	2.1	1.03333	0.985161	0.982485	8.92165e-05	NA	NA	NA	NA	NA	NA
chr4	124944501	124945000	1.33333	0.466667	0.901002	0.505374	0.000777907	NA	NA	NA	NA	NA	NA
chr4	127355001	127355500	0.7	0.0333333	0.646927	0.381099	0.000562004	NA	NA	NA	NA	NA	NA
chr4	128917251	128917750	0.566667	0.0333333	0.884504	0.381099	0.000347891	NA	NA	NA	NA	NA	NA
chr4	131503001	131503500	0.566667	0.0333333	0.884504	0.381099	0.000347891	NA	NA	NA	NA	NA	NA
chr4	131665001	131665500	3.76667	1.26667	0.678093	0.747345	0.000810418	NA	NA	NA	NA	NA	NA
chr4	133001001	133001500	0.5	0.0333333	1	0.381099	0.000151011	NA	NA	NA	NA	NA	NA
chr4	133454751	133455250	1.86667	0.3	0.984971	0.506927	0.000199893	NA	NA	NA	NA	NA	NA
chr4	133751501	133752000	0.866667	0.1	0.857026	0.353817	0.000963969	NA	NA	NA	NA	NA	NA
chr4	134203751	134204250	0.6	0.0333333	1	0.381099	7.02107e-05	NA	NA	NA	NA	NA	NA
chr4	136632251	136632750	0.633333	0.0333333	0.904162	0.381099	0.000219511	NA	NA	NA	NA	NA	NA
chr4	138474001	138474500	2.13333	0.633333	0.942994	0.878263	3.59854e-05	NA	NA	NA	NA	NA	NA
chr4	143546751	143547250	2.66667	0.466667	0.977627	0.502557	0.000161546	NA	NA	NA	INPP4B:8821	NA	NA
chr4	143590501	143591000	1.46667	0.366667	0.836264	0.392186	0.000912048	NA	NA	NA	INPP4B:8821	NA	NA
chr4	146462251	146462750	2.1	0.766667	0.819633	0.742213	0.000783062	NA	NA	NA	NA	NA	NA
chr4	147300001	147300500	1.26667	0.0666667	0.704709	0.124801	0.000947947	NA	NA	NA	NA	NA	NA
chr4	147300251	147300750	1.23333	0.0666667	0.976181	0.124801	9.72956e-05	NA	NA	NA	NA	NA	NA
chr4	150176501	150177000	2.5	1.23333	0.959556	0.954515	4.52021e-05	NA	NA	NA	NA	NA	NA
chr4	152172751	152173250	3.6	0.966667	0.935128	0.349973	0.000590039	NA	NA	NA	NA	NA	NA
chr4	153524751	153525250	1.06667	0.166667	0.959617	0.201175	0.000672594	NA	NA	NA	FBXW7:55294	NA	NA
chr4	154168001	154168500	4.8	2.23333	0.935781	0.971912	0.000651515	NA	NA	NA	NA	NA	NA
chr4	154235001	154235500	1.76667	0.3	0.559924	1	0.000388171	NA	NA	NA	NA	NA	NA
chr4	154758751	154759250	3.5	1.13333	0.467694	0.965232	0.000358597	NA	NA	NA	KIAA0922:23240	NA	NA
chr4	157154751	157155250	5.86667	2.5	0.918492	0.950126	0.000341998	NA	NA	NA	NA	NA	NA
chr4	157252001	157252500	0.833333	0.2	0.938306	0.562955	0.000685233	NA	NA	NA	NA	NA	NA
chr4	157561501	157562000	0.666667	0.0333333	0.873122	0.381099	0.000177551	NA	NA	NA	NA	NA	NA
chr4	157588001	157588500	0.933333	0.0333333	0.808477	0.381099	0.000672594	NA	NA	NA	NA	NA	NA
chr4	160135751	160136250	3.96667	1	0.897155	0.873122	0.00037146	NA	NA	NA	NA	NA	NA
chr4	160686001	160686500	0.666667	0.133333	0.931238	0.7694	0.000347891	NA	NA	NA	NA	NA	NA
chr4	161767001	161767500	1.26667	0.2	0.547629	1	0.000890322	NA	NA	NA	NA	NA	NA
chr4	161864751	161865250	1.16667	0.166667	0.978866	0.345644	0.000447238	NA	NA	NA	NA	NA	NA
chr4	164463251	164463750	1.4	0.433333	0.986531	0.844047	0.00039358	NA	NA	NA	NA	NA	NPY1R:4886
chr4	167377501	167378000	0.8	0.0333333	1	0.381099	2.11732e-05	NA	NA	NA	NA	NA	NA
chr4	168066501	168067000	1.13333	0.2	0.965232	0.523026	0.000898386	NA	NA	NA	SPOCK3:50859	NA	NA
chr4	169659501	169660000	3.06667	1.53333	0.962231	0.910552	0.000251454	NA	NA	NA	PALLD:23022	NA	NA
chr4	170059251	170059750	1.1	0.0333333	0.554184	0.381099	0.000890322	NA	NA	NA	PALLD:23022	NA	NA
chr4	171268251	171268750	2.13333	0.8	0.827313	0.673579	0.000562004	NA	NA	NA	NA	NA	NA
chr4	171833751	171834250	1.9	0.933333	0.980428	0.913498	0.000785043	NA	NA	NA	NA	NA	NA
chr4	172168251	172168750	2	0.3	0.797004	0.25455	0.000480882	NA	NA	NA	NA	NA	NA
chr4	174345001	174345500	1.2	0.0333333	0.932611	0.381099	6.26042e-05	NA	NA	NA	GALNT7:117248	NA	NA
chr4	175561501	175562000	0.933333	0.1	0.735775	0.353817	0.000699578	NA	NA	NA	NA	NA	NA
chr4	179144501	179145000	0.966667	0.266667	0.874448	0.857026	0.000716276	NA	NA	NA	LOC285501:285501	NA	NA
chr4	179452751	179453250	2.46667	0.833333	0.919671	0.583673	0.000394173	NA	NA	NA	NA	NA	NA
chr4	181461251	181461750	3.1	1.36667	0.97357	0.789456	0.000601246	NA	NA	NA	NA	NA	NA
chr4	182131251	182131750	5.96667	2.2	0.89411	0.477528	9.686e-05	NA	NA	NA	NA	NA	NA
chr4	183043501	183044000	4.93333	1.73333	0.90419	0.218044	0.000709818	NA	NA	NA	NA	NA	NA
chr4	183543751	183544250	3.13333	0.633333	0.998351	0.497688	0.000261917	NA	NA	NA	ODZ3:55714	NA	NA
chr4	183978501	183979000	9.83333	2.5	0.951175	0.257675	0.000696893	NA	NA	NA	NA	NA	NA
chr4	184003001	184003500	5.46667	1.73333	0.988279	0.421124	0.000116102	NA	NA	NA	NA	NA	NA
chr4	187347751	187348250	1.16667	0.1	0.63623	0.353817	0.000536776	CYP4V2:285440	NA	NA	NA	NA	NA
chr4	187412251	187412750	4.43333	1.73333	0.999228	0.99527	5.56403e-07	NA	NA	KLKB1:3818	KLKB1:3818	NA	NA
chr4	189327751	189328250	9.46667	3.26667	0.992013	0.392622	0.000500879	NA	NA	NA	NA	NA	NA
chr4	190388751	190389250	1	0.133333	0.96975	0.509085	0.000601246	NA	NA	NA	NA	NA	NA
chr4	190958501	190959000	0.933333	0.166667	0.98401	0.804329	8.36435e-05	NA	NA	NA	NA	NA	NA
chr5	1300751	1301250	0.733333	0.166667	0.959617	0.804329	0.000274562	NA	NA	NA	NA	NA	SLC6A18:348932
chr5	1302001	1302500	6.4	1.83333	0.758541	0.523638	0.000326778	NA	NA	NA	NA	NA	NA
chr5	1302251	1302750	4.5	1.2	0.980594	0.953497	1.39115e-05	NA	NA	NA	NA	NA	NA
chr5	1320251	1320750	1	0.1	1	0.353817	9.88819e-05	NA	NA	NA	TERT:7015	NA	NA
chr5	1552751	1553250	5.23333	0.966667	0.142662	0.600568	0.000802064	NA	NA	NA	AYTL2:79888	NA	NA
chr5	2695501	2696000	12.1667	5.86667	0.954082	0.642967	0.000479169	NA	NA	NA	NA	NA	NA
chr5	2973751	2974250	1.53333	0.2	0.979492	0.0853205	0.000375519	NA	NA	NA	NA	NA	NA
chr5	4198501	4199000	0.966667	0.0666667	0.826006	0.124801	0.000672594	NA	NA	NA	NA	NA	NA
chr5	7141751	7142250	5.8	2.16667	0.910552	0.974709	0.000926531	NA	NA	NA	NA	NA	NA
chr5	8518001	8518500	1.3	0.0666667	0.848838	0.612037	0.000508424	NA	NA	NA	NA	NA	NA
chr5	9769751	9770250	4.16667	1.8	0.925789	0.506203	0.000531959	NA	NA	NA	NA	NA	NA
chr5	10610501	10611000	3.66667	1.56667	0.971985	0.911649	0.000980923	NA	NA	NA	NA	NA	NA
chr5	10778251	10778750	2.7	0.866667	0.979784	0.762486	6.41489e-05	NA	NA	NA	DAP:23549	NA	NA
chr5	10822501	10823000	0.533333	0.0333333	0.885966	0.381099	0.000447238	NA	NA	NA	NA	NA	NA
chr5	11617751	11618250	7.13333	2.93333	0.959617	0.138364	0.000536514	NA	NA	CTNND2:1501	CTNND2:1501	NA	NA
chr5	12057751	12058250	0.4	0.0333333	1	0.381099	0.000388171	NA	NA	NA	NA	NA	NA
chr5	12430751	12431250	0.933333	0.366667	0.955636	0.948238	0.000274562	NA	NA	NA	NA	NA	NA
chr5	12848751	12849250	0.7	0.0666667	1	0.124801	0.000685233	NA	NA	NA	NA	NA	NA
chr5	13663251	13663750	1.9	0.4	0.974027	0.429976	0.000313571	NA	NA	NA	NA	NA	NA
chr5	14052751	14053250	1.1	0.333333	0.849886	0.780584	0.000963969	NA	NA	NA	NA	NA	NA
chr5	14310251	14310750	5.23333	2.46667	0.862854	0.541117	0.000458146	NA	NA	NA	TRIO:7204	NA	NA
chr5	14373251	14373750	2	0.466667	0.618185	0.41842	0.000963969	NA	NA	NA	TRIO:7204	NA	NA
chr5	14636001	14636500	3.1	1.3	0.939918	0.76199	0.000983879	NA	NA	NA	FAM105A:54491	NA	NA
chr5	15022751	15023250	4.26667	1.43333	0.947139	0.782888	9.41323e-05	NA	NA	NA	NA	NA	NA
chr5	15142751	15143250	3.13333	1.13333	0.866325	0.79347	0.000623956	NA	NA	NA	NA	NA	NA
chr5	15775001	15775500	8.56667	4.26667	0.353018	0.61337	0.000605855	NA	NA	NA	FBXL7:23194	NA	NA
chr5	17285751	17286250	4.4	2.03333	0.98253	0.830202	0.000412812	NA	NA	NA	BASP1:10409	NA	NA
chr5	18636251	18636750	0.933333	0.0333333	0.629929	0.381099	0.000672594	NA	NA	NA	NA	NA	NA
chr5	19515751	19516250	1	0.0666667	0.937593	0.612037	0.000151011	NA	NA	NA	CDH18:1016	NA	NA
chr5	25218001	25218500	4.93333	1.96667	0.961817	0.447023	0.000847316	NA	NA	NA	NA	NA	NA
chr5	25218251	25218750	8.36667	3.36667	0.267025	0.591732	0.000631592	NA	NA	NA	NA	NA	NA
chr5	25330251	25330750	1.2	0.2	0.887858	0.164858	0.000978089	NA	NA	NA	NA	NA	NA
chr5	28578751	28579250	0.7	0.1	0.646927	1	0.000484128	NA	NA	NA	NA	NA	NA
[truncated: 821 more rows]
