# Supplementary material for: Distinct epigenomes in CD4+ T cells of newborns, middle-ages and centenarians
Source: Sci Rep. 2016 Dec 5;6:38411. doi: 10.1038/srep38411 (PMC5137168; doi:10.1038/srep38411)
Supplement: Supplementary Table S4 [file srep38411-s5.xls]

## Sheet: CD4_40-55_VS_CD4_90.up.dmr.fina
Chromosome ID	Start	End	Mean Read Count in CD4_40-55	Mean Read Count in CD4_90	p-value in CD4_40-55	p-value in CD4_90	p-value between Groups	Upstream2k	Five-UTR	CDS	Intron	Three-UTR	Downstream2k
chr1	737001	737500	0.1	1.06667	0.353817	0.965761	0.000131532	NA	NA	NA	NA	NA	NA
chr1	837251	837750	0.333333	1.5	0.546657	0.939684	0.000378971	NA	NA	NA	NA	NA	NA
chr1	841001	841500	1.8	3.86667	0.951838	0.668302	0.000794737	NA	NA	NA	NA	NA	NA
chr1	983001	983500	9.83333	23.1333	0.865523	0.867097	0.000338272	NA	NA	NA	NA	NA	AGRN:375790
chr1	1611001	1611500	2.66667	5.96667	0.886784	0.618009	0.000378896	NA	NA	NA	NA	NA	NA
chr1	1668001	1668500	0.0333333	1	0.381099	0.823454	0.000785043	SLC35E2:9906	NA	NA	NA	NA	NA
chr1	1945251	1945750	0.533333	3.46667	0.34612	0.818216	0.000735254	NA	NA	NA	GABRD:2563	NA	NA
chr1	2051251	2051750	5.13333	10.5333	0.758076	0.891991	6.30463e-05	NA	NA	NA	PRKCZ:5590	NA	NA
chr1	2053251	2053750	6.33333	17	0.902747	0.870791	2.37293e-05	NA	NA	NA	PRKCZ:5590	NA	NA
chr1	2146501	2147000	4.86667	9.86667	0.876763	0.962868	0.000261917	NA	NA	NA	NA	NA	NA
chr1	2167251	2167750	4.66667	12.0333	0.554514	0.716918	0.000265112	NA	NA	NA	SKI:6497	NA	NA
chr1	2374251	2374750	0.166667	1.6	0.201175	0.847346	0.000424492	NA	NA	NA	NA	NA	NA
chr1	2720001	2720500	1.93333	3.86667	0.891273	0.995245	0.000510138	NA	NA	NA	NA	NA	NA
chr1	2764501	2765000	1.7	6.13333	0.644896	0.716489	0.000855879	NA	NA	NA	NA	NA	NA
chr1	2792501	2793000	7.8	18.2667	0.221568	0.229982	0.000854205	NA	NA	NA	NA	NA	NA
chr1	3026751	3027250	1.5	6.5	0.233559	0.512973	0.000816157	NA	NA	NA	PRDM16:63976	NA	NA
chr1	3307001	3307500	0.566667	2.06667	0.884504	0.803346	0.000274032	NA	NA	NA	PRDM16:63976	NA	NA
chr1	3491001	3491500	1.16667	3.16667	0.993688	0.984735	1.14677e-05	NA	NA	NA	MEGF6:1953	NA	NA
chr1	3496001	3496500	3.43333	7.63333	0.395046	0.857297	0.000556807	NA	NA	NA	MEGF6:1953	NA	NA
chr1	3822251	3822750	3.36667	9.7	0.505643	0.910486	0.000287978	NA	NA	NA	NA	NA	NA
chr1	4963251	4963750	0.3	1.73333	0.363137	0.847346	0.00028319	NA	NA	NA	NA	NA	NA
chr1	4980751	4981250	0.5	1.43333	0.817507	0.923659	0.000151011	NA	NA	NA	NA	NA	NA
chr1	5182751	5183250	1.13333	3.13333	0.867529	0.921667	5.48954e-05	NA	NA	NA	NA	NA	NA
chr1	5272001	5272500	3.86667	8.56667	0.812753	0.851558	0.000488816	NA	NA	NA	NA	NA	NA
chr1	5557751	5558250	2	4.5	0.451876	0.667727	0.000576597	NA	NA	NA	NA	NA	NA
chr1	5950001	5950500	8.63333	18.2	0.842217	0.978099	0.000836035	NA	NA	NPHP4:261734	NPHP4:261734	NA	NA
chr1	6160751	6161250	2.63333	7.76667	0.696181	0.998464	7.15892e-06	NA	NA	NA	CHD5:450091	NA	NA
chr1	6290001	6290500	1.86667	8.4	0.779762	0.641434	0.000272839	NA	NA	NA	ACOT7:11332	NA	NA
chr1	6617501	6618000	4.8	11.5667	0.854662	0.709728	0.000626775	NA	NA	NA	NA	THAP3:90326	NA
chr1	6759501	6760000	3.1	6.46667	0.969603	0.969073	0.000206256	NA	NA	NA	NA	NA	NA
chr1	7361501	7362000	0.233333	1.13333	0.501611	0.980386	0.000672594	NA	NA	NA	CAMTA1:23261	NA	NA
chr1	7501001	7501500	0.333333	2.7	0.94035	0.662052	0.000736843	NA	NA	NA	CAMTA1:23261	NA	NA
chr1	8362001	8362500	2.96667	7.26667	0.867529	0.755064	0.000801369	NA	NA	NA	RERE:473	NA	NA
chr1	8847501	8848000	1.73333	6.5	0.616955	0.930625	0.000472571	NA	NA	ENO1:2023	ENO1:2023	NA	NA
chr1	8847751	8848250	3.53333	10.8667	0.415284	0.760108	0.000584691	NA	NA	ENO1:2023	ENO1:2023	NA	NA
chr1	8848001	8848500	1.93333	5.9	0.901522	0.930014	0.000394438	NA	NA	ENO1:2023	ENO1:2023	NA	NA
chr1	9490001	9490500	4.13333	8.5	0.75853	0.884918	0.000196056	NA	NA	NA	NA	NA	NA
chr1	9610501	9611000	2.1	12.2333	0.300634	0.825095	6.10676e-05	NA	NA	NA	NA	NA	NA
chr1	9698751	9699250	0.833333	4.26667	0.102768	0.985218	2.77976e-05	NA	NA	PIK3CD:22883	PIK3CD:22883	NA	NA
chr1	9824501	9825000	0.6	1.23333	1	0.829296	0.000685233	NA	NA	NA	NA	NA	NA
chr1	10236501	10237000	0.0666667	0.6	0.612037	1	8.92165e-05	NA	NA	NA	KIF1B:23095	NA	NA
chr1	10991001	10991500	1.66667	9.56667	0.767952	0.361776	0.000826509	NA	NA	NA	NA	NA	NA
chr1	11555251	11555750	0.533333	1.36667	0.505374	0.969373	0.000904464	NA	NA	NA	NA	NA	NA
chr1	11610751	11611250	4.46667	9.33333	0.576025	0.965651	0.000426937	NA	NA	NA	NA	NA	NA
chr1	11638751	11639250	5	13.8667	0.477344	0.946332	0.000389775	NA	NA	NA	FBXO44:93611	NA	NA
chr1	11692001	11692500	3.06667	6.53333	0.79832	0.991421	0.000924054	NA	NA	C1orf187:374946	C1orf187:374946	NA	NA
chr1	11763001	11763500	1.7	6.06667	0.533276	0.963324	0.000244815	NA	NA	NA	NA	NA	NA
chr1	12011751	12012250	0.0666667	1.43333	0.612037	0.843951	0.000131686	NA	NA	IIP45:60672	IIP45:60672	NA	NA
chr1	12031751	12032250	3	6.83333	0.992608	0.92171	0.000428538	NA	NA	NA	NA	NA	NA
chr1	12538251	12538750	0.333333	2.06667	0.100899	0.930172	0.000643433	NA	NA	NA	NA	NA	NA
chr1	13581251	13581750	0.7	3.36667	0.28551	0.944695	0.000163502	NA	NA	NA	NA	NA	NA
chr1	13874751	13875250	1.5	3.26667	0.565239	0.980597	0.000679948	NA	NA	NA	NA	NA	NA
chr1	15338751	15339250	2.26667	5.86667	0.626615	0.677417	0.000971834	NA	NA	NA	NA	NA	NA
chr1	15523251	15523750	2.03333	6.83333	0.456904	0.972297	0.000721558	NA	NA	NA	NA	NA	NA
chr1	15776501	15777000	7.56667	17.1667	0.916422	0.946213	0.00025345	NA	NA	AGMAT:79814	AGMAT:79814	NA	NA
chr1	16018001	16018500	4.96667	11.0667	0.104396	0.946641	0.000784267	NA	NA	NA	NA	NA	NA
chr1	16556251	16556750	4.8	11.2667	0.233479	0.721481	0.000535252	NA	NA	NA	NA	NA	NA
chr1	16607501	16608000	5.3	14.0333	0.199365	0.929977	0.000196056	NA	NA	NA	SPATA21:374955	NA	NA
chr1	16684501	16685000	1.2	3.93333	0.673579	0.762628	0.000148373	NA	NA	NA	NA	NA	NA
chr1	17262001	17262500	1.26667	3.46667	0.938726	0.961629	0.000122704	NA	NA	NA	NA	NA	NA
chr1	17708751	17709250	0.566667	2.26667	0.618941	0.763847	0.000337279	NA	NA	NA	NA	NA	NA
chr1	17801501	17802000	0.266667	2.13333	0.21341	0.65783	0.000694854	NA	NA	NA	ARHGEF10L:55160	NA	NA
chr1	17851251	17851750	0.533333	3	0.35784	0.978094	0.000262008	NA	NA	NA	ARHGEF10L:55160	NA	NA
chr1	17942251	17942750	1.06667	4.03333	0.292843	0.986644	0.000257048	NA	NA	NA	NA	NA	NA
chr1	18018251	18018750	1.16667	5.46667	0.348515	0.236727	0.000733395	NA	NA	NA	ACTL8:81569	NA	NA
chr1	18420501	18421000	3.16667	7.1	0.273008	0.922888	0.000491983	NA	NA	NA	IGSF21:84966	NA	NA
chr1	18907751	18908250	1.03333	3.13333	0.755384	0.963835	0.000147366	NA	NA	NA	PAX7:5081	NA	NA
chr1	21112251	21112750	0.866667	2.83333	0.552579	0.511785	0.000665805	NA	NA	NA	EIF4G3:8672	NA	NA
chr1	21394501	21395000	2.06667	4.16667	0.876112	0.940718	0.000193932	NA	NA	NA	NA	NA	NA
chr1	21438251	21438750	4.26667	11.3	0.229496	0.959803	0.000889693	NA	NA	NA	ECE1:1889	NA	NA
chr1	21761501	21762000	0.866667	4.5	0.254977	0.907535	0.000111657	NA	NA	NA	ALPL:249	NA	NA
chr1	21811251	21811750	4.03333	9.73333	0.378479	0.97447	0.0002231	NA	NA	NA	RAP1GA1:84196	NA	NA
chr1	22755001	22755500	0.9	4.9	0.193836	0.878613	0.000783062	NA	NA	NA	NA	NA	NA
chr1	22927751	22928250	1.33333	3.2	0.964123	0.508128	0.000451125	NA	NA	NA	EPHB2:2048	NA	NA
chr1	23458001	23458500	1.1	6.1	0.909913	0.575473	0.000996905	NA	NA	NA	NA	NA	NA
chr1	23738501	23739000	3	6.1	0.941639	0.986731	3.48065e-05	NA	NA	NA	NA	NA	NA
chr1	24431251	24431750	0.9	4.53333	0.849886	0.971233	2.07461e-06	NA	NA	NA	NA	NA	NA
chr1	24543751	24544250	0.8	5.93333	0.119076	0.781577	0.000166084	NA	NA	GRHL3:57822	GRHL3:57822	NA	NA
chr1	24771751	24772250	0.566667	3.3	0.142289	0.820614	0.000341065	NA	NA	NA	C1orf130:400746	NA	NA
chr1	24901501	24902000	1.03333	3.23333	0.784504	0.99261	7.84512e-06	NA	NA	NA	NA	NA	NA
chr1	25066001	25066500	6.63333	15.6333	0.99164	0.767974	0.000391339	NA	NA	NA	NA	NA	NA
chr1	25478251	25478750	1.3	5.3	0.507808	0.99806	0.000196463	NA	NA	NA	RHD:6007	NA	NA
chr1	25780751	25781250	1.3	7.56667	0.143584	0.534687	0.000521347	NA	NA	NA	NA	NA	NA
chr1	25781001	25781500	4	9	0.932706	0.765866	0.000765181	NA	NA	NA	NA	NA	NA
chr1	26617001	26617500	2.33333	6.7	0.556651	0.845873	0.000373251	NA	NA	NA	LIN28:79727	NA	NA
chr1	26627501	26628000	4	8.2	0.897793	0.844375	8.35811e-05	NA	NA	NA	NA	LIN28:79727	NA
chr1	26760501	26761000	4.46667	10.3667	0.654545	0.234934	0.000891476	NA	NA	RPS6KA1:6195	RPS6KA1:6195	NA	NA
chr1	27498001	27498500	2.03333	4.36667	0.947769	0.88852	0.000654072	NA	NA	NA	WDTC1:23038	NA	NA
chr1	27508501	27509000	2.3	6.16667	0.0765012	0.892239	0.000373315	NA	NA	NA	NA	NA	WDTC1:23038
chr1	28081751	28082250	2.33333	8.23333	0.5169	0.242289	0.000828065	NA	NA	NA	NA	NA	NA
chr1	28165751	28166250	0.433333	3.56667	0.538986	0.611134	0.000769794	NA	NA	XKR8:55113	NA	NA	NA
chr1	28356001	28356500	2.36667	6.53333	0.725953	0.160641	0.00061717	NA	NA	NA	PTAFR:5724	NA	NA
chr1	28356251	28356750	2.03333	4.83333	0.901811	0.779629	0.000119761	NA	NA	NA	PTAFR:5724	NA	NA
chr1	29611001	29611500	0.766667	4.13333	0.56782	0.899834	0.000174386	NA	NA	NA	NA	NA	NA
chr1	29971001	29971500	0.366667	2.03333	0.0596702	0.974566	0.000904464	NA	NA	NA	NA	NA	NA
chr1	30191501	30192000	1.16667	4.4	0.0920259	0.800677	0.000493656	NA	NA	NA	NA	NA	NA
chr1	30630751	30631250	2.16667	9.7	0.142264	0.808654	0.000669114	NA	NA	NA	NA	NA	NA
chr1	30906501	30907000	1.1	4.33333	0.636536	0.420619	0.000526807	NA	NA	NA	NA	NA	NA
chr1	30961501	30962000	3.63333	12.1667	0.347622	0.791876	0.000188187	NA	NA	MATN1:4146	MATN1:4146	NA	NA
chr1	31040751	31041250	0.2	1.96667	0.287354	0.658209	0.000448321	NA	NA	NA	NA	NA	NA
chr1	31175001	31175500	0.533333	1.23333	0.965232	0.984946	0.000119761	NA	NA	NA	NA	NA	PUM1:9698
chr1	31422251	31422750	1.66667	4.73333	0.672195	0.983364	0.000306808	NA	NA	NA	NA	NA	NA
chr1	31917501	31918000	0.0333333	2.06667	0.381099	0.987549	1.72718e-06	NA	NA	COL16A1:1307	COL16A1:1307	NA	NA
chr1	31917751	31918250	0.0666667	2.13333	0.124801	0.835345	0.000113969	NA	NA	COL16A1:1307	COL16A1:1307	NA	NA
chr1	32410001	32410500	0.433333	1.33333	0.607896	0.780584	0.000672594	NA	NA	NA	NA	KPNA6:23633	NA
chr1	32470001	32470500	1.33333	3.23333	0.755147	0.609375	0.000760488	NA	NA	NA	NA	NA	EIF3S2:8668
chr1	32586751	32587250	0.666667	2.96667	0.152584	0.784166	0.000259323	NA	NA	NA	NA	NA	NA
chr1	33044001	33044500	3.1	7.7	0.918388	0.988175	1.78099e-05	NA	NA	NA	YARS:8565	NA	NA
chr1	33657251	33657750	2.6	5.76667	0.921245	0.969937	0.000896668	NA	NA	NA	NA	NA	NA
chr1	33838751	33839250	3.76667	9.93333	0.128919	0.887804	0.000936086	NA	NA	NA	NA	NA	NA
chr1	33839001	33839500	3.4	7.73333	0.26711	0.983411	0.000581471	NA	NA	NA	NA	NA	NA
chr1	33893251	33893750	0.0666667	0.566667	0.612037	0.923659	0.000447238	NA	NA	NA	NA	NA	NA
chr1	34404501	34405000	0.0333333	0.5	0.381099	1	0.000151011	NA	NA	NA	NA	NA	NA
chr1	34710501	34711000	0.0333333	1.23333	0.381099	0.456712	0.000652455	NA	NA	NA	NA	NA	NA
chr1	34731751	34732250	0.0333333	0.8	0.381099	0.808477	0.000326421	NA	NA	NA	NA	NA	NA
chr1	34944751	34945250	1.86667	6.2	0.298699	0.78565	8.39174e-05	NA	NA	NA	NA	NA	NA
chr1	35379751	35380250	1.1	2.3	1	1	0	NA	NA	NA	NA	NA	NA
chr1	35532001	35532500	12.1333	27.6	0.971379	0.970962	1.86675e-05	NA	NA	NA	ZMYM4:9202	NA	NA
chr1	36062751	36063250	0.633333	1.66667	0.932778	0.895246	0.000156938	NA	NA	NA	EIF2C4:192670	NA	NA
chr1	36565751	36566250	3.16667	9.23333	0.614365	0.623963	0.000204067	NA	NA	NA	NA	NA	NA
chr1	36850251	36850750	6.56667	13.9	0.907765	0.83081	0.000393858	NA	NA	NA	NA	NA	NA
chr1	37793501	37794000	6.53333	13.6667	0.948702	0.933118	0.000101527	SNIP1:79753,DNALI1:7802	NA	NA	NA	NA	NA
chr1	38249251	38249750	4.5	10.3667	0.922343	0.919963	0.000433635	UTP11L:51118	NA	NA	NA	NA	NA
chr1	38808251	38808750	2.8	7.26667	0.621189	0.989617	0.000417197	NA	NA	NA	NA	NA	NA
chr1	39144751	39145250	1.73333	4.46667	0.443349	0.993171	0.000353968	NA	NA	NA	RHBDL2:54933	NA	NA
chr1	39286001	39286500	0.4	1.56667	0.40234	0.96758	0.000630447	NA	NA	NA	NA	NA	NA
chr1	39300251	39300750	11.3	23.5333	0.948323	0.935338	0.000280871	NA	NA	NA	NA	NA	NA
chr1	39458501	39459000	4.83333	15.5667	0.0578866	0.818433	0.000705094	NA	NA	NA	NA	NA	NA
chr1	39458751	39459250	5.83333	16.6	0.325743	0.764058	0.00046772	NA	NA	NA	NA	NA	NA
chr1	39466751	39467250	4	10.7333	0.751207	0.971586	1.20087e-05	NA	NA	NA	NA	NA	NA
chr1	39613501	39614000	0.6	2.86667	0.0529045	0.930326	0.000309086	NA	NA	NA	MACF1:23499	NA	NA
chr1	40466751	40467250	7.63333	16.1667	0.933935	0.977418	0.000258764	NA	NA	NA	RLF:6018	NA	NA
chr1	41671001	41671500	0.0666667	0.866667	0.124801	0.97492	0.000427093	NA	NA	NA	NA	NA	NA
chr1	41865001	41865500	0.0666667	1.06667	0.612037	0.865553	0.000447238	NA	NA	NA	HIVEP3:59269	NA	NA
chr1	41949251	41949750	4.06667	10.9667	0.795542	0.872499	0.000501436	NA	NA	NA	HIVEP3:59269	NA	NA
chr1	42650001	42650500	5.06667	10.3	0.796966	0.949621	0.000779427	NA	NA	NA	FAM80A:284716	NA	NA
chr1	43120001	43120500	0.333333	1.43333	0.750328	0.955099	0.000573043	NA	NA	NA	NA	NA	NA
chr1	43507751	43508250	0.833333	1.8	0.962439	0.993633	0.00039358	TMEM125:128218	NA	NA	NA	NA	NA
chr1	43920751	43921250	0.0333333	0.633333	0.381099	0.92098	0.000219511	NA	NA	NA	JMJD2A:9682	NA	NA
chr1	44860501	44861000	1.33333	5.1	0.270111	0.908164	0.000634878	NA	NA	NA	C1orf164:55182	NA	NA
chr1	45142751	45143250	3.6	8.36667	0.293984	0.782594	0.000946353	NA	NA	NA	EIF2B3:8891	NA	NA
chr1	45565751	45566250	0.0333333	1.03333	0.381099	0.842393	0.000447238	NA	NA	GLOXD1:84842	NA	NA	NA
chr1	45771251	45771750	3.03333	6.06667	0.78578	0.772186	0.000122569	NA	NA	NA	NA	NA	NA
chr1	45859001	45859500	0.1	1.16667	0.353817	0.530283	0.000536776	NA	NA	CCDC17:149483	CCDC17:149483	NA	NASP:4678
chr1	46300251	46300750	4.76667	11.5333	0.719208	0.964951	0.000272339	NA	NA	PIK3R3:8503	PIK3R3:8503	NA	NA
chr1	46555501	46556000	1.66667	3.7	0.966772	0.978542	0.000151251	NA	NA	NA	NA	NA	UQCRH:7388
chr1	46826251	46826750	2.16667	4.43333	0.921024	0.981277	0.000653701	NA	NA	NA	MKNK1:8569	NA	NA
chr1	48024001	48024500	3.73333	7.5	0.881357	1	6.65406e-05	NA	NA	NA	NA	NA	NA
chr1	48921751	48922250	0.3	1.66667	0.363137	0.894369	0.000510727	NA	NA	NA	NA	NA	NA
chr1	49010251	49010750	1	2.43333	0.662855	0.700975	0.000786024	NA	NA	NA	C1orf165:79656	NA	NA
chr1	49702501	49703000	0.466667	1	0.885966	1	8.92165e-05	NA	NA	NA	NA	NA	NA
chr1	50261751	50262250	2.93333	9.2	0.785478	0.935587	0.000693277	NA	NA	NA	NA	NA	NA
chr1	50947501	50948000	0.166667	0.733333	0.804329	0.98682	0.000274562	NA	NA	NA	FAF1:11124	NA	NA
chr1	51819501	51820000	0.2	1.53333	0.668302	0.585831	0.000783062	NA	NA	NA	NA	NA	NA
chr1	52118251	52118750	1.13333	3.4	0.989987	0.753545	0.000869963	NRD1:4898	NA	NA	NA	NA	NA
chr1	53295501	53296000	0.133333	0.733333	0.7694	0.926764	0.000219511	NA	NA	NA	NA	NA	NA
chr1	53464251	53464750	3.33333	8.36667	0.980651	0.85835	0.000740416	NA	NA	NA	NA	NA	MAGOH:4116
chr1	53568001	53568500	2.7	7.96667	0.823946	0.989857	1.30511e-05	LRP8:7804	NA	NA	NA	NA	NA
chr1	53587501	53588000	2.7	6.43333	0.547447	0.959996	0.000575609	NA	NA	NA	NA	NA	NA
chr1	53850501	53851000	5.23333	12.4667	0.906772	0.324964	0.000817953	NA	NA	NA	GLIS1:148979	NA	NA
chr1	53956251	53956750	2.26667	5.2	0.555966	0.806918	0.000230415	NA	NA	NA	GLIS1:148979	NA	NA
chr1	53965251	53965750	1.66667	4.36667	0.806358	0.991731	0.000193728	NA	NA	NA	GLIS1:148979	NA	NA
chr1	54122001	54122500	6.56667	14.3667	0.99579	0.32398	0.000255162	NA	NA	NA	YIPF1:54432	NA	NA
chr1	54893001	54893500	3.66667	9.9	0.267965	0.986149	0.000496423	NA	NA	NA	C1orf175:374977	NA	NA
chr1	54993751	54994250	2.03333	6.33333	0.93566	0.835094	0.00040186	NA	NA	NA	NA	NA	PARS2:25973
chr1	56598501	56599000	0.0666667	1	0.124801	1	0.000151011	NA	NA	NA	NA	NA	NA
chr1	56833251	56833750	3.73333	15.4333	0.328264	0.958215	8.94898e-05	NA	NA	NA	NA	NA	NA
chr1	58914001	58914500	2.53333	5.5	0.995629	0.968622	0.000126938	NA	NA	NA	MYSM1:114803	NA	NA
chr1	59273251	59273750	7.96667	16.0333	0.742996	0.951365	0.000610033	NA	NA	NA	NA	NA	NA
chr1	61237751	61238250	2.6	6.23333	0.0853205	0.783484	0.000668803	NA	NA	NA	NA	NA	NA
chr1	61521501	61522000	2.66667	5.53333	0.914437	0.775424	0.000702265	NA	NA	NA	NFIA:4774	NA	NA
chr1	61789751	61790250	0.133333	1.3	0.7694	0.908696	6.26042e-05	NA	NA	NA	NA	NA	NA
chr1	61945251	61945750	0.666667	1.63333	0.780584	0.873883	0.000942743	NA	NA	NA	TM2D1:83941	NA	NA
chr1	63079751	63080250	0.0333333	1	0.381099	0.710497	0.000785043	NA	NA	ATG4C:84938	ATG4C:84938	NA	NA
chr1	64381501	64382000	1.2	4.23333	1	0.713856	3.11085e-05	NA	NA	NA	ROR1:6095	NA	NA
chr1	65083001	65083500	6.93333	14.6	0.455163	0.884837	0.000136093	NA	NA	NA	NA	NA	NA
chr1	68291501	68292000	0.0333333	0.666667	0.381099	0.873122	0.000177551	NA	NA	NA	NA	NA	NA
chr1	69124251	69124750	0.0333333	0.766667	0.381099	0.829296	0.000598504	NA	NA	NA	NA	NA	NA
chr1	70762001	70762500	2.66667	12.0333	0.0788273	0.78278	0.000487834	NA	NA	NA	NA	NA	NA
chr1	71095501	71096000	1.06667	5.06667	0.205921	0.924232	0.000350912	NA	NA	NA	PTGER3:5733	NA	NA
chr1	72666001	72666500	0.6	1.66667	0.651416	0.964123	0.000536776	NA	NA	NA	NA	NA	NA
chr1	75754751	75755250	1.23333	4.7	0.723041	0.948362	0.000150024	NA	NA	NA	SLC44A5:204962	NA	NA
chr1	75847501	75848000	0.233333	1.13333	0.884504	0.954744	4.4346e-05	NA	NA	NA	SLC44A5:204962	NA	NA
chr1	75934251	75934750	0.366667	1.5	0.755384	0.954051	0.000211398	NA	NA	NA	NA	NA	NA
chr1	77932501	77933000	1.13333	3.5	0.192465	0.773462	0.0008904	NA	NA	NA	NA	NA	USP33:23032
chr1	77953751	77954250	1.56667	4.1	0.834561	0.973644	0.000685233	NA	NA	USP33:23032	USP33:23032	NA	NA
chr1	79820501	79821000	17.6667	36.1	0.408486	0.738293	0.000357281	NA	NA	NA	NA	NA	NA
chr1	80981751	80982250	1.7	7.36667	0.367524	0.950841	0.000991093	NA	NA	NA	NA	NA	NA
chr1	81740251	81740750	1.36667	3.23333	0.906886	0.89564	0.000941957	NA	NA	NA	NA	NA	NA
chr1	82169001	82169500	3.36667	7.9	0.0505549	0.971558	0.00093587	NA	NA	NA	LPHN2:23266	NA	NA
chr1	82515001	82515500	4.66667	11.8667	0.740102	0.794766	0.000159814	NA	NA	NA	NA	NA	NA
chr1	84151751	84152250	0.0333333	0.533333	0.381099	0.885966	0.000447238	NA	NA	NA	TTLL7:79739	NA	NA
chr1	85906001	85906500	1.66667	3.6	0.486309	0.953709	0.000245801	NA	NA	NA	C1orf181:54680	NA	NA
chr1	86790501	86791000	0.966667	2.6	0.943707	0.938726	0.0003567	NA	NA	NA	CLCA4:22802	NA	NA
chr1	87138251	87138750	0.533333	1.8	0.806129	0.979062	0.00095358	NA	NA	NA	NA	NA	NA
chr1	87246751	87247250	1.2	2.53333	0.82647	0.96168	0.000562004	NA	NA	NA	HS2ST1:9653	NA	NA
chr1	87665001	87665500	0.433333	2.06667	0.501611	0.544622	0.000977308	NA	NA	NA	NA	NA	NA
chr1	88772251	88772750	0.233333	0.733333	0.844718	0.926764	0.000447238	NA	NA	NA	NA	NA	NA
chr1	89415751	89416250	0.7	1.93333	0.459695	0.859257	0.000759419	GBP7:388646	NA	NA	NA	NA	NA
chr1	89839501	89840000	0.0333333	0.966667	0.381099	0.686246	0.000584411	NA	NA	NA	NA	NA	NA
chr1	91697001	91697500	0.0333333	0.7	0.381099	0.82684	0.000562004	NA	NA	NA	NA	NA	NA
chr1	92176501	92177000	4.23333	9.63333	0.58773	0.958213	0.000823925	NA	NA	NA	NA	NA	NA
chr1	94494251	94494750	1.46667	4.6	0.68589	0.969417	8.66041e-05	NA	NA	NA	NA	NA	NA
chr1	94609751	94610250	0.0333333	1.13333	0.381099	0.720671	0.000308532	NA	NA	NA	NA	NA	NA
chr1	95086251	95086750	4.63333	12.2667	0.67184	0.923557	0.000842782	NA	NA	NA	SLC44A3:126969	NA	NA
chr1	95471501	95472000	1.26667	4.33333	0.889172	0.948089	4.3514e-05	RWDD3:25950	NA	NA	NA	NA	NA
chr1	97490251	97490750	0.433333	1.33333	0.884504	0.931238	0.000269795	NA	NA	NA	DPYD:1806	NA	NA
chr1	97785751	97786250	1.13333	2.5	0.779762	0.892468	0.000943818	NA	NA	NA	DPYD:1806	NA	NA
chr1	98083751	98084250	2.26667	6.2	0.937563	0.830403	0.000789018	NA	NA	NA	DPYD:1806	NA	NA
chr1	98338751	98339250	0.233333	1.6	0.413337	0.898013	0.000204167	NA	NA	NA	NA	NA	NA
chr1	98703751	98704250	0.633333	1.46667	0.686246	0.992962	0.000904464	NA	NA	NA	NA	NA	NA
chr1	100903751	100904250	0.0666667	1.2	0.612037	0.697661	0.000424225	NA	NA	NA	NA	NA	NA
chr1	101477251	101477750	1.93333	5.23333	0.719968	0.987045	0.000188635	NA	NA	EDG1:10614	NA	NA	NA
chr1	103806001	103806500	0.533333	1.13333	0.885966	0.958879	0.000219511	NA	NA	NA	NA	NA	NA
chr1	103840501	103841000	0.2	0.7	1	0.938023	0.000978089	NA	NA	NA	NA	NA	NA
chr1	105331751	105332250	0.0333333	0.533333	0.381099	0.885966	0.000447238	NA	NA	NA	NA	NA	NA
chr1	108815001	108815500	0.233333	1.1	0.502557	0.807114	0.000601246	NA	NA	NA	NA	NA	NA
chr1	109940751	109941250	0.0333333	0.933333	0.381099	0.629929	0.000672594	NA	NA	NA	NA	NA	NA
chr1	110009001	110009500	0.566667	1.76667	0.86704	0.808164	0.000947947	NA	NA	GSTM4:2948	GSTM4:2948	GSTM4:2948	NA
chr1	110417751	110418250	0.733333	2.43333	0.274397	0.910601	0.000838231	NA	NA	NA	NA	NA	NA
chr1	112058751	112059250	0.966667	2.83333	0.836078	0.971881	0.000694854	NA	NA	NA	NA	NA	RAP1A:5906
chr1	112070501	112071000	2.9	6.23333	0.987497	0.987011	1.51975e-05	NA	NA	NA	NA	C1orf183:55924	NA
chr1	112755751	112756250	3.76667	8.83333	0.745968	0.863518	0.000614715	NA	NA	NA	CTTNBP2NL:55917	NA	NA
chr1	112786001	112786500	1.83333	5.16667	0.368028	0.890573	0.000478133	NA	NA	NA	CTTNBP2NL:55917	NA	NA
chr1	112982751	112983250	0.966667	3.23333	0.609681	0.713856	0.000182791	NA	NA	NA	CAPZA1:829	NA	NA
chr1	116115251	116115750	2.06667	6.53333	0.351641	0.982251	0.000576878	NA	NA	NA	NA	NA	NA
chr1	116804501	116805000	0.0333333	0.833333	0.381099	0.938306	7.06935e-05	NA	NA	NA	NA	NA	NA
chr1	116819001	116819500	0.9	2.06667	0.941258	0.879886	0.000940196	NA	NA	NA	NA	NA	NA
chr1	117122251	117122750	0.0333333	0.8	0.381099	0.562955	0.000326421	NA	NA	NA	NA	NA	NA
chr1	118027751	118028250	0.5	1.66667	0.750328	0.980886	6.26042e-05	NA	NA	NA	NA	NA	NA
chr1	120687501	120688000	0.166667	2	0.201175	0.846355	0.000483817	NA	NA	NA	NA	NA	NA
chr1	142384501	142385000	0.133333	1.66667	0.509085	0.620068	0.000503846	NA	NA	NA	NA	NA	NA
chr1	144096001	144096500	2.96667	9.66667	0.929626	0.704947	0.000937852	NA	NA	NA	NA	NA	NA
chr1	146898251	146898750	0.0333333	0.466667	0.381099	0.935197	0.000777907	NA	NA	NA	NA	NA	NA
chr1	147592751	147593250	4.96667	11.6333	0.643702	0.980763	4.4555e-05	NA	NA	NA	NA	NA	NA
chr1	147642501	147643000	1.16667	4.66667	0.0714332	0.797586	0.000927717	NA	NA	NA	NA	NA	NA
chr1	148214501	148215000	5.16667	13.1333	0.719848	0.978873	7.18703e-05	NA	NA	NA	OTUD7B:56957	NA	NA
chr1	148811251	148811750	1.9	6.63333	0.13322	0.695922	0.000470614	NA	NA	NA	NA	NA	MCL1:4170
chr1	149031251	149031750	3.76667	13.3333	0.0890583	0.696543	0.000871297	NA	NA	NA	NA	NA	NA
chr1	149525751	149526250	0.4	1.86667	0.292843	0.949685	0.00025884	NA	NA	ZNF687:57592	NA	NA	NA
chr1	149528251	149528750	0.0333333	0.833333	0.381099	0.55058	0.000427093	NA	NA	ZNF687:57592	ZNF687:57592	NA	NA
chr1	150165001	150165500	4.93333	11.5333	0.502285	0.712773	0.000264156	NA	NA	NA	NA	NA	NA
chr1	151970251	151970750	1.76667	5.5	0.891391	0.866286	0.000657054	NA	NA	NA	INTS3:65123	NA	NA
chr1	152376001	152376500	4.8	10.2333	0.963189	0.943817	0.000966205	NA	NA	NA	NUP210L:91181	NA	NA
chr1	152592501	152593000	1.76667	5.06667	0.315157	0.931719	0.000436134	NA	NA	NA	NA	NA	NA
chr1	153164751	153165250	0.0666667	0.766667	0.612037	0.86704	0.000716276	NA	NA	NA	PMVK:10654	NA	NA
chr1	153747501	153748000	0.966667	3.03333	0.816466	0.968848	0.000549615	NA	NA	NA	ASH1L:55870	NA	NA
chr1	153830001	153830500	3	11.3667	0.363491	0.636007	0.000208696	NA	NA	NA	NA	NA	NA
chr1	154043751	154044250	4.5	11.4667	0.268212	0.761734	0.00081321	NA	NA	NA	GON4L:54856	NA	NA
chr1	154274001	154274500	1.5	4.93333	0.375803	0.951971	0.000561081	NA	NA	NA	UBQLN4:56893	NA	NA
chr1	154283001	154283500	2.6	9.46667	0.21504	0.939144	0.000741927	NA	NA	NA	UBQLN4:56893	NA	NA
chr1	154988501	154989000	0.0333333	0.566667	0.381099	0.884504	0.000347891	HDGF:3068	NA	NA	NA	NA	NA
chr1	156203501	156204000	0.933333	2.26667	0.963115	0.993352	0.00027105	NA	NA	NA	NA	NA	NA
chr1	158126001	158126500	0.866667	2.56667	0.189074	0.915242	0.000337279	NA	NA	NA	CCDC19:25790	NA	NA
chr1	158427001	158427500	1.03333	3.46667	0.350263	0.818922	0.000556098	NA	CASQ1:844	CASQ1:844	CASQ1:844	NA	NA
chr1	158935751	158936250	2.36667	6.16667	0.243368	0.40697	0.000880113	NA	NA	NA	CD48:962	NA	NA
chr1	159597501	159598000	2.36667	4.9	0.951338	0.952216	0.000199987	NA	NA	NA	SDHC:6391	NA	NA
chr1	160762751	160763250	0.0666667	0.766667	0.612037	0.923659	0.000119761	NA	NA	NA	NA	NA	NA
chr1	161159251	161159750	0.6	1.66667	0.743256	0.882569	0.000536776	NA	NA	NA	NA	NA	NA
chr1	161354751	161355250	0.266667	0.6	0.857026	1	0.000562004	NA	NA	NA	NA	NA	NA
chr1	165779251	165779750	0.633333	2.83333	0.652048	0.383633	0.000431219	NA	NA	NA	CREG1:8804	NA	NA
chr1	166047251	166047750	1.13333	3.36667	0.298518	0.97438	0.000692169	NA	NA	NA	SAC:55811	NA	NA
chr1	166180001	166180500	0.866667	2.96667	0.668302	0.952519	0.000598446	NA	NA	NA	IQWD1:55827	NA	NA
chr1	166187501	166188000	0.766667	3.5	0.436792	0.979507	0.0001752	NA	NA	IQWD1:55827	IQWD1:55827	NA	NA
chr1	168815251	168815750	0.0666667	0.533333	0.612037	0.885966	0.000584411	NA	NA	NA	NA	NA	NA
chr1	168880251	168880750	0.1	0.3	1	1	3.47738e-65	NA	NA	NA	NA	NA	NA
chr1	170179751	170180250	0.833333	2.16667	0.695341	0.996492	0.000631911	NA	NA	NA	DNM3:26052	NA	NA
chr1	172193501	172194000	0.866667	2.36667	0.7694	0.95497	0.000718733	NA	NA	NA	RC3H1:149041	NA	NA
chr1	172268751	172269250	0.1	0.766667	0.353817	0.908074	0.000562004	NA	NA	NA	NA	NA	NA
chr1	173111001	173111500	0.1	1.1	0.353817	0.807114	0.000255217	NA	NA	NA	RABGAP1L:9910	NA	NA
chr1	173741251	173741750	4.1	8.63333	0.405808	0.974205	0.000309086	NA	NA	NA	TNR:7143	NA	NA
chr1	175211751	175212250	0.233333	1.16667	0.292843	0.968516	0.000584411	NA	NA	NA	ASTN:460	NA	NA
chr1	175291001	175291500	0.0666667	1.1	0.612037	0.800489	0.000606962	NA	NA	NA	ASTN:460	NA	NA
chr1	176452251	176452750	3.26667	7.16667	0.915356	0.990204	3.85636e-05	NA	NA	NA	NA	NA	NA
chr1	176604001	176604500	0.366667	2.1	0.392186	0.970638	8.00766e-05	NA	NA	NA	RASAL2:9462	NA	NA
chr1	176735251	176735750	5.9	14.4667	0.085224	0.736294	0.000681904	NA	NA	NA	NA	NA	NA
chr1	176857251	176857750	3.1	7.16667	0.86574	0.992503	0.000215426	NA	NA	NA	NA	NA	NA
chr1	177220501	177221000	7.5	15.7667	0.842011	0.990546	0.000105855	NA	NA	NA	NA	NA	NA
chr1	178404251	178404750	0.0333333	1.4	0.381099	0.646927	0.000341065	NA	NA	NA	QSCN6:5768	NA	NA
chr1	179061501	179062000	2.9	9.4	0.0948551	0.493765	0.000838851	NA	NA	NA	XPR1:9213	NA	NA
chr1	180846751	180847250	1.16667	3.83333	0.938306	0.930861	9.29738e-06	NA	NA	NA	NA	NA	NA
chr1	181813751	181814250	1.9	5	0.307608	0.75654	0.000303459	NA	NA	NA	NCF2:4688	NA	NA
chr1	187756251	187756750	1.13333	2.83333	0.844335	0.957256	0.000442739	NA	NA	NA	NA	NA	NA
chr1	192023251	192023750	0.0666667	0.833333	0.124801	0.895246	0.000503846	NA	NA	NA	NA	NA	NA
chr1	192785501	192786000	4.2	11.8667	0.155858	0.858706	0.000473036	NA	NA	NA	NA	NA	NA
chr1	192816251	192816750	0.933333	2.5	0.985071	0.944121	0.000887646	NA	NA	NA	NA	NA	NA
chr1	198474501	198475000	0.0333333	0.633333	0.381099	0.878263	0.000219511	NA	NA	NA	NA	NA	NA
chr1	198903751	198904250	4.6	10.4	0.680784	0.939094	0.000915543	NA	NA	NA	DDX59:83479	NA	NA
chr1	198958251	198958750	7.36667	15.8667	0.960864	0.73519	0.000633873	NA	NA	NA	NA	NA	NA
chr1	199798751	199799250	3.26667	12.7333	0.123944	0.853071	0.000276321	NA	NA	NA	NA	NA	NA
chr1	199799001	199799500	1.23333	5.66667	0.313306	0.964581	0.000177551	NA	NA	NA	NA	NA	NA
chr1	200138501	200139000	8.1	17.6333	0.898121	0.964891	1.11473e-05	NA	NA	NA	LMOD1:25802	NA	NA
chr1	200307751	200308250	8.93333	18.6	0.762152	0.876328	0.000476072	NA	NA	NA	NA	NA	NA
chr1	200394001	200394500	2.03333	7.3	0.12338	0.820663	0.000672815	NA	NA	PTPN7:5778	PTPN7:5778	NA	NA
chr1	200530001	200530500	0.0666667	2.46667	0.381099	0.347836	0.000261612	NA	NA	NA	LGR6:59352	NA	NA
chr1	200588001	200588500	6.06667	15.1667	0.820594	0.971661	8.85348e-05	NA	NA	NA	NA	NA	NA
chr1	200588251	200588750	7.46667	17.5667	0.352691	0.919781	0.000455708	NA	NA	NA	NA	NA	NA
chr1	200994501	200995000	0.4	1.16667	1	0.986877	2.11732e-05	NA	NA	NA	JARID1B:10765	NA	NA
chr1	201324751	201325250	0.0666667	1.13333	0.124801	0.958879	0.000138511	NA	NA	NA	NA	NA	NA
chr1	201521001	201521500	1.56667	4.26667	0.482873	0.808477	0.000602285	NA	NA	NA	NA	NA	NA
chr1	201561001	201561500	0.866667	4.03333	0.105488	0.917292	0.000324167	NA	NA	NA	NA	NA	NA
chr1	201926501	201927000	0.0333333	0.5	0.381099	1	0.000151011	NA	NA	NA	ATP2B4:493	NA	NA
chr1	202041501	202042000	1.36667	3.3	0.749265	0.818424	0.000315575	NA	NA	NA	ZC3H11A:9877	NA	NA
chr1	202257001	202257500	11.1333	22.8667	0.368184	0.941293	0.000789875	NA	NA	NA	NA	NA	NA
chr1	203295501	203296000	0.3	1.83333	0.139143	0.981476	0.000605964	NA	NA	NA	CNTN2:6900	NA	NA
chr1	203359251	203359750	6.9	15.2333	0.782462	0.967581	0.000631796	RBBP5:5929	NA	NA	NA	NA	NA
chr1	203420501	203421000	1.16667	4.66667	0.075578	0.807151	0.000258625	NA	NA	NA	RIPK5:25778	NA	NA
chr1	204659001	204659500	0.733333	2.1	0.581805	0.774663	0.000712011	NA	NA	NA	NA	NA	NA
chr1	204954751	204955250	1	3.1	0.646277	0.899262	0.000626981	NA	NA	NA	MAPKAPK2:9261	NA	NA
chr1	205205251	205205750	2.33333	7.26667	0.562813	0.956752	0.000964957	NA	NA	FCAMR:83953	FCAMR:83953	NA	NA
chr1	205297501	205298000	0.0666667	1.03333	0.124801	0.960285	0.000510138	NA	NA	NA	PFKFB2:5208	NA	NA
chr1	205491501	205492000	0.0666667	0.4	0.612037	1	0.000562004	NA	NA	NA	NA	NA	NA
chr1	206027751	206028250	0.966667	3.4	0.591732	0.95018	0.000800247	NA	NA	NA	CD46:4179	NA	NA
chr1	207792751	207793250	0.1	0.933333	0.353817	0.912538	0.000235616	NA	NA	NA	NA	NA	NA
chr1	208009501	208010000	0.2	1.3	0.385453	0.885483	0.000677968	NA	NA	NA	TRAF3IP3:80342	NA	NA
chr1	208186751	208187250	0.0666667	1.23333	0.124801	0.719438	0.000456145	NA	NA	NA	SYT14:255928	NA	NA
chr1	208704501	208705000	1.1	2.93333	1	0.972747	0.000107708	NA	NA	HHAT:55733	HHAT:55733	NA	NA
chr1	208910501	208911000	0.233333	0.766667	0.884504	0.97485	0.000347891	NA	NA	NA	HHAT:55733	NA	NA
chr1	209275251	209275750	4.46667	9.13333	0.847135	0.81654	0.000843998	NA	NA	NA	KCNH1:3756	NA	NA
chr1	209437501	209438000	2	4.8	0.606496	0.768796	0.0006324	NA	NA	NA	NA	NA	NA
chr1	209857751	209858250	0.7	1.53333	0.646927	0.830099	0.000699578	NA	NA	NA	NA	NA	NA
chr1	209870251	209870750	1.13333	4.76667	0.478437	0.749146	0.000620014	NA	NA	NA	NA	NA	NA
chr1	210429501	210430000	2.4	7.7	0.207005	0.686845	0.000843255	NA	NA	NA	NA	NA	NA
chr1	211146751	211147250	0.6	2.16667	0.164858	0.922343	0.000887646	NA	NA	NA	NA	NA	NA
chr1	211236001	211236500	6.7	18.2333	0.52977	0.146172	0.000933708	NA	NA	NA	ANGEL2:90806	NA	NA
chr1	212617501	212618000	1.63333	5.4	0.759843	0.888986	0.000899764	NA	NA	PTPN14:5784	PTPN14:5784	NA	NA
chr1	215914251	215914750	0.1	1	1	0.761293	9.88819e-05	NA	NA	NA	LOC128153:NA	NA	NA
chr1	216730751	216731250	5.36667	11.1667	0.451548	0.968178	0.000304716	NA	NA	NA	NA	NA	NA
chr1	217023501	217024000	0.0333333	0.7	0.381099	1	3.68831e-05	NA	NA	NA	NA	NA	NA
chr1	217728001	217728500	0.0666667	0.566667	0.612037	0.884504	0.000447238	NA	NA	NA	NA	NA	NA
chr1	217983001	217983500	6.66667	16.3	0.89832	0.863035	9.34464e-05	NA	NA	NA	NA	NA	NA
chr1	219287501	219288000	1.13333	2.4	0.895766	0.969885	0.000685233	NA	NA	NA	NA	NA	NA
chr1	221993001	221993500	2.13333	5.1	0.315527	0.881614	0.000147989	NA	NA	NA	CAPN2:824	NA	NA
chr1	222564251	222564750	4.76667	11.8	0.0886776	0.828276	0.000676396	NA	NA	NA	NVL:4931	NA	NA
chr1	222933751	222934250	0.333333	1.93333	0.546657	0.796683	0.000709818	NA	NA	NA	CNIH3:149111	NA	NA
chr1	223380751	223381250	1.2	2.73333	0.533647	0.933558	0.000963969	NA	NA	NA	NA	NA	NA
chr1	224093251	224093750	3.8	7.76667	0.547629	0.935182	0.000612093	NA	NA	NA	NA	NA	NA
chr1	224495501	224496000	2.63333	9.33333	0.439781	0.95298	0.00028896	NA	NA	NA	LIN9:286826	NA	NA
chr1	224687251	224687750	2.6	7	0.332751	0.761293	0.000637661	NA	NA	NA	NA	NA	NA
chr1	224905751	224906250	0.933333	3.3	0.952348	0.968453	0.000142815	NA	NA	NA	ITPKB:3707	NA	NA
chr1	225988501	225989000	1.8	4.8	0.508128	0.989372	8.03111e-05	C1orf142:116841	NA	NA	NA	NA	NA
chr1	226491001	226491500	0.333333	1.73333	0.384119	0.869447	0.000523181	NA	NA	NA	OBSCN:84033	NA	NA
chr1	226493751	226494250	1.33333	3.66667	0.167419	0.808477	0.000727361	NA	NA	NA	OBSCN:84033	NA	NA
chr1	226692251	226692750	1.23333	3.6	0.983866	0.828856	0.000736843	NA	NA	NA	NA	NA	NA
chr1	227331751	227332250	6.46667	15.2333	0.454944	0.995902	0.000872652	NA	NA	NA	NA	NA	NA
chr1	227886251	227886750	2.7	8.6	0.0795553	0.639189	0.000351341	NA	NA	NA	NA	NA	NA
chr1	228555751	228556250	0.4	2	0.743256	0.725101	0.000243641	NA	NA	NA	PGBD5:79605	NA	NA
chr1	228863501	228864000	0.566667	1.93333	0.456712	0.865553	0.000785942	NA	NA	NA	COG2:22796	NA	NA
chr1	228946751	228947250	0.466667	1.83333	0.909003	0.674674	0.000394036	NA	NA	NA	NA	NA	NA
chr1	229152251	229152750	3.33333	7.26667	0.665826	0.997611	0.000770826	NA	NA	NA	TTC13:79573	NA	NA
chr1	230120501	230121000	0.233333	1.3	0.413337	0.84648	0.000536776	NA	NA	NA	NA	NA	NA
chr1	230911001	230911500	4.33333	9.56667	0.154666	0.686602	0.000679826	NA	NA	NA	NA	NA	NA
chr1	232530251	232530750	0.466667	1.93333	0.41842	0.942103	0.000299188	NA	NA	NA	NA	NA	NA
chr1	232639501	232640000	0.0666667	1.3	0.124801	0.908696	0.000151663	NA	NA	TARBP1:6894	TARBP1:6894	NA	NA
chr1	232823501	232824000	1.53333	3.66667	0.386687	0.926512	0.000733017	NA	NA	NA	NA	NA	NA
chr1	233412751	233413250	1.73333	4.66667	0.822558	0.925174	0.000598504	NA	NA	NA	ARID4B:51742	NA	NA
chr1	234522501	234523000	0.733333	2.8	0.668302	0.896977	0.000101127	NA	NA	NA	NA	NA	NA
chr1	234834501	234835000	2.36667	5.16667	0.927901	0.983927	0.000665369	HEATR1:55127	NA	NA	NA	NA	NA
chr1	235200251	235200750	1.6	5.5	0.335711	0.752459	0.000281782	NA	NA	NA	NA	NA	NA
chr1	235877251	235877750	1	2.3	0.873122	0.602716	0.00035461	NA	NA	NA	RYR2:6262	NA	NA
chr1	236119251	236119750	2.16667	4.76667	0.869593	0.891249	0.000299243	NA	NA	NA	ZP4:57829	NA	NA
chr1	237849001	237849500	1.03333	2.86667	0.981776	0.936442	0.000418951	NA	NA	NA	NA	NA	NA
chr1	238154501	238155000	0.0666667	0.733333	0.124801	0.950785	0.000864211	NA	NA	NA	NA	NA	NA
chr1	239402501	239403000	0.0666667	0.4	0.612037	1	0.000562004	NA	NA	NA	RGS7:6000	NA	NA
chr1	240241501	240242000	2.26667	5.96667	0.543557	0.868639	0.000451054	NA	NA	NA	NA	NA	NA
chr1	241094751	241095250	0.7	1.53333	0.82684	0.844718	0.000699578	NA	NA	NA	NA	NA	NA
chr1	241405751	241406250	5.83333	15.7333	0.832219	0.909078	7.56676e-05	NA	NA	NA	CEP170:9859	NA	NA
chr1	242625251	242625750	1.53333	4.83333	0.844335	0.895246	0.000117389	NA	NA	NA	NA	NA	NA
chr1	242715751	242716250	2.2	5	0.439555	0.977485	0.00095669	NA	NA	NA	C1orf101:257044	NA	NA
chr1	244288751	244289250	8.7	19.4	0.744823	0.809816	0.000551063	NA	NA	NA	SMYD3:64754	NA	NA
chr1	244451751	244452250	1.06667	3.3	0.299806	0.862327	0.000665707	NA	NA	NA	SMYD3:64754	NA	NA
chr1	244798751	244799250	1.1	2.86667	0.966232	0.867592	0.000812361	NA	NA	NA	C1orf71:163882	NA	NA
chr1	244911501	244912000	2.33333	7.36667	0.741674	0.985219	3.56075e-05	NA	NA	NA	NA	NA	NA
chr1	244911751	244912250	4	12.4333	0.268301	0.89993	0.000259061	NA	NA	NA	NA	NA	NA
chr1	244912001	244912500	3.66667	9.56667	0.272937	0.979019	0.000300343	NA	NA	NA	NA	NA	NA
chr1	245010001	245010500	0.866667	4.1	0.431293	0.806691	0.000430399	NA	NA	NA	NA	NA	NA
chr1	245602751	245603250	2.7	8.2	0.365055	0.975156	0.000398308	NA	NA	NA	NA	NA	NA
chr1	245872501	245873000	1.66667	4.33333	0.768558	0.953048	0.000803004	NA	NA	NA	NA	NA	NA
chr10	166251	166750	2.4	5.43333	0.78077	0.978901	0.000632111	NA	NA	NA	NA	NA	NA
chr10	311251	311750	1.1	5.46667	0.800489	0.936099	6.70192e-05	NA	NA	NA	NA	DIP2C:22982	DIP2C:22982
chr10	1863251	1863750	0.0333333	0.833333	0.381099	0.835518	0.000427093	NA	NA	NA	NA	NA	NA
chr10	2257501	2258000	7.13333	15.1	0.834673	0.92224	0.000233633	NA	NA	NA	NA	NA	NA
chr10	3510751	3511250	1.33333	4.46667	0.804761	0.990159	0.000282082	NA	NA	NA	NA	NA	NA
chr10	4569251	4569750	0.0666667	0.766667	0.124801	0.965097	0.000716276	NA	NA	NA	NA	NA	NA
chr10	5008751	5009250	0.0666667	1.03333	0.124801	0.665259	0.000510138	NA	NA	NA	AKR1C1:1645	NA	NA
chr10	5615501	5616000	8.53333	18.6333	0.268403	0.871689	0.000539595	NA	NA	NA	NA	NA	NA
chr10	5879751	5880250	0.833333	1.93333	0.982208	0.943021	0.000912048	NA	NA	NA	GDI2:2665	NA	NA
chr10	5959001	5959500	3.36667	7.1	0.677842	0.867405	0.000405334	NA	NA	NA	ANKRD16:54522	NA	NA
chr10	6304001	6304500	0.4	2.83333	0.0794537	0.979485	0.000422462	NA	NA	NA	PFKFB3:5209	NA	NA
chr10	7245501	7246000	6.86667	21.1667	0.0788178	0.871483	0.000344212	NA	NA	SFMBT2:57713	SFMBT2:57713	SFMBT2:57713	NA
chr10	7245751	7246250	7.1	16.9333	0.206735	0.915056	0.000726556	NA	NA	SFMBT2:57713	SFMBT2:57713	NA	NA
chr10	7579001	7579500	1.4	7.36667	0.822129	0.567214	0.000488329	NA	NA	NA	NA	NA	NA
chr10	8164251	8164750	1.1	4.33333	0.943707	0.923087	0.0001767	NA	NA	NA	NA	NA	NA
chr10	9429501	9430000	1.4	3.9	0.916845	0.598865	0.000765181	NA	NA	NA	NA	NA	NA
chr10	10305001	10305500	0.0333333	0.566667	0.381099	0.942994	0.000347891	NA	NA	NA	NA	NA	NA
chr10	11132251	11132750	0.966667	3.8	0.86505	0.768796	0.00020435	NA	NA	NA	NA	NA	NA
chr10	11355251	11355750	1.8	5.7	0.83358	0.787684	0.000435318	NA	NA	NA	CUGBP2:10659	NA	NA
chr10	11403001	11403500	0.666667	2.56667	0.94035	0.717076	0.000760488	NA	NA	CUGBP2:10659	CUGBP2:10659	NA	NA
chr10	12263501	12264000	2.2	6.86667	0.247992	0.521269	0.000513088	NA	NA	NA	NUDT5:11164	NA	NA
chr10	12494251	12494750	6.13333	15.9667	0.311543	0.508942	0.000819276	NA	NA	NA	CAMK1D:57118	NA	NA
chr10	13306751	13307250	1.6	4.3	0.706941	0.765513	0.000904861	NA	NA	NA	C10orf49:221044	NA	NA
chr10	13476251	13476750	0.0666667	1.73333	0.381099	0.43493	0.000748525	NA	NA	NA	NA	NA	NA
chr10	13823251	13823750	1.16667	4.96667	0.195854	0.688209	0.000287002	NA	NA	NA	FRMD4A:55691	NA	NA
chr10	16701001	16701500	0.0666667	1.36667	0.381099	0.757952	0.000299243	NA	NA	NA	RSU1:6251	NA	NA
chr10	16991001	16991500	2.6	6.23333	0.914746	0.973169	3.28072e-05	NA	NA	NA	CUBN:8029	NA	NA
chr10	18485501	18486000	1.9	3.86667	0.532531	0.974637	0.000368233	NA	NA	NA	CACNB2:783	NA	NA
chr10	18992501	18993000	2.03333	6.66667	0.441333	0.732316	0.000516665	NA	NA	NA	ARL5B:221079	NA	NA
chr10	19032001	19032500	3.76667	7.83333	0.616187	0.874385	0.00022009	NA	NA	NA	NA	NA	NA
chr10	19567751	19568250	2.46667	6.6	0.41842	0.777326	0.000319529	NA	NA	NA	NA	NA	NA
chr10	19593251	19593750	4.93333	14.0667	0.364266	0.731418	0.000245816	NA	NA	NA	NA	NA	NA
chr10	20883001	20883500	0.0333333	1.76667	0.381099	0.527413	0.000312666	NA	NA	NA	NA	NA	NA
chr10	20998001	20998500	0.766667	2.46667	0.627781	0.940592	0.000838231	NA	NA	NA	NA	NA	NA
chr10	21706751	21707250	4.36667	9.73333	0.858422	0.958451	0.000445697	NA	NA	NA	NA	NA	NA
chr10	22100251	22100750	4.03333	8.43333	0.586739	0.824381	0.000983579	NA	NA	NA	DNAJC1:64215	NA	NA
chr10	22436501	22437000	9.13333	22.5667	0.366278	0.630183	0.000407406	NA	NA	NA	NA	NA	NA
chr10	22496251	22496750	0.0333333	0.666667	0.381099	0.873122	0.000177551	NA	NA	NA	NA	NA	NA
chr10	22622251	22622750	10.7667	21.6	0.933806	0.96753	0.000110568	NA	NA	NA	NA	NA	NA
chr10	23460501	23461000	1.16667	2.4	0.951579	0.915808	0.000508424	NA	NA	NA	NA	NA	NA
chr10	24519501	24520000	0.7	2.4	0.660666	0.81202	0.000740347	NA	NA	NA	NA	NA	NA
chr10	25322501	25323000	0.666667	1.4	0.969057	0.889689	0.000388171	NA	NA	NA	C10orf63:219670	NA	NA
chr10	25391251	25391750	0.633333	1.26667	0.969373	0.991025	0.000177551	NA	NA	NA	NA	NA	NA
chr10	25753751	25754250	0.0333333	0.8	0.381099	0.562955	0.000326421	NA	NA	NA	GPR158:57512	NA	NA
chr10	25990501	25991000	1.16667	3.6	0.299137	0.842785	0.000535957	NA	NA	NA	NA	NA	NA
chr10	26223501	26224000	0.0666667	1.06667	0.124801	0.437979	0.000827691	NA	NA	NA	NA	NA	NA
chr10	26235501	26236000	0.0666667	1	0.612037	0.596912	0.000898386	NA	NA	NA	NA	NA	NA
chr10	26856251	26856750	2.66667	6.2	0.929856	0.884156	0.000558523	NA	NA	NA	APBB1IP:54518	NA	NA
chr10	27689001	27689500	2.26667	8.63333	0.806257	0.936514	0.000154013	NA	NA	NA	NA	NA	NA
chr10	28184751	28185250	0.0333333	0.566667	0.381099	0.908074	0.000347891	NA	NA	NA	ARMC4:55130	NA	NA
chr10	28630251	28630750	0.5	1.2	1	0.981763	0.000265505	NA	NA	NA	NA	NA	NA
chr10	28947751	28948250	1.5	4.96667	0.856266	0.330418	0.000766252	NA	NA	NA	WAC:51322	NA	NA
chr10	29674501	29675000	0.766667	2.66667	0.923659	0.710497	0.000364567	NA	NA	NA	NA	NA	NA
chr10	29806251	29806750	3.83333	11.8	0.566835	0.939388	0.000264733	NA	NA	NA	SVIL:6840	NA	NA
chr10	30005751	30006250	0.566667	2.4	0.269623	0.784837	0.000962661	NA	NA	NA	NA	NA	NA
chr10	30474251	30474750	0.2	1.66667	0.562955	0.425767	0.000719417	NA	NA	NA	NA	NA	NA
chr10	31023001	31023500	2.9	6.63333	0.894152	0.819933	7.87502e-05	NA	NA	NA	NA	NA	NA
chr10	32076751	32077250	4.5	9.9	0.352467	0.991508	0.000306058	NA	NA	NA	NA	NA	NA
chr10	32175001	32175500	0.0333333	0.533333	0.381099	0.935197	0.000447238	NA	NA	NA	ARHGAP12:94134	NA	NA
chr10	32439501	32440000	1.93333	4.36667	0.704709	0.970269	8.24387e-05	NA	NA	NA	NA	NA	NA
chr10	32507501	32508000	4.03333	12.1333	0.870718	0.523894	0.000450754	NA	NA	NA	NA	NA	NA
chr10	32507751	32508250	1.16667	5.36667	0.643816	0.964441	9.7889e-05	NA	NA	NA	NA	NA	NA
chr10	33638501	33639000	7.6	16.2667	0.608436	0.820854	0.000469339	NA	NA	NA	NRP1:8829	NA	NA
chr10	34898251	34898750	4.16667	13.3667	0.240258	0.99684	9.92049e-05	NA	NA	NA	NA	NA	NA
chr10	36679251	36679750	8.03333	20.2667	0.212866	0.89022	0.000675171	NA	NA	NA	NA	NA	NA
chr10	37099501	37100000	1.1	4.26667	0.349752	0.703347	0.000237537	NA	NA	NA	NA	NA	NA
chr10	38398001	38398500	0.0333333	0.7	0.381099	0.894428	0.000562004	NA	NA	NA	NA	NA	NA
chr10	43193001	43193500	2.16667	6.23333	0.218498	0.369173	0.000828429	NA	NA	NA	NA	NA	FXYD4:53828
chr10	43434001	43434500	2.43333	6.83333	0.735775	0.958599	0.000308532	NA	NA	NA	NA	NA	ZNF485:220992
chr10	45568501	45569000	0.0333333	0.6	0.381099	1	7.02107e-05	NA	NA	FAM21C:253725	FAM21C:253725	NA	NA
chr10	48005501	48006000	2.16667	6.23333	0.289013	0.931313	0.000585322	NA	NA	RBP3:5949	RBP3:5949	NA	NA
chr10	48005751	48006250	2.26667	6.36667	0.775424	0.978269	2.64686e-05	NA	NA	RBP3:5949	RBP3:5949	NA	NA
chr10	48263501	48264000	1.7	5.6	0.127513	0.891594	0.000670675	NA	NA	NA	NA	NA	NA
chr10	48875001	48875500	5.2	11.6333	0.271318	0.936463	0.000781931	NA	NA	NA	NA	NA	NA
chr10	49712001	49712500	0.1	0.833333	0.353817	0.945742	0.000388171	NA	NA	NA	NA	NA	NA
chr10	50017501	50018000	0.166667	1.06667	0.55058	0.859257	0.000672594	NA	NA	NA	NA	NA	NA
chr10	50067501	50068000	0.0666667	0.866667	0.124801	0.943352	0.000427093	NA	NA	NA	NA	NA	NA
chr10	50521501	50522000	0.0666667	0.7	0.612037	0.719438	0.000685233	NA	NA	NA	CHAT:10044	NA	NA
chr10	51131501	51132000	0.766667	3.36667	0.11759	0.572606	0.000582925	NA	NA	NA	NA	NA	NA
chr10	53915751	53916250	3.2	8.7	0.466175	0.991365	8.21572e-05	NA	NA	NA	NA	NA	NA
chr10	54075251	54075750	5.33333	10.9	0.939366	0.905797	0.000651327	NA	NA	NA	NA	NA	NA
chr10	56018501	56019000	0.866667	2.9	0.573304	0.931907	0.000471832	NA	NA	NA	PCDH15:65217	NA	NA
chr10	56621501	56622000	0.0333333	0.6	0.381099	1	7.02107e-05	NA	NA	NA	NA	NA	NA
chr10	56650751	56651250	0.0666667	0.666667	0.612037	0.873122	0.000219511	NA	NA	NA	NA	NA	NA
chr10	56686001	56686500	6.33333	21.0333	0.0512871	0.998464	0.000881348	NA	NA	NA	NA	NA	NA
chr10	57342501	57343000	0.1	0.766667	1	0.95869	3.68831e-05	NA	NA	NA	NA	NA	NA
chr10	57440751	57441250	0.0333333	0.7	0.381099	0.82684	0.000562004	NA	NA	NA	NA	NA	NA
chr10	57518251	57518750	0.966667	2.63333	0.609681	0.78578	0.000364348	NA	NA	NA	NA	NA	NA
chr10	59257751	59258250	1.63333	3.6	0.907578	0.97539	0.00073503	NA	NA	NA	NA	NA	NA
chr10	60780001	60780500	0.0333333	1.03333	0.381099	0.948238	2.91957e-05	NA	NA	NA	NA	NA	NA
chr10	61297751	61298250	1.86667	4.3	0.86125	0.943086	0.000800247	NA	NA	NA	CCDC6:8030	NA	NA
chr10	63851751	63852250	0.0333333	0.666667	0.381099	0.873122	0.000177551	NA	NA	NA	ZNF365:22891	NA	NA
chr10	66391001	66391500	0.0666667	1.23333	0.124801	0.78952	0.000245123	NA	NA	NA	NA	NA	NA
chr10	69205501	69206000	0.0333333	0.6	0.381099	1	7.02107e-05	NA	NA	NA	NA	NA	NA
chr10	69224251	69224750	1.56667	4.16667	0.714477	0.627163	0.00063868	NA	NA	NA	NA	NA	NA
chr10	69278501	69279000	7.53333	17.1	0.815249	0.790071	0.000347356	NA	NA	NA	NA	NA	NA
chr10	69457501	69458000	1.6	3.7	0.840132	0.994047	0.000543239	NA	NA	NA	HERC4:26091	NA	NA
chr10	70204001	70204500	2.7	8.83333	0.0882012	0.828585	0.000891068	NA	NA	NA	CCAR1:55749	NA	NA
chr10	70619001	70619500	1.63333	4.43333	0.77513	0.906624	0.000616208	NA	NA	SUPV3L1:6832	SUPV3L1:6832	NA	NA
chr10	71198751	71199250	2.03333	6.33333	0.400991	0.683558	0.000872107	NA	NA	NA	NA	NA	NA
chr10	72288001	72288500	0.366667	1.4	0.392186	1	0.000303459	NA	NA	NA	SGPL1:8879	NA	NA
chr10	72507501	72508000	0.266667	1.6	0.912538	0.933441	0.000375519	NA	NA	NA	NA	NA	NA
chr10	72968751	72969250	0.4	2.7	0.683652	0.272258	0.000440691	NA	NA	NA	CDH23:64072	NA	NA
chr10	73108751	73109250	0.966667	4.5	0.464926	0.756633	0.000812361	NA	NA	CDH23:64072	CDH23:64072	NA	NA
chr10	73148001	73148500	1	4.96667	0.0975869	0.962065	0.0001419	NA	NA	NA	CDH23:64072	NA	NA
chr10	73695501	73696000	1.8	6.8	0.865553	0.399796	0.000164764	NA	NA	NA	NA	NA	NA
chr10	73740251	73740750	2.06667	8.43333	0.227771	0.979136	0.000714219	NA	NA	NA	NA	NA	NA
chr10	74685751	74686250	0.0666667	0.633333	0.612037	0.932778	0.000274562	NA	NA	TTC18:118491	TTC18:118491	NA	NA
chr10	74855251	74855750	5.36667	12.5	0.867638	0.910728	0.000930721	NA	NA	ZMYND17:118490	ZMYND17:118490	NA	NA
chr10	74858001	74858500	5.73333	12.4333	0.768776	0.892245	0.000206943	NA	ZMYND17:118490	ZMYND17:118490	ZMYND17:118490	NA	NA
chr10	75107751	75108250	2.1	4.96667	0.184574	0.996557	0.000892242	NA	NA	NA	NA	NA	NA
chr10	75645001	75645500	2.43333	5.83333	0.884047	0.785365	0.000204868	NA	NA	NA	ADK:132	NA	NA
chr10	76281001	76281500	13.5333	27.7	0.315693	0.979923	0.000506006	NA	NA	NA	MYST4:23522	NA	NA
chr10	76573001	76573500	0.3	1.56667	1	0.92346	0.000458435	NA	NA	NA	SAMD8:142891	NA	NA
chr10	77662001	77662500	0.0333333	0.633333	0.381099	0.878263	0.000219511	NA	NA	NA	C10orf11:83938	NA	NA
chr10	79032001	79032500	0.9	3.23333	0.214458	0.741951	0.000702531	NA	NA	NA	KCNMA1:3778	NA	NA
chr10	79200501	79201000	3.06667	7.76667	0.466356	0.899534	0.000458514	NA	NA	NA	NA	NA	NA
chr10	79467251	79467750	0.733333	1.86667	0.912538	0.79347	0.000274562	NA	NA	NA	RPS24:6229	NA	NA
chr10	80058251	80058750	0.1	1.13333	0.353817	0.79347	0.000606962	NA	NA	NA	NA	NA	NA
chr10	80789001	80789500	2	4.5	0.736365	0.960486	0.000636707	NA	NA	NA	NA	NA	NA
chr10	80792001	80792500	0.0666667	0.7	0.381099	1	0.000685233	NA	NA	NA	NA	NA	NA
chr10	81882001	81882500	0.0666667	0.566667	0.612037	0.949402	0.000447238	PLAC9:219348	PLAC9:219348	PLAC9:219348	NA	NA	NA
chr10	81902001	81902500	0.333333	2.36667	0.241143	0.61777	0.000776701	NA	NA	NA	NA	NA	NA
chr10	82157251	82157750	3.4	8.83333	0.592821	0.998158	7.33638e-05	C10orf58:84293	NA	NA	NA	NA	NA
chr10	83077751	83078250	0.0333333	0.466667	0.381099	0.885966	0.000777907	NA	NA	NA	NA	NA	NA
chr10	83333001	83333500	0.166667	0.666667	0.895246	0.901002	0.000447238	NA	NA	NA	NA	NA	NA
chr10	83968501	83969000	0.0333333	0.566667	0.381099	0.934728	0.000347891	NA	NA	NA	NA	NA	NA
chr10	85097751	85098250	0.233333	1.16667	0.844718	0.90328	0.000584411	NA	NA	NA	NA	NA	NA
chr10	85629501	85630000	0.566667	1.23333	0.942994	0.908074	0.000145128	NA	NA	NA	NA	NA	NA
chr10	86537251	86537750	0.0666667	1.1	0.124801	0.896052	0.000303459	NA	NA	NA	NA	NA	NA
chr10	87482001	87482500	0.0666667	1.13333	0.124801	0.884504	0.000347891	NA	NA	NA	GRID1:2894	NA	NA
chr10	87785751	87786250	0.4	2.83333	0.203911	0.924775	5.3022e-05	NA	NA	NA	GRID1:2894	NA	NA
chr10	87786001	87786500	0.666667	2.53333	0.241143	0.455655	0.000941957	NA	NA	NA	GRID1:2894	NA	NA
chr10	88146751	88147250	0.466667	2	0.503065	0.823454	0.000326421	NA	NA	NA	NA	NA	NA
chr10	88189501	88190000	0.233333	2.96667	0.0665998	0.981844	0.000246087	NA	NA	NA	WAPAL:23063	NA	NA
chr10	88297251	88297750	0.733333	2.36667	0.156469	0.894897	0.000655532	NA	NA	NA	NA	NA	NA
chr10	89267751	89268250	8.9	20.5333	0.236355	0.985649	0.000167464	NA	NA	NA	MINPP1:9562	NA	NA
chr10	90453751	90454250	2.6	6.06667	0.984523	0.912724	0.000428076	NA	NA	NA	NA	NA	NA
chr10	94292751	94293250	0.0333333	0.566667	0.381099	0.884504	0.000347891	NA	NA	NA	IDE:3416	NA	NA
chr10	94293751	94294250	4.36667	8.86667	0.811389	0.873497	0.000924801	NA	NA	NA	IDE:3416	NA	NA
chr10	94326751	94327250	2.16667	6.5	0.506282	0.696563	0.000726324	NA	NA	NA	NA	NA	NA
chr10	96165251	96165750	0.666667	5.63333	0.345644	0.84827	0.000472474	NA	NA	NA	TBC1D12:23232	NA	NA
chr10	96864001	96864500	0.0666667	0.933333	0.612037	0.735775	0.000312666	NA	NA	NA	NA	NA	NA
chr10	97884001	97884500	3.33333	10.4667	0.307654	0.865626	0.000745181	NA	NA	NA	NA	NA	NA
chr10	98644001	98644500	3.43333	7.36667	0.77062	0.962848	0.000717427	NA	NA	NA	LCOR:84458	NA	NA
chr10	99070751	99071250	0.0333333	0.666667	0.381099	0.952847	0.000177551	NA	NA	NA	NA	FRAT1:10023	NA
chr10	99528001	99528500	2.66667	8.96667	0.502403	0.959797	0.000186646	NA	NA	NA	NA	NA	NA
chr10	102232751	102233250	0.3	1.86667	0.44475	0.774244	0.000887646	NA	NA	NA	NA	WNT8B:7479	NA
chr10	102348751	102349250	1.9	5.43333	0.712143	0.515922	0.000502004	NA	NA	NA	NA	NA	NA
chr10	102920251	102920750	0.966667	4.36667	0.0622787	0.678114	0.000204868	NA	NA	NA	NA	NA	NA
chr10	103037501	103038000	1.13333	3.73333	0.0611023	0.99409	0.00038396	NA	NA	NA	NA	NA	NA
chr10	103382751	103383250	0.1	0.6	0.353817	1	0.000978089	NA	NA	NA	FBXW4:6468	NA	NA
chr10	104221001	104221500	3.06667	6.46667	0.732174	0.90742	0.000561585	NA	NA	C10orf77:79847	C10orf77:79847	NA	NA
chr10	104413251	104413750	6.2	12.5667	0.532531	0.855692	0.000889814	NA	NA	NA	NA	NA	NA
chr10	104456501	104457000	1.63333	4.36667	0.627781	0.905537	0.000315942	NA	NA	NA	ARL3:403	NA	NA
chr10	104603251	104603750	8.36667	17.7	0.692777	0.998464	0.0009991	C10orf32:119032	NA	NA	NA	NA	NA
chr10	105157001	105157500	8.83333	21.3667	0.271432	0.878623	0.000973112	NA	NA	NA	PDCD11:22984	NA	NA
chr10	105334001	105334500	0.0666667	0.5	0.612037	1	0.00020204	NA	NA	NEURL:9148	NEURL:9148	NA	NA
chr10	105712501	105713000	4.63333	9.33333	0.739671	0.978197	0.000284062	NA	NA	NA	NA	NA	NA
chr10	106261001	106261500	0.7	2.6	0.659007	0.98487	0.000124046	NA	NA	NA	NA	NA	NA
chr10	106388251	106388750	1.63333	4.66667	0.867529	0.950465	0.000525654	NA	NA	NA	NA	NA	NA
chr10	106392751	106393250	2	4.9	0.761293	0.653774	0.000888708	NA	NA	NA	SORCS3:22986	NA	NA
chr10	107589001	107589500	0.633333	1.26667	0.948238	0.937011	0.000177551	NA	NA	NA	NA	NA	NA
chr10	107599501	107600000	0.2	0.733333	1	0.976492	8.92165e-05	NA	NA	NA	NA	NA	NA
chr10	108608251	108608750	2.46667	6.4	0.859077	0.950215	0.000607847	NA	NA	NA	SORCS1:114815	NA	NA
chr10	108771251	108771750	5.1	11.5333	0.919614	0.988655	8.15124e-05	NA	NA	NA	SORCS1:114815	NA	NA
chr10	109295251	109295750	6	14.1667	0.959319	0.91882	5.52458e-05	NA	NA	NA	NA	NA	NA
chr10	109410751	109411250	0.266667	0.6	0.857026	1	0.000562004	NA	NA	NA	NA	NA	NA
chr10	109663001	109663500	0.166667	2.23333	0.201175	0.736597	0.000468606	NA	NA	NA	NA	NA	NA
chr10	109922251	109922750	5.33333	13.6667	0.796375	0.789745	0.000563746	NA	NA	NA	NA	NA	NA
chr10	111822751	111823250	5.93333	16.9	0.254818	0.889247	0.000872802	NA	NA	NA	ADD3:120	NA	NA
chr10	111901751	111902250	1.96667	4.43333	0.992062	0.874822	0.000162495	NA	NA	NA	NA	NA	NA
chr10	111968251	111968750	0.533333	1.96667	0.0812974	0.950446	0.00085615	NA	NA	NA	MXI1:4601	NA	NA
chr10	112559751	112560250	0.533333	2.66667	0.0958031	0.873122	0.000645443	NA	NA	NA	NA	NA	NA
chr10	113183001	113183500	0.5	2	0.278599	0.988523	0.000780127	NA	NA	NA	NA	NA	NA
chr10	113962001	113962500	6.66667	14.9667	0.0896431	0.891168	0.000748101	NA	NA	NA	NA	NA	NA
chr10	115480751	115481250	1.43333	4.53333	0.212277	0.671158	0.000633299	NA	NA	NA	NA	NA	CASP7:840
chr10	116035751	116036250	0.566667	1.56667	0.607896	0.874884	0.000827691	NA	NA	VWA2:340706	NA	NA	NA
chr10	116377751	116378250	1.23333	2.6	0.864106	0.975105	0.000204167	NA	NA	NA	NA	NA	NA
chr10	116828251	116828750	6.56667	13.2	0.562755	0.95847	0.000286323	NA	NA	NA	NA	NA	NA
chr10	118232001	118232500	1.9	6.2	0.706259	0.940437	0.000477544	NA	NA	NA	NA	NA	NA
chr10	118890751	118891250	2.23333	5.23333	0.67387	0.944634	0.000509482	NA	NA	NA	NA	NA	NA
chr10	118992501	118993000	1.76667	3.8	0.557663	0.983934	0.000323347	NA	NA	NA	SLC18A2:6571	NA	NA
chr10	119005251	119005750	2.9	7.06667	0.958097	0.945891	0.000309665	NA	NA	NA	SLC18A2:6571	NA	NA
chr10	119587751	119588250	0.233333	0.666667	0.908074	0.983661	0.000777907	NA	NA	NA	NA	NA	NA
chr10	120751751	120752250	1.13333	3.73333	0.156726	0.983009	0.000478584	NA	NA	NA	NA	NA	NA
chr10	120765251	120765750	4.36667	13.1667	0.144488	0.98385	0.000871464	NA	NA	NA	NA	NA	NA
chr10	120963501	120964000	4.43333	9.1	0.842793	0.964901	0.000275988	NA	NA	NA	GRK5:2869	NA	NA
chr10	121134501	121135000	5.76667	12.8333	0.877807	0.774788	0.000977297	NA	NA	NA	GRK5:2869	NA	NA
chr10	121255751	121256250	6.7	18.1	0.413115	0.976433	0.000211246	NA	NA	NA	RGS10:6001	NA	NA
chr10	121877001	121877500	0.2	1.96667	0.276184	0.928346	0.000262555	NA	NA	NA	NA	NA	NA
chr10	121965001	121965500	0.5	2	0.961842	0.954438	0.000780127	NA	NA	NA	NA	NA	NA
chr10	122442501	122443000	3.13333	9.16667	0.125568	0.88565	0.000443638	NA	NA	NA	NA	NA	NA
chr10	123109251	123109750	1.46667	3.16667	0.587327	0.990266	0.000995445	NA	NA	NA	NA	NA	NA
chr10	123300751	123301250	6.46667	13.7667	0.99722	0.966618	0.000335873	NA	NA	FGFR2:2263	FGFR2:2263	NA	NA
chr10	123790001	123790500	0.433333	1.23333	0.761817	0.98872	0.000427093	NA	NA	NA	TACC2:10579	NA	NA
chr10	123910251	123910750	3.4	7.2	0.284189	0.91074	0.000274934	NA	NA	NA	TACC2:10579	NA	NA
chr10	123933501	123934000	2.26667	5.03333	0.813538	0.794711	0.000862044	NA	NA	NA	TACC2:10579	NA	NA
chr10	123955001	123955500	2.6	8.8	0.887703	0.969241	2.77953e-05	NA	NA	NA	TACC2:10579	NA	NA
chr10	124767251	124767750	0.2	1.36667	0.385453	0.977149	0.000378971	NA	NA	NA	ACADSB:36	NA	NA
chr10	125934501	125935000	1.63333	4.23333	0.975926	0.765351	0.000160323	NA	NA	NA	NA	NA	NA
chr10	126294501	126295000	0.733333	2.83333	0.557083	0.851911	0.000778851	NA	NA	NA	NA	NA	LHPP:64077
chr10	126470751	126471250	0.633333	2.16667	0.393025	0.89136	0.000836186	LOC399818:NA	NA	NA	NA	NA	NA
chr10	126827501	126828000	6.83333	16.6	0.806845	0.838584	0.000221193	NA	NA	NA	CTBP2:1488	NA	NA
chr10	129130501	129131000	3.5	7.86667	0.370085	0.964774	0.000814499	NA	NA	NA	DOCK1:1793	NA	NA
chr10	129481251	129481750	1	2.4	0.884009	0.887858	0.000410307	NA	NA	NA	NA	NA	NA
chr10	129486251	129486750	0.633333	1.83333	0.807457	0.965988	0.000219511	NA	NA	NA	NA	NA	NA
chr10	129542751	129543250	2	7.06667	0.102768	0.820006	0.000797623	NA	NA	NA	NA	NA	NA
chr10	129731251	129731750	8.4	19.1333	0.729354	0.910947	0.000665968	NA	NA	NA	PTPRE:5791	NA	NA
chr10	129943751	129944250	2.2	8.53333	0.386387	0.737328	0.000626947	NA	NA	NA	NA	NA	NA
chr10	130129001	130129500	0.266667	1.46667	0.690813	0.862396	0.000947947	NA	NA	NA	NA	NA	NA
chr10	130478501	130479000	5.93333	12.6667	0.196672	0.840687	0.000930243	NA	NA	NA	NA	NA	NA
chr10	131466751	131467250	1.73333	4.8	0.746551	0.965469	0.000388707	NA	NA	NA	NA	NA	NA
chr10	131599501	131600000	3.2	7.96667	0.357245	0.611446	0.000828122	NA	NA	NA	EBF3:253738	NA	NA
chr10	131883001	131883500	0.266667	2.46667	0.206847	0.821246	0.000308532	NA	NA	NA	NA	NA	NA
chr10	131994251	131994750	0.0333333	0.733333	0.381099	0.627781	0.000716276	NA	NA	NA	NA	NA	NA
chr10	132206001	132206500	2.36667	8.3	0.222444	0.94852	9.83039e-05	NA	NA	NA	NA	NA	NA
chr10	132245001	132245500	2.8	10.8	0.0520998	0.967173	0.000255217	NA	NA	NA	NA	NA	NA
chr10	132498001	132498500	1.33333	3.26667	0.605012	0.844577	0.000711195	NA	NA	NA	NA	NA	NA
chr10	132900001	132900500	0.866667	3.26667	0.189074	0.766855	0.000356312	NA	NA	NA	TCERG1L:256536	NA	NA
chr10	133093501	133094000	3.96667	8.63333	0.564509	0.973769	0.000636315	NA	NA	NA	NA	NA	NA
chr10	133203501	133204000	2.66667	7.8	0.548361	0.964916	2.5264e-05	NA	NA	NA	NA	NA	NA
chr10	133804001	133804500	0.666667	5.7	0.147588	0.0542766	0.000751299	NA	NA	NA	NA	NA	NA
chr10	133827001	133827500	0.666667	2.46667	0.521666	0.79347	0.000354432	NA	NA	NA	NA	NA	NA
chr10	133922251	133922750	0.9	5.3	0.0901436	0.614144	0.000617938	NA	NA	NA	STK32C:282974	NA	NA
chr10	133930251	133930750	1.13333	3.13333	0.662162	0.839997	0.000827691	NA	NA	NA	STK32C:282974	NA	NA
chr10	133965501	133966000	4.66667	9.5	0.618435	0.907678	0.000406815	NA	NA	NA	STK32C:282974	NA	NA
chr10	134012751	134013250	10.8333	27.7333	0.361414	0.816742	0.000222579	NA	NA	NA	LRRC27:80313	NA	NA
chr10	134013001	134013500	4.5	11.0667	0.922621	0.943056	0.000412708	NA	NA	NA	LRRC27:80313	NA	NA
chr10	134130001	134130500	0.433333	2.73333	0.456712	0.987195	5.08797e-05	NA	NA	NA	NA	NA	NA
chr10	134152751	134153250	3.8	8.5	0.985441	0.922964	0.000478614	NA	NA	NA	NA	NA	NA
chr10	134292501	134293000	1.46667	4.76667	0.197609	0.895047	0.00077806	NA	NA	NA	INPP5A:3632	NA	NA
chr10	134624251	134624750	1.16667	2.8	0.943652	1	0.000169722	NA	NA	NA	NA	NA	NA
chr10	134848751	134849250	2.2	8.3	0.14247	0.404247	0.000732013	NA	NA	NA	KNDC1:85442	NA	NA
chr10	135105001	135105500	2.13333	6.26667	0.311498	0.825553	0.000247927	NA	NA	NA	NA	NA	NA
chr10	135105251	135105750	1.23333	3.23333	0.976181	0.990887	1.14677e-05	NA	NA	NA	NA	NA	NA
chr10	135216501	135217000	0.0666667	0.8	0.124801	1	0.000388171	NA	NA	NA	NA	NA	SYCE1:93426
chr11	334251	334750	4.26667	13.7667	0.135881	0.673063	0.000836124	NA	NA	NA	NA	NA	NA
chr11	757501	758000	2.6	7	0.648667	0.971224	0.000598504	NA	NA	NA	NA	PDDC1:347862	NA
chr11	966251	966750	4.2	9.13333	0.933837	0.859077	8.20295e-05	NA	NA	NA	AP2A2:161	NA	NA
chr11	1012001	1012500	0.566667	2.33333	0.677112	0.897793	8.9656e-05	NA	NA	NA	MUC6:4588	NA	NA
chr11	1345251	1345750	1.06667	5.8	0.708098	0.71312	0.000972151	NA	NA	NA	NA	NA	NA
chr11	1447501	1448000	0.6	5.76667	0.0564473	0.758227	0.000424905	NA	NA	NA	NA	NA	NA
chr11	1755001	1755500	1.66667	5.13333	0.689704	0.76892	0.000227535	NA	NA	NA	NA	NA	NA
chr11	2198501	2199000	0.633333	2.33333	0.904162	0.881466	0.000245515	NA	NA	NA	NA	NA	NA
chr11	2426501	2427000	0.533333	2.03333	0.954744	0.772752	0.000548647	NA	NA	NA	NA	NA	NA
chr11	2486001	2486500	0.566667	2.93333	0.659461	0.866167	9.19978e-05	NA	NA	NA	KCNQ1:3784	NA	NA
chr11	2666001	2666500	0.233333	2.6	0.0927591	0.723239	0.000531959	NA	NA	NA	KCNQ1:3784	NA	NA
chr11	3140001	3140500	4.3	11.2333	0.618752	0.805424	0.000395487	NA	NA	NA	OSBPL5:114879	NA	NA
chr11	3140251	3140750	4.5	12.7667	0.285957	0.786839	0.000378863	NA	NA	NA	OSBPL5:114879	NA	NA
chr11	3817501	3818000	2.23333	5.6	0.907806	0.593489	0.000744491	NA	NA	NA	RHOG:391	NA	NA
chr11	5104001	5104500	0.0333333	0.7	0.381099	0.885483	0.000562004	NA	NA	NA	NA	NA	NA
chr11	5614251	5614750	5.23333	11.4	0.93736	0.912233	0.000663695	NA	NA	NA	TRIM6-TRIM34:445372	NA	NA
chr11	6609751	6610250	3.23333	6.86667	0.985065	0.839261	0.000509982	NA	NA	DCHS1:8642	DCHS1:8642	NA	NA
chr11	7110251	7110750	0.433333	2.56667	0.184574	0.907806	0.000138511	NA	NA	NA	NA	NA	NA
chr11	7630251	7630750	1.33333	6.2	0.241143	0.607494	0.000746978	NA	NA	NA	PPFIBP2:8495	NA	NA
chr11	7958501	7959000	3.96667	10.1	0.711061	0.681024	0.000211377	NA	NA	NA	NA	NA	NA
chr11	8234251	8234750	1.66667	4.5	0.860452	0.998047	0.000128804	NA	NA	NA	LMO1:4004	NA	NA
chr11	8235751	8236250	0.466667	1.7	0.958879	0.944554	0.000305131	NA	NA	NA	LMO1:4004	NA	NA
chr11	8380001	8380500	0.733333	1.5	0.668302	1	0.000963969	NA	NA	NA	STK33:65975	NA	NA
chr11	8404251	8404750	0.933333	3.2	0.612037	0.558319	0.00070509	NA	NA	NA	STK33:65975	NA	NA
chr11	9720001	9720500	2	4.43333	0.658855	0.953781	0.000159998	NA	NA	NA	SWAP70:23075	NA	NA
chr11	10463501	10464000	1.16667	3	0.937696	0.942526	0.000483817	NA	NA	NA	AMPD3:272	NA	NA
chr11	11708501	11709000	0.133333	0.833333	0.3394	0.915014	0.000716276	NA	NA	NA	NA	NA	NA
chr11	16679251	16679750	0.966667	3.16667	0.627241	0.957266	0.000650969	NA	NA	NA	NA	NA	NA
chr11	16820501	16821000	0.3	1.66667	0.0825864	0.989897	0.000943818	NA	NA	NA	PLEKHA7:144100	NA	NA
chr11	16972251	16972750	0.366667	1.53333	0.446961	0.943352	0.000727361	NA	NA	NA	PLEKHA7:144100	NA	NA
chr11	17590001	17590500	1.1	6.46667	0.608095	0.790639	0.000398024	NA	NA	NA	NA	NA	NA
chr11	17631751	17632250	0.0333333	0.933333	0.381099	0.795472	0.000269795	NA	NA	NA	NA	NA	NA
chr11	18748001	18748500	0.866667	1.86667	0.95772	0.977933	0.000447238	NA	NA	NA	PTPN5:84867	NA	NA
chr11	20010001	20010500	0.0333333	1.33333	0.381099	0.560827	0.000478584	NA	NA	NA	NAV2:89797	NA	NA
chr11	20216501	20217000	0.266667	2.03333	0.156469	0.759505	0.000722876	NA	NA	NA	NA	NA	NA
chr11	20838751	20839250	0.966667	2.06667	0.757952	0.927355	0.000573043	NA	NA	NA	NELL1:4745	NA	NA
chr11	21607001	21607500	0.133333	1.06667	0.142012	0.857026	0.000584411	NA	NA	NA	NA	NA	NA
chr11	24802751	24803250	0.0333333	0.566667	0.381099	0.942994	0.000347891	NA	NA	NA	LUZP2:338645	NA	NA
chr11	26082501	26083000	0.8	1.66667	1	0.951392	0.000601246	NA	NA	NA	NA	NA	NA
chr11	27771501	27772000	0.0333333	0.533333	0.381099	0.885966	0.000447238	NA	NA	NA	NA	NA	NA
chr11	27781001	27781500	1.8	4.7	0.83358	0.755172	0.000231428	NA	NA	NA	NA	NA	NA
chr11	32053751	32054250	3.33333	6.96667	0.952131	0.853072	0.000279667	NA	NA	NA	NA	NA	NA
chr11	32470501	32471000	0.0333333	0.533333	0.381099	0.885966	0.000447238	NA	NA	NA	NA	NA	NA
chr11	32732751	32733250	3.1	6.33333	0.9324	0.923609	0.00026545	NA	NA	NA	NA	NA	NA
chr11	33774001	33774500	1.8	4.06667	0.518817	0.881219	0.000869963	NA	NA	NA	NA	NA	NA
chr11	35108501	35109000	0.366667	2.2	0.166385	0.842262	0.000704364	NA	NA	NA	NA	NA	NA
chr11	35961751	35962250	4.66667	13.0333	0.0546678	0.975675	0.000725393	NA	NA	NA	LDLRAD3:143458	NA	NA
chr11	36376251	36376750	10.4	22.2	0.0860287	0.33048	0.000795126	NA	NA	NA	FLJ14213:79899	NA	NA
chr11	36433501	36434000	2.03333	6.1	0.0616511	0.910679	0.000432239	NA	NA	NA	FLJ14213:79899	NA	NA
chr11	37146251	37146750	1.26667	3.56667	0.484227	0.880737	0.000691424	NA	NA	NA	NA	NA	NA
chr11	37400251	37400750	0.166667	0.633333	0.804329	0.941512	0.000584411	NA	NA	NA	NA	NA	NA
chr11	39767001	39767500	2.3	8.06667	0.961184	0.51925	0.000940614	NA	NA	NA	NA	NA	NA
chr11	40559501	40560000	3.13333	6.86667	0.0598397	0.976919	0.000941957	NA	NA	NA	NA	NA	NA
chr11	44061001	44061500	0.533333	2.16667	0.143822	0.977824	0.000394173	NA	NA	PHACS:84680	PHACS:84680	NA	NA
chr11	44137251	44137750	1	2.16667	0.931238	0.935131	0.000378971	NA	NA	NA	EXT2:2133	NA	NA
chr11	44540501	44541000	1.46667	3.8	0.377888	0.900377	0.000778213	NA	NA	NA	NA	NA	NA
chr11	44586251	44586750	1.26667	4.23333	0.771194	0.975462	0.000382847	NA	NA	NA	CD82:3732	NA	NA
chr11	45160501	45161000	1.76667	4.9	0.864106	0.95566	8.66041e-05	NA	NA	PRDM11:56981	PRDM11:56981	NA	NA
chr11	45640001	45640500	0.233333	1.63333	0.0927591	0.988061	0.000358735	NA	NA	NA	CHST1:8534	NA	NA
chr11	45781001	45781500	2.83333	9.63333	0.752214	0.913554	0.000593353	NA	NA	NA	NA	NA	NA
chr11	46222251	46222750	7.6	15.3	0.593809	0.938591	0.000362873	NA	NA	NA	NA	NA	NA
chr11	46270251	46270750	1.6	4.06667	0.363137	0.933513	0.000692311	NA	NA	NA	CREB3L1:90993	NA	NA
chr11	46342751	46343250	1.16667	3.86667	0.208786	0.956969	0.000331438	NA	NA	NA	DGKZ:8525	NA	NA
chr11	46634001	46634500	1.83333	5.53333	0.251754	0.526437	0.000874883	NA	NA	KIAA0652:9776	KIAA0652:9776	NA	NA
chr11	47749251	47749750	3.46667	8.8	0.0808786	0.655016	0.000710344	NA	NA	NA	NA	NA	NA
chr11	47768251	47768750	6.26667	16.9333	0.14343	0.913241	0.000384358	NA	NA	NA	NUP160:23279	NA	NA
chr11	48080251	48080750	1.8	5	0.296724	0.938805	0.000469554	NA	NA	NA	PTPRJ:5795	NA	NA
chr11	48304751	48305250	2.93333	10.4	0.721241	0.966726	9.6791e-06	NA	NA	NA	NA	NA	NA
chr11	51433001	51433500	4.33333	11.0667	0.872753	0.998037	4.5178e-05	NA	NA	NA	NA	NA	NA
chr11	54726501	54727000	0.0666667	0.766667	0.124801	0.908074	0.000716276	NA	NA	NA	NA	NA	NA
chr11	55408751	55409250	1.93333	4.36667	0.975197	0.729874	0.00017142	TRIM51:84767	NA	NA	NA	NA	NA
chr11	55669751	55670250	0.4	1.06667	0.743256	0.972124	0.000562004	NA	NA	NA	NA	NA	NA
chr11	56295501	56296000	0.0333333	0.466667	0.381099	0.885966	0.000777907	NA	NA	NA	NA	NA	NA
chr11	56526501	56527000	2.2	5.83333	0.587743	0.730777	0.000926531	NA	NA	NA	NA	NA	NA
chr11	57260251	57260750	4.6	10.9	0.804799	0.929016	0.000570531	NA	NA	NA	TXNDC14:51075	NA	NA
chr11	59034751	59035250	1.36667	4.3	0.169086	0.914973	0.000919874	NA	NA	NA	NA	NA	NA
chr11	60551001	60551500	4.43333	12.3333	0.738695	0.487062	0.000868678	NA	NA	NA	NA	NA	NA
chr11	60551251	60551750	3.06667	8.3	0.632597	0.872524	0.000794907	NA	NA	NA	NA	NA	NA
chr11	60656001	60656500	0.833333	3.53333	0.771685	0.966097	0.000654679	NA	NA	VPS37C:55048	NA	NA	NA
chr11	61217251	61217750	2.4	6.9	0.0505052	0.667241	0.000300109	NA	NA	NA	C11orf11:747	NA	NA
chr11	61319751	61320250	1.43333	5.3	0.952031	0.742521	0.000549457	NA	NA	FEN1:2237	NA	NA	NA
chr11	61410251	61410750	1	2.7	0.694275	0.693294	0.000889261	NA	NA	NA	FADS3:3995	NA	NA
chr11	61769501	61770000	3.73333	10.8	0.690119	0.953546	0.000174765	NA	NA	NA	NA	NA	SCGB1D2:10647
chr11	61781001	61781500	3.16667	6.7	0.419446	0.984182	0.000558523	NA	NA	NA	NA	NA	NA
chr11	61959251	61959750	2.76667	7.2	0.69375	0.995515	0.000295016	NA	NA	NA	AHNAK:79026	NA	NA
chr11	62025501	62026000	2.6	9.46667	0.834549	0.510776	0.000334653	NA	NA	NA	AHNAK:79026	NA	NA
chr11	62091751	62092250	5.73333	12.9	0.941004	0.91701	9.56e-05	NA	NA	NA	EEF1G:1937	NA	NA
chr11	62121251	62121750	5.76667	11.9	0.544481	0.954376	0.000165545	NA	NA	MTA2:9219	MTA2:9219	NA	NA
chr11	62171501	62172000	0.1	1.33333	0.15822	0.546657	0.000759419	GANAB:23193	NA	INTS5:80789	NA	NA	NA
chr11	62175001	62175500	7.83333	17.2667	0.770586	0.984047	0.000232413	NA	NA	NA	INTS5:80789	NA	NA
chr11	62312501	62313000	3.7	13.6	0.195541	0.857234	0.000921326	NA	NA	NA	NA	NA	TAF6L:10629,MGC3196:79064
chr11	62501751	62502250	0.0333333	0.533333	0.381099	0.971774	0.000447238	NA	NA	NA	SLC22A6:9356	NA	NA
chr11	62505251	62505750	0.8	3.4	0.571952	0.59295	0.000312666	NA	NA	SLC22A6:9356	SLC22A6:9356	NA	NA
chr11	63948001	63948500	2.53333	5.66667	0.964286	0.938238	0.000107859	NA	NA	NA	NA	NA	NA
chr11	64729501	64730000	0.133333	1.6	0.7694	0.525724	0.00025884	NA	NA	CAPN1:823	CAPN1:823	NA	NA
chr11	65053251	65053750	2.9	10.4333	0.259372	0.876287	0.000956157	NA	NA	NA	SCYL1:57410	NA	NA
chr11	65402001	65402500	9.6	20.5333	0.539471	0.897514	0.000883064	NA	NA	NA	NA	NA	NA
chr11	65532501	65533000	0.7	3.4	0.353817	0.984699	0.000121711	NA	NA	NA	NA	NA	NA
chr11	65778001	65778500	3.56667	8.63333	0.27216	0.633873	0.00078658	NA	NA	NA	NA	NA	NA
chr11	67019001	67019500	0.4	2.93333	0.308926	0.443349	0.000566533	NA	NA	PITPNM1:9600	PITPNM1:9600	NA	NA
chr11	67090001	67090500	1.1	3.73333	0.0591497	0.884618	0.000351268	NA	NA	NA	NA	NA	NA
chr11	67758751	67759250	1.5	4	0.182711	0.95339	0.000904464	NA	NA	NA	NA	NA	NA
chr11	67821501	67822000	1.06667	4.23333	0.89645	0.858021	0.000245621	NA	NA	NA	NA	NA	NA
chr11	67925501	67926000	5	13.9333	0.338884	0.847439	0.000881295	NA	NA	NA	LRP5:4041	NA	NA
chr11	67988001	67988500	2.33333	9.4	0.359967	0.850163	0.00020064	NA	NA	NA	SAPS3:55291	NA	NA
chr11	68207001	68207500	2.86667	6.66667	0.541117	0.369348	0.00094292	GAL:51083	NA	NA	NA	NA	NA
chr11	68329501	68330000	2.36667	7.3	0.883586	0.931369	7.75688e-06	NA	NA	NA	CPT1A:1374	NA	NA
chr11	68600501	68601000	0.333333	1.86667	0.546657	0.885661	0.000836186	NA	NA	NA	TPCN2:219931	NA	NA
chr11	68613501	68614000	2.83333	7.2	0.650968	0.952404	0.000564479	NA	NA	NA	NA	NA	TPCN2:219931
chr11	68646751	68647250	0.133333	1.43333	0.505374	0.938045	0.000952378	NA	NA	NA	NA	NA	NA
chr11	68891001	68891500	6.96667	17.0333	0.957978	0.579667	0.000684487	NA	NA	NA	NA	NA	NA
chr11	69011751	69012250	1.2	5.23333	0.554949	0.635493	0.000237084	NA	NA	NA	NA	NA	NA
chr11	69353001	69353500	2.3	5	0.85044	0.790018	0.000174219	NA	NA	NA	NA	NA	NA
chr11	69648251	69648750	4.93333	10.6333	0.770575	0.886405	0.0009883	NA	NA	NA	TMEM16A:55107	NA	NA
chr11	69708751	69709250	0.233333	2	0.0927591	0.893176	0.000448321	NA	NA	NA	TMEM16A:55107	NA	NA
chr11	70030501	70031000	0.0333333	2.46667	0.381099	0.98814	8.43012e-07	NA	NA	NA	SHANK2:22941	NA	NA
chr11	70142501	70143000	7.7	16.8333	0.963646	0.748532	0.000888327	NA	NA	NA	SHANK2:22941	NA	NA
chr11	70211501	70212000	0.733333	2.43333	0.905738	0.973339	0.000167765	NA	NA	NA	NA	NA	NA
chr11	71539001	71539500	0.0666667	2	0.612037	0.931238	8.41636e-06	NA	NA	NA	NA	NA	NA
chr11	71580001	71580500	2.3	6.06667	0.848838	0.903893	3.47988e-05	NA	NA	NA	FOLR1:2348	NA	NA
chr11	71871001	71871500	1.46667	3.8	0.583348	0.996041	0.000630447	NA	NA	NA	NA	NA	NA
chr11	72698001	72698500	0.0333333	1.23333	0.381099	0.931759	0.000219511	NA	NA	ARHGEF17:9828	NA	NA	NA
chr11	72798501	72799000	1.96667	5.2	0.253866	0.952599	0.000746619	NA	NA	NA	KIAA0280:23201	NA	NA
chr11	72810251	72810750	0.566667	2.03333	0.71538	0.944402	0.000991679	NA	NA	NA	KIAA0280:23201	NA	NA
chr11	73516501	73517000	4.56667	11.7667	0.274734	0.843828	0.00032141	NA	NA	NA	DKFZP586P0123:NA	NA	NA
chr11	74085501	74086000	0.766667	3.26667	0.253266	0.937449	0.000222966	NA	NA	CHRDL2:25884	CHRDL2:25884	NA	NA
chr11	74403001	74403500	0.5	1.46667	0.789111	0.94113	0.00039358	NA	NA	NA	NA	NA	NA
chr11	74536751	74537250	1.96667	4.7	0.781712	0.996205	0.000510727	NA	NA	NA	NA	NA	NA
chr11	74696751	74697250	1.2	3.86667	0.308926	0.511703	0.000668291	NA	NA	NA	ARRB1:408	NA	NA
chr11	74867501	74868000	0.333333	1.63333	0.31854	0.849886	0.000952378	NA	NA	NA	GDPD5:81544	NA	NA
chr11	75661251	75661750	2.4	6.83333	0.299464	0.917767	0.000230711	NA	NA	NA	NA	NA	NA
chr11	75686001	75686500	2.9	6.6	0.98014	0.89024	6.81636e-05	NA	NA	NA	NA	NA	NA
chr11	75686251	75686750	2.73333	6.2	0.637209	0.921667	0.000376519	NA	NA	NA	NA	NA	NA
chr11	75686501	75687000	0.666667	2.7	0.115063	0.881118	0.000846012	NA	NA	NA	NA	NA	NA
chr11	75756251	75756750	4.5	10.6	0.636031	0.911938	0.000536646	NA	NA	NA	PRKRIR:5612	NA	NA
chr11	76505001	76505500	0.0666667	0.966667	0.381099	0.755384	0.000672594	NA	NA	NA	CAPN5:726	NA	NA
chr11	77151251	77151750	1	3.33333	0.608645	0.998114	0.000378971	NA	NA	NA	HBXAP:51773	NA	NA
chr11	77598501	77599000	7.46667	22.3667	0.294595	0.627023	0.000817226	NA	NA	USP35:57558	NA	NA	NA
chr11	80314251	80314750	0.633333	1.83333	0.826006	0.854051	0.000408831	NA	NA	NA	NA	NA	NA
chr11	81384751	81385250	0.166667	1.26667	0.201175	0.89645	0.000912048	NA	NA	NA	NA	NA	NA
chr11	81399251	81399750	0.6	1.33333	0.813743	0.918843	0.000388171	NA	NA	NA	NA	NA	NA
chr11	81558001	81558500	0.666667	2.8	0.480407	0.968182	0.000703253	NA	NA	NA	NA	NA	NA
chr11	81864001	81864500	0.3	1.63333	0.767425	0.887303	0.000783062	NA	NA	NA	NA	NA	NA
chr11	82017251	82017750	0.366667	1.33333	0.609681	0.94035	0.000510138	NA	NA	NA	NA	NA	NA
chr11	83092501	83093000	0.0666667	0.6	0.612037	1	8.92165e-05	NA	NA	NA	DLG2:4355	NA	NA
chr11	83931001	83931500	0.0333333	1.06667	0.381099	0.970283	2.56308e-05	NA	NA	NA	DLG2:4355	NA	NA
chr11	85954751	85955250	0.1	0.7	0.353817	1	0.000484128	NA	NA	NA	ME3:56110	NA	NA
chr11	86425751	86426250	0.833333	3.8	0.299137	0.575634	0.000688742	TMEM135:65084	NA	NA	NA	NA	NA
chr11	87851001	87851500	0.0666667	0.8	0.124801	1	0.000388171	NA	NA	NA	NA	NA	NA
chr11	90836001	90836500	0.0333333	0.733333	0.381099	0.965761	0.000119761	NA	NA	NA	NA	NA	NA
chr11	91216751	91217250	0.0666667	0.733333	0.612037	0.690813	0.000864211	NA	NA	NA	NA	NA	NA
chr11	92033251	92033750	0.0666667	0.533333	0.612037	0.935197	0.000584411	NA	NA	NA	FAT3:120114	NA	NA
chr11	92270251	92270750	1.3	4.1	0.314708	0.821776	0.000786842	NA	NA	NA	NA	NA	FAT3:120114
chr11	93130251	93130750	5.9	12.0333	0.751615	0.884633	0.000586148	NA	NA	NA	C11orf54:28970	NA	NA
chr11	95484751	95485250	3.36667	6.83333	0.92768	0.97481	0.000410543	NA	NA	NA	MAML2:84441	NA	NA
chr11	97043251	97043750	0.1	1	0.353817	0.965934	0.000385068	NA	NA	NA	NA	NA	NA
chr11	99923751	99924250	2.33333	5.1	0.787933	0.928354	0.000679487	NA	NA	NA	NA	NA	NA
chr11	99930001	99930500	3.03333	7.63333	0.823823	0.98665	2.74154e-05	NA	NA	NA	NA	NA	NA
chr11	100297251	100297750	0.566667	1.23333	0.856457	0.988995	0.000864211	NA	NA	NA	NA	NA	NA
chr11	101421751	101422250	0.0333333	0.566667	0.381099	0.884504	0.000347891	MGC13040:85016	NA	NA	NA	NA	NA
chr11	106564751	106565250	0.0333333	0.533333	0.381099	0.924301	0.000447238	NA	NA	NA	NA	NA	NA
chr11	106669001	106669500	1.86667	4.43333	0.641202	0.7926	0.000861693	NA	NA	NA	NA	NA	NA
chr11	106902251	106902750	0.0333333	0.466667	0.381099	0.924301	0.000777907	NA	NA	NA	ALKBH8:91801	NA	NA
chr11	107453251	107453750	3.3	6.73333	0.984443	0.635569	0.000501179	NA	NA	NA	CUL5:8065	NA	NA
chr11	107558751	107559250	0.5	1.8	0.59935	0.951838	0.000547077	NA	NA	NA	NA	NA	NA
chr11	108560751	108561250	1.7	8.43333	0.281801	0.634707	0.00078136	NA	NA	NA	NA	NA	NA
chr11	109956251	109956750	2.66667	6.06667	0.901002	0.985521	6.64062e-05	NA	NA	ARHGAP20:57569	NA	NA	NA
chr11	111350001	111350500	3.16667	10.9	0.46612	0.813995	0.000184403	NA	NA	NA	NA	NA	NA
chr11	111762501	111763000	1.96667	7.3	0.824921	0.491184	0.000476086	NA	NA	NA	NA	NA	NA
chr11	111784001	111784500	0.233333	1.4	0.413337	0.925961	0.000378971	NA	NA	NA	NA	NA	NA
chr11	112813251	112813750	1	2.43333	0.786343	0.835114	0.000786024	NA	NA	NA	DRD2:1813	NA	NA
chr11	115034501	115035000	2.1	5.56667	0.428226	0.94289	0.000105516	NA	NA	NA	NA	NA	NA
chr11	116007001	116007500	0.266667	1.46667	0.519906	0.621189	0.000652455	NA	NA	NA	NA	NA	NA
chr11	116079251	116079750	0.433333	1.8	0.202904	0.971892	0.000943818	NA	NA	NA	NA	NA	NA
chr11	116166251	116166750	0.766667	2.93333	0.95869	0.921667	0.000607907	NA	NA	APOA5:116519	NA	NA	NA
chr11	116732001	116732500	0.1	2.23333	0.353817	0.540503	0.000536776	NA	NA	NA	CEP164:22897	NA	NA
chr11	117437001	117437500	0.566667	3.06667	0.456712	0.895693	0.00018703	NA	NA	NA	NA	NA	NA
chr11	117528001	117528500	0.366667	2.96667	0.878263	0.213022	0.000820005	NA	NA	NA	SCN4B:6330	NA	NA
chr11	118308751	118309250	3.86667	11.4	0.794838	0.982827	0.000108192	NA	NA	NA	NA	NA	NA
chr11	118463501	118464000	0.366667	1.33333	0.803111	0.986172	0.000510138	HMBS:3145	HMBS:3145	NA	HMBS:3145	NA	NA
chr11	119317501	119318000	1.36667	3.6	0.318413	0.894657	0.000831593	NA	NA	NA	NA	NA	NA
chr11	119979501	119980000	4.66667	9.93333	0.43783	0.887434	0.000750606	NA	NA	NA	NA	NA	NA
chr11	120501751	120502250	0.733333	1.66667	0.937011	0.980038	0.000584411	NA	NA	TECTA:7007	TECTA:7007	NA	NA
chr11	120541001	120541500	1.73333	4.13333	0.688767	0.843951	0.000721558	NA	NA	TECTA:7007	TECTA:7007	NA	NA
chr11	122011501	122012000	1.46667	5.43333	0.438228	0.936808	0.000362546	NA	NA	NA	NA	NA	NA
chr11	122268001	122268500	2.3	5.5	0.823719	0.947287	0.000376692	NA	NA	NA	C11orf63:79864	NA	NA
chr11	123585251	123585750	1.96667	5.56667	0.393591	0.756605	0.000799348	NA	NA	NA	NA	NA	NA
chr11	124031501	124032000	0.633333	3.96667	0.932778	0.649344	0.000904464	NA	NA	NA	SIAE:54414	NA	NA
chr11	124675001	124675500	3.13333	10.1667	0.525333	0.909038	9.75933e-05	NA	NA	NA	PKNOX2:63876	NA	NA
chr11	124677501	124678000	1.66667	3.46667	0.736984	0.935987	0.000449923	NA	NA	NA	PKNOX2:63876	NA	NA
chr11	124878001	124878500	5.3	11.4333	0.731939	0.994493	2.97876e-05	NA	NA	NA	NA	NA	NA
chr11	126735501	126736000	10.4333	26.8	0.234354	0.959815	0.000166844	NA	NA	NA	NA	NA	NA
chr11	127981751	127982250	0.0666667	0.733333	0.612037	0.533647	0.000864211	NA	NA	NA	NA	NA	NA
chr11	128719501	128720000	4.8	11.8	0.771402	0.982186	0.000297532	NA	NA	NA	NA	NA	NA
chr11	129504001	129504500	3.83333	8.13333	0.899975	0.868905	0.00040186	NA	NA	APLP2:334	APLP2:334	NA	NA
chr11	129701251	129701750	4.73333	13.7333	0.760284	0.877654	0.000289107	NA	NA	NA	NA	NA	NA
chr11	130047251	130047750	1.1	6.5	0.0826621	0.98162	0.000140337	NA	NA	NA	NA	NA	NA
chr11	131063501	131064000	0.3	3.33333	0.381099	0.921033	9.84348e-05	NA	NA	NA	NA	NA	NA
chr11	131815251	131815750	0.533333	3	0.679947	0.854982	3.32865e-05	NA	NA	NA	OPCML:4978	NA	NA
chr11	132195501	132196000	0.833333	2.53333	0.0891753	0.817331	0.000838231	NA	NA	NA	OPCML:4978	NA	NA
chr11	132262501	132263000	1.36667	3.06667	0.77513	0.704709	0.000337279	NA	NA	NA	OPCML:4978	NA	NA
chr11	132797751	132798250	0.266667	1.63333	0.533647	0.992935	5.20466e-05	NA	NA	NA	NA	NA	NA
chr11	133105001	133105500	0.533333	1.93333	0.858309	0.915611	0.000937069	NA	NA	NA	NA	NA	NA
chr11	133128501	133129000	0.7	2.13333	0.646927	0.751905	0.000424492	NA	NA	NA	NA	NA	NA
chr11	134402501	134403000	0.2	1.2	0.562955	0.846189	0.000978089	NA	NA	NA	NA	NA	NA
chr12	380751	381250	0.133333	1.06667	0.142012	0.975197	0.000584411	NA	NA	NA	NA	NA	NA
chr12	738501	739000	0.133333	4.33333	0.299806	0.604684	0.000305296	NA	NA	NA	WNK1:65125	NA	NA
chr12	988751	989250	3.26667	11.9	0.27237	0.767675	0.000693651	NA	NA	NA	RAB6IP2:23085	NA	NA
chr12	1047501	1048000	9	18.0333	0.904066	0.934197	0.0001979	NA	NA	NA	RAB6IP2:23085	NA	NA
chr12	1102251	1102750	0.733333	1.66667	0.97375	0.906159	0.000234	NA	NA	NA	RAB6IP2:23085	NA	NA
chr12	1201751	1202250	1.76667	5.1	0.848913	1	5.64875e-05	NA	NA	NA	RAB6IP2:23085	NA	NA
chr12	1767001	1767500	0.233333	1.8	0.501611	0.743256	0.000419532	NA	NA	NA	NA	ADIPOR2:79602	NA
chr12	2399001	2399500	1.46667	3.56667	0.93466	0.980453	7.29291e-05	NA	NA	NA	CACNA1C:775	NA	NA
chr12	2653251	2653750	0.966667	5.6	0.854135	0.60479	0.000271721	NA	NA	NA	CACNA1C:775	NA	NA
chr12	2821001	2821500	2.8	9.93333	0.386781	0.994779	4.11581e-05	NA	NA	NA	NA	NA	NA
chr12	2896751	2897250	8.83333	22.0667	0.0620275	0.676778	0.000941452	NA	NA	NA	TULP3:7289	NA	NA
chr12	3672251	3672750	0.0333333	0.666667	0.381099	0.94035	0.000177551	NA	NA	NA	MGC4266:84766	NA	NA
chr12	3941751	3942250	1.63333	4.56667	0.911463	0.894534	0.000118955	NA	NA	NA	NA	NA	NA
chr12	4260501	4261000	6.06667	15.4333	0.2698	0.98135	0.000803005	NA	NA	NA	CCND2:894	NA	NA
chr12	4303251	4303750	1.63333	3.8	0.883586	0.969553	0.000505466	NA	NA	NA	C12orf5:57103	NA	NA
chr12	5777001	5777500	8.5	18.6667	0.84448	0.892916	0.000397262	NA	NA	NA	TMEM16B:57101	NA	NA
chr12	5777501	5778000	6.3	14.0333	0.984102	0.993661	7.45908e-07	NA	NA	NA	TMEM16B:57101	NA	NA
chr12	6209751	6210250	2.2	5.83333	0.630561	0.974508	0.000450461	NA	NA	NA	CD9:928	NA	NA
chr12	6303251	6303750	0.133333	3	0.142012	0.403605	0.00022278	NA	NA	NA	PLEKHG6:55200	NA	NA
chr12	7017251	7017750	2.8	8.36667	0.455565	0.720927	0.000454619	NA	NA	NA	NA	NA	NA
chr12	7669501	7670000	1.86667	4.36667	0.483789	0.965222	0.000348736	NA	NA	NA	NA	NA	NA
chr12	9717251	9717750	0.0666667	0.833333	0.124801	0.945742	0.000503846	NA	NA	NA	CLEC2D:29121	NA	NA
chr12	10749001	10749500	1.8	5.2	0.919488	0.866187	0.000274562	NA	NA	NA	CSDA:8531	NA	NA
chr12	11903751	11904250	2.66667	6.36667	0.87839	0.988374	2.63464e-05	NA	NA	NA	ETV6:2120	NA	NA
chr12	12618751	12619250	2.13333	6	0.439968	0.726869	0.000573702	NA	NA	NA	NA	NA	NA
chr12	12934751	12935250	1.5	3.8	0.642989	0.751847	0.00079545	GPRC5A:9052	GPRC5A:9052	NA	NA	NA	NA
chr12	13063251	13063750	2.26667	5.1	0.989569	0.917987	0.000444236	NA	NA	NA	NA	NA	NA
chr12	13104001	13104500	0.166667	1.73333	0.345644	0.71877	0.000463501	NA	NA	NA	KIAA1467:57613	NA	NA
chr12	13201751	13202250	4.63333	12.4333	0.324899	0.14372	0.000957455	NA	NA	NA	NA	NA	NA
chr12	13213251	13213750	0.4	1.2	0.743256	1	0.00015726	NA	NA	NA	NA	NA	NA
chr12	13445751	13446250	1.1	4.56667	0.301379	0.969207	0.000282859	NA	NA	NA	NA	NA	NA
chr12	14858001	14858500	0.6	1.5	1	0.870074	9.88819e-05	LOC440087:NA	LOC440087:NA	NA	LOC440087:NA	NA	NA
chr12	15919001	15919500	0.333333	1.36667	0.873122	0.824921	0.000393694	NA	NA	NA	NA	NA	NA
chr12	16264251	16264750	0.466667	1	0.885966	1	8.92165e-05	NA	NA	NA	NA	NA	NA
chr12	17173251	17173750	0.5	1.26667	0.694275	0.909003	0.000963969	NA	NA	NA	NA	NA	NA
chr12	17748501	17749000	0.5	1.9	1	0.938586	1.71589e-05	NA	NA	NA	NA	NA	NA
chr12	20458251	20458750	1.43333	3.43333	0.990194	0.915702	0.000623956	NA	NA	NA	PDE3A:5139	NA	NA
chr12	21331501	21332000	0.0666667	0.766667	0.381099	0.942994	0.000716276	NA	NA	NA	SLCO1A2:6579	NA	NA
chr12	21665251	21665750	1.13333	3.86667	0.56782	0.815055	0.000436127	NA	NA	NA	NA	NA	NA
chr12	25265001	25265500	3.86667	8.13333	0.459695	0.945505	0.000755714	NA	NA	NA	KRAS:3845	NA	NA
chr12	25408501	25409000	1.43333	4.56667	0.253266	0.819639	0.000463501	NA	NA	NA	NA	NA	NA
chr12	26376001	26376500	0.1	0.866667	0.353817	0.812454	0.000963969	NA	NA	NA	NA	NA	NA
chr12	26660251	26660750	6.13333	15.3667	0.297286	0.581421	0.000719544	NA	NA	NA	ITPR2:3709	NA	NA
chr12	27225251	27225750	0.4	0.866667	1	0.935197	0.000151011	NA	NA	NA	NA	NA	NA
chr12	28399501	28400000	0.0333333	0.966667	0.381099	0.609681	0.000584411	NA	NA	NA	CCDC91:55297	NA	NA
chr12	28871251	28871750	1.06667	3.06667	0.685186	0.970096	0.000623956	NA	NA	NA	NA	NA	NA
chr12	29328751	29329250	0.7	5.36667	1	0.911891	0.000288011	NA	NA	NA	MLSTD1:55711	NA	NA
chr12	31009501	31010000	5.93333	15.6667	0.304763	0.598475	0.000529734	NA	NA	NA	TSPAN11:441631	NA	NA
chr12	31009751	31010250	4.16667	8.83333	0.659893	0.992722	0.000502501	NA	NA	NA	TSPAN11:441631	NA	NA
chr12	32204001	32204500	1.36667	3.5	0.311467	0.959556	0.000391499	NA	NA	NA	BICD1:636	NA	NA
chr12	32204251	32204750	1.26667	2.9	0.363794	0.977861	0.000919609	NA	NA	NA	BICD1:636	NA	NA
chr12	33821501	33822000	0.0666667	1.33333	0.124801	0.804329	0.000177551	NA	NA	NA	NA	NA	NA
chr12	33862251	33862750	0.6	2.86667	0.109428	0.876856	0.00070509	NA	NA	NA	NA	NA	NA
chr12	34356501	34357000	6.16667	14.1667	0.67605	0.248455	0.000896759	NA	NA	NA	NA	NA	NA
chr12	34645751	34646250	1.96667	5.33333	0.208431	0.937814	0.000650217	NA	NA	NA	NA	NA	NA
chr12	34646001	34646500	3.76667	9.16667	0.547046	0.775936	0.000186295	NA	NA	NA	NA	NA	NA
chr12	36854751	36855250	0.466667	1.13333	0.885966	0.935197	0.000145128	NA	NA	NA	NA	NA	NA
chr12	38718251	38718750	1.23333	3.26667	0.873777	0.971133	0.000419406	NA	NA	NA	SLC2A13:114134	NA	NA
chr12	40328001	40328500	0.566667	3.36667	0.949402	0.942041	0.000167945	NA	NA	NA	NA	NA	NA
chr12	40982001	40982500	0.366667	1.36667	0.486	0.992062	0.000447238	NA	NA	NA	NA	NA	NA
chr12	41468251	41468750	1.16667	8.1	0.0792674	0.791449	0.000351915	NA	NA	NA	NA	NA	NA
chr12	42472751	42473250	3.76667	7.66667	0.83816	0.950681	0.000367518	NA	NA	NA	NA	NA	PTK9:5756
chr12	42499001	42499500	1.23333	2.93333	0.986723	0.963449	0.000337279	NA	NA	NA	NA	NA	NA
chr12	42532751	42533250	0.0333333	0.466667	0.381099	0.924301	0.000777907	NA	NA	NA	TMEM117:84216	NA	NA
chr12	44378501	44379000	1.3	4.43333	0.488334	0.976995	0.000755607	NA	NA	NA	NA	NA	NA
chr12	44692251	44692750	0.433333	1.33333	0.413337	0.969057	0.000672594	NA	NA	NA	NA	NA	NA
chr12	44782001	44782500	7.36667	15	0.307237	0.828252	0.000486908	NA	NA	NA	NA	NA	NA
chr12	45254501	45255000	0.0666667	1.06667	0.124801	0.581805	0.000827691	NA	NA	NA	NA	NA	NA
chr12	45512501	45513000	7	15.1667	0.759123	0.851405	0.000926448	NA	NA	NA	NA	NA	NA
chr12	45892001	45892500	1.23333	3.06667	0.401254	0.841707	0.000872459	NA	NA	NA	NA	NA	NA
chr12	45964001	45964500	0.0333333	0.666667	0.381099	0.94035	0.000177551	NA	NA	NA	NA	NA	NA
chr12	46012001	46012500	2.96667	6.13333	0.244455	0.937987	0.000296834	NA	NA	NA	NA	NA	NA
chr12	47016501	47017000	0.166667	1.23333	0.863518	0.78952	0.000138511	NA	NA	NA	NA	NA	NA
chr12	48019001	48019500	2.93333	7.66667	0.312907	0.827015	0.000619193	C1QL4:338761	NA	NA	NA	NA	NA
chr12	48142001	48142500	1.23333	3.13333	0.91665	0.994863	0.000545708	NA	NA	NA	SPATS2:65244	NA	NA
chr12	48740251	48740750	0.0333333	2.06667	0.381099	0.315327	0.000992739	NA	NA	NA	ACCN2:41	NA	NA
chr12	49061751	49062250	0.666667	2.43333	0.971048	0.800231	0.000290248	NA	NA	NA	NA	NA	NA
chr12	49162751	49163250	1.33333	3.96667	0.767578	0.77513	0.000906968	NA	NA	NA	NA	NA	NA
chr12	49209001	49209500	0.333333	2.7	0.181484	0.396367	0.000972151	NA	NA	NA	DIP2B:57609	NA	NA
chr12	49811751	49812250	0.166667	1.36667	0.863518	0.749265	0.000652455	NA	NA	NA	TFCP2:7024	NA	NA
chr12	50026001	50026500	1.73333	3.9	0.955258	0.971937	0.00025227	NA	NA	NA	ELA1:1990	NA	NA
chr12	51172501	51173000	0.366667	4.7	0.0622787	0.529594	0.000909927	NA	NA	KRT6A:3853	KRT6A:3853	NA	NA
chr12	51172751	51173250	0.3	2.36667	0.719438	0.958864	0.000101127	NA	KRT6A:3853	KRT6A:3853	NA	NA	NA
chr12	51216251	51216750	3.26667	7.06667	0.946975	0.84689	0.000324684	NA	NA	NA	NA	NA	NA
chr12	51729001	51729500	0.7	5.53333	0.403368	0.679831	0.000155837	TENC1:23371	NA	NA	NA	NA	NA
chr12	51969251	51969750	0.5	1.96667	0.485106	0.526227	0.000919874	NA	NA	ESPL1:9700	ESPL1:9700	NA	NA
chr12	52347001	52347500	1.1	2.93333	0.590435	0.971774	0.000962661	NA	NA	NA	ATP5G2:517	NA	NA
chr12	52625501	52626000	0.1	1.26667	0.353817	0.519906	0.000378971	NA	NA	NA	NA	HOXC13:3229	NA
chr12	52820501	52821000	0.766667	2.46667	0.342774	0.855617	0.000561585	NA	NA	NA	NA	NA	NA
chr12	52874251	52874750	2.03333	4.76667	0.137409	0.805383	0.000624371	NA	NA	NA	NA	NA	NA
chr12	53070751	53071250	1.43333	5.56667	0.490065	0.986981	0.000113969	NA	NA	NA	NA	NA	NA
chr12	53072501	53073000	6.03333	14	0.313681	0.978774	0.000706436	NA	NA	NA	NA	NA	NA
chr12	54572751	54573250	3.66667	8.1	0.820037	0.938016	0.000947699	NA	NA	NA	NA	NA	NA
chr12	54917001	54917500	3.16667	9.96667	0.224078	0.980871	0.000659322	NA	NA	NA	NA	NA	NA
chr12	54993501	54994000	9.23333	21.5333	0.0720824	0.149081	0.000921603	NA	NA	NA	TMEM4:10330	NA	NA
chr12	55771001	55771500	1	2.73333	0.797004	0.995415	0.000376519	NA	NA	NA	NA	NA	NA
chr12	56523751	56524250	6.9	16.1333	0.41064	0.932426	0.000194243	NA	NA	NA	CTDSP2:10106	NA	NA
chr12	58056751	58057250	2.6	5.96667	0.982054	0.908074	0.000150749	NA	NA	NA	NA	NA	NA
chr12	60247251	60247750	0.3	1.86667	0.159882	0.884504	0.000300134	NA	NA	NA	NA	NA	NA
chr12	60817251	60817750	0.566667	1.53333	0.761817	0.94113	0.000510138	NA	NA	NA	FAM19A2:338811	NA	NA
chr12	60941501	60942000	0.366667	0.8	0.953577	1	0.00020204	NA	NA	NA	USP15:9958	NA	NA
chr12	61109001	61109500	4.46667	9.5	0.449429	0.963814	0.000140149	NA	NA	NA	NA	NA	NA
chr12	62478501	62479000	0.0333333	0.7	0.381099	1	3.68831e-05	NA	NA	NA	TMEM5:10329	NA	NA
chr12	62608501	62609000	0.166667	1.13333	0.201175	0.97344	0.000510138	NA	NA	NA	SRGAP1:57522	NA	NA
chr12	66190751	66191250	0.366667	1.36667	0.652048	0.807457	0.000827691	NA	NA	NA	NA	NA	NA
chr12	66347001	66347500	0.466667	1.3	0.679947	0.801463	0.000699578	NA	NA	NA	NA	NA	NA
chr12	66510501	66511000	0.8	2.8	0.385453	0.888001	0.000978089	NA	NA	NA	NA	NA	NA
chr12	68428251	68428750	0.0333333	0.6	0.381099	1	7.02107e-05	NA	NA	NA	NA	NA	NA
chr12	68869751	68870250	0.466667	1.8	0.41842	0.879886	0.000783062	NA	NA	NA	NA	NA	NA
chr12	68870001	68870500	0.933333	3.06667	0.0710546	0.98555	0.000485964	NA	NA	NA	NA	NA	NA
chr12	69631001	69631500	0.0666667	0.633333	0.612037	0.904162	0.000274562	NA	NA	NA	NA	NA	NA
chr12	70271001	70271500	1.36667	3.86667	0.583046	0.975806	0.000348736	NA	NA	NA	NA	NA	NA
chr12	70319251	70319750	0.0333333	0.7	0.381099	1	3.68831e-05	NA	NA	NA	PSRC2:196441	NA	NA
chr12	72335001	72335500	0.333333	1.4	0.655793	0.936418	0.000268046	NA	NA	NA	NA	NA	NA
chr12	72974501	72975000	1.43333	3.06667	0.918105	0.986147	0.000394173	NA	NA	NA	NA	NA	NA
chr12	74356501	74357000	2.93333	7.6	0.943441	0.950154	8.1204e-05	NA	NA	NA	NA	NA	NA
chr12	75449001	75449500	0.1	0.433333	1	0.949402	0.000562004	NA	NA	NA	OSBPL8:114882	NA	NA
chr12	75560251	75560750	2.06667	6.1	0.406922	0.926375	0.000181382	NA	NA	NA	NA	NA	NA
chr12	76336501	76337000	0.0333333	0.566667	0.381099	0.884504	0.000347891	NA	NA	NA	NA	NA	NA
chr12	78479251	78479750	0.933333	2.73333	0.781142	0.955229	0.000672594	NA	NA	NA	NA	NA	NA
chr12	78716251	78716750	0.0666667	0.533333	0.612037	0.885966	0.000584411	NA	NA	PPP1R12A:4659	PPP1R12A:4659	NA	NA
chr12	81049501	81050000	5.93333	16.7667	0.684254	0.958271	0.000721401	NA	NA	NA	NA	NA	NA
chr12	81939751	81940250	0.533333	2.53333	0.0515612	0.943957	0.000532164	NA	NA	NA	TMTC2:160335	NA	NA
chr12	82332751	82333250	0.133333	1.3	0.612037	0.727167	0.000940196	NA	NA	NA	NA	NA	NA
chr12	84191001	84191500	0.166667	1.4	0.201175	0.889689	0.000305131	NA	NA	NA	NA	NA	NA
chr12	84866251	84866750	0.1	1.2	0.353817	0.920748	0.000175635	NA	NA	NA	NA	NA	NA
chr12	85400251	85400750	0.133333	1.06667	0.3394	0.959617	0.000234	NA	NA	NA	MGAT4C:25834	NA	NA
chr12	86065501	86066000	0.0333333	0.566667	0.381099	0.884504	0.000347891	NA	NA	NA	NA	NA	NA
chr12	86199001	86199500	0.1	0.766667	0.353817	0.923659	0.000562004	NA	NA	NA	NA	NA	NA
chr12	86538501	86539000	0.133333	1.03333	0.142012	0.969373	0.000672594	NA	NA	NA	NA	NA	NA
chr12	90226501	90227000	0.3	2.43333	0.509085	0.890548	0.000167064	NA	NA	NA	NA	NA	NA
chr12	90268001	90268500	0.0333333	0.633333	0.381099	0.92098	0.000219511	NA	NA	NA	NA	NA	NA
chr12	90300751	90301250	0.0333333	0.466667	0.381099	0.885966	0.000777907	NA	NA	NA	NA	NA	NA
chr12	93521251	93521750	3.5	7.26667	0.915014	0.877413	7.60316e-05	NA	NA	NA	TMCC3:57458	NA	NA
chr12	93692751	93693250	0.933333	2.53333	0.731565	0.965078	0.000427093	NA	NA	NA	NA	NA	NA
chr12	93792251	93792750	4.16667	11.3333	0.972259	0.501327	0.000360901	NA	NA	NA	NA	NA	NA
chr12	95125001	95125500	0.0333333	0.4	0.381099	1	0.000388171	NA	NA	NA	ELK3:2004	NA	NA
chr12	96141001	96141500	0.566667	1.66667	0.86704	0.801255	0.000573043	NA	NA	NA	NA	NA	NA
chr12	97436251	97436750	1.43333	3.86667	0.71538	0.855151	0.000752813	NA	NA	NA	TMPO:7112	NA	NA
chr12	97541001	97541500	4.66667	13.1667	0.31406	0.593252	0.000498134	NA	NA	NA	NA	NA	IKIP:121457
chr12	97610001	97610500	2.43333	11.8667	0.0542481	0.61654	0.000653681	NA	NA	NA	NA	NA	NA
chr12	97702501	97703000	0.0333333	0.9	0.381099	0.77513	0.00020204	NA	NA	NA	ANKS1B:56899	NA	NA
chr12	98239251	98239750	0.733333	4.16667	0.627781	0.180723	0.000216319	NA	NA	NA	ANKS1B:56899	NA	NA
chr12	98935501	98936000	0.966667	2.9	0.911463	0.618752	0.000785043	NA	NA	NA	NA	NA	NA
chr12	100222251	100222750	1.33333	3.53333	0.720139	0.959112	0.000820533	NA	NA	NA	UTP20:27340	NA	NA
chr12	100403751	100404250	7.76667	22.9333	0.752194	0.772919	7.30778e-05	NA	NA	NA	SPIC:121599	NA	NA
chr12	100433251	100433750	1.86667	4.13333	0.501069	0.983351	0.000813236	NA	NA	NA	NA	NA	NA
chr12	101295001	101295500	0.1	1.03333	0.555966	0.981776	0.000151011	NA	NA	NA	NA	NA	NA
chr12	102825751	102826250	4.5	9.8	0.720697	0.673522	0.000890587	NA	NA	NA	NA	NA	NA
chr12	103496751	103497250	0.0333333	0.6	0.381099	1	7.02107e-05	NA	NA	NA	CHST11:50515	NA	NA
chr12	103618251	103618750	1.06667	2.96667	0.505374	0.971862	0.00064897	NA	NA	NA	CHST11:50515	NA	NA
chr12	103823001	103823500	1.3	6.26667	0.216773	0.875368	0.000140016	NA	NA	NA	SLC41A2:84102	NA	NA
chr12	104001501	104002000	2.83333	8.73333	0.830555	0.771501	0.000116328	NA	NA	NA	ALDH1L2:160428	NA	NA
chr12	104994251	104994750	0.3	2.06667	0.801463	0.853031	7.42695e-05	NA	NA	NA	NUAK1:9891	NA	NA
chr12	104994501	104995000	0.933333	2.7	0.511061	0.728237	0.000812361	NA	NA	NA	NUAK1:9891	NA	NA
chr12	105048501	105049000	0.4	2.53333	0.308926	0.956969	8.92165e-05	NA	NA	NA	NUAK1:9891	NA	NA
chr12	105671751	105672250	0.5	2.76667	0.0614647	0.930709	0.000309086	NA	NA	NA	RFX4:5992	NA	NA
chr12	105672001	105672500	0.6	3.5	0.683652	0.904077	2.32563e-05	NA	NA	NA	RFX4:5992	NA	NA
chr12	105815501	105816000	0.766667	1.73333	0.677112	0.892752	0.000510138	NA	NA	NA	NA	NA	NA
chr12	105821001	105821500	2.26667	5.9	0.996645	0.909816	0.000356561	NA	NA	NA	NA	NA	NA
chr12	106535001	106535500	0.2	1.76667	0.0964078	0.973361	0.000557579	NA	NA	NA	NA	NA	NA
chr12	106546001	106546500	2.96667	6	0.652588	0.950631	0.000405598	NA	NA	NA	NA	NA	NA
chr12	106580001	106580500	0.2	1.5	0.184574	0.970892	0.000547077	NA	NA	NA	NA	NA	NA
chr12	106746251	106746750	1.76667	5.7	0.465771	0.991819	0.000101278	NA	NA	NA	NA	NA	NA
chr12	106898251	106898750	0.0666667	1.2	0.124801	0.850715	0.000211398	NA	NA	NA	NA	NA	NA
chr12	108901251	108901750	2.26667	7.46667	0.0623791	0.96302	0.000772717	NA	NA	NA	GIT2:9815	NA	NA
chr12	108905001	108905500	1.6	3.66667	0.971415	0.973924	3.99107e-05	NA	NA	NA	GIT2:9815	NA	NA
chr12	108964251	108964750	0.0666667	1.8	0.124801	0.736627	0.000134348	NA	NA	FLJ40142:400073	FLJ40142:400073	FLJ40142:400073	NA
chr12	109105751	109106250	0.6	1.96667	0.317861	0.996755	0.000943818	NA	NA	NA	NA	NA	NA
chr12	109702501	109703000	0.0666667	1.03333	0.124801	0.737956	0.000942743	NA	NA	NA	NA	NA	NA
chr12	110247251	110247750	5.4	13.5	0.629012	0.957828	0.000911762	NA	NA	NA	CUTL2:23316	NA	NA
chr12	110571751	110572250	0.9	2.3	0.774663	0.910113	0.000786842	NA	NA	BRAP:8315	BRAP:8315	NA	NA
chr12	111012001	111012500	0.833333	2.76667	0.139454	0.927018	0.000942743	NA	NA	NA	C12orf30:80018	NA	NA
chr12	111985501	111986000	1.93333	7.63333	0.871048	0.82601	0.000334813	NA	NA	NA	DTX1:1840	NA	NA
chr12	112321751	112322250	3.56667	9.03333	0.962112	0.990021	2.56536e-05	NA	SDS:51119	SDS:51119	SDS:51119	NA	NA
chr12	112617001	112617500	2.6	7.7	0.319743	0.987225	0.000561585	NA	NA	NA	NA	NA	NA
chr12	112882001	112882500	5.13333	10.3333	0.380922	0.889179	0.000986883	NA	NA	RBM19:9904	RBM19:9904	NA	NA
chr12	113167501	113168000	0.2	1.3	0.562955	0.874884	0.000175635	NA	NA	NA	NA	NA	NA
chr12	113656251	113656750	1.13333	3.36667	0.919671	0.841375	0.000860886	NA	NA	NA	NA	NA	NA
chr12	113661751	113662250	1.66667	4.4	0.51788	0.918188	0.000421873	NA	NA	NA	NA	NA	NA
chr12	113742251	113742750	0.266667	2.23333	0.359222	0.806342	0.000665805	NA	NA	NA	NA	NA	NA
chr12	114002501	114003000	1.16667	4.66667	0.0920259	0.996971	0.000119761	NA	NA	NA	NA	NA	NA
chr12	114759251	114759750	0.2	1.2	0.523026	0.941385	0.000978089	NA	NA	NA	NA	NA	NA
chr12	115957001	115957500	6.66667	16.5333	0.854228	0.617136	0.000213318	NA	NA	NA	NA	NA	NA
chr12	116878001	116878500	8.43333	20.3333	0.310451	0.821743	0.000719145	NA	NA	NA	NA	NA	NA
chr12	117189501	117190000	2.83333	7.9	0.645838	0.164542	0.000685233	NA	NA	NA	TAOK3:51347	NA	NA
chr12	117348751	117349250	0.0333333	1.13333	0.381099	0.897627	0.000122704	NA	NA	NA	NA	NA	NA
chr12	119485501	119486000	1.93333	4.7	0.922054	0.942925	9.6489e-05	NA	NA	RNF10:9921	RNF10:9921	NA	NA
chr12	119502251	119502750	5.33333	10.8667	0.619851	0.942136	0.000502146	NA	NA	NA	POP5:51367	NA	NA
chr12	119983001	119983500	6.5	13.4333	0.894301	0.849151	0.00011951	NA	NA	NA	NA	NA	NA
chr12	120414501	120415000	3.93333	9.26667	0.702337	0.68592	0.000308332	NA	NA	NA	FBXL10:84678	NA	NA
chr12	120650751	120651250	5.4	14.8333	0.240475	0.995411	0.000397479	NA	NA	NA	LOC144404:NA	NA	NA
chr12	120952751	120953250	3.4	8.13333	0.157196	0.775991	0.000870477	NA	NA	BCL7A:605	BCL7A:605	NA	NA
chr12	121714251	121714750	3.93333	7.9	0.946067	0.819891	0.000873493	NA	NA	NA	NA	NA	NA
chr12	121834001	121834500	6.73333	15.5667	0.885041	0.969513	0.00020536	NA	NA	NA	CCDC62:84660	NA	NA
chr12	121946251	121946750	0.533333	1.66667	0.851971	0.996579	0.000813236	VPS37B:79720	VPS37B:79720	VPS37B:79720	VPS37B:79720	NA	NA
chr12	121990501	121991000	1.2	3.86667	0.932611	0.968958	3.68831e-05	NA	NA	ABCB9:23457	ABCB9:23457	NA	NA
chr12	122194751	122195250	2.8	6.76667	0.891894	0.658902	0.000302599	NA	NA	NA	NA	NA	NA
chr12	122328251	122328750	2.23333	5.56667	0.459695	0.819854	0.000786237	NA	NA	NA	NA	NA	NA
chr12	122494001	122494500	1.4	6.06667	0.971415	0.981976	1.21291e-05	NA	NA	NA	NA	NA	NA
chr12	122496501	122497000	0.5	1.16667	0.870074	0.928508	0.000562004	NA	NA	NA	NA	NA	NA
chr12	122512001	122512500	2.63333	10.2	0.134167	0.941492	0.000671502	NA	NA	NA	U1SNRNPBP:11066	NA	NA
chr12	122865001	122865500	5.73333	12.3333	0.92625	0.641672	0.000399915	NA	NA	NA	NA	NA	DNAH10:196385
chr12	122974251	122974750	0.933333	2.63333	0.833239	0.944925	0.000245515	NA	NA	NA	NA	NA	NA
chr12	123182751	123183250	4.43333	9.83333	0.386353	0.961615	0.000853868	NA	NA	NA	NA	NA	NA
chr12	123258751	123259250	2.83333	6.7	0.692217	0.804594	0.00041435	NA	NA	NA	NA	NA	NA
chr12	123391251	123391750	1.76667	6.43333	0.311867	0.820911	0.000397632	NA	NA	NA	NA	NA	NA
chr12	123475751	123476250	4.03333	11.8333	0.361496	0.957035	0.000428295	NA	NA	NA	NA	NA	NA
chr12	123502751	123503250	2.06667	4.36667	0.901811	0.948714	0.000548145	NA	NA	NA	NA	NA	NA
chr12	123664501	123665000	0.0666667	2.33333	0.124801	0.520234	0.000580017	NA	NA	NA	NA	NA	NA
chr12	123797751	123798250	3.6	7.63333	0.282231	0.697707	0.000928641	NA	NA	NA	NA	NA	NA
chr12	123822501	123823000	0.933333	2.1	0.929071	0.954103	0.000940196	NA	NA	NA	NA	NA	NA
chr12	124200001	124200500	1.3	3	0.477847	0.948827	0.000889261	NA	NA	NA	NA	NA	NA
chr12	124225251	124225750	1.83333	3.73333	0.895246	0.913587	0.000450855	NA	NA	NA	NA	NA	NA
chr12	124332501	124333000	4.26667	9.9	0.85165	0.205105	0.000209133	NA	NA	NA	NA	NA	NA
chr12	124882251	124882750	1.16667	4.03333	0.396254	0.819395	0.000910544	NA	NA	NA	NA	NA	NA
chr12	126373251	126373750	1.36667	5.43333	0.190726	0.610924	0.000585322	NA	NA	NA	NA	NA	NA
chr12	127656501	127657000	0.733333	3.06667	0.088465	0.914828	0.000884643	NA	NA	NA	NA	NA	NA
chr12	127775251	127775750	2.13333	6.63333	0.0601483	0.878484	0.000395124	NA	NA	NA	NA	NA	NA
chr12	128117751	128118250	1.93333	5.36667	0.881315	0.879433	0.000881656	NA	NA	NA	NA	NA	NA
chr12	129178501	129179000	2.5	7.93333	0.449984	0.93032	0.000301836	NA	NA	NA	NA	NA	NA
chr12	129341001	129341500	0.433333	1.1	0.934728	0.896052	0.000562004	NA	NA	NA	NA	NA	NA
chr12	129529501	129530000	4.2	10.5667	0.293852	0.896082	0.000595836	NA	RIMBP2:23504	RIMBP2:23504	RIMBP2:23504	NA	NA
chr12	129529751	129530250	3.13333	8.93333	0.463459	0.834415	0.000695243	NA	NA	NA	RIMBP2:23504	NA	NA
chr12	129788251	129788750	2.33333	7.5	0.633832	0.816955	0.000818833	NA	NA	NA	NA	NA	NA
chr12	130086001	130086500	0.7	5.63333	0.914476	0.968649	3.72044e-05	NA	NA	NA	GPR133:283383	NA	NA
chr12	130098501	130099000	0.133333	1.03333	0.509085	0.86505	0.000672594	NA	NA	NA	GPR133:283383	NA	NA
chr12	130331501	130332000	3.4	7.13333	0.986922	0.942202	7.87502e-05	NA	NA	NA	NA	NA	NA
chr12	130669251	130669750	2.66667	7.33333	0.984234	0.954925	1.04654e-05	NA	NA	NA	NA	NA	NA
chr12	130809501	130810000	1.96667	5.46667	0.711387	0.941503	0.000258625	NA	NA	NA	SFRS8:6433	NA	NA
chr12	130953001	130953500	0.0333333	2.1	0.381099	0.713539	0.000189251	NA	NA	NA	ULK1:8408	NA	NA
chr12	131010251	131010750	2.53333	5.76667	0.725497	0.706268	0.00064454	NA	NA	NA	EP400:57634	NA	NA
chr12	131152751	131153250	4.8	17.4	0.23098	0.337394	0.000789514	NA	NA	NA	NA	NA	NA
chr12	131551501	131552000	0.7	3	0.945523	0.920044	0.000381533	NA	NA	NA	NA	NA	NA
chr12	131803251	131803750	0.566667	4.9	0.607896	0.908005	1.99438e-05	NA	NA	NA	PGAM5:192111	NA	NA
chr12	131897001	131897500	4.26667	11.1	0.609079	0.472072	0.000411748	NA	NA	NA	GOLGA3:2802	NA	NA
chr13	19165751	19166250	8.33333	22.2	0.264033	0.77365	0.000384368	NA	NA	NA	NA	NA	NA
chr13	19166001	19166500	4.8	15.7333	0.406434	0.814335	0.000502059	NA	NA	NA	NA	NA	NA
chr13	19188001	19188500	2.36667	7.96667	0.77768	0.856461	0.000155163	NA	NA	NA	PSPC1:55269	NA	NA
chr13	20069751	20070250	1.1	3.26667	0.891315	0.989931	5.56581e-05	NA	NA	NA	IFT88:8100	NA	NA
chr13	20167001	20167500	1	3.23333	0.221805	0.971685	0.000920864	NA	NA	NA	NA	NA	NA
chr13	20266501	20267000	0.166667	0.966667	0.863518	0.807457	0.000427093	NA	NA	NA	XPO4:64328	NA	NA
chr13	20479001	20479500	2.73333	5.8	0.82031	0.98868	0.000731257	NA	NA	NA	LATS2:26524	NA	NA
chr13	20614501	20615000	5.6	15.5	0.0828403	0.869177	0.000987475	NA	NA	NA	SAP18:10284	NA	NA
chr13	22290251	22290750	3.73333	8.16667	0.717617	0.923359	0.000593841	NA	NA	NA	NA	NA	NA
chr13	22290501	22291000	4.66667	9.9	0.273951	0.991424	0.000810528	NA	NA	NA	NA	NA	NA
chr13	22370001	22370500	3.53333	9	0.693019	0.984729	0.000432542	NA	NA	NA	NA	NA	NA
chr13	22448501	22449000	0.1	1.3	0.555966	0.839896	0.000745307	NA	NA	NA	NA	NA	NA
chr13	23704751	23705250	0.466667	1.76667	0.41842	0.843951	0.000478584	NA	NA	NA	SPATA13:221178	NA	NA
chr13	24094251	24094750	7.9	16.2667	0.674601	0.873776	0.000894991	NA	NA	NA	NA	NA	NA
chr13	24097001	24097500	1.73333	5.13333	0.385099	0.74827	0.000995445	NA	NA	NA	NA	NA	NA
chr13	24858501	24859000	3.26667	7.76667	0.799278	0.968734	8.14906e-05	NA	NA	NA	ATP8A2:51761	NA	NA
chr13	25214001	25214500	0.7	2.1	0.44475	1	0.000151011	NA	NA	NA	ATP8A2:51761	NA	NA
chr13	25936001	25936500	2.7	7.2	0.60247	0.986256	0.000191732	NA	NA	NA	NA	NA	NA
chr13	26038251	26038750	0.0666667	1.06667	0.381099	0.968182	0.000178521	NA	NA	NA	WASF3:10810	NA	NA
chr13	27325751	27326250	3.13333	10.3	0.955131	0.989876	7.17193e-07	NA	NA	NA	NA	NA	NA
chr13	30435001	30435500	4.33333	11.9667	0.936464	0.473838	0.000651361	NA	NA	NA	MGC40178:122046	NA	NA
chr13	30811751	30812250	0.0666667	1	0.124801	0.965052	0.000451125	NA	NA	NA	NA	NA	NA
chr13	32623251	32623750	0.766667	3.16667	0.923497	0.750328	0.000114694	NA	NA	NA	STARD13:90627	NA	NA
chr13	34223251	34223750	0.1	1	0.15822	1	0.000843833	NA	NA	NA	NA	NA	NA
chr13	36542751	36543250	0.333333	1.23333	0.873122	0.805532	0.000672594	NA	NA	NA	NA	NA	NA
chr13	37365251	37365750	0.0333333	0.566667	0.381099	0.908074	0.000347891	NA	NA	NA	NA	NA	NA
chr13	37374251	37374750	0.633333	2.43333	0.973042	0.463895	0.000672594	NA	NA	NA	NA	NA	NA
chr13	37468501	37469000	2	9.73333	0.801255	0.865111	0.000348698	NA	NA	NA	NA	NA	NA
chr13	38385751	38386250	1.6	3.66667	0.82684	0.995854	6.71031e-05	NA	NA	NA	NA	NA	NA
chr13	39081001	39081500	6.5	15.9	0.544891	0.653186	0.000231146	NA	NA	NA	NA	NA	NA
chr13	40146751	40147250	0.166667	1.56667	0.345644	0.805532	0.000358735	NA	NA	NA	NA	NA	NA
chr13	40503751	40504250	4.2	9.4	0.924583	0.886365	0.000282859	NA	NA	NA	NA	NA	NA
chr13	40809001	40809500	1.66667	5.1	0.87839	0.923652	0.000472418	NA	NA	NA	NARG1L:79612	NA	NA
chr13	40809251	40809750	3.6	11.9667	0.687783	0.861882	3.1301e-05	NA	NA	NA	NARG1L:79612	NA	NA
chr13	40809501	40810000	2.36667	8.1	0.883665	0.987294	9.3074e-06	NA	NA	NA	NARG1L:79612	NA	NA
chr13	41302001	41302500	3.13333	12.4667	0.102944	0.713454	0.000526466	NA	NA	NA	KIAA0564:28984	NA	NA
chr13	42703001	42703500	0.133333	0.666667	0.7694	0.931238	0.000347891	NA	NA	NA	PIG38:55068	NA	NA
chr13	44034001	44034500	2.16667	5.9	0.102257	0.729686	0.000657054	NA	NA	NA	TSC22D1:8848	NA	NA
chr13	44339001	44339500	3.2	6.86667	0.535128	0.478508	0.00099753	NA	NA	NA	NA	NA	NA
chr13	44967001	44967500	12.3667	26.2	0.642704	0.718647	0.000891534	NA	NA	NA	COG3:83548	NA	NA
chr13	44979751	44980250	4.03333	9.2	0.368839	0.409179	0.000606962	NA	NA	NA	COG3:83548	NA	NA
chr13	45014501	45015000	0.866667	2.5	0.967725	0.85279	0.000756225	NA	NA	NA	NA	NA	NA
chr13	45141501	45142000	0.466667	1.96667	0.924301	0.906886	3.59854e-05	NA	NA	NA	NA	NA	NA
chr13	45997251	45997750	1	2.53333	0.815435	0.993657	0.000129885	NA	NA	NA	NA	NA	NA
chr13	46123751	46124250	6.1	17.9	0.937188	0.964402	3.05683e-05	NA	NA	NA	LRCH1:23143	NA	NA
chr13	46268751	46269250	0.0333333	0.7	0.381099	0.719438	0.000562004	NA	ESD:2098	NA	ESD:2098	NA	NA
chr13	49140001	49140500	2	5.86667	0.248478	0.97955	0.000813601	NA	NA	NA	EBPL:84650	NA	NA
chr13	49306001	49306500	2.46667	6.36667	0.244068	0.982592	0.000714462	NA	NA	NA	NA	NA	NA
chr13	50218501	50219000	0.0333333	0.533333	0.381099	0.949685	0.000447238	NA	NA	NA	DLEU7:220107	NA	NA
chr13	50774501	50775000	0.8	2.63333	0.716519	0.870743	0.000388171	NA	NA	NA	NA	NA	NA
chr13	51312001	51312500	0.233333	1.36667	0.184574	0.957917	0.000813236	NA	NA	NA	NA	NA	NA
chr13	51491501	51492000	4.06667	8.8	0.386619	0.902704	0.0008904	NA	NA	NA	LOC440138:NA	NA	NA
chr13	51637001	51637500	0.0333333	1.36667	0.381099	0.654423	0.000864211	NA	NA	NA	NA	NA	NA
chr13	51750001	51750500	0.433333	1.33333	0.884504	0.710497	0.000672594	NA	NA	NA	NA	NA	NA
chr13	51941751	51942250	7.86667	16.9	0.976948	0.575741	0.000671086	NA	NA	NA	CKAP2:26586	NA	NA
chr13	52428001	52428500	0.566667	1.9	0.618941	0.643871	0.000562004	NA	NA	NA	NA	NA	NA
chr13	53606751	53607250	0.0666667	0.933333	0.612037	0.765994	0.000777907	NA	NA	NA	NA	NA	NA
chr13	54582501	54583000	0.0333333	0.666667	0.381099	0.873122	0.000177551	NA	NA	NA	NA	NA	NA
chr13	56758501	56759000	0.366667	1.96667	0.486	0.888037	0.000427093	NA	NA	NA	NA	NA	NA
chr13	58994251	58994750	0.0333333	0.866667	0.381099	0.827313	0.000904464	NA	NA	NA	NA	NA	NA
chr13	59345251	59345750	0.466667	1.63333	0.879886	0.849886	0.000727361	NA	NA	NA	DIAPH3:81624	NA	NA
chr13	62026751	62027250	0.0333333	0.466667	0.381099	0.924301	0.000777907	NA	NA	NA	NA	NA	NA
chr13	66042751	66043250	0.0333333	0.533333	0.381099	0.885966	0.000447238	NA	NA	NA	PCDH9:5101	NA	NA
chr13	66573001	66573500	0.0666667	0.633333	0.612037	0.878263	0.000274562	NA	NA	NA	PCDH9:5101	NA	NA
chr13	70884001	70884500	0.633333	1.36667	0.953577	0.967136	9.96897e-05	NA	NA	NA	NA	NA	NA
chr13	71024751	71025250	2.13333	5	0.261582	0.960251	0.000686037	NA	NA	NA	NA	NA	NA
chr13	71512251	71512750	1.46667	3.36667	0.740158	0.954385	0.00064897	NA	NA	NA	NA	NA	NA
chr13	72425001	72425500	0.633333	2.5	0.755384	0.781844	0.000361862	NA	NA	NA	C13orf24:10464	NA	NA
chr13	72619501	72620000	7.13333	14.9333	0.525758	0.880724	0.000211939	NA	NA	NA	NA	NA	NA
chr13	73642751	73643250	0.6	2.53333	0.317861	0.814527	0.000573702	NA	NA	NA	NA	NA	NA
chr13	74785501	74786000	1.23333	4.4	0.438228	0.644463	0.000237537	NA	NA	NA	TBC1D4:9882	NA	NA
chr13	75874251	75874750	3.96667	8	0.482248	0.827732	0.000667196	NA	NA	NA	NA	NA	NA
chr13	76711001	76711500	4.73333	13.5333	0.52895	0.768939	0.000554286	NA	NA	NA	MYCBP2:23077	NA	NA
chr13	81186001	81186500	0.7	2.13333	0.767425	0.89065	0.000424492	NA	NA	NA	NA	NA	NA
chr13	84228251	84228750	0.933333	2.16667	0.795472	0.96318	0.000367466	NA	NA	NA	NA	NA	NA
chr13	84228501	84229000	1.06667	4.96667	0.699563	0.813916	6.06825e-05	NA	NA	NA	NA	NA	NA
chr13	84536501	84537000	4.86667	13.1	0.128611	0.824297	0.000524984	NA	NA	NA	NA	NA	NA
chr13	84955751	84956250	0.9	2.03333	0.849886	0.949964	0.000424225	NA	NA	NA	NA	NA	NA
chr13	85115501	85116000	0.0333333	0.4	0.381099	1	0.000388171	NA	NA	NA	NA	NA	NA
chr13	89778751	89779250	2.13333	4.73333	0.652774	0.980739	0.000757243	NA	NA	NA	NA	NA	NA
chr13	93010251	93010750	1.56667	3.43333	0.916395	0.78917	0.000584411	NA	NA	NA	GPC6:10082	NA	NA
chr13	93719751	93720250	3.1	6.7	0.359337	0.934609	0.00059375	NA	NA	NA	GPC6:10082	NA	NA
chr13	93850501	93851000	0.0333333	0.466667	0.381099	0.924301	0.000777907	NA	NA	NA	GPC6:10082	NA	NA
chr13	95223001	95223500	1.9	6.6	0.108898	0.913406	0.00080822	NA	NA	NA	NA	NA	NA
chr13	95223251	95223750	4.1	10.9667	0.608939	0.662924	0.000113165	NA	NA	NA	NA	NA	NA
chr13	97445501	97446000	2.5	6.83333	0.669637	0.7782	0.000226488	NA	NA	NA	RANBP5:3843	NA	NA
chr13	98605751	98606250	0.8	3.53333	0.83358	0.870925	0.000341065	NA	NA	NA	NA	NA	NA
chr13	98749501	98750000	0.6	1.93333	0.683652	0.819418	0.00022492	NA	NA	NA	PHGDHL1:337867	NA	NA
chr13	99473001	99473500	2.4	6.06667	0.660666	0.93778	0.000617155	NA	NA	NA	NA	NA	NA
chr13	99699251	99699750	1.1	3.03333	0.774597	0.994255	0.000315575	NA	NA	NA	PCCA:5095	NA	NA
chr13	100122001	100122500	2.66667	6.86667	0.952847	0.892018	2.40522e-05	NA	NA	NA	TMTC4:84899	NA	NA
chr13	100463001	100463500	10.2667	22.1667	0.548184	0.884735	0.000657255	NA	NA	NA	NA	NA	NA
chr13	104908251	104908750	0.3	2.46667	0.646927	0.970283	1.62897e-05	NA	NA	NA	NA	NA	NA
chr13	106392001	106392500	3.63333	8.56667	0.742555	0.745311	0.000697793	NA	NA	NA	NA	NA	NA
chr13	108862751	108863250	1.36667	4.76667	0.153955	0.691881	0.000659322	NA	NA	NA	NA	NA	NA
chr13	109106751	109107250	7.66667	16.6667	0.859584	0.978158	0.00010819	NA	NA	NA	NA	NA	NA
chr13	109546001	109546500	0.866667	4.5	0.252757	0.756814	0.000668803	NA	NA	NA	NA	NA	NA
chr13	109713751	109714250	0.133333	2.36667	0.509085	0.482724	0.000471442	NA	NA	NA	COL4A1:1282	NA	NA
chr13	109716501	109717000	6	15.3	0.645271	0.878925	0.000198103	NA	NA	NA	COL4A1:1282	NA	NA
chr13	109902501	109903000	2.83333	7.1	0.0735517	0.778645	0.000556439	NA	NA	NA	COL4A2:1284	NA	NA
chr13	109908251	109908750	0.533333	3.6	0.812454	0.670668	0.00056664	NA	NA	NA	COL4A2:1284	NA	NA
chr13	110140001	110140500	5.53333	11.2	0.943081	0.881384	0.000475067	NA	NA	NA	FLJ12118:79587	NA	NA
chr13	110794751	110795250	1.13333	3	0.857026	0.816624	0.000361862	NA	NA	NA	NA	NA	MGC35169:121793
chr13	110889001	110889500	1.86667	5.73333	0.604009	0.425023	0.000711195	NA	NA	NA	NA	NA	NA
chr13	110968251	110968750	1.36667	4.83333	0.772074	0.991534	0.000410543	NA	NA	NA	NA	NA	NA
chr13	111856001	111856500	1.4	4.53333	0.745657	0.545872	0.000842549	NA	NA	NA	NA	NA	NA
chr13	111862751	111863250	3.46667	9.06667	0.996427	0.547959	0.000851085	NA	NA	NA	NA	NA	NA
chr13	112390251	112390750	2.03333	4.83333	0.591732	0.795283	0.000665369	ATP11A:23250	NA	NA	NA	NA	NA
chr13	112390501	112391000	2.1	4.83333	0.713539	0.889511	0.000303723	ATP11A:23250	NA	NA	NA	NA	NA
chr13	112418751	112419250	0.933333	3.96667	0.209354	0.967792	0.00038335	NA	NA	NA	ATP11A:23250	NA	NA
chr13	112658501	112659000	2.63333	8.26667	0.148807	0.815807	0.000873473	NA	NA	NA	NA	NA	NA
chr13	113014001	113014500	2.23333	6.46667	0.469565	0.784542	0.000665289	NA	NA	NA	LAMP1:3916	NA	NA
chr13	113247501	113248000	0.0333333	1.7	0.381099	0.881118	9.34927e-05	NA	NA	NA	TMCO3:55002	NA	NA
chr13	113316751	113317250	3.46667	7.43333	0.837841	0.995709	0.000400969	NA	NA	NA	TFDP1:7027	NA	NA
chr13	113328751	113329250	1.2	5.3	0.224216	0.916808	9.19258e-05	NA	NA	NA	TFDP1:7027	NA	NA
chr13	113372751	113373250	2.56667	11	0.265374	0.733077	0.000651626	NA	NA	NA	NA	NA	NA
chr13	113478001	113478500	2.03333	4.56667	0.940824	0.959533	0.000529311	NA	NA	NA	NA	NA	NA
chr13	113881001	113881500	3.1	6.7	0.926698	0.959877	5.59987e-05	NA	NA	NA	RASA3:22821	NA	NA
chr13	113932501	113933000	3.2	9.2	0.604263	0.374107	0.000876545	NA	NA	NA	NA	NA	NA
chr13	113933251	113933750	0.1	2.63333	0.353817	0.885278	8.48778e-05	NA	NA	NA	NA	NA	NA
chr13	113981501	113982000	3.83333	8.76667	0.585665	0.898271	0.000430861	NA	NA	NA	NA	NA	NA
chr14	19251501	19252000	0.6	1.66667	0.784076	0.916698	0.000536776	NA	NA	NA	NA	NA	NA
chr14	19731751	19732250	0.666667	2.16667	0.873122	0.416556	0.000548647	NA	NA	NA	NA	NA	NA
chr14	19736501	19737000	2.9	7.46667	0.731847	0.99748	0.000507152	NA	NA	NA	NA	NA	NA
chr14	20035501	20036000	2.33333	6.96667	0.971506	0.889276	0.000140422	NA	NA	NA	NA	NA	NA
chr14	20674251	20674750	3.63333	9	0.861083	0.986958	1.86742e-05	NA	NA	NA	NA	NA	NA
chr14	20776501	20777000	1.73333	3.56667	0.994522	0.973578	0.000124645	NA	NA	NA	HNRPC:3183	NA	NA
chr14	24837001	24837500	0.0333333	0.633333	0.381099	0.878263	0.000219511	NA	NA	NA	NA	NA	NA
chr14	25032501	25033000	0.233333	0.666667	0.908074	0.94733	0.000777907	NA	NA	NA	NA	NA	NA
chr14	26965001	26965500	0.0666667	0.566667	0.612037	0.884504	0.000447238	NA	NA	NA	NA	NA	NA
chr14	27792251	27792750	0.0333333	0.933333	0.381099	0.581805	0.000672594	NA	NA	NA	NA	NA	NA
chr14	29745001	29745500	5.03333	15.3	0.982673	0.980062	0.000138392	NA	NA	NA	NA	NA	NA
chr14	30092751	30093250	1.2	3.66667	0.89953	0.968558	9.43032e-05	NA	NA	NA	NA	NA	NA
chr14	31431751	31432250	0.0333333	1.16667	0.381099	0.835518	0.000109083	NA	NA	NA	NA	NA	NA
chr14	34388751	34389250	2.56667	5.23333	0.857991	0.919937	0.000203404	NA	NA	NA	BAZ1A:11177	NA	NA
chr14	34682251	34682750	5.3	13.2333	0.345598	0.958356	0.000777141	NA	NA	NA	KIAA0391:9692	NA	NA
chr14	34877751	34878250	1.43333	3.5	0.987462	0.976875	6.45205e-06	NA	NA	NA	NA	NA	NA
chr14	34916001	34916500	1.9	6.16667	0.46147	0.871432	0.000358565	NA	NA	NA	NA	NA	NA
chr14	35569251	35569750	1.33333	4.33333	0.801255	0.526343	0.000811692	NA	NA	NA	NA	NA	NA
chr14	36487501	36488000	0.0666667	0.733333	0.124801	0.937011	0.000864211	NA	NA	NA	SLC25A21:89874	NA	NA
chr14	36508501	36509000	0.8	2.53333	0.571952	0.892654	0.000376519	NA	NA	NA	SLC25A21:89874	NA	NA
chr14	36970751	36971250	4.63333	9.3	0.740549	0.940924	0.000857449	NA	NA	NA	MIPOL1:145282	NA	NA
chr14	38656251	38656750	1.53333	3.06667	0.852089	0.9893	0.000836186	NA	NA	NA	SIP1:9839	NA	NA
chr14	41549001	41549500	1.36667	3.26667	0.919155	0.86209	0.000364567	NA	NA	NA	NA	NA	NA
chr14	41852251	41852750	2.06667	5.83333	0.0737109	0.984895	0.000975303	NA	NA	NA	NA	NA	NA
chr14	41886001	41886500	0.4	1.13333	0.916845	0.981958	0.000388171	NA	NA	NA	NA	NA	NA
chr14	43098751	43099250	0.4	1.56667	1	0.808164	0.000630447	NA	NA	NA	NA	NA	NA
chr14	43412251	43412750	0.0666667	1.03333	0.612037	0.714397	0.000510138	NA	NA	NA	NA	NA	NA
chr14	43594001	43594500	0.0666667	0.8	0.612037	0.910213	0.000388171	NA	NA	NA	NA	NA	NA
chr14	44696751	44697250	1.86667	3.9	0.817331	0.983924	4.25687e-05	NA	NA	NA	FANCM:57697	NA	NA
chr14	44806001	44806500	0.533333	1.3	0.612037	0.82684	0.000963969	NA	NA	NA	NA	NA	NA
chr14	45971251	45971750	0.1	1.43333	0.353817	0.184574	0.000562004	NA	NA	NA	NA	NA	NA
chr14	46774251	46774750	0.0666667	0.866667	0.124801	0.962321	0.000427093	NA	NA	NA	MAMDC1:161357	NA	NA
chr14	47787001	47787500	0.0333333	0.633333	0.381099	0.932778	0.000219511	NA	NA	NA	NA	NA	NA
chr14	49638001	49638500	3.7	9.1	0.0792878	0.866783	0.000727681	NA	NA	NA	NA	NA	NA
chr14	51272501	51273000	0.0333333	0.766667	0.381099	0.502557	0.000598504	NA	NA	NA	NA	NA	NA
chr14	51550501	51551000	1.73333	7.6	0.372701	0.904882	0.000210138	NA	NA	NA	C14orf166:51637	NA	NA
chr14	51550751	51551250	2.56667	9.26667	0.083241	0.992959	0.000118189	NA	NA	NA	C14orf166:51637	NA	NA
chr14	51657751	51658250	0.533333	1.7	0.909003	0.835017	0.000630447	NA	NA	NA	C14orf166:51637	NA	NA
chr14	52098001	52098500	0.0333333	0.766667	0.381099	0.502557	0.000598504	NA	NA	NA	GPR137C:283554	NA	NA
chr14	52208251	52208750	2.3	6.83333	0.190528	0.801747	0.00093587	NA	NA	ERO1L:30001	ERO1L:30001	NA	NA
chr14	52393501	52394000	0.0333333	0.566667	0.381099	0.884504	0.000347891	NA	NA	NA	NA	PLEKHC1:10979	PLEKHC1:10979
chr14	53823001	53823500	8.63333	22.5667	0.108277	0.899216	0.000661528	NA	NA	NA	NA	NA	NA
chr14	54978001	54978500	2.4	7.03333	0.432949	0.35604	0.000511265	TBPL2:387332	NA	NA	NA	NA	NA
chr14	55132501	55133000	2.36667	6.56667	0.856104	0.958771	0.000386982	NA	NA	NA	KTN1:3895	NA	NA
chr14	56172751	56173250	0.166667	1.03333	0.201175	0.904162	0.000777907	NA	NA	C14orf101:54916	C14orf101:54916	NA	NA
chr14	58031001	58031500	1.2	4.43333	0.716519	0.758381	0.000197266	NA	NA	NA	KIAA0586:9786	NA	NA
chr14	58106751	58107250	3.4	8.56667	0.784076	0.791115	0.000818833	NA	NA	NA	NA	NA	NA
chr14	58733501	58734000	5	10.1	0.472422	0.929885	0.000959443	NA	NA	NA	DAAM1:23002	NA	NA
chr14	59237501	59238000	0.0333333	0.4	0.381099	1	0.000388171	NA	NA	NA	RTN1:6252	NA	NA
chr14	59348501	59349000	0.1	0.7	0.353817	1	0.000484128	NA	NA	NA	RTN1:6252	NA	NA
chr14	59950751	59951250	0.633333	2.63333	0.279996	0.980428	0.000623956	NA	NA	NA	NA	NA	NA
chr14	60229751	60230250	6	12.7	0.335762	0.797481	0.000656993	NA	NA	NA	NA	NA	NA
chr14	61062501	61063000	0.933333	2.43333	0.660508	0.994367	0.000548647	NA	NA	NA	PRKCH:5583	NA	NA
chr14	61334001	61334500	0.3	1.56667	0.874884	0.920103	0.000136555	NA	NA	NA	NA	NA	SNAPC1:6617
chr14	62810001	62810500	0.133333	0.633333	0.7694	0.904162	0.000447238	NA	NA	NA	RHOJ:57381	NA	NA
chr14	63200251	63200750	0.0333333	0.733333	0.381099	0.937011	0.000119761	NA	NA	NA	NA	NA	NA
chr14	63389001	63389500	0.466667	2	0.573304	0.969523	0.000605964	SYNE2:23224	SYNE2:23224	NA	NA	NA	NA
chr14	63771751	63772250	7.2	16.1667	0.568928	0.824025	0.000256869	NA	NA	NA	ESR2:2100	NA	NA
chr14	64187001	64187500	0.233333	2.83333	0.0927591	0.47021	0.000952378	NA	NA	NA	NA	NA	NA
chr14	64277751	64278250	1.8	6.4	0.458344	0.98537	9.06651e-05	NA	NA	PLEKHG3:26030	NA	NA	NA
chr14	64278251	64278750	0.6	3.03333	0.562955	0.860389	0.000800247	NA	NA	PLEKHG3:26030	NA	NA	NA
chr14	64286751	64287250	4.1	9.36667	0.744975	0.913966	0.000186985	NA	NA	NA	SPTB:6710	NA	NA
chr14	67310001	67310500	1.5	4.3	0.525052	0.919086	0.000234	NA	NA	NA	ZFYVE26:23503	NA	NA
chr14	67574251	67574750	0.0666667	0.766667	0.612037	0.677112	0.000716276	NA	NA	NA	RAD51L1:5890	NA	NA
chr14	67698751	67699250	6.23333	13.7333	0.424104	0.956232	0.000909827	NA	NA	NA	RAD51L1:5890	NA	NA
chr14	67892751	67893250	5.63333	14.0667	0.655607	0.34764	0.000966151	NA	NA	NA	RAD51L1:5890	NA	NA
chr14	68028001	68028500	7.86667	16.4667	0.851031	0.985588	0.000221727	NA	NA	NA	RAD51L1:5890	NA	NA
chr14	68498751	68499250	2.33333	11.8	0.274312	0.806266	0.000489406	NA	NA	NA	ACTN1:87	NA	NA
chr14	68878251	68878750	4.8	10.3667	0.360914	0.950718	0.000999082	NA	NA	NA	GALNTL1:57452	NA	NA
chr14	68889001	68889500	1.36667	5.6	0.0680969	0.507537	0.000771053	NA	NA	NA	GALNTL1:57452	NA	NA
chr14	69276001	69276500	0.0333333	0.933333	0.381099	0.668302	0.000672594	NA	NA	NA	NA	NA	NA
chr14	70710251	70710750	2.2	5.66667	0.898013	0.921519	0.00011951	NA	NA	NA	NA	NA	NA
chr14	72339751	72340250	1.56667	3.73333	0.356336	0.803111	0.000967032	NA	NA	NA	DPF3:8110	NA	NA
chr14	72506251	72506750	1.1	8.73333	0.193552	0.6072	0.000172153	NA	NA	NA	NA	ZFYVE1:53349	NA
chr14	73100501	73101000	3.66667	9.36667	0.0916106	0.661943	0.000769073	NA	NA	NA	NA	NA	NA
chr14	73258751	73259250	2.1	7.7	0.553713	0.745948	0.000298904	NA	NA	C14orf43:91748	C14orf43:91748	NA	NA
chr14	73353501	73354000	0.133333	1.96667	0.3394	0.714397	7.74516e-05	NA	NA	NA	NA	NA	NA
chr14	73579751	73580250	2.03333	7.46667	0.213951	0.770125	0.000515091	NA	NA	NA	NA	NA	NA
chr14	74303001	74303500	2.33333	5.9	0.436139	0.888224	0.000337015	NA	NA	NA	YLPM1:56252	NA	NA
chr14	74309001	74309500	3.66667	9	0.419946	0.976472	0.000710344	NA	NA	NA	YLPM1:56252	NA	NA
chr14	75866251	75866750	1.4	3	0.853938	0.783089	0.000608185	NA	NA	NA	NA	NA	NA
chr14	78927251	78927750	0.5	1.13333	0.694275	0.924301	0.000685233	NA	NA	NA	NA	NA	NA
chr14	80711001	80711500	0.0666667	1.13333	0.612037	0.693785	0.000347891	NA	NA	NA	NA	NA	NA
chr14	82468251	82468750	0.0333333	0.7	0.381099	0.874884	0.000562004	NA	NA	NA	NA	NA	NA
chr14	83398251	83398750	0.0666667	1.5	0.124801	0.881466	8.3867e-05	NA	NA	NA	NA	NA	NA
chr14	84559751	84560250	1.46667	4.73333	0.716065	0.798075	0.000517112	NA	NA	NA	NA	NA	NA
chr14	87266251	87266750	2.96667	6.33333	0.958527	0.980568	2.27651e-05	NA	NA	NA	NA	NA	NA
chr14	87300751	87301250	0.0666667	1.03333	0.124801	0.652048	0.000942743	NA	NA	NA	NA	NA	NA
chr14	89557501	89558000	0.0666667	0.4	0.612037	1	0.000562004	NA	NA	NA	TDP1:55775	NA	NA
chr14	89955501	89956000	2.56667	5.36667	0.847082	0.996213	0.000322215	NA	NA	NA	NA	NA	NA
chr14	90028001	90028500	0.633333	3.6	0.455252	0.98487	8.95504e-05	NA	NA	NA	NA	NA	NA
chr14	90089001	90089500	0.366667	2.03333	0.826006	0.929939	0.00011283	NA	NA	NA	TTC7B:145567	NA	NA
chr14	90729501	90730000	3.3	6.63333	0.577932	0.802244	0.000699578	NA	NA	NA	NA	NA	NA
chr14	91182001	91182500	9.96667	20.4333	0.880734	0.921258	9.80447e-05	NA	NA	NA	C14orf161:79820	NA	NA
chr14	91250751	91251250	3.23333	7.7	0.494882	0.812537	0.000626913	NA	NA	NA	C14orf161:79820	NA	NA
chr14	91999001	91999500	2.43333	5.76667	0.551439	0.554885	0.000540442	NA	NA	NA	SLC24A4:123041	NA	NA
chr14	92050751	92051250	1.83333	6.63333	0.534534	0.55802	0.000968083	NA	NA	NA	RIN3:79890	NA	NA
chr14	92120751	92121250	3.06667	8.26667	0.393025	0.917237	4.20519e-05	NA	NA	NA	RIN3:79890	NA	NA
chr14	92121001	92121500	2.6	6.6	0.929809	0.649488	0.00035699	NA	NA	NA	RIN3:79890	NA	NA
chr14	92439751	92440250	0.0333333	0.833333	0.381099	0.895246	7.06935e-05	NA	NA	NA	NA	NA	NA
chr14	92480251	92480750	7.93333	18.2	0.975706	0.836101	0.000835324	NA	NA	NA	ITPK1:3705	NA	NA
chr14	93302751	93303250	0.133333	1.83333	0.7694	0.981476	3.52945e-06	NA	NA	NA	PRIMA1:145270	NA	NA
chr14	93469501	93470000	0.8	2.06667	0.808477	0.95691	0.000136555	NA	NA	NA	NA	NA	ASB2:51676
chr14	93711001	93711500	0.1	1.1	0.353817	0.953417	0.000255217	NA	NA	NA	KIAA1622:57718	NA	NA
chr14	94246751	94247250	1.1	4.43333	0.809821	0.898706	3.68831e-05	NA	NA	NA	NA	NA	NA
chr14	94727501	94728000	1.43333	3.36667	0.723842	0.942539	0.000606788	NA	NA	CLMN:79789	CLMN:79789	CLMN:79789	CLMN:79789
chr14	95402751	95403250	0.0333333	0.6	0.381099	1	7.02107e-05	NA	NA	NA	NA	NA	NA
chr14	95965251	95965750	0.7	1.93333	0.767425	0.671973	0.000759419	NA	NA	NA	AK7:122481	NA	NA
chr14	96437251	96437750	0.166667	1.06667	0.345644	0.926764	0.000672594	NA	NA	NA	NA	NA	NA
chr14	96906251	96906750	0.2	0.7	0.562955	1	0.000978089	NA	NA	NA	NA	NA	NA
chr14	97071001	97071500	0.8	4.33333	0.887858	0.887747	0.000223511	NA	NA	NA	NA	NA	NA
chr14	97071251	97071750	1.16667	5.63333	0.416556	0.649254	0.000795633	NA	NA	NA	NA	NA	NA
chr14	97247751	97248250	1.06667	3.26667	0.437979	0.844924	0.000122704	NA	NA	NA	NA	NA	NA
chr14	98011251	98011750	0.3	0.666667	1	0.975732	0.000388171	NA	NA	NA	NA	NA	NA
chr14	98030251	98030750	0.0333333	0.633333	0.381099	0.948238	0.000219511	NA	NA	NA	NA	NA	NA
chr14	98719501	98720000	4.8	16.1333	0.0901436	0.568135	0.000324165	NA	NA	NA	BCL11B:64919	NA	NA
chr14	98883001	98883500	0.733333	2.13333	0.206847	0.90794	0.000716276	NA	NA	NA	NA	NA	NA
chr14	99189751	99190250	2.1	4.86667	0.505478	0.799138	0.000532527	NA	NA	NA	KIAA1822:84439	NA	NA
chr14	99359501	99360000	4.5	9.8	0.118561	0.964491	0.000508145	NA	NA	NA	EML1:2009	NA	NA
chr14	100255751	100256250	0.533333	3.3	0.0812974	0.693294	0.000194685	NA	NA	NA	NA	NA	NA
chr14	100310251	100310750	2.33333	5.36667	0.311855	0.766495	0.00060464	NA	NA	NA	NA	NA	NA
chr14	101051751	101052250	2.53333	5.83333	0.247585	0.951442	0.000436134	NA	NA	NA	NA	NA	NA
chr14	101305001	101305500	4.8	11.3667	0.223745	0.921723	0.000666853	NA	NA	NA	NA	NA	NA
chr14	101541001	101541500	6.16667	12.7	0.525196	0.894371	0.000951868	NA	NA	DYNC1H1:1778	DYNC1H1:1778	NA	NA
chr14	101987251	101987750	4.26667	11.2667	0.560379	0.916486	0.000651427	NA	NA	NA	KIAA0329:9895	NA	NA
chr14	103239501	103240000	3.4	6.83333	0.966935	0.973468	0.000417301	NA	NA	NA	NA	NA	KNS2:3831
chr14	103350001	103350500	4.13333	8.76667	0.320319	0.923095	0.00088833	NA	NA	NA	PPP1R13B:23368	NA	NA
chr14	103391751	103392250	0.9	2.4	0.864882	0.595787	0.000780127	NA	NA	NA	NA	NA	NA
chr14	103925501	103926000	2.2	6.2	0.928885	0.904108	0.000133468	NA	NA	NA	NA	NA	NA
chr14	104246251	104246750	0.1	2.26667	0.353817	0.778333	0.000662415	NA	NA	NA	NA	NA	NA
chr14	104337501	104338000	0.133333	0.9	0.847346	0.977861	0.000326421	NA	NA	NA	NA	NA	NA
chr14	104726501	104727000	5.2	11.9333	0.850181	0.948601	0.000317121	NA	NA	NA	NA	NA	NA
chr14	104750751	104751250	6.7	18	0.833138	0.917239	0.000135545	NA	NA	NA	BRF1:2972	NA	NA
chr14	104757251	104757750	0.7	4.6	0.637602	0.898897	0.000135103	NA	NA	BRF1:2972	BRF1:2972	NA	NA
chr14	104824751	104825250	1.63333	7.46667	0.512186	0.93323	0.00017211	NA	NA	NA	BRF1:2972	NA	NA
chr14	105034251	105034750	0.0666667	1.1	0.124801	0.887391	0.000303459	NA	NA	C14orf80:283643	C14orf80:283643	NA	NA
chr14	105303001	105303500	0.0666667	1.63333	0.124801	0.473846	0.000949447	NA	NA	NA	NA	NA	NA
chr15	18356251	18356750	0.6	2.46667	0.423608	0.771194	0.000898386	NA	NA	NA	NA	NA	NA
chr15	18667001	18667500	0.233333	0.966667	0.677112	0.957917	0.000598504	NA	NA	NA	NA	NA	NA
chr15	19278251	19278750	6.3	12.8333	0.916726	0.945712	0.000349871	NA	NA	NA	NA	NA	NA
chr15	19931501	19932000	0.766667	2.36667	0.761817	0.956441	7.06935e-05	NA	NA	NA	NA	NA	NA
chr15	20510001	20510500	2.93333	6.93333	0.41842	0.989227	0.000647963	NA	NA	NA	CYFIP1:23191	NA	NA
chr15	21401001	21401500	1.9	5.7	0.98098	0.652578	0.000985887	NA	NA	NA	NA	NA	NA
chr15	21465251	21465750	0.766667	3.13333	0.923659	0.742213	0.000191178	NA	NA	NA	NA	NA	NA
chr15	21597501	21598000	0.7	2.2	0.801463	0.51031	0.000780127	NA	NA	NA	NA	NA	NA
chr15	21674251	21674750	1.63333	3.8	0.931359	0.896977	0.000157187	NA	NA	NA	NA	NA	NA
chr15	22685251	22685750	7.76667	18.7667	0.359857	0.973093	0.000676878	NA	NA	NA	SNRPN:6638	NA	NA
chr15	22685501	22686000	11	25.3667	0.242957	0.836902	0.000319825	NA	NA	NA	SNRPN:6638	NA	NA
chr15	23015001	23015500	0.4	1.73333	0.203911	0.965761	0.000375519	NA	NA	NA	NA	NA	NA
chr15	23564001	23564500	4.4	15.1333	0.472836	0.90235	0.000642321	NA	NA	NA	ATP10A:57194	NA	NA
chr15	23791251	23791750	0.0333333	1	0.381099	0.500344	0.000785043	NA	NA	NA	NA	NA	NA
chr15	23829751	23830250	0.0333333	1.06667	0.381099	0.782094	0.000393694	NA	NA	NA	NA	NA	NA
chr15	23844751	23845250	1.16667	3.33333	0.988248	0.912221	0.000607907	NA	NA	NA	NA	NA	NA
chr15	24798501	24799000	1.7	3.8	0.888424	0.964313	0.000811042	GABRG3:2567	NA	NA	NA	NA	NA
chr15	25751501	25752000	0.0666667	2.6	0.612037	0.576999	0.000566533	NA	NA	NA	OCA2:4948	NA	NA
chr15	25974751	25975250	0.5	1.4	0.856266	0.939277	0.000385068	NA	NA	NA	OCA2:4948	NA	NA
chr15	26834001	26834500	2.56667	8.8	0.141134	0.955956	0.000728604	NA	NA	NA	NA	NA	NA
chr15	27196501	27197000	2.46667	7.13333	0.200847	0.954449	0.000245123	NA	NA	APBA2:321	APBA2:321	APBA2:321	NA
chr15	27196751	27197250	2.33333	7.4	0.214916	0.923807	0.000538506	NA	NA	NA	NA	APBA2:321	NA
chr15	28086501	28087000	0.933333	4	0.581805	0.68676	0.000646514	NA	NA	NA	NA	NA	NA
chr15	28892751	28893250	0.633333	2.03333	0.526227	0.973518	0.000937069	NA	NA	NA	NA	NA	NA
chr15	29036751	29037250	8.73333	17.8333	0.195819	0.782933	0.000997557	NA	NA	NA	MTMR10:54893	NA	NA
chr15	29155001	29155500	0.2	1.83333	0.0853205	0.879484	0.000255009	NA	NA	NA	TRPM1:4308	NA	NA
chr15	29347751	29348250	4	9	0.907761	0.959072	0.000318486	NA	NA	NA	NA	NA	NA
chr15	29929501	29930000	0.7	1.66667	0.258948	0.971048	0.000785043	NA	NA	NA	NA	NA	NA
chr15	31114001	31114500	0.4	2.03333	0.292843	0.928931	0.000255009	NA	NA	NA	NA	NA	NA
chr15	31734751	31735250	0.5	1.96667	0.173348	0.950446	0.000919874	NA	NA	NA	RYR3:6263	NA	NA
chr15	32168751	32169250	2.43333	6.4	0.77422	0.997603	4.69839e-05	NA	NA	NA	C15orf24:56851	NA	NA
chr15	33107501	33108000	4.9	17.6	0.155613	0.731309	0.000655594	NA	NA	NA	NA	NA	NA
chr15	33115001	33115500	0.0666667	1	0.612037	0.823454	0.000898386	NA	NA	NA	NA	NA	NA
chr15	35001751	35002250	2.66667	8.26667	0.543301	0.984706	0.000209205	NA	NA	NA	MEIS2:4212	NA	NA
chr15	35002001	35002500	5.76667	15.9667	0.700975	0.79834	9.47066e-05	NA	NA	NA	MEIS2:4212	NA	NA
chr15	35002251	35002750	4.23333	9.16667	0.896931	0.948184	0.000343446	NA	NA	NA	MEIS2:4212	NA	NA
chr15	35511001	35511500	0.0333333	1	0.381099	0.797004	0.000131532	NA	NA	NA	NA	NA	NA
chr15	36221501	36222000	0.933333	4.7	0.958879	0.891273	0.000776794	NA	NA	NA	NA	NA	NA
chr15	36456751	36457250	0.0333333	0.6	0.381099	1	7.02107e-05	NA	NA	NA	NA	NA	NA
chr15	37248501	37249000	0.433333	1.73333	0.269623	0.89645	0.000952378	NA	NA	NA	NA	NA	NA
chr15	38347001	38347500	1.66667	5.5	0.300337	0.923841	0.000386117	NA	NA	NA	NA	NA	NA
chr15	38598501	38599000	0.733333	3.16667	0.0543633	0.9754	0.000556098	NA	NA	NA	NA	NA	NA
chr15	38686001	38686500	1.83333	5.13333	0.327969	0.840232	0.000817229	NA	NA	NA	CASC5:57082	NA	NA
chr15	39401001	39401500	2.33333	4.93333	0.978094	0.955229	3.12893e-05	NA	NA	NA	OIP5:11339	NA	NA
chr15	39406251	39406750	2.9	7.06667	0.908005	0.899777	0.000588397	NA	NA	NA	OIP5:11339	NA	NA
chr15	39915501	39916000	0.666667	4.33333	0.26973	0.919237	0.000215547	NA	NA	PLA2G4B:100137049	PLA2G4B:100137049	NA	NA
chr15	40139251	40139750	0.8	1.83333	0.83358	0.982208	0.000606962	NA	NA	NA	NA	NA	NA
chr15	40599751	40600250	6.03333	13.0333	0.499979	0.88703	0.000467395	NA	NA	NA	SNAP23:8773	NA	NA
chr15	40704501	40705000	6.03333	12.4667	0.652604	0.962113	0.000629536	NA	NA	NA	NA	NA	NA
chr15	41170501	41171000	4.66667	11.6333	0.913768	0.874364	0.000600429	NA	NA	NA	UBR1:197131	NA	NA
chr15	41958251	41958750	2.5	9.2	1	0.832098	4.93629e-05	NA	NA	NA	FRMD5:84978	NA	NA
chr15	42894001	42894500	10.4	22.4667	0.338087	0.990303	0.000467716	NA	NA	NA	NA	NA	NA
chr15	43229251	43229750	0.0333333	0.733333	0.381099	0.955636	0.000119761	NA	NA	NA	DUOX1:53905	NA	NA
chr15	43313001	43313500	0.0666667	1.03333	0.612037	0.555966	0.000510138	NA	NA	NA	NA	NA	NA
chr15	43327251	43327750	1.33333	3.83333	0.556651	0.868747	0.000447238	NA	NA	NA	NA	NA	NA
chr15	43572751	43573250	2.66667	6.26667	0.343326	0.992822	0.000213575	NA	NA	NA	NA	NA	NA
chr15	43913751	43914250	2.2	4.76667	0.979859	0.973697	4.29196e-05	NA	NA	NA	NA	NA	NA
chr15	44650001	44650500	0.0333333	1.06667	0.381099	0.747345	0.000393694	NA	NA	NA	NA	NA	NA
chr15	44847001	44847500	1.56667	3.33333	0.770748	0.994121	0.000144215	NA	NA	NA	NA	NA	NA
chr15	48528501	48529000	1.3	2.66667	0.969163	0.973002	0.000712011	NA	NA	USP8:9101	USP8:9101	NA	NA
chr15	48593751	48594250	2.06667	7.8	0.57711	0.831103	0.000494724	NA	NA	NA	USP50:373509	NA	NA
chr15	50406751	50407250	0.0666667	0.633333	0.612037	0.92098	0.000274562	NA	NA	NA	MYO5A:4644	NA	NA
chr15	50541501	50542000	4.36667	10.6667	0.166284	0.837769	0.000437655	NA	NA	NA	MYO5A:4644	NA	NA
chr15	51249251	51249750	0.0333333	0.566667	0.381099	0.884504	0.000347891	NA	NA	NA	NA	NA	NA
chr15	53709501	53710000	5.86667	16.9667	0.409179	0.748692	0.000463524	NA	NA	NA	PRTG:283659	NA	NA
chr15	55182501	55183000	0.7	1.53333	0.767425	0.981205	0.000235616	NA	NA	NA	TCF12:6938	NA	NA
chr15	55723251	55723750	1.63333	3.46667	0.203146	0.859088	0.000872459	NA	NA	NA	Gcom1:NA	NA	NA
chr15	57220251	57220750	1	4.23333	0.111469	0.582963	0.000371244	NA	NA	NA	NA	NA	NA
chr15	57786001	57786500	2.63333	5.7	0.350263	0.642546	0.000646514	NA	NA	NA	NA	NA	NA
chr15	57919501	57920000	0.8	2.53333	0.790738	0.857747	0.000874057	NA	NA	NA	NA	NA	NA
chr15	57949501	57950000	0.533333	1.33333	0.885966	0.710497	0.000427093	NA	NA	NA	NA	NA	NA
chr15	57989751	57990250	0.1	0.6	0.353817	1	0.000978089	NA	NA	NA	NA	NA	NA
chr15	59830501	59831000	0.5	4.86667	0.906159	0.701459	0.000955178	NA	NA	NA	NA	NA	NA
chr15	62146501	62147000	0.433333	2.46667	0.195504	0.771194	0.000346253	NA	NA	NA	NA	NA	NA
chr15	62708001	62708500	6.6	16.6333	0.977868	0.902048	0.000363557	NA	NA	NA	ZNF609:23060	NA	NA
chr15	63016251	63016750	0.466667	1.96667	0.827313	0.891115	0.000909827	NA	NA	NA	ANKDD1A:348094	NA	NA
chr15	63109751	63110250	6.6	13.2667	0.994059	0.912726	0.000514046	MTFMT:123263	NA	NA	NA	NA	NA
chr15	63110001	63110500	8.46667	23.4333	0.0726091	0.948284	0.000236244	MTFMT:123263	NA	NA	NA	NA	NA
chr15	63110251	63110750	8.36667	16.9333	0.919773	0.871306	0.000228342	MTFMT:123263	NA	NA	NA	NA	NA
chr15	63289001	63289500	0.133333	1.66667	0.7694	0.841204	8.36435e-05	NA	CILP:8483	CILP:8483	CILP:8483	NA	NA
chr15	63409251	63409750	0.566667	3.66667	0.761817	0.929583	2.28796e-05	NA	NA	PUNC:9543	PUNC:9543	NA	NA
chr15	63673251	63673750	0.666667	1.93333	0.804329	0.980839	0.000331179	NA	NA	NA	C15orf44:81556	NA	NA
chr15	64099501	64100000	0.166667	2.26667	0.230193	0.824921	0.000980923	NA	NA	NA	MEGF11:84465	NA	NA
chr15	64282501	64283000	2.26667	5.63333	0.290305	0.914315	0.000950536	NA	NA	NA	MEGF11:84465	NA	NA
chr15	64859501	64860000	1.93333	5.36667	0.867842	0.951393	0.000540762	NA	NA	NA	SMAD6:4091	NA	NA
chr15	65568751	65569250	4	10.8	0.584857	0.958147	0.000285853	NA	NA	NA	IQCH:128153	NA	NA
chr15	65912251	65912750	0.0333333	0.7	0.381099	0.801463	0.000562004	NA	NA	LBXCOR1:390598	LBXCOR1:390598	NA	NA
chr15	66416251	66416750	0.4	2.23333	0.784076	0.730687	0.000962661	NA	NA	NA	ITGA11:22801	NA	NA
chr15	66892751	66893250	2.6	6.96667	0.926764	0.952459	0.000490662	NA	NA	NA	ANP32A:8125	NA	NA
chr15	67357001	67357500	2.03333	5.2	0.894897	0.829743	0.000131985	NA	NA	NA	NA	NA	NA
chr15	67384751	67385250	4.2	10.2333	0.551371	0.837976	0.000182383	NA	NA	NA	PAQR5:54852	NA	NA
chr15	68527251	68527750	0.0333333	0.833333	0.381099	0.945742	7.06935e-05	NA	NA	NA	NA	NA	NA
chr15	68864251	68864750	3.33333	10.0667	0.848808	0.889605	0.000583414	NA	NA	NA	NA	NA	NA
chr15	68895501	68896000	1.56667	7.9	0.25455	0.558697	0.000410378	NA	NA	NA	NA	NA	NA
chr15	69277001	69277500	0.833333	1.9	0.98068	0.925347	0.000536776	NA	NA	NA	NA	NA	NA
chr15	69416501	69417000	2.16667	4.4	0.99632	0.92067	0.000386154	NA	NA	NA	NA	NA	NA
chr15	70050251	70050750	5.56667	12.7	0.821098	0.812438	0.000248219	NA	NA	NA	MYO9A:4649	NA	NA
chr15	70309501	70310000	0.0666667	0.6	0.612037	1	8.92165e-05	NA	NA	NA	PKM2:5315	NA	NA
chr15	70808251	70808750	2.33333	4.7	0.851371	0.888534	0.0008904	NA	NA	NA	BBS4:585	NA	NA
chr15	71056251	71056750	0.0666667	0.733333	0.124801	0.944743	0.000864211	NA	NA	NA	NA	NA	NA
chr15	72447001	72447500	1.56667	3.73333	0.559924	0.717255	0.000327477	CYP11A1:1583	NA	NA	NA	NA	NA
chr15	72462001	72462500	2.06667	4.6	0.934029	0.953791	0.000458435	NA	NA	NA	NA	NA	NA
chr15	72462251	72462750	3.9	8.76667	0.52778	0.935342	0.000396079	NA	NA	NA	NA	NA	NA
chr15	74279001	74279500	2.23333	6.33333	0.412053	0.163783	0.000752668	NA	NA	NA	C15orf27:123591	NA	NA
chr15	74279251	74279750	1.76667	5.83333	0.397225	0.461692	0.000726513	NA	NA	NA	C15orf27:123591	NA	NA
chr15	75651501	75652000	3.56667	8.03333	0.652877	0.997637	0.000422481	NA	NA	NA	NA	NA	NA
chr15	75756001	75756500	1	5.7	0.0779535	0.872588	0.000325029	NA	NA	NA	NA	NA	NA
chr15	76403001	76403500	3.6	10.1	0.992116	0.887027	0.000207357	NA	NA	NA	NA	NA	NA
chr15	76716751	76717250	0.7	2.13333	0.874884	0.801099	0.000592385	NA	NA	NA	CHRNB4:1143	NA	NA
chr15	76848501	76849000	1.3	8.36667	0.148638	0.980182	8.91248e-06	NA	NA	NA	ADAMTS7:11173	NA	NA
chr15	77084501	77085000	2.4	6.56667	0.909003	0.696883	0.000588397	NA	NA	NA	RASGRF1:5923	NA	NA
chr15	77284251	77284750	1.73333	4.66667	0.706562	0.918843	0.000139866	NA	NA	NA	NA	NA	NA
chr15	77983751	77984250	4.63333	11.7667	0.513423	0.985493	5.49481e-05	NA	NA	NA	ST20:400410	NA	NA
chr15	78276751	78277250	0.0333333	0.633333	0.381099	0.969373	0.000219511	NA	NA	NA	NA	NA	NA
chr15	78797251	78797750	0.266667	3.03333	0.533647	0.336314	0.000267015	NA	NA	NA	FAM108C1:58489	NA	NA
chr15	81015501	81016000	2.33333	5.2	0.831134	0.965018	0.00083836	NA	NA	NA	CPEB1:64506	NA	NA
chr15	81079751	81080250	2.73333	6.23333	0.532247	0.916891	0.000421014	NA	NA	NA	NA	NA	NA
chr15	81154001	81154500	2.06667	7.03333	0.10206	0.950063	0.000632503	NA	NA	NA	NA	NA	NA
chr15	81291501	81292000	2.86667	7.66667	0.958113	0.979249	1.69031e-05	NA	NA	NA	WHDC1:123720	NA	NA
chr15	82065501	82066000	0.1	0.933333	1	0.865553	0.000699578	NA	NA	NA	SH3GL3:6457	NA	NA
chr15	82278001	82278500	1.63333	7.3	0.0566022	0.543177	0.000730395	NA	NA	NA	ADAMTSL3:57188	NA	NA
chr15	82668501	82669000	0.133333	2.6	0.124801	0.874135	0.000262008	NA	NA	NA	NA	NA	NA
chr15	82669001	82669500	0.0333333	1.33333	0.381099	0.924105	0.000478584	NA	NA	NA	NA	NA	NA
chr15	82984501	82985000	0.5	2.16667	0.270503	0.97238	0.000699578	NA	NA	NA	NA	NA	NA
chr15	83021251	83021750	1.86667	5.53333	0.662642	0.980441	0.000269857	NA	NA	NA	SEC11L1:23478	NA	NA
chr15	84194001	84194500	8.8	20.7667	0.402944	0.433477	0.000986376	NA	NA	NA	NA	NA	NA
chr15	85887501	85888000	3.13333	8.26667	0.841967	0.994808	0.000380497	NA	NA	NA	NA	NA	NA
chr15	85920751	85921250	0.0333333	1.43333	0.381099	0.573224	0.000716276	NA	NA	NA	NA	NA	NA
chr15	86277001	86277500	0.0333333	0.733333	0.381099	0.857026	0.000119761	NA	NA	NA	NA	NA	NA
chr15	86444251	86444750	0.0333333	0.733333	0.381099	0.857026	0.000119761	NA	NA	NA	NTRK3:4916	NA	NA
chr15	86606251	86606750	1.36667	4.03333	0.482724	0.874884	0.000864211	NA	NA	NA	NA	NA	NA
chr15	86877001	86877500	0.733333	1.8	0.326612	0.943824	0.000536776	NA	NA	NA	DET1:55070	NA	NA
chr15	88368751	88369250	2.33333	4.9	0.461421	0.958737	0.000593789	NA	NA	NA	ZNF710:374655	NA	NA
chr15	88375751	88376250	3.26667	9.93333	0.717528	0.990393	0.000176598	NA	NA	NA	ZNF710:374655	NA	NA
chr15	88841751	88842250	2.93333	6.7	0.745834	0.919336	0.000868245	NA	NA	NA	IQGAP1:8826	NA	NA
chr15	89182751	89183250	1.5	4.8	0.892646	0.966346	6.652e-05	NA	NA	NA	NA	NA	NA
chr15	89254751	89255250	2.03333	9.1	0.377866	0.9324	1.09534e-05	NA	NA	MAN2A2:4122	MAN2A2:4122	NA	NA
chr15	89259251	89259750	0.0333333	2.9	0.381099	0.817586	0.000892242	NA	NA	NA	MAN2A2:4122	NA	NA
chr15	91170751	91171250	2.93333	8.43333	0.174958	0.910666	0.000355277	NA	NA	NA	NA	NA	NA
chr15	91218751	91219250	3.46667	8.7	0.290993	0.933871	0.000538017	NA	NA	NA	NA	NA	NA
chr15	91436251	91436750	7.53333	16.2667	0.761312	0.970563	0.000262217	NA	NA	NA	NA	NA	NA
chr15	93058001	93058500	0.366667	1.83333	0.826006	0.978804	9.96897e-05	NA	NA	NA	NA	NA	NA
chr15	93983501	93984000	2.6	5.4	0.567153	0.517541	0.000841766	NA	NA	NA	NA	NA	NA
chr15	94678501	94679000	0.0333333	1.43333	0.381099	0.571782	0.000358735	NA	NA	NR2F2:7026	NR2F2:7026	NA	NA
chr15	95456251	95456750	0.433333	1.43333	0.876173	0.97485	0.000178521	NA	NA	NA	NA	NA	NA
chr15	95536251	95536750	2.73333	6.76667	0.540849	0.819294	0.000536932	NA	NA	NA	NA	NA	NA
chr15	96191001	96191500	0.166667	1.6	0.201175	0.94189	0.000169347	NA	NA	NA	NA	NA	NA
chr15	97215251	97215750	1.9	6.5	0.50329	0.879873	0.000570948	NA	NA	NA	IGF1R:3480	NA	NA
chr15	97358251	97358750	0.466667	2.03333	0.199118	0.912993	0.000949447	NA	NA	NA	NA	NA	NA
chr15	97571751	97572250	4.6	15.2333	0.069957	0.764314	0.000543324	NA	NA	NA	TTC23:64927	NA	NA
chr15	98380001	98380500	5.7	11.6	0.914553	0.776536	0.000988339	NA	NA	NA	ADAMTS17:170691	NA	NA
chr15	98675251	98675750	1.86667	4.26667	0.528537	0.678333	0.000869341	NA	NA	NA	ADAMTS17:170691	NA	NA
chr15	98975251	98975750	1.56667	4.63333	0.667372	0.963062	8.36435e-05	NA	NA	NA	ASB7:140460	NA	NA
chr15	99255251	99255750	4.2	9.4	0.662941	0.959752	0.000547077	NA	NA	NA	ALDH1A3:220	NA	NA
chr15	99473001	99473500	3.53333	11.6333	0.388297	0.63315	0.000351841	NA	NA	NA	NA	NA	NA
chr15	99473251	99473750	3	7.63333	0.934569	0.928795	0.000283831	NA	NA	NA	NA	NA	NA
chr15	99729001	99729500	2	6.26667	0.394	0.931366	0.000771023	NA	NA	NA	NA	NA	NA
chr15	99808251	99808750	0.733333	3.73333	0.808477	0.887499	0.000303448	NA	NA	NA	NA	NA	NA
chr15	99965751	99966250	1.36667	5.5	0.315127	0.650124	0.000442953	NA	NA	NA	NA	NA	NA
chr16	293001	293500	7.4	15.0667	0.858802	0.825784	0.000871126	NA	NA	NA	AXIN1:8312	NA	NA
chr16	700751	701250	0.466667	2.23333	0.292843	0.958085	0.000858901	NA	NA	NA	NA	NA	NA
chr16	1132001	1132500	0.7	2.83333	0.483008	0.82254	0.000703253	NA	NA	NA	NA	NA	NA
chr16	1313001	1313500	3.26667	7.6	0.550674	0.976012	0.000683415	NA	NA	NA	UBE2I:7329	NA	NA
chr16	1513751	1514250	6.13333	13.3	0.865251	0.918147	0.000577995	NA	NA	IFT140:9742	IFT140:9742	NA	NA
chr16	1773501	1774000	0.866667	4.4	0.296755	0.968552	0.000812361	SPSB3:90864	NA	NA	NUBP2:10101	NA	NA
chr16	1867501	1868000	4.03333	8.66667	0.809766	0.943975	0.000300369	NA	NA	NA	NA	NA	NA
chr16	2019751	2020250	1.93333	3.93333	0.706562	0.965155	0.000298447	NA	NA	SLC9A3R2:9351	SLC9A3R2:9351	NA	NA
chr16	2097251	2097750	1.86667	4.6	0.765547	0.934428	0.000421873	NA	NA	NA	NA	NA	NA
chr16	2487501	2488000	1.5	4.5	0.163615	0.533237	0.000926681	NA	NA	NA	KIAA1171:57465	NA	NA
chr16	2842501	2843000	0.533333	1.9	0.924301	0.737233	0.000943818	NA	NA	NA	NA	PRSS22:64063	PRSS22:64063
chr16	2928001	2928500	0.0333333	1	0.381099	0.873122	0.000131532	NA	NA	FLYWCH1:84256	FLYWCH1:84256	NA	NA
chr16	3058251	3058750	1.33333	2.93333	0.839182	0.826584	0.000311184	NA	NA	NA	IL32:9235	NA	NA
chr16	3208751	3209250	7.26667	17.1	0.875704	0.447363	0.000961469	NA	NA	NA	NA	NA	NA
chr16	3476251	3476750	1.03333	2.53333	0.963773	0.99573	0.000170813	NA	NA	NA	NA	FLJ14154:79903	NA
chr16	3531751	3532250	1.03333	3.7	0.737956	0.989435	1.44971e-05	NA	NA	NA	NA	NA	NA
chr16	3726001	3726500	1.53333	6.46667	0.148319	0.907771	0.000964957	NA	NA	CREBBP:1387	CREBBP:1387	NA	NA
chr16	3953251	3953750	1.93333	6.56667	0.632121	0.831971	0.000100087	NA	NA	NA	NA	ADCY9:115	NA
chr16	4335251	4335750	10	23.5333	0.701542	0.965745	0.000946938	NA	NA	NA	Magmas:51025	NA	NA
chr16	5211751	5212250	0.0333333	0.5	0.381099	1	0.000151011	NA	NA	NA	NA	NA	NA
chr16	5841001	5841500	3.83333	8.3	0.671291	0.972941	7.44461e-05	NA	NA	NA	NA	NA	NA
chr16	5851001	5851500	0.0333333	0.866667	0.381099	0.621189	0.000904464	NA	NA	NA	NA	NA	NA
chr16	6687751	6688250	0.0666667	0.633333	0.612037	0.92098	0.000274562	NA	NA	NA	NA	NA	NA
chr16	6776001	6776500	0.0333333	0.633333	0.381099	0.904162	0.000219511	NA	NA	NA	NA	NA	NA
chr16	8185501	8186000	1.16667	3.5	0.748916	0.996686	0.000630447	NA	NA	NA	NA	NA	NA
chr16	8790751	8791250	6.96667	16.3333	0.23644	0.963553	0.000892992	NA	NA	NA	NA	NA	NA
chr16	9043001	9043500	0.2	2.03333	1	0.759505	0.000107708	NA	NA	NA	NA	NA	NA
chr16	9137251	9137750	0.466667	1.5	0.908074	0.980541	0.000303459	NA	NA	NA	NA	NA	NA
chr16	9167251	9167750	4.96667	14.5667	0.431558	0.736427	0.000968083	NA	NA	NA	NA	NA	NA
chr16	10752001	10752500	8.06667	18.4667	0.128386	0.920191	0.000256018	NA	NA	NA	NA	NA	NA
chr16	10986001	10986500	1.23333	5.7	0.249909	0.673333	0.000417197	NA	NA	NA	KIAA0350:23274	NA	NA
chr16	11172501	11173000	2.03333	11.4333	0.234878	0.770976	0.00021438	NA	NA	NA	KIAA0350:23274	NA	NA
chr16	11471501	11472000	8.8	18.5333	0.820449	0.959023	0.000116919	NA	NA	NA	NA	NA	NA
chr16	11928251	11928750	3.5	7.56667	0.922063	0.882101	0.000492238	NA	NA	NA	NA	NA	NA
chr16	13241251	13241750	0.5	2.1	0.750328	0.704674	0.000608185	NA	NA	NA	NA	NA	NA
chr16	13583001	13583500	1.06667	5.1	0.885135	0.874698	0.000181382	NA	NA	NA	NA	NA	NA
chr16	13811751	13812250	3.33333	7.26667	0.813265	0.875131	0.000882897	NA	NA	NA	NA	NA	NA
chr16	13993251	13993750	4.2	11.3333	0.292583	0.740142	0.000903905	NA	NA	NA	NA	NA	NA
chr16	14032251	14032750	0.866667	4.13333	0.583348	0.851319	0.000933884	NA	NA	NA	NA	NA	NA
chr16	14258501	14259000	0.433333	1.53333	0.725793	0.827313	0.000573043	NA	NA	NA	MKL2:57496	NA	NA
chr16	14304751	14305250	5.53333	14.7	0.338073	0.915064	0.000432844	NA	NA	NA	NA	NA	NA
chr16	14308251	14308750	4.36667	8.8	0.865004	0.958463	0.000747174	NA	NA	NA	NA	NA	NA
chr16	14377501	14378000	2.03333	7.16667	0.826245	0.781195	0.000598504	NA	NA	NA	NA	NA	NA
chr16	14399251	14399750	1.46667	6.36667	0.859088	0.971069	8.61694e-06	NA	NA	NA	NA	NA	NA
chr16	14526751	14527250	0.533333	1.9	0.79347	1	0.000101216	NA	NA	NA	PARN:5073	NA	NA
chr16	14808751	14809250	1.46667	3	0.85165	0.947838	0.000456107	NA	NA	NA	NA	NA	NA
chr16	14896251	14896750	1.9	3.96667	0.974027	0.913068	0.000794737	NA	NA	NOMO1:23420	NOMO1:23420	NA	NA
chr16	14896501	14897000	6.2	18.5333	0.709435	0.972124	9.0285e-05	NA	NA	NOMO1:23420	NOMO1:23420	NA	NA
chr16	14942001	14942500	0.8	2.46667	0.891894	0.995831	0.000156765	NA	NA	NA	NPIP:9284	NA	NA
chr16	15104501	15105000	1.5	5.1	0.516224	0.924191	0.000713721	NA	NA	NA	NA	NA	NA
chr16	15970501	15971000	7.13333	14.3333	0.958936	0.874997	8.89751e-05	NA	NA	NA	ABCC1:4363	NA	NA
chr16	16824501	16825000	2.5	5.7	0.922343	0.390436	0.000406574	NA	NA	NA	NA	NA	NA
chr16	17314251	17314750	1.06667	2.5	0.865553	0.943471	0.000424492	NA	NA	NA	XYLT1:64131	NA	NA
chr16	17703501	17704000	2.83333	6.36667	0.567729	0.988697	0.000930933	NA	NA	NA	NA	NA	NA
chr16	19405751	19406250	3.03333	6.9	0.553909	0.856806	0.000649356	NA	NA	NA	NA	NA	NA
chr16	19473751	19474250	2.66667	5.36667	0.971883	0.981688	0.000331438	MGC16824:57020	NA	NA	NA	NA	CP110:9738
chr16	19627001	19627500	3.76667	13.4	0.515922	0.607963	0.000118035	NA	NA	NA	LOC400506:NA	NA	NA
chr16	19735001	19735500	3.8	10.6333	0.260982	0.726742	0.000481427	NA	NA	NA	NA	NA	NA
chr16	19735251	19735750	2.5	6.2	0.699588	0.969771	0.000346077	NA	NA	NA	NA	NA	NA
chr16	20032751	20033250	0.733333	1.86667	0.976492	0.808477	0.000813236	NA	NA	NA	NA	NA	NA
chr16	20508501	20509000	0.7	2.8	0.297497	0.859013	0.000811042	NA	NA	NA	NA	NA	NA
chr16	20588251	20588750	1.1	2.43333	0.799629	0.972528	0.000562004	NA	NA	ACSM1:116285	ACSM1:116285	NA	NA
chr16	20785751	20786250	1.73333	4.3	0.901685	0.975167	0.00026123	NA	NA	NA	DCUN1D3:123879	NA	NA
chr16	20786001	20786500	4.06667	8.7	0.554114	0.86963	0.000722219	NA	NA	NA	DCUN1D3:123879	NA	NA
chr16	20855251	20855750	2.8	6.9	0.350263	0.920443	0.00019103	NA	NA	NA	NA	NA	NA
chr16	21292251	21292750	0.0666667	1.23333	0.124801	0.946309	0.000245123	NA	NA	NA	NA	NA	NA
chr16	21300501	21301000	0.133333	0.633333	0.847346	0.904162	0.000447238	NA	NA	LOC400509:NA	LOC400509:NA	NA	NA
chr16	21457751	21458250	2.9	10.2	0.529926	0.490398	0.000967918	NA	NA	NA	NA	NA	NA
chr16	22217251	22217750	0.0333333	0.666667	0.381099	0.873122	0.000177551	NA	NA	NA	POLR3E:55718	NA	NA
chr16	22599751	22600250	3.3	10.7333	0.130989	0.949615	0.000559185	NA	NA	NA	NA	NA	NA
chr16	22679001	22679500	0.633333	1.9	0.652048	0.884873	0.00095358	NA	NA	NA	NA	NA	NA
chr16	22861501	22862000	0.733333	2	0.89146	0.729651	0.000274934	NA	NA	NA	NA	NA	NA
chr16	23612501	23613000	5.83333	11.8333	0.735664	0.918907	0.000519146	NA	NA	NA	NA	NA	NA
chr16	23928501	23929000	2.36667	5.56667	0.914784	0.45385	0.000919751	NA	NA	NA	PRKCB1:5579	NA	NA
chr16	24064751	24065250	0.833333	2.36667	0.487603	0.981007	0.000836186	NA	NA	NA	PRKCB1:5579	NA	NA
chr16	24923251	24923750	2	4.06667	0.937593	0.966634	0.000442953	NA	NA	NA	ARHGAP17:55114	NA	NA
chr16	25925501	25926000	0.533333	1.16667	0.885966	0.945742	0.000177551	NA	NA	NA	HS3ST4:9951	NA	NA
chr16	26904751	26905250	4	9.86667	0.333091	0.928196	0.000273644	NA	NA	NA	NA	NA	NA
chr16	27091251	27091750	1.76667	6.33333	0.098685	0.652193	0.000654	NA	NA	NA	NA	NA	NA
chr16	27131001	27131500	2.26667	5.2	0.889976	0.957396	0.000203578	NA	NA	NA	JMJD5:79831	NA	NA
chr16	27457251	27457750	3.63333	8.5	0.297641	0.792189	0.000383188	NA	NA	NA	GTF3C1:2975	NA	NA
chr16	27743251	27743750	0.766667	3.53333	0.573224	0.889463	0.000149764	NA	NA	NA	GSG1L:146395	NA	NA
chr16	28107751	28108250	1.96667	4.33333	0.911463	0.677045	0.000490671	NA	NA	NA	XPO6:23214	NA	NA
chr16	28460751	28461250	3.5	9.43333	0.722415	0.895457	0.000666269	NA	NA	NA	NA	NA	NA
chr16	29171501	29172000	5.2	14.9	0.327514	0.891456	0.000465039	NA	NA	NA	NA	NA	NA
chr16	29917001	29917500	3.3	8.73333	0.260814	0.938987	0.000966205	NA	NA	NA	FLJ90652:283899	NA	NA
chr16	30487251	30487750	0.966667	3	0.579934	0.958627	0.000151251	NA	NA	NA	NA	NA	ZNF688:146542
chr16	30795501	30796000	6.26667	16.0333	0.694741	0.825323	0.000756	NA	NA	NA	NA	NA	NA
chr16	30851001	30851500	2.63333	5.5	0.914784	0.975983	2.76796e-05	NA	NA	NA	NA	NA	NA
chr16	30887751	30888250	1.33333	3.76667	0.821161	0.999251	0.000752813	NA	NA	SETD1A:9739	SETD1A:9739	NA	NA
chr16	32761251	32761750	3.9	8.13333	0.53812	0.761418	0.000337165	NA	NA	NA	NA	NA	NA
chr16	32870501	32871000	0.3	1.3	1	0.979159	6.52107e-05	NA	NA	NA	NA	NA	NA
chr16	32871001	32871500	0.2	2.03333	0.0853205	0.978134	0.000162099	NA	NA	NA	NA	NA	NA
chr16	32961501	32962000	0.533333	2.16667	0.727849	0.468381	0.000977308	NA	NA	NA	NA	NA	NA
chr16	33145251	33145750	0.0333333	1.1	0.381099	0.807114	8.92165e-05	NA	NA	NA	NA	NA	NA
chr16	33506251	33506750	0.233333	1.13333	0.844718	0.720671	0.000672594	NA	NA	NA	NA	NA	NA
chr16	33615751	33616250	0.166667	2.33333	0.136848	0.873122	0.000967032	NA	NA	NA	NA	NA	NA
chr16	34158001	34158500	2.2	4.9	0.798726	0.977277	0.000121711	NA	NA	NA	NA	NA	NA
chr16	34403501	34404000	0.633333	3.53333	0.251228	0.755654	0.00067163	NA	NA	NA	NA	NA	NA
chr16	45323751	45324250	0.7	2.56667	0.808025	0.920556	0.000773378	NA	NA	MLCK:91807	MLCK:91807	NA	NA
chr16	46061501	46062000	1.06667	3.96667	0.16161	0.790243	0.000924569	NA	NA	NA	PHKB:5257	NA	NA
chr16	46892751	46893250	1.93333	4.63333	0.333968	0.906008	0.000503638	NA	NA	NA	LONPL:83752	NA	NA
chr16	47212251	47212750	0.733333	2.03333	0.795472	0.643397	0.000696793	NA	NA	NA	NA	NA	NA
chr16	47327001	47327500	0.166667	2.93333	0.300337	0.696559	0.000645394	NA	NA	NA	NA	NA	NA
chr16	48102001	48102500	0.3	3.23333	0.719438	0.961656	9.91953e-06	NA	NA	NA	ZNF423:23090	NA	NA
chr16	48216501	48217000	1.2	5.26667	0.765416	0.780672	0.000451832	NA	NA	NA	ZNF423:23090	NA	NA
chr16	48327001	48327500	0.933333	2.16667	0.668302	0.938306	0.000197148	NA	NA	NA	ZNF423:23090	NA	NA
chr16	48486501	48487000	0.466667	2.23333	0.727849	0.692306	8.9656e-05	NA	NA	NA	NA	NA	NA
chr16	48598751	48599250	1.7	5.6	0.0646437	0.834415	0.000670675	NA	NA	NA	NA	NA	NA
chr16	48761751	48762250	0.766667	2.1	0.973361	0.938586	3.68831e-05	NA	NA	NA	PAPD5:64282	NA	NA
chr16	48936001	48936500	1	2.16667	0.797004	0.996649	0.000630447	NA	NA	NA	BRD7:29117	NA	NA
chr16	49234751	49235250	0.366667	1.4	0.486	0.889689	0.000606962	NA	NA	NA	NA	NA	NA
chr16	49288251	49288750	1.93333	5.23333	0.751611	0.978555	0.00059565	CARD15:64127	CARD15:64127	CARD15:64127	CARD15:64127	NA	NA
chr16	51431251	51431750	0.466667	1.9	0.727849	0.919408	0.00028319	NA	NA	NA	NA	NA	NA
chr16	53697251	53697750	2.26667	5.6	0.747345	0.676745	0.000123159	NA	NA	NA	NA	NA	NA
chr16	54911251	54911750	2.76667	10.7	0.143624	0.935762	0.000429288	NA	NA	NA	GNAO1:2775	NA	NA
chr16	55123001	55123500	4.4	11.0667	0.854834	0.313636	0.000699578	NA	NA	NA	NA	NA	NA
chr16	55591251	55591750	0.366667	1.26667	0.590435	0.795472	0.000672594	NA	NA	NA	NOD27:84166	NA	NA
chr16	55836751	55837250	0.0666667	0.533333	0.612037	0.935197	0.000584411	NA	ARL2BP:23568	ARL2BP:23568	ARL2BP:23568	NA	NA
chr16	55843001	55843500	1.23333	4.16667	0.310535	0.733245	0.000783717	NA	NA	NA	ARL2BP:23568	NA	NA
chr16	55943001	55943500	3.1	6.86667	0.533436	0.967651	0.000690055	NA	NA	NA	NA	NA	NA
chr16	56330251	56330750	6.53333	16.8333	0.711698	0.114053	0.000522996	NA	NA	NA	KATNB1:10300	NA	NA
chr16	56359251	56359750	2.23333	5.53333	0.484075	0.958663	0.00032548	NA	NA	NA	KIFC3:3801	NA	NA
chr16	56826751	56827250	0.6	2.7	0.651416	0.909536	0.000162204	NA	NA	NA	NA	NA	NA
chr16	57095751	57096250	0.1	0.933333	0.353817	0.975197	0.000235616	NA	NA	NDRG4:65009	NDRG4:65009	NA	NA
chr16	57137501	57138000	0.7	1.83333	0.363137	0.819031	0.00070509	NA	NA	CNOT1:23019	CNOT1:23019	NA	NA
chr16	57232751	57233250	2	4.4	0.403605	0.959435	0.000544504	NA	NA	NA	NA	NA	NA
chr16	58046251	58046750	0.0333333	0.533333	0.381099	0.958879	0.000447238	NA	NA	NA	NA	NA	NA
chr16	58520751	58521250	0.133333	1.4	0.142012	0.622674	0.00095358	NA	NA	NA	NA	NA	NA
chr16	59342751	59343250	0.866667	3.83333	0.505374	0.461518	0.000949661	NA	NA	NA	NA	NA	NA
chr16	59571251	59571750	0.0666667	0.7	0.124801	1	0.000685233	NA	NA	NA	NA	NA	NA
chr16	63391751	63392250	6.43333	16.0667	0.838404	0.897704	0.000930493	NA	NA	NA	NA	NA	NA
chr16	65303001	65303500	0.166667	1.13333	0.345644	0.969885	0.000510138	NA	NA	NA	NA	NA	NA
chr16	65379001	65379500	0.7	2.1	0.509085	0.800489	0.000584411	NA	NA	NA	NA	NA	NA
chr16	65681001	65681500	0.0333333	0.6	0.381099	1	7.02107e-05	NA	NA	NA	CBFB:865	NA	NA
chr16	65887501	65888000	2.3	7.3	0.280289	0.905975	0.000576597	NA	NA	KCTD19:146212	KCTD19:146212	NA	NA
chr16	66490501	66491000	5.83333	15.8	0.625565	0.731126	0.000872379	NA	NA	NA	NA	NA	NA
chr16	67125751	67126250	7	14.5667	0.801409	0.947774	0.000830727	NA	NA	NA	NA	NA	NA
chr16	67320501	67321000	2.96667	13.0667	0.241872	0.772101	0.000411649	NA	NA	NA	NA	NA	NA
chr16	67462501	67463000	1.4	2.93333	0.94189	0.976208	0.000129885	NA	NA	NA	TMCO7:79613	NA	NA
chr16	68696001	68696500	2.4	7.26667	0.294658	0.852001	0.000678597	NA	NA	NA	NA	NA	NA
chr16	68997501	68998000	1.7	6.86667	0.919086	0.661684	0.000525226	NA	NA	NA	ST3GAL2:6483	NA	NA
chr16	69499501	69500000	1.16667	2.73333	0.703758	0.809718	0.000463501	NA	NA	HYDIN:54768	HYDIN:54768	NA	NA
chr16	70011751	70012250	2	5.76667	0.486309	0.940906	0.000120131	NA	NA	NA	NA	NA	NA
chr16	70456001	70456500	4.83333	11.1333	0.142042	0.847867	0.00057668	NA	NA	LOC55565:NA	LOC55565:NA	NA	NA
chr16	70560251	70560750	4.96667	13.8667	0.195611	0.665928	0.000543996	NA	NA	NA	NA	NA	NA
chr16	70701751	70702250	0.866667	5.2	0.555616	0.75071	0.000815749	NA	NA	NA	DHX38:9785	NA	NA
chr16	70702251	70702750	1	5.26667	0.770599	0.897198	0.00065968	NA	NA	DHX38:9785	DHX38:9785	NA	NA
chr16	71054001	71054500	3.26667	6.56667	0.806129	0.959834	0.000351707	NA	NA	NA	NA	NA	NA
chr16	71362001	71362500	0.1	0.6	0.353817	1	0.000978089	NA	NA	NA	NA	NA	NA
chr16	71399251	71399750	0.0666667	0.633333	0.612037	0.878263	0.000274562	NA	NA	NA	ATBF1:463	NA	NA
chr16	71624501	71625000	1.06667	4.4	0.281718	0.974052	0.000355526	NA	NA	NA	ATBF1:463	NA	NA
chr16	71766501	71767000	2.36667	5.03333	0.798023	0.906858	0.000631911	NA	NA	NA	NA	NA	NA
chr16	74395501	74396000	0.5	1.33333	0.750328	0.710497	0.000699578	NA	NA	NA	NA	NA	NA
chr16	75479251	75479750	0.333333	1.33333	0.710497	0.602443	0.000827691	NA	NA	NA	NA	NA	NA
chr16	76204501	76205000	0.633333	1.46667	0.904162	0.876597	0.000364348	NA	NA	NA	NA	NA	NA
chr16	79618001	79618500	7.5	17.5333	0.24863	0.970493	0.000976518	NA	NA	NA	CENPN:55839	NA	NA
chr16	80100501	80101000	0.0666667	1.03333	0.124801	0.901811	0.000510138	NA	NA	NA	CMIP:80790	NA	NA
chr16	82901501	82902000	2.06667	5.7	0.346557	0.954471	0.000273118	NA	NA	NA	WFDC1:58189	NA	NA
chr16	82961251	82961750	0.966667	3.03333	0.814653	0.678114	0.00072955	NA	NA	NA	ATP2C2:9914	NA	NA
chr16	83071751	83072250	4	8.2	0.953472	0.973291	0.000210816	NA	NA	KIAA1609:57707	KIAA1609:57707	NA	NA
chr16	83134001	83134500	3.86667	8.66667	0.251318	0.925827	0.000602753	NA	NA	NA	NA	NA	NA
chr16	83185501	83186000	0.7	2.06667	0.719438	0.646688	0.000943818	NA	NA	NA	COTL1:23406	NA	NA
chr16	83440501	83441000	1.53333	6.5	0.521834	0.345644	0.000552194	NA	NA	CRISPLD2:83716	CRISPLD2:83716	NA	NA
chr16	83734251	83734750	1.96667	4.36667	0.985338	0.836078	6.3137e-05	NA	NA	NA	NA	NA	NA
chr16	83844251	83844750	0.0333333	0.766667	0.381099	0.884133	0.000598504	NA	NA	NA	NA	NA	NA
chr16	83885001	83885500	5.8	12.3333	0.908845	0.870208	0.000255009	NA	NA	NA	NA	NA	NA
chr16	85150751	85151250	2.33333	6.5	0.603313	0.986996	0.000746538	NA	NA	NA	NA	NA	NA
chr16	85555001	85555500	0.433333	2.7	0.761817	0.450762	0.000958328	NA	NA	NA	NA	NA	NA
chr16	85659251	85659750	8.56667	18.5333	0.0895753	0.706034	0.000667205	NA	NA	NA	NA	NA	NA
chr16	85909751	85910250	0.1	1.1	0.353817	0.807114	0.000255217	NA	NA	NA	NA	NA	NA
chr16	86002501	86003000	1.46667	3.43333	0.950785	0.990601	3.12103e-05	NA	NA	ZCCHC14:23174	ZCCHC14:23174	NA	NA
chr16	86236251	86236750	0.433333	2.63333	0.0783058	0.92971	0.000308532	NA	NA	NA	JPH3:57338	NA	NA
chr16	86760251	86760750	3.96667	10.1	0.676619	0.491103	0.000891068	NA	NA	NA	NA	NA	NA
chr16	86933251	86933750	0.866667	5.13333	0.381099	0.697795	0.000287079	NA	NA	NA	NA	NA	NA
chr16	86998751	86999250	0.7	3.7	0.248843	0.773522	0.000155889	NA	NA	NA	NA	NA	NA
chr16	87029251	87029750	4.06667	10.5667	0.511149	0.981791	0.000941456	NA	NA	NA	NA	NA	NA
chr16	87159751	87160250	1.4	5.23333	0.9131	0.729953	0.000618807	NA	NA	NA	FLJ45530:400555	NA	NA
chr16	87647751	87648250	1.33333	6.06667	0.158288	0.936868	0.000253634	NA	NA	NA	NA	NA	NA
chr16	87648001	87648500	1.3	4.76667	0.831858	0.870457	0.000482739	NA	NA	NA	NA	NA	NA
chr16	87927751	87928250	2.36667	6.6	0.922842	0.768189	0.000321435	NA	NA	NA	ANKRD11:29123	NA	NA
chr16	87928001	87928500	1.76667	5.7	0.333218	0.856348	0.000761803	NA	NA	NA	ANKRD11:29123	NA	NA
chr16	87989751	87990250	9.36667	21.3	0.712002	0.728723	0.000792048	NA	NA	NA	ANKRD11:29123	NA	NA
chr16	88351251	88351750	0.8	3.23333	0.51031	0.933842	0.000234189	NA	NA	NA	FANCA:2175	NA	NA
chr16	88610751	88611250	1.36667	4.6	0.738183	0.853695	0.000218917	NA	NA	NA	DBNDD1:79007	NA	NA
chr16	88701001	88701500	0.2	2.23333	0.808477	0.861532	0.000201721	NA	NA	NA	NA	NA	NA
chr17	265751	266250	2	5.06667	0.471517	0.885966	0.000269322	NA	NA	NA	NA	NA	LOC400566:NA
chr17	352501	353000	3.03333	7.46667	0.911586	0.858242	0.000520376	NA	NA	NA	NA	NA	NA
chr17	416001	416500	3	7.13333	0.866145	0.802591	0.000335992	NA	NA	NA	VPS53:55275	NA	NA
chr17	536251	536750	1.03333	2.63333	0.757952	0.589233	0.000709818	NA	NA	NA	VPS53:55275	NA	NA
chr17	1542501	1543000	7.73333	15.5	0.698689	0.997047	6.31152e-05	NA	NA	NA	NA	NA	NA
chr17	1844501	1845000	2.66667	7.4	0.765629	0.411248	0.000773977	NA	NA	NA	RTN4RL1:146760	NA	NA
chr17	1945001	1945500	2.1	5.3	0.674504	0.903265	0.000243641	NA	NA	NA	SMG6:23293	NA	NA
chr17	2012251	2012750	6.9	16.4667	0.0735337	0.970891	0.000577034	NA	NA	NA	SMG6:23293	NA	NA
chr17	2125251	2125750	0.9	2.56667	0.258948	0.960459	0.000562004	NA	NA	NA	SMG6:23293	NA	NA
chr17	2151751	2152250	7.93333	17.9667	0.119608	0.595706	0.000454448	SRR:63826	NA	NA	SMG6:23293	NA	NA
chr17	2543501	2544000	1.33333	3.13333	0.836887	0.941512	0.000799348	NA	NA	KIAA0664:23277	KIAA0664:23277	NA	NA
chr17	2691501	2692000	7.23333	15.8	0.491853	0.944601	0.000776673	NA	NA	NA	GARNL4:23108	NA	NA
chr17	2779001	2779500	1.56667	5.13333	0.281435	0.856094	0.000520096	NA	NA	NA	GARNL4:23108	NA	NA
chr17	2779251	2779750	3.46667	11.8667	0.984425	0.708496	0.000264304	NA	NA	NA	GARNL4:23108	NA	NA
chr17	2887001	2887500	1.16667	4.9	0.535075	0.855406	0.00054958	NA	NA	NA	NA	GARNL4:23108	NA
chr17	2967751	2968250	1.33333	3.46667	0.646277	0.861644	0.000231857	NA	NA	NA	NA	NA	NA
chr17	3473251	3473750	18.8333	45.9667	0.486186	0.865503	0.000287769	NA	NA	NA	NA	NA	NA
chr17	3560501	3561000	2.26667	11.1667	0.0518504	0.574514	0.000259161	NA	NA	NA	NA	NA	NA
chr17	3738251	3738750	0.566667	4.36667	0.140653	0.678912	0.000545708	NA	NA	NA	CAMKK1:84254	NA	NA
chr17	4333251	4333750	0.6	1.93333	0.905171	0.922702	0.000562004	NA	NA	NA	MGC29671:201305	NA	NA
chr17	4726001	4726500	6.63333	15.5	0.0745062	0.884161	0.000844703	NA	NA	NA	NA	NA	NA
chr17	4734501	4735000	0.566667	1.33333	0.897335	0.986972	0.000503846	NA	NA	NA	NA	NA	NA
chr17	4746001	4746500	4.36667	10.6667	0.665769	0.99743	0.000818277	NA	NA	NA	NA	NA	NA
chr17	4774001	4774500	2.1	6.33333	1	0.257233	0.000386487	GP1BA:2811	NA	NA	NA	NA	NA
chr17	4835001	4835500	7.66667	17.2667	0.972447	0.976586	1.04601e-05	NA	NA	NA	INCA1:388324	NA	NA
chr17	5158251	5158750	12.5333	25.9333	0.548557	0.845773	0.000190904	NA	NA	NA	RABEP1:9135	NA	NA
chr17	6320501	6321000	2.23333	9.66667	0.121411	0.882378	0.000721621	NA	NA	NA	PITPNM3:83394	NA	NA
chr17	6350751	6351250	0.8	2.2	0.964501	0.947602	0.000265505	NA	NA	NA	PITPNM3:83394	NA	NA
chr17	6661501	6662000	0.133333	0.933333	0.7694	0.937011	7.06935e-05	NA	NA	NA	TEKT1:83659	NA	NA
chr17	6970251	6970750	4.73333	15.5	0.300562	0.874687	0.000496838	NA	NA	NA	NA	NA	NA
chr17	7041001	7041500	1.93333	7.1	0.35179	0.920813	0.000154479	NA	NA	DLG4:3996	DLG4:3996	NA	NA
chr17	7218751	7219250	1.83333	4.03333	0.956015	0.870954	0.000367451	NA	NA	NA	NA	NA	NA
chr17	7590251	7590750	0.466667	1.3	0.89146	0.981702	0.000699578	NA	NA	NA	DNHD3:146754	NA	NA
chr17	7864751	7865250	1.13333	3.86667	0.612037	0.8468	0.000184619	NA	NA	NA	NA	NA	GUCY2D:3000
chr17	8068501	8069000	11.9667	24.9667	0.813637	0.977948	1.89614e-05	NA	NA	NA	NA	NA	C17orf68:80169
chr17	8268001	8268500	1.2	2.46667	0.718472	0.982616	0.000685233	NA	NA	NA	NA	NA	NA
chr17	8473251	8473750	1.03333	4.36667	0.168253	0.901119	0.000606305	NA	NA	NA	MYH10:4628	NA	NA
chr17	8718251	8718750	0.366667	2.33333	0.166385	0.565836	0.000477403	NA	NA	NA	NA	NA	NA
chr17	8743751	8744250	6.93333	18.3333	0.921842	0.732844	0.000230362	NA	NA	NA	PIK3R5:23533	NA	NA
chr17	8810751	8811250	4.33333	10.7667	0.409813	0.904803	0.000187194	NA	NA	NA	NA	NA	NA
chr17	9118001	9118500	2.2	6.26667	0.884449	0.94353	0.000492238	NA	NA	NA	STX8:9482	NA	NA
chr17	9123501	9124000	0.633333	1.6	0.978253	0.987863	0.000131532	NA	NA	NA	STX8:9482	NA	NA
chr17	9761751	9762250	4.7	11.5667	0.568125	0.998321	0.000945842	NA	NA	GAS7:8522	GAS7:8522	NA	NA
chr17	9990251	9990750	5.76667	15.5667	0.771	0.962948	0.000519536	NA	NA	NA	GAS7:8522	NA	NA
chr17	12849751	12850250	3.13333	7.6	0.801775	0.980292	0.000831593	NA	NA	ELAC2:60528	ELAC2:60528	NA	NA
chr17	14076751	14077250	0.3	1.13333	0.646927	0.912538	0.000699578	NA	NA	NA	NA	NA	NA
chr17	14680251	14680750	1.53333	3.46667	0.799364	0.962126	0.000823225	NA	NA	NA	NA	NA	NA
chr17	15468501	15469000	3.56667	8.03333	0.530372	0.946583	0.000692169	NA	NA	NA	NA	NA	NA
chr17	15584251	15584750	0.366667	1.46667	0.941512	0.884292	0.000308532	NA	NA	NA	MGC51025:353149	NA	NA
chr17	16266251	16266750	5.83333	13.9	0.0570903	0.872907	0.000211834	NA	NA	TRPV2:51393	TRPV2:51393	NA	NA
chr17	16282501	16283000	0.866667	2.2	0.940798	0.990941	0.00022492	C17orf45:125144	NA	NA	NA	NA	TRPV2:51393
chr17	16309501	16310000	1.8	5.6	0.296724	0.7526	0.000331179	NA	NA	NA	NA	NA	NA
chr17	16605001	16605500	3.26667	11.5333	0.210064	0.936831	0.000118976	NA	NA	KIAA0565:348254	KIAA0565:348254	NA	NA
chr17	16605251	16605750	1.46667	5.03333	0.438228	0.921298	0.000970085	NA	NA	KIAA0565:348254	KIAA0565:348254	NA	NA
chr17	16986001	16986500	1.06667	4.23333	0.859257	0.531249	0.000199065	NA	NA	NA	M-RIP:23164	NA	NA
chr17	17196751	17197250	1.76667	4.96667	0.0945298	0.766967	0.000964714	NA	NA	NA	NA	NA	NA
chr17	17327251	17327750	2.96667	9.2	0.749535	0.948258	0.00094123	NA	NA	NA	MED9:55090	NA	NA
chr17	17578251	17578750	4	8.83333	0.686555	0.825379	0.000550418	NA	NA	NA	RAI1:10743	NA	NA
chr17	17671751	17672250	2.36667	5.06667	0.983247	0.922589	0.000946628	NA	NA	NA	SREBF1:6720	NA	NA
chr17	17729501	17730000	9.93333	24.9667	0.871932	0.608975	0.000910116	NA	NA	NA	TOM1L2:146691	NA	NA
chr17	18017501	18018000	0.8	3.46667	0.0816789	0.969268	0.000614077	NA	NA	MYO15A:51168	MYO15A:51168	NA	NA
chr17	18413001	18413500	2.26667	4.96667	0.719718	0.957365	0.000258193	NA	NA	NA	NA	NA	NA
chr17	18570501	18571000	3.36667	7.23333	0.721893	0.943377	0.000268136	NA	NA	NA	TRIM70:147166	NA	NA
chr17	18824501	18825000	1.13333	4	0.743256	0.89502	0.000123005	NA	NA	NA	SLC5A10:125206	NA	NA
chr17	19146751	19147250	0.4	3.26667	0.367711	0.940519	0.000169347	NA	NA	NA	NA	NA	NA
chr17	19236001	19236500	0.0666667	2.23333	0.124801	0.898161	9.45877e-05	NA	NA	NA	NA	NA	NA
chr17	20267751	20268250	0.333333	1.36667	0.375422	0.98837	0.000393694	NA	NA	NA	NA	NA	NA
chr17	20412251	20412750	0.133333	1.46667	0.505374	0.946796	0.000433759	NA	NA	NA	NA	NA	NA
chr17	20576751	20577250	1.73333	4	0.775424	0.935463	0.000424225	NA	NA	NA	NA	NA	NA
chr17	20840501	20841000	0.666667	3.2	0.15917	0.810944	0.000748491	NA	NA	NA	NA	NA	NA
chr17	20844001	20844500	4.23333	9.9	0.376403	0.95998	0.000296433	NA	NA	NA	NA	USP22:23326	NA
chr17	20861501	20862000	4.96667	10.8667	0.802149	0.945786	0.000255552	NA	NA	USP22:23326	USP22:23326	NA	NA
chr17	21052751	21053250	0.5	5.76667	0.817507	0.856906	4.63256e-06	NA	NA	NA	TMEM11:8834	NA	NA
chr17	21426751	21427250	2.96667	11.0667	0.189423	0.979916	7.98041e-05	NA	NA	NA	NA	NA	NA
chr17	22806501	22807000	0.633333	2.26667	0.350826	0.468463	0.000977308	NA	NA	NA	NA	NA	NA
chr17	22887001	22887500	1.53333	4.3	0.34829	0.779195	0.000679487	NA	NA	NA	KSR1:8844	NA	NA
chr17	22939751	22940250	3.8	9.4	0.749561	0.83305	0.000316309	NA	NA	NA	KSR1:8844	NA	NA
chr17	22959501	22960000	0.166667	1.86667	0.201175	0.552579	0.000561585	NA	NA	NA	KSR1:8844	NA	NA
chr17	23092751	23093250	0.333333	3	0.15917	0.951141	0.000136339	NA	NA	NA	NA	NA	NA
chr17	23214001	23214500	1.3	3.73333	0.862127	0.555389	0.000321776	NA	NA	NA	NA	NA	NA
chr17	23410251	23410750	0.633333	1.83333	0.492715	0.986483	0.000652455	NA	NA	NA	NLK:51701	NA	NA
chr17	23739501	23740000	4.8	9.66667	0.743256	0.85467	0.000764546	NA	NA	NA	NA	NA	NA
chr17	23797001	23797500	4.76667	10.4333	0.084526	0.887222	0.000981332	NA	NA	NA	NA	NA	NA
chr17	24425251	24425750	2.96667	9.63333	0.0651604	0.486824	0.000805412	NA	NA	NA	NA	MYO18A:399687	NA
chr17	24978001	24978500	0.0333333	0.7	0.381099	0.646927	0.000562004	NA	NA	NA	NA	SSH2:85464	NA
chr17	25877501	25878000	0.0333333	1.23333	0.381099	0.835839	0.000219511	NA	NA	NA	NA	GOSR1:9527	GOSR1:9527
chr17	26119001	26119500	0.666667	3	0.848808	0.975732	8.7927e-05	NA	NA	NA	NA	NA	NA
chr17	26256751	26257250	0.2	1.26667	0.385453	0.992873	0.000536776	NA	NA	NA	C17orf42:79736	NA	NA
chr17	26346001	26346500	6.7	14.9667	0.892726	0.953568	6.90306e-05	NA	NA	NA	RNF135:84282	NA	NA
chr17	26940001	26940500	2.1	4.4	0.735775	0.977585	3.74848e-05	NA	NA	NA	NA	NA	NA
chr17	27657501	27658000	1.1	2.93333	0.729778	0.952309	0.000704364	NA	NA	NA	RHBDL3:162494	NA	NA
chr17	27698751	27699250	6	12.6	0.376244	0.965042	0.000997096	NA	NA	NA	NA	NA	NA
chr17	28365751	28366250	2.43333	6.33333	0.868421	0.864308	0.000131102	NA	NA	NA	ACCN1:40	NA	NA
chr17	29275001	29275500	0.0333333	1.06667	0.381099	0.629929	0.000393694	NA	NA	NA	ACCN1:40	NA	NA
chr17	29485751	29486250	2.4	4.93333	0.540126	0.948983	0.000814319	NA	NA	NA	ACCN1:40	NA	NA
chr17	30591501	30592000	1.9	6.43333	0.529559	0.959914	0.000234159	NA	NA	NA	NA	NA	NA
chr17	30943251	30943750	2.5	7.36667	0.4729	0.988295	0.000535957	NA	NA	NA	AP2B1:163	NA	NA
chr17	30943501	30944000	8.96667	18	0.684064	0.948433	0.000222998	NA	NA	NA	AP2B1:163	NA	NA
chr17	31303251	31303750	1.9	5.66667	0.935966	0.805235	0.000997395	NA	NA	NA	NA	NA	NA
chr17	32073251	32073750	0.0666667	0.666667	0.612037	0.952847	0.000219511	NA	NA	NA	NA	NA	NA
chr17	32195251	32195750	1.06667	2.73333	0.913379	0.671973	0.000265298	NA	NA	NA	NA	NA	NA
chr17	32585501	32586000	2.8	5.96667	0.489988	0.91898	0.000685233	NA	NA	NA	ACACA:31	NA	NA
chr17	32875251	32875750	0.833333	2.23333	0.673393	0.874077	0.000716276	NA	NA	NA	TADA2L:6871	NA	NA
chr17	33888251	33888750	1.53333	5.1	0.604009	0.831012	0.000750607	NA	NA	NA	NA	NA	NA
chr17	34404501	34405000	5.73333	13.2667	0.530116	0.984871	0.000623653	NA	NA	NA	NA	NA	NA
chr17	34639251	34639750	2.13333	6.3	0.484091	0.939717	0.000654034	NA	NA	NA	NA	NA	NA
chr17	35092751	35093250	8.36667	17.1667	0.697782	0.941709	0.000330054	NA	NA	NA	PERLD1:93210	NA	NA
chr17	35719251	35719750	1.7	4.6	0.593075	0.946915	0.00068733	NA	NA	NA	NA	NA	NA
chr17	36203501	36204000	0.366667	6.83333	0.392186	0.179989	0.000949117	NA	NA	KRT28:162605	KRT28:162605	NA	NA
chr17	36507251	36507750	0.166667	1.36667	0.219914	0.991123	0.000652455	NA	NA	NA	NA	NA	NA
chr17	36625751	36626250	1.46667	7.63333	0.380554	0.919634	0.000984942	NA	NA	NA	NA	NA	NA
chr17	36997501	36998000	0.833333	3.3	0.232327	0.820614	0.000508424	KRT14:3861	NA	NA	NA	NA	NA
chr17	37215251	37215750	1.7	4.43333	0.458307	0.97152	0.000341065	NA	NA	NA	SC65:10609	NA	NA
chr17	37296001	37296500	2.06667	4.73333	0.4716	0.998126	0.000743872	NA	NA	ACLY:47	ACLY:47	NA	NA
chr17	37432001	37432500	0.766667	4.63333	0.158939	0.898334	0.000234982	NA	NA	NA	NA	NA	NKIRAS2:28511
chr17	37749251	37749750	7.43333	15.3667	0.911037	0.990685	0.000155149	NA	NA	NA	STAT3:6774	NA	NA
chr17	37927251	37927750	0.766667	3.8	0.835839	0.850163	0.000156328	NA	NA	NA	NA	ATP6V0A1:535	NA
chr17	38137501	38138000	3.16667	6.43333	0.889141	0.978445	0.000157131	NA	NA	NA	EZH1:2146	NA	NA
chr17	38344001	38344500	0.233333	1.06667	0.934728	0.885966	0.000364348	NA	NA	NA	NA	NA	NA
chr17	38364501	38365000	3.56667	7.6	0.625264	0.987283	0.000529681	NA	NA	NA	AARSD1:80755	NA	NA
chr17	39437001	39437500	0.666667	5.2	0.439434	0.73067	9.85868e-05	NAGS:162417,PYY:5697	PYY:5697	NA	PYY:5697	NA	NA
chr17	39655251	39655750	1.13333	5.16667	0.196737	0.950775	0.000375777	NA	NA	NA	NA	NA	NA
chr17	39717501	39718000	4.26667	9.7	0.132691	0.770748	0.000934886	NA	NA	NA	NA	NA	NA
chr17	39782251	39782750	0.466667	2.4	0.505374	0.363137	0.00090208	NA	NA	GRN:2896	GRN:2896	NA	NA
chr17	39825001	39825500	4.13333	8.36667	0.649956	0.893612	0.00017616	NA	NA	NA	NA	NA	NA
chr17	40561001	40561500	0.0333333	1.06667	0.381099	0.668302	0.000393694	NA	NA	NA	NA	NA	NA
chr17	40952001	40952500	0.6	1.43333	0.683652	0.95869	0.000235616	NA	NA	NA	NA	NA	NA
chr17	41099751	41100250	0.0666667	1.16667	0.124801	0.960153	0.000122704	NA	NA	NA	NA	NA	NA
chr17	42214751	42215250	1	2.66667	0.913656	0.912798	0.000235616	NA	NA	NA	WNT3:7473	NA	NA
chr17	42402501	42403000	7.2	14.5333	0.684576	0.966378	0.000458978	NA	NA	NA	NA	NA	NA
chr17	42403001	42403500	8.63333	17.7667	0.73011	0.894883	0.000483928	NA	NA	NA	NA	NA	NA
chr17	42512001	42512500	0.0666667	1.1	0.124801	0.887391	0.000303459	NA	NA	NA	NA	NA	NA
chr17	42653501	42654000	0.7	2.26667	0.696822	0.905738	0.000419532	NA	NA	NA	MYL4:4635	NA	NA
chr17	43508001	43508500	0.166667	1.16667	0.863518	0.985619	2.91957e-05	NA	NA	CBX1:10951	CBX1:10951	NA	NA
chr17	43937751	43938250	0.0333333	0.666667	0.381099	0.873122	0.000177551	NA	NA	NA	NA	NA	NA
chr17	43959251	43959750	0.366667	1.73333	0.393025	0.973826	0.000574363	NA	NA	NA	NA	NA	NA
chr17	44087001	44087500	0.766667	1.63333	0.884504	0.894897	0.000777907	NA	NA	NA	NA	NA	NA
chr17	45011751	45012250	0.3	1.63333	0.403368	0.609681	0.000783062	NA	NA	NA	NA	NXPH3:11248	NA
chr17	45106501	45107000	1.23333	3.4	0.821994	0.971101	0.000838851	NA	NA	NA	SPOP:8405	NA	NA
chr17	45110501	45111000	1.53333	4.23333	0.873582	0.990805	0.000293728	SPOP:8405	SPOP:8405	NA	NA	NA	NA
chr17	45540001	45540500	1.96667	4.66667	0.991619	0.899489	0.000709096	NA	NA	NA	PDK2:5164	NA	NA
chr17	45624001	45624500	2.6	9.4	0.608889	0.863843	0.000216359	NA	NA	COL1A1:1277	COL1A1:1277	NA	NA
chr17	45910751	45911250	0.266667	1.83333	0.21341	0.975649	0.000463501	RSAD1:55316	RSAD1:55316	RSAD1:55316	NA	NA	NA
chr17	46089001	46089500	1.9	5.56667	0.778473	0.976082	0.000388171	NA	NA	ABCC3:8714	ABCC3:8714	NA	NA
chr17	46108001	46108500	1.16667	3.9	0.820953	0.78552	0.000268448	NA	NA	ABCC3:8714	ABCC3:8714	NA	NA
chr17	46591251	46591750	2.4	5.73333	0.270687	0.97559	0.000629042	NA	NA	NA	NME1-NME2:654364	NA	NA
chr17	46824001	46824500	1.2	4.33333	0.411096	0.980886	0.00015712	NA	NA	NA	NA	NA	NA
chr17	47563251	47563750	0.0333333	0.4	0.381099	1	0.000388171	NA	NA	NA	CA10:56934	NA	NA
chr17	47929751	47930250	0.466667	1.73333	0.612037	0.932778	0.000177551	NA	NA	NA	NA	NA	NA
chr17	50994001	50994500	2.16667	4.76667	0.945271	0.959923	0.000299243	NA	NA	NA	NA	NA	NA
chr17	52524001	52524500	1	3.23333	0.279936	0.747398	0.000589205	NA	NA	NA	AKAP1:8165	NA	NA
chr17	52875751	52876250	2.46667	5.33333	0.989521	0.727177	0.000562592	NA	NA	NA	MSI2:124540	NA	NA
chr17	53342751	53343250	5.86667	11.8	0.686051	0.78934	0.000806256	NA	NA	NA	NA	NA	NA
chr17	54769001	54769500	0.966667	6	0.0953814	0.774507	0.000282121	NA	NA	NA	YPEL2:388403	NA	NA
chr17	55230501	55231000	3.53333	7.6	0.583719	0.911941	0.000872705	NA	NA	NA	TMEM49:81671	NA	NA
chr17	56063751	56064250	5.16667	13.5	0.0754909	0.957685	0.00049604	NA	NA	NA	PPM1D:8493	NA	NA
chr17	56352751	56353250	11.0667	25.1	0.303482	0.968347	0.000386727	NA	NA	NA	BCAS3:54828	NA	NA
chr17	57525501	57526000	0.0333333	1.1	0.381099	0.458836	0.000536776	NA	NA	NA	NA	NA	NA
chr17	58268751	58269250	2	7.5	0.500344	0.878379	7.28814e-05	NA	NA	NA	NA	NA	NA
chr17	58549751	58550250	9.93333	20.8	0.508502	0.864017	0.000537927	NA	NA	NA	NA	NA	NA
chr17	58623751	58624250	0.0333333	0.533333	0.381099	0.885966	0.000447238	NA	NA	NA	NA	NA	NA
chr17	60271251	60271750	0.0333333	1.23333	0.381099	0.949402	1.41432e-05	NA	NA	NA	NA	NA	NA
chr17	61020751	61021250	1.9	6.6	0.457975	0.659094	0.000677523	NA	NA	NA	NA	NA	NA
chr17	62330501	62331000	2.83333	7.13333	0.578293	0.300314	0.000896295	NA	NA	NA	NA	NA	NA
chr17	62360501	62361000	0.366667	2.1	0.486	0.84452	0.000874057	NA	NA	NA	NA	NA	NA
chr17	62386501	62387000	3.1	7.4	0.522897	0.971892	0.000929016	NA	NA	NA	NA	NA	NA
chr17	62693751	62694250	6.16667	13.2	0.724814	0.869689	0.000350195	NA	NA	NA	NA	NA	NA
chr17	62721751	62722250	0.933333	1.96667	0.847346	0.940645	0.000393694	NA	NA	NA	NA	NA	NA
chr17	62882251	62882750	2.3	5.46667	0.791102	0.982367	0.000988493	NA	NA	NA	PITPNC1:26207	NA	NA
chr17	63095001	63095500	7.26667	17.1333	0.293265	0.441085	0.000641228	NA	NA	NA	PITPNC1:26207	NA	NA
chr17	63842001	63842500	3.13333	7.66667	0.380716	0.898205	0.000751528	NA	NA	NA	ARSG:22901	NA	NA
chr17	63842251	63842750	2.86667	7.96667	0.649956	0.875293	0.000451087	NA	NA	NA	ARSG:22901	NA	NA
chr17	64025501	64026000	1.3	4.2	0.636402	0.708543	0.000469709	NA	NA	NA	PRKAR1A:5573	NA	NA
chr17	65662001	65662500	0.733333	2.8	0.21341	0.995631	0.000141878	NA	NA	NA	NA	NA	NA
chr17	66997501	66998000	0.566667	1.46667	0.78952	0.932273	0.000672594	NA	NA	NA	NA	NA	NA
chr17	68095501	68096000	0.0333333	0.7	0.381099	0.646927	0.000562004	NA	NA	NA	NA	NA	NA
chr17	68787751	68788250	2.23333	4.93333	0.574427	0.912538	0.000503638	NA	NA	NA	NA	NA	NA
chr17	68918501	68919000	0.866667	2.86667	0.386687	0.937262	0.000532164	NA	NA	NA	SDK2:54549	NA	NA
chr17	69036251	69036750	6.66667	14.9	0.592899	0.971342	1.59453e-05	NA	NA	NA	NA	NA	NA
chr17	69042501	69043000	1.23333	3.96667	0.667871	0.806255	0.00096448	NA	NA	NA	NA	NA	NA
chr17	69053251	69053750	0.866667	4.3	0.269623	0.861256	0.000417301	NA	NA	NA	NA	NA	NA
chr17	69307501	69308000	4.86667	10.7	0.759128	0.988091	0.000228604	NA	NA	NA	NA	NA	NA
chr17	69655251	69655750	2.33333	5.8	0.922343	0.918423	3.15671e-05	NA	NA	NA	NA	NA	NA
chr17	70727251	70727750	1.6	4.6	0.432801	0.7526	0.00060297	NA	NA	NA	NUP85:79902	NA	NA
chr17	70730501	70731000	3.8	9.4	0.465634	0.851555	0.000361862	NA	NA	NA	NUP85:79902	NA	NA
chr17	70748501	70749000	7.2	18.0667	0.282421	0.924916	0.00029274	NA	NA	GGA3:23163	GGA3:23163	NA	NA
chr17	71132001	71132500	0.733333	4.76667	0.847346	0.796714	0.000288925	NA	NA	NA	NA	NA	NA
chr17	71413751	71414250	0.633333	3.63333	0.340818	0.450835	0.000718733	MRPL38:64978	NA	NA	NA	NA	NA
chr17	71995251	71995750	1.36667	5.13333	0.618009	0.967997	0.000514504	NA	RHBDF2:79651	NA	RHBDF2:79651	NA	NA
chr17	71999501	72000000	0.0333333	1.43333	0.381099	0.895593	0.000119761	NA	NA	NA	RHBDF2:79651	NA	NA
chr17	72003501	72004000	3.13333	8.73333	0.573465	0.750191	0.000640569	NA	NA	NA	RHBDF2:79651	NA	NA
chr17	72269001	72269500	9	18.6667	0.850823	0.906562	0.000709753	NA	NA	NA	ET:79157	NA	NA
chr17	72272751	72273250	1.6	3.36667	0.668302	0.791318	0.000955532	NA	NA	NA	ET:79157	NA	NA
chr17	72334251	72334750	4.56667	11.8333	0.515201	0.89736	0.000310051	NA	NA	NA	NA	NA	NA
chr17	72910251	72910750	0.833333	3.9	0.100671	0.974518	0.00024274	NA	NA	SEPT9:10801	SEPT9:10801	NA	NA
chr17	73282001	73282500	11.3667	22.8333	0.601889	0.811659	0.000645259	NA	NA	NA	NA	NA	NA
chr17	73283251	73283750	1.56667	3.96667	0.792086	0.929779	0.000947947	NA	NA	NA	NA	NA	NA
chr17	73646251	73646750	0.333333	2.4	0.152584	0.935813	0.000243145	NA	NA	TMC8:147138	TMC8:147138	NA	NA
chr17	73816501	73817000	1.46667	6.5	0.275395	0.686346	0.000205233	NA	NA	NA	NA	NA	NA
chr17	74082751	74083250	11.5	24.7333	0.238097	0.791231	0.000420362	NA	NA	NA	NA	NA	NA
chr17	74149501	74150000	11.1	27.4333	0.297878	0.903592	0.000760912	NA	NA	NA	NA	NA	NA
chr17	74267501	74268000	0.0333333	0.866667	0.381099	0.743256	0.000904464	NA	NA	NA	PSCD1:9267	NA	NA
chr17	74535001	74535500	0.633333	2.16667	0.0665998	0.820953	0.000836186	NA	NA	NA	NA	NA	NA
chr17	74602001	74602500	0.5	2.13333	0.541321	0.888387	0.000756225	NA	NA	HRNBP3:146713	HRNBP3:146713	NA	NA
chr17	74724501	74725000	0.466667	1.83333	0.762486	0.908362	0.000785942	NA	NA	NA	HRNBP3:146713	NA	NA
chr17	74820001	74820500	2.2	6.46667	0.88019	0.874884	0.000596753	NA	NA	NA	HRNBP3:146713	NA	NA
chr17	74947501	74948000	4.2	9.9	0.967279	0.762856	0.000113418	NA	NA	NA	HRNBP3:146713	NA	NA
chr17	75693251	75693750	0.866667	2.6	0.612037	0.78578	0.00020204	NA	NA	GAA:2548	GAA:2548	NA	NA
chr17	75711751	75712250	4.63333	12.1	0.266326	0.845442	0.00094747	NA	NA	NA	NA	NA	NA
chr17	76021501	76022000	0.6	3.36667	0.580597	0.354281	0.00057966	NA	NA	NA	NA	NA	NA
chr17	76111251	76111750	0.6	4.3	0.103907	0.973535	0.000197148	NA	NA	NA	NA	NA	NA
chr17	76111751	76112250	0.3	3.2	0.159882	0.93409	5.90706e-05	NA	NA	NA	NA	NA	NA
chr17	76117251	76117750	0.7	2.16667	0.798512	0.97184	0.00025884	NA	NA	NA	NA	NA	NA
chr17	76187501	76188000	0.633333	3.1	0.531841	0.891315	9.43032e-05	NA	NA	NA	KIAA1303:57521	NA	NA
chr17	76234251	76234750	7.83333	18.4667	0.661881	0.999935	0.000778812	NA	NA	NA	KIAA1303:57521	NA	NA
chr17	76293251	76293750	1.33333	7.06667	0.0546187	0.944961	0.000159104	NA	NA	NA	KIAA1303:57521	NA	NA
chr17	76378001	76378500	0.333333	1.83333	0.901002	0.924775	3.59854e-05	NA	NA	NA	KIAA1303:57521	NA	NA
chr17	76693751	76694250	0.0666667	1.3	0.124801	0.84648	0.000151663	NA	NA	NA	BAIAP2:10458	NA	NA
chr17	76745501	76746000	0.2	2.5	0.184574	0.39002	0.000877856	NA	NA	NA	NA	NA	NA
chr17	76790751	76791250	2	6.46667	0.353488	0.901851	0.000626913	NA	NA	AZI1:22994	AZI1:22994	NA	NA
chr17	76799001	76799500	1.9	6.53333	0.258948	0.505004	0.000612513	NA	NA	NA	AZI1:22994	NA	NA
chr17	76920501	76921000	1.5	3.43333	0.938306	0.806342	0.000573702	TMEM105:284186	NA	NA	NA	NA	NA
chr17	77297251	77297750	0.2	1.36667	0.668302	0.824921	0.000378971	NA	NA	SLC25A10:1468	SLC25A10:1468	SLC25A10:1468	NA
chr17	77394251	77394750	1.13333	4.46667	0.91302	0.916588	0.00028866	NA	NA	NA	NA	P4HB:5034	P4HB:5034
chr17	77736001	77736500	6.33333	16.9	0.6585	0.950179	0.000384098	NA	NA	NA	CCDC57:284001	NA	NA
chr17	77736251	77736750	9.86667	22.9667	0.568234	0.777109	0.000226152	NA	NA	NA	CCDC57:284001	NA	NA
chr17	78027251	78027750	4.96667	11.7	0.679493	0.941155	0.000186826	NA	NA	NA	NA	NA	NA
chr17	78577001	78577500	4.16667	11.7667	0.743762	0.59809	0.000305566	NA	NA	NA	B3GNTL1:146712	NA	NA
chr18	66001	66500	7.36667	14.8667	0.392615	0.95941	0.000846429	NA	NA	NA	NA	NA	NA
chr18	690001	690500	0.6	2.4	0.722298	0.578162	0.00059375	NA	NA	NA	ENOSF1:55556	NA	NA
chr18	1237751	1238250	0.0333333	1.13333	0.381099	0.969885	1.9992e-05	NA	NA	NA	NA	NA	NA
chr18	2335251	2335750	0.0333333	0.666667	0.381099	0.964123	0.000177551	NA	NA	NA	NA	NA	NA
chr18	2500001	2500500	0.533333	1.53333	0.867529	0.916588	0.000447238	NA	NA	NA	NA	NA	NA
chr18	3030751	3031250	3.33333	7.76667	0.232107	0.95525	0.000402823	NA	NA	NA	NA	NA	NA
chr18	3902751	3903250	0.733333	1.83333	0.950785	0.72901	0.000308532	NA	NA	NA	NA	NA	NA
chr18	4545501	4546000	0.133333	1.5	0.142012	0.835934	0.000510727	NA	NA	NA	NA	NA	NA
chr18	5794501	5795000	0.0333333	0.7	0.381099	0.801463	0.000562004	NA	NA	NA	NA	NA	NA
chr18	7028501	7029000	3.83333	17.2667	0.573893	0.804936	5.97602e-05	NA	NA	LAMA1:284217	LAMA1:284217	NA	NA
chr18	7107751	7108250	0.233333	1.06667	0.761817	0.974201	0.000904464	LAMA1:284217	LAMA1:284217	NA	NA	NA	NA
chr18	7111251	7111750	3.1	8.3	0.707652	0.993479	0.000134348	NA	NA	NA	NA	NA	NA
chr18	7259751	7260250	1.83333	4.1	0.791642	0.981501	9.85868e-05	NA	NA	NA	NA	NA	NA
chr18	7280751	7281250	0.133333	1.26667	0.509085	0.878263	0.000274562	NA	NA	NA	NA	NA	NA
chr18	7544501	7545000	0.666667	1.73333	0.375422	0.955636	0.000347891	NA	NA	NA	NA	NA	NA
chr18	7593501	7594000	0.0333333	0.633333	0.381099	0.941512	0.000219511	NA	NA	NA	PTPRM:5797	NA	NA
chr18	8243001	8243500	3.03333	6.7	0.497171	0.83233	0.000434755	NA	NA	PTPRM:5797	PTPRM:5797	NA	NA
chr18	8870001	8870500	0.7	2.16667	0.646927	0.782612	0.000388171	NA	NA	NA	NA	NA	NA
chr18	9823251	9823750	6.6	13.5333	0.516408	0.845041	0.000482739	NA	NA	NA	RAB31:11031	NA	NA
chr18	11817751	11818250	2.33333	5.8	0.823454	0.38853	0.000401907	NA	NA	NA	NA	NA	NA
chr18	11864751	11865250	2.63333	9.93333	0.415383	0.851064	0.000846268	NA	NA	NA	NA	NA	NA
chr18	12431251	12431750	5.66667	14.4	0.914078	0.841181	0.000105559	NA	NA	NA	NA	NA	NA
chr18	12679751	12680250	4.96667	11.5333	0.525101	0.891802	0.000223911	NA	NA	NA	CEP76:79959	NA	NA
chr18	12883251	12883750	5.4	12.8667	0.59316	0.974242	0.000803823	NA	NA	NA	NA	NA	NA
chr18	12909001	12909500	7.76667	16.3	0.758081	0.995068	0.000296828	NA	NA	NA	NA	NA	NA
chr18	13606751	13607250	1.2	4.53333	0.736627	0.664317	0.000194267	NA	NA	NA	NA	NA	NA
chr18	13915501	13916000	0.733333	1.63333	0.7694	0.977149	0.000269795	NA	NA	NA	NA	NA	NA
chr18	13950501	13951000	4.76667	12.3	0.993561	0.612954	0.000829572	NA	NA	NA	NA	NA	NA
chr18	14317251	14317750	0.566667	1.7	0.934728	0.636402	0.00070509	NA	NA	NA	NA	NA	NA
chr18	16925501	16926000	3.93333	10.6667	0.609681	0.685674	0.000624771	NA	NA	NA	ROCK1:6093	NA	NA
chr18	16925751	16926250	2.4	8.8	0.664016	0.904423	0.000192823	NA	NA	NA	ROCK1:6093	NA	NA
chr18	17150251	17150750	1.33333	2.73333	0.983661	0.934029	0.000358735	NA	NA	NA	NA	NA	NA
chr18	17251751	17252250	1.86667	6.76667	0.0901713	0.937681	0.000699462	NA	NA	NA	NA	NA	NA
chr18	17733001	17733500	3.96667	8.83333	0.719722	0.904876	0.000374707	NA	NA	NA	NA	NA	NA
chr18	17734001	17734500	0.4	3.13333	0.0939253	0.307709	0.000767143	NA	NA	NA	NA	NA	NA
chr18	18914251	18914750	2.83333	8.7	0.599085	0.999002	0.000370653	NA	NA	NA	NA	NA	NA
chr18	19666001	19666500	0.466667	1.53333	0.935197	0.844335	0.000347891	NA	NA	NA	LAMA3:3910	NA	NA
chr18	19686251	19686750	0.566667	2.13333	0.35973	0.960724	0.000769794	NA	NA	NA	LAMA3:3910	NA	NA
chr18	19847501	19848000	0.0333333	0.633333	0.381099	0.878263	0.000219511	NA	NA	NA	C18orf17:125488	NA	NA
chr18	21052251	21052750	4.26667	8.86667	0.392064	0.937501	0.000934856	NA	NA	NA	ZNF521:25925	NA	NA
chr18	21346501	21347000	0.0333333	0.7	0.381099	0.646927	0.000562004	NA	NA	NA	NA	NA	NA
chr18	23724751	23725250	0.433333	1.96667	0.884504	0.898288	8.36435e-05	NA	NA	NA	NA	NA	NA
chr18	24970001	24970500	0.0666667	0.4	0.612037	1	0.000562004	NA	NA	NA	NA	NA	NA
chr18	26312001	26312500	0.0333333	0.966667	0.381099	0.757952	0.000584411	NA	NA	NA	NA	NA	NA
chr18	27841001	27841500	2.13333	4.73333	0.857026	0.749847	0.000340351	NA	NA	NA	NA	NA	NA
chr18	28001251	28001750	0.433333	1.63333	0.184574	0.590435	0.000947947	NA	NA	NA	NA	NA	NA
chr18	29554001	29554500	0.1	1.06667	0.353817	0.859257	0.00039358	NA	NA	NA	ASXL3:80816	NA	NA
chr18	29881751	29882250	0.1	1	0.353817	0.931238	0.000385068	NA	NA	NA	NOL4:8715	NA	NA
chr18	29993001	29993500	0.366667	1.36667	0.904162	0.956822	0.000447238	NA	NA	NA	NOL4:8715	NA	NA
chr18	30873751	30874250	5.7	11.7667	0.534337	0.912132	0.000591118	MAPRE2:10982	NA	NA	NA	NA	NA
chr18	31131251	31131750	1.66667	4.06667	0.413832	0.90361	0.000408831	NA	NA	NA	ZNF271:10778	NA	NA
chr18	31838501	31839000	4.2	8.83333	0.924301	0.938964	0.000321667	NA	NA	NA	P15RS:55197	NA	NA
chr18	32323001	32323500	2.7	6.1	0.924149	0.926579	0.000540861	NA	NA	NA	FHOD3:91010	NA	NA
chr18	33208751	33209250	2.26667	5.16667	0.487422	0.835397	0.00038151	NA	NA	NA	BRUNOL4:56853	NA	NA
chr18	34255501	34256000	0.233333	0.666667	0.844718	0.873122	0.000777907	NA	NA	NA	NA	NA	NA
chr18	34689501	34690000	1.9	3.83333	0.884504	0.978556	0.000573702	NA	NA	NA	NA	NA	NA
chr18	36050001	36050500	0.266667	0.733333	0.89146	0.968182	0.000584411	NA	NA	NA	NA	NA	NA
chr18	36097751	36098250	0.0333333	0.8	0.381099	0.668302	0.000326421	NA	NA	NA	NA	NA	NA
chr18	37266751	37267250	0.0333333	0.533333	0.381099	0.885966	0.000447238	NA	NA	NA	NA	NA	NA
chr18	40123751	40124250	0.0333333	0.633333	0.381099	0.878263	0.000219511	NA	NA	NA	NA	NA	NA
chr18	41482751	41483250	5.83333	12.9333	0.439614	0.763244	0.00080911	NA	NA	NA	SLC14A2:8170	NA	NA
chr18	41929251	41929750	9.06667	18.7333	0.475763	0.638428	0.000506435	NA	NA	NA	ATP5A1:498	NA	NA
chr18	42457751	42458250	2.6	5.8	0.480486	0.978235	0.000120916	NA	NA	NA	NA	NA	NA
chr18	42547251	42547750	0.9	2.96667	0.845897	0.888273	0.000303459	NA	NA	NA	ST8SIA5:29906	NA	NA
chr18	42936751	42937250	1.83333	4.86667	0.839182	0.900052	0.000262441	NA	NA	NA	IER3IP1:51124	NA	NA
chr18	43176251	43176750	0.1	0.966667	0.353817	0.941512	0.00020204	NA	NA	NA	NA	NA	NA
chr18	43578501	43579000	1.56667	5.46667	0.253266	0.937996	0.000143278	NA	NA	NA	NA	NA	NA
chr18	43591251	43591750	5.9	14.4667	0.239643	0.921298	0.000567799	NA	NA	NA	NA	NA	NA
chr18	44651001	44651500	5.63333	12.5667	0.395334	0.987901	0.000981816	NA	NA	NA	NA	NA	NA
chr18	45000751	45001250	0.833333	2.26667	0.819031	0.847989	0.000654111	NA	NA	NA	DYM:54808	NA	NA
chr18	47572001	47572500	1.4	4.23333	0.758872	0.959494	0.000444236	NA	NA	NA	NA	NA	NA
chr18	47863501	47864000	0.5	1.93333	0.694275	0.853031	0.000169347	NA	NA	NA	NA	NA	NA
chr18	49542251	49542750	3.2	7.33333	0.866438	0.690689	0.000745605	NA	NA	NA	NA	NA	NA
chr18	49911501	49912000	6.5	13.8333	0.993055	0.844031	0.000333464	NA	NA	NA	NA	NA	NA
chr18	49969751	49970250	2.66667	8.23333	0.178937	0.630487	0.000437121	NA	NA	NA	NA	NA	NA
chr18	50282001	50282500	0.4	1.06667	0.868174	0.976492	0.000562004	NA	NA	NA	NA	NA	NA
chr18	51012751	51013250	2.16667	5.93333	0.772125	0.966398	0.000336039	NA	NA	NA	NA	NA	NA
chr18	51662751	51663250	0.466667	1.9	0.740999	0.957476	0.000786024	NA	NA	NA	NA	NA	NA
chr18	52344001	52344500	3.16667	8.56667	0.311605	0.953375	0.000602285	NA	NA	NA	NA	NA	NA
chr18	52604251	52604750	6.23333	13.2667	0.372754	0.909003	0.00068709	NA	NA	NA	WDR7:23335	NA	NA
chr18	52929001	52929500	0.0333333	0.733333	0.381099	0.857026	0.000119761	NA	NA	NA	NA	NA	NA
chr18	53939501	53940000	1.56667	3.53333	0.412053	0.795116	0.000770826	NA	NA	NA	NEDD4L:23327	NA	NA
chr18	54795251	54795750	5.9	13.6667	0.884605	0.9239	0.000218079	NA	NA	NA	ZNF532:55205	NA	NA
chr18	54897001	54897500	0.366667	1.16667	0.904162	0.960153	7.06935e-05	NA	NA	NA	NA	NA	NA
chr18	55040751	55041250	0.0333333	0.733333	0.381099	0.690813	0.000716276	NA	NA	NA	GRP:29094	NA	NA
chr18	57832251	57832750	1.06667	2.9	0.977659	0.876998	0.000302536	NA	NA	NA	NA	NA	NA
chr18	58710001	58710500	7.73333	15.6	0.515232	0.871287	0.000761803	NA	NA	NA	PHLPP:23239	NA	NA
chr18	60485751	60486250	0.0333333	0.566667	0.381099	0.884504	0.000347891	NA	NA	NA	NA	NA	NA
chr18	63380501	63381000	0.0666667	0.7	0.612037	0.646927	0.000685233	NA	NA	NA	NA	NA	NA
chr18	66707001	66707500	0.0333333	1.1	0.381099	0.672275	0.000536776	NA	NA	NA	NA	NA	NA
chr18	68596001	68596500	1.93333	4.16667	0.626232	0.984895	0.000860886	NA	NA	NA	NETO1:81832	NA	NA
chr18	69541251	69541750	2.06667	6.3	0.879886	0.784385	0.000818576	NA	NA	NA	NA	NA	NA
chr18	69951501	69952000	0.266667	1.13333	0.89146	0.79347	0.000777907	NA	NA	NA	FBXO15:201456	NA	NA
chr18	70179751	70180250	2.53333	7.63333	0.930962	0.984492	0.000242383	NA	NA	NA	NA	NA	NA
chr18	70340751	70341250	4.66667	10.7667	0.864308	0.633332	0.00079568	NA	NA	NA	NA	NA	CNDP2:55748
chr18	70406751	70407250	0.0333333	1.26667	0.381099	0.4356	0.000853332	NA	NA	NA	NA	NA	NA
chr18	71053501	71054000	2.4	4.83333	0.637602	0.905852	0.000535957	NA	NA	NA	TSHZ1:10194	NA	NA
chr18	71324501	71325000	1.16667	3.43333	0.983512	0.431066	0.000731458	NA	NA	NA	NA	NA	NA
chr18	72897751	72898250	2.86667	9.43333	0.510676	0.882419	0.000716241	NA	NA	NA	MBP:5553	NA	NA
chr18	72907501	72908000	0.733333	2.3	0.437979	0.976635	0.000119334	NA	NA	NA	MBP:5553	NA	NA
chr18	73311501	73312000	2.4	6.3	0.685271	0.278352	0.000619832	NA	NA	NA	NA	NA	NA
chr18	73894751	73895250	0.333333	2.36667	0.873122	0.497688	0.000585322	NA	NA	NA	NA	NA	NA
chr18	74101501	74102000	3.6	10.9667	0.466517	0.72177	0.000862818	NA	NA	NA	NA	NA	NA
chr18	74440251	74440750	1.63333	3.46667	0.803882	0.947459	0.000872459	NA	NA	NA	NA	NA	NA
chr18	74632751	74633250	3.7	7.53333	0.90699	0.957253	0.000112105	NA	NA	NA	NA	NA	NA
chr18	75271751	75272250	0.1	1.3	0.353817	0.829832	0.000745307	NA	NA	NFATC1:4772	NA	NA	NA
chr18	75761251	75761750	3.86667	8.86667	0.666713	0.985056	6.35019e-05	NA	NA	NA	NA	NA	PQLC1:80148
chr19	510251	510750	5.73333	13.9667	0.948781	0.667038	0.00017447	NA	NA	NA	NA	NA	NA
chr19	526501	527000	0.2	1.73333	0.184574	0.985071	0.000217483	NA	NA	NA	BSG:682	NA	NA
chr19	711751	712250	5.26667	11.0667	0.823185	0.957261	0.000109162	NA	NA	NA	C19orf21:126353	NA	NA
chr19	765751	766250	0.266667	1.86667	0.0665998	0.97344	0.000311184	NA	NA	PRG2:79948	PRG2:79948	NA	NA
chr19	830251	830750	0.0666667	1.33333	0.124801	0.31854	0.00077015	NA	NA	NA	THRAP5:10025	NA	NA
[truncated: 2,810 more rows]

## Sheet: CD4_S40_VS_S90.down.dmr.final
Chromosome ID	Start	End	Mean Read Count in CD4_40-55	Mean Read Count in CD4_90	p-value in CD4_40-55	p-value in CD4_90	p-value between Groups	Upstream2k	Five-UTR	CDS	Intron	Three-UTR	Downstream2k
chr1	4214251	4214750	1.26667	0.0333333	0.959617	0.381099	1.2682e-05	NA	NA	NA	NA	NA	NA
chr1	4331251	4331750	0.766667	0.0333333	0.677112	0.381099	0.000598504	NA	NA	NA	NA	NA	NA
chr1	4982251	4982750	4.6	1.36667	0.351528	0.757952	0.00063227	NA	NA	NA	NA	NA	NA
chr1	7745501	7746000	1.63333	0.433333	0.834114	0.856457	0.000408831	NA	NA	NA	CAMTA1:23261	NA	NA
chr1	8154251	8154750	2.63333	0.7	0.824099	0.118124	0.00090208	NA	NA	NA	NA	NA	NA
chr1	12777751	12778250	3.23333	1.43333	0.934074	0.819933	0.000672594	NA	NA	PRAMEF1:65121	PRAMEF1:65121	NA	NA
chr1	13108251	13108750	1.46667	0.133333	0.743256	0.7694	0.000145128	NA	NA	NA	NA	NA	NA
chr1	14846251	14846750	8.8	3.9	0.894999	0.863584	0.000721922	NA	NA	NA	NA	NA	NA
chr1	16571501	16572000	2.13333	0.566667	0.754948	0.962163	0.000463501	NA	NA	NA	C1orf144:26099	NA	NA
chr1	21231501	21232000	1.1	0.0333333	0.956423	0.381099	8.92165e-05	NA	NA	NA	EIF4G3:8672	NA	NA
chr1	21646501	21647000	4.43333	1.6	0.98306	0.881983	0.000152123	NA	NA	NA	NBPF3:84224	NA	NA
chr1	22244751	22245250	1.66667	0.266667	0.752125	0.533647	0.000937069	NA	NA	NA	NA	NA	NA
chr1	22940751	22941250	8.53333	3.73333	0.997257	0.967618	5.54592e-06	NA	NA	NA	EPHB2:2048	NA	NA
chr1	23276751	23277250	1.83333	0.0666667	0.798083	0.124801	8.9656e-05	NA	NA	NA	AOF2:23028	NA	NA
chr1	24044251	24044750	1.36667	0.166667	0.77513	0.201175	0.000652455	NA	NA	NA	NA	FUCA1:2517	NA
chr1	24416001	24416500	0.533333	0.0333333	0.885966	0.381099	0.000447238	NA	NA	NA	NA	NA	NA
chr1	26441501	26442000	15.3	6.73333	0.724094	0.881688	0.000538373	NA	NA	NA	CCDC21:64793	NA	NA
chr1	29833501	29834000	0.466667	0.0333333	0.885966	0.381099	0.000777907	NA	NA	NA	NA	NA	NA
chr1	31526251	31526750	1.06667	0.0666667	0.699563	0.124801	0.000827691	NA	NA	NA	WDR57:9410	NA	NA
chr1	33622751	33623250	3.26667	1.53333	0.988503	0.668302	0.000155436	NA	NA	NA	NA	NA	NA
chr1	33742751	33743250	4.83333	2.33333	0.887652	0.935878	0.000678316	NA	NA	NA	NA	NA	NA
chr1	34023251	34023750	0.533333	0.0333333	0.885966	0.381099	0.000447238	NA	NA	NA	NA	NA	NA
chr1	34791501	34792000	5.16667	1.53333	0.657719	0.723485	0.000299758	NA	NA	NA	NA	NA	NA
chr1	34822001	34822500	3.63333	1.8	0.802274	0.645406	0.000704364	NA	NA	NA	NA	NA	NA
chr1	35544001	35544500	3.06667	0.533333	0.50363	0.727849	0.000376611	NA	NA	NA	ZMYM4:9202	NA	NA
chr1	35805751	35806250	4.06667	1.9	0.962678	0.704674	0.00025227	NA	NA	NA	NA	NA	NCDN:23154
chr1	36112501	36113000	1.86667	0.533333	0.745061	0.943352	0.000631911	NA	NA	NA	NA	NA	NA
chr1	36194251	36194750	4.73333	1.83333	0.97983	0.926983	0.0001463	NA	NA	NA	EIF2C3:192669	NA	NA
chr1	36393001	36393500	1.26667	0.433333	0.959617	0.884504	6.0151e-05	RPRC1:55700	NA	NA	NA	NA	NA
chr1	36692751	36693250	1.73333	0.0666667	0.844924	0.381099	0.000265298	NA	NA	NA	NA	NA	MRPS15:64960
chr1	38669751	38670250	8.4	2.43333	0.842414	0.557233	0.000144763	NA	NA	NA	NA	NA	NA
chr1	40242751	40243250	1.8	0.766667	0.903821	0.965097	0.000101127	NA	NA	NA	NA	NA	NA
chr1	40907001	40907500	0.7	0.0333333	0.767425	0.381099	0.000562004	NA	NA	NA	NA	NA	NA
chr1	41476751	41477250	11.2	3.66667	0.984567	0.194958	1.64343e-05	NA	NA	NA	SCMH1:22955	NA	NA
chr1	41512251	41512750	1.83333	0.633333	0.937773	0.878263	8.70548e-05	NA	NA	NA	NA	NA	NA
chr1	42912501	42913000	0.533333	0.0666667	0.885966	0.612037	0.000584411	NA	NA	NA	PPIH:10465	NA	NA
chr1	43114501	43115000	0.7	0.1	1	0.555966	0.000484128	NA	NA	NA	NA	NA	NA
chr1	43334751	43335250	1.46667	0.0666667	0.621189	0.124801	0.000223922	NA	NA	NA	NA	NA	NA
chr1	44406501	44407000	3.5	1.16667	0.895246	0.201175	6.26042e-05	NA	NA	NA	NA	NA	NA
chr1	46920751	46921250	1.36667	0.0666667	0.841304	0.124801	0.000160323	NA	NA	NA	KIAA0494:100130197	NA	NA
chr1	46984751	46985250	0.933333	0.0333333	0.950785	0.381099	4.4346e-05	NA	NA	NA	NA	NA	NA
chr1	47066501	47067000	1.96667	0.266667	0.978253	0.0665998	0.000245515	NA	NA	NA	NA	NA	NA
chr1	47067251	47067750	1.1	0.233333	0.896052	0.607896	0.000601246	NA	NA	NA	NA	NA	NA
chr1	47598501	47599000	0.766667	0.0333333	0.949402	0.381099	9.96897e-05	NA	NA	NA	CMPK:51727	NA	NA
chr1	47853251	47853750	10.0333	3.5	0.716046	0.361947	0.00068008	NA	NA	NA	NA	NA	NA
chr1	48099251	48099750	1.36667	0.0333333	0.393333	0.381099	0.000864211	NA	NA	NA	NA	NA	NA
chr1	48379001	48379500	1.7	0.433333	0.581127	0.501611	0.00095358	NA	NA	NA	NA	NA	NA
chr1	48799751	48800250	1.1	0.2	0.696541	1	0.000843833	NA	NA	NA	NA	NA	NA
chr1	48851001	48851500	3.93333	1.4	0.812454	0.173199	0.000882691	NA	NA	NA	NA	NA	NA
chr1	49633251	49633750	2.03333	0.833333	0.992062	0.820953	0.000219511	NA	NA	NA	NA	NA	NA
chr1	49657751	49658250	0.466667	0.0333333	0.935197	0.381099	0.000777907	NA	NA	NA	NA	NA	NA
chr1	49740251	49740750	0.633333	0.0333333	0.878263	0.381099	0.000219511	NA	NA	NA	NA	NA	NA
chr1	50602501	50603000	1.1	0.133333	1	0.142012	0.00039358	NA	NA	NA	NA	NA	NA
chr1	51783251	51783750	3.66667	1.53333	0.865553	0.645787	0.000563067	NA	NA	NA	NA	NA	NA
chr1	51886001	51886500	4.43333	1.2	0.926142	0.192914	0.000786681	NA	NA	NA	NA	NA	NA
chr1	51957251	51957750	1.93333	0.0666667	0.578355	0.124801	0.000307548	NA	NA	NA	NA	NA	NA
chr1	52049751	52050250	1.8	0.6	0.971294	0.739983	0.000484128	NA	NA	NA	NRD1:4898	NA	NA
chr1	52204251	52204750	1	0.433333	1	0.923659	7.02107e-05	NA	NA	NA	RAB3B:5865	NA	NA
chr1	52612251	52612750	2	0.4	0.500344	0.683652	0.00093463	NA	NA	NA	ORC1L:4998	NA	NA
chr1	52988751	52989250	2.83333	1.3	0.991394	0.620442	0.000605964	NA	NA	NA	ZYG11B:79699	NA	NA
chr1	55506751	55507250	4.13333	1.86667	0.993931	0.966274	7.91486e-05	NA	NA	NA	NA	NA	NA
chr1	56633501	56634000	1.93333	0.566667	0.917354	0.342774	0.000574363	NA	NA	NA	NA	NA	NA
chr1	57132751	57133250	1.36667	0.633333	0.826006	0.878263	0.000598504	NA	NA	NA	C8A:731	NA	NA
chr1	57149751	57150250	1.2	0.133333	0.865553	0.142012	0.000536776	NA	NA	NA	C8A:731	NA	NA
chr1	57173251	57173750	2.96667	1.46667	0.871196	0.864398	0.000718733	NA	NA	NA	C8B:732	NA	NA
chr1	57236751	57237250	1.26667	0.0333333	0.859257	0.381099	7.81238e-05	NA	NA	NA	DAB1:115209	NA	NA
chr1	57252251	57252750	2.8	1.16667	0.895995	0.951579	0.000474393	NA	NA	NA	DAB1:115209	NA	NA
chr1	58117501	58118000	1.16667	0.0666667	0.72901	0.124801	0.000573043	NA	NA	NA	DAB1:115209	NA	NA
chr1	58138751	58139250	0.933333	0.0666667	0.859257	0.612037	0.000312666	NA	NA	NA	DAB1:115209	NA	NA
chr1	58378001	58378500	3.63333	1.63333	0.994423	0.799297	0.000178521	NA	NA	NA	DAB1:115209	NA	NA
chr1	58652501	58653000	1.2	0.233333	0.89645	0.884504	0.000131532	NA	NA	NA	NA	NA	NA
chr1	58725501	58726000	1.83333	0.333333	0.589783	0.439434	0.000548647	NA	NA	NA	OMA1:115209	NA	NA
chr1	59543501	59544000	1.13333	0.0666667	0.790738	0.124801	0.000347891	NA	NA	NA	FLJ10986:55277	NA	NA
chr1	59713501	59714000	1.06667	0.333333	0.690813	0.901002	0.000598504	NA	NA	NA	FLJ10986:55277	NA	NA
chr1	59850751	59851250	2.36667	0.266667	0.210665	0.274397	0.000877219	NA	NA	NA	FLJ10986:55277	NA	NA
chr1	60237501	60238000	1.13333	0.2	0.979492	0.287354	0.000898386	NA	NA	NA	C1orf87:127795	NA	NA
chr1	60504251	60504750	0.566667	0.0333333	0.884504	0.381099	0.000347891	NA	NA	NA	NA	NA	NA
chr1	60532251	60532750	1.26667	0.333333	0.965761	0.873122	3.8391e-05	NA	NA	NA	NA	NA	NA
chr1	60633001	60633500	3.6	0.3	0.875651	0.139143	0.000195302	NA	NA	NA	NA	NA	NA
chr1	60671001	60671500	0.9	0.0666667	0.896052	0.124801	0.000699578	NA	NA	NA	NA	NA	NA
chr1	60704251	60704750	1.46667	0.2	0.954744	0.353817	0.000458435	NA	NA	NA	NA	NA	NA
chr1	61016001	61016500	1.33333	0.133333	0.736365	0.3394	0.000947947	NA	NA	NA	NA	NA	NA
chr1	61215751	61216250	0.766667	0.0666667	0.908074	0.124801	0.000716276	NA	NA	NA	NA	NA	NA
chr1	61322501	61323000	3.36667	1.5	0.841304	0.802548	0.000151011	NA	NA	NA	NFIA:4774	NA	NA
chr1	61348751	61349250	0.866667	0.0333333	0.857026	0.381099	0.000364348	NA	NA	NA	NFIA:4774	NA	NA
chr1	61838001	61838500	2.16667	0.0333333	0.278599	0.381099	0.000825714	NA	NA	NA	NA	NA	NA
chr1	61883251	61883750	2.53333	0.866667	0.98634	0.168033	0.000606305	NA	NA	NA	NA	NA	NA
chr1	62196001	62196500	1.1	0.166667	0.877157	0.345644	0.000898386	NA	NA	NA	INADL:10207	NA	NA
chr1	62477251	62477750	1.13333	0.133333	0.621189	0.3394	0.000827691	NA	NA	NA	ANKRD38:163782	NA	NA
chr1	62776501	62777000	0.466667	0.0333333	0.885966	0.381099	0.000777907	NA	NA	NA	DOCK7:85440	NA	NA
chr1	62890501	62891000	1	0.0666667	0.797004	0.124801	0.000451125	NA	NA	NA	DOCK7:85440	NA	NA
chr1	63473501	63474000	0.5	0.0666667	1	0.612037	0.00020204	NA	NA	NA	NA	NA	NA
chr1	63758001	63758500	1.1	0.0666667	0.849886	0.124801	0.000303459	NA	NA	NA	ITGB3BP:23421	NA	NA
chr1	64257501	64258000	0.866667	0.0333333	0.661266	0.381099	0.000904464	NA	NA	NA	ROR1:6095	NA	NA
chr1	64612751	64613250	3.23333	1.53333	0.765778	0.779052	0.000995445	NA	NA	NA	NA	NA	NA
chr1	65741501	65742000	2.7	0.6	0.989351	0.25455	0.000911198	NA	NA	NA	LEPR:54741	NA	NA
chr1	65909251	65909750	1.5	0.133333	0.485106	0.142012	0.000510727	NA	NA	NA	NA	NA	NA
chr1	66155251	66155750	2.86667	1.26667	0.785513	0.97375	0.000427093	NA	NA	NA	PDE4B:5142	NA	NA
chr1	66642751	66643250	1.43333	0.233333	0.968154	0.269623	0.000947947	NA	NA	NA	NA	NA	NA
chr1	66780001	66780500	0.666667	0.0333333	0.931238	0.381099	0.000177551	NA	NA	NA	SGIP1:84251	NA	NA
chr1	67072501	67073000	0.533333	0.0333333	0.885966	0.381099	0.000447238	NA	NA	NA	WDR78:79819	NA	NA
chr1	67376751	67377250	2.8	1.16667	0.990359	0.744923	0.000255009	NA	NA	NA	NA	NA	NA
chr1	67390251	67390750	1.93333	0.466667	0.922702	0.965232	0.000299188	NA	NA	NA	NA	NA	NA
chr1	67990501	67991000	1.43333	0.133333	0.325392	0.7694	0.000696793	NA	NA	NA	GNG12:55970	NA	NA
chr1	68328751	68329250	2.33333	0.5	0.542537	0.541321	0.000962661	NA	NA	NA	NA	NA	NA
chr1	68861251	68861750	2.1	0.433333	0.778795	0.269623	0.000438589	NA	NA	NA	NA	NA	NA
chr1	68902001	68902500	1.16667	0.0333333	0.871834	0.381099	0.000274562	NA	NA	NA	NA	NA	NA
chr1	68995251	68995750	0.866667	0.0333333	0.743256	0.381099	0.000904464	NA	NA	NA	NA	NA	NA
chr1	69295501	69296000	1.2	0.0666667	0.89645	0.124801	0.000211398	NA	NA	NA	NA	NA	NA
chr1	69845501	69846000	0.566667	0.0333333	0.884504	0.381099	0.000347891	NA	NA	NA	NA	NA	NA
chr1	69846501	69847000	0.866667	0.333333	0.965232	0.901002	0.000347891	NA	NA	NA	NA	NA	NA
chr1	69858001	69858500	0.766667	0.0333333	0.811475	0.381099	0.000598504	NA	NA	NA	NA	NA	NA
chr1	70048001	70048500	4.83333	1.96667	0.951442	0.549521	0.000751997	NA	NA	NA	LRRC7:57554	NA	NA
chr1	70132501	70133000	0.566667	0.0333333	0.923659	0.381099	0.000347891	NA	NA	NA	LRRC7:57554	NA	NA
chr1	70328751	70329250	1.66667	0.1	0.904016	0.353817	0.000119334	NA	NA	NA	LRRC7:57554	NA	NA
chr1	70659501	70660000	0.6	0.0333333	1	0.381099	7.02107e-05	NA	NA	CTH:23584	CTH:23584	NA	NA
chr1	70726501	70727000	1.96667	0.7	0.99192	0.924088	4.52021e-05	NA	NA	NA	NA	NA	NA
chr1	71567251	71567750	1.43333	0.5	0.929488	0.694275	0.000451125	NA	NA	NA	NA	NA	NA
chr1	71671001	71671500	1.3	0.0666667	0.509085	0.124801	0.000508424	NA	NA	NA	NEGR1:257194	NA	NA
chr1	71725251	71725750	1.6	0.5	0.651416	0.750328	0.000677968	NA	NA	NA	NEGR1:257194	NA	NA
chr1	71767251	71767750	0.533333	0.0333333	0.885966	0.381099	0.000447238	NA	NA	NA	NEGR1:257194	NA	NA
chr1	71921251	71921750	1.33333	0.533333	0.971048	0.612037	0.000427093	NA	NA	NA	NEGR1:257194	NA	NA
chr1	71942001	71942500	3.4	1.46667	0.889085	0.620322	0.000785043	NA	NA	NA	NEGR1:257194	NA	NA
chr1	72387251	72387750	2.26667	0.6	0.819418	0.431593	0.000699578	NA	NA	NA	NEGR1:257194	NA	NA
chr1	72651501	72652000	1.23333	0.0333333	0.692306	0.381099	0.000219511	NA	NA	NA	NA	NA	NA
chr1	72718751	72719250	2.46667	0.2	0.835345	0.164858	0.000131616	NA	NA	NA	NA	NA	NA
chr1	72868751	72869250	1.1	0.0666667	0.831159	0.612037	0.000101127	NA	NA	NA	NA	NA	NA
chr1	73061751	73062250	2.96667	0.433333	0.794309	0.501611	0.000585586	NA	NA	NA	NA	NA	NA
chr1	73322501	73323000	3.43333	1.13333	0.761377	0.0972693	0.00036271	NA	NA	NA	NA	NA	NA
chr1	74028751	74029250	1.26667	0.433333	0.944743	0.501611	0.000904464	NA	NA	NA	NA	NA	NA
chr1	74129251	74129750	1.93333	0.233333	0.266603	0.844718	0.000561585	NA	NA	NA	NA	NA	NA
chr1	74678001	74678500	0.566667	0.0333333	0.884504	0.381099	0.000347891	NA	NA	NA	TNNI3K:51086	NA	NA
chr1	74935001	74935500	2.56667	0.266667	0.512658	0.139861	0.000849973	NA	NA	NA	NA	NA	NA
chr1	75163751	75164250	0.8	0.0666667	0.865553	0.612037	0.000388171	NA	NA	NA	NA	NA	NA
chr1	75339251	75339750	1.8	0.633333	0.877157	0.784504	0.000940196	NA	NA	NA	NA	NA	NA
chr1	75711001	75711500	1.13333	0.133333	0.876597	0.142012	0.000827691	NA	NA	NA	SLC44A5:204962	NA	NA
chr1	76224501	76225000	1.06667	0.0333333	0.869447	0.381099	0.000156938	NA	NA	NA	NA	NA	NA
chr1	76498001	76498500	1.73333	0.5	0.652774	0.694275	0.000759419	NA	NA	NA	ST6GALNAC3:256435	NA	NA
chr1	76569251	76569750	0.466667	0.0333333	0.885966	0.381099	0.000777907	NA	NA	NA	ST6GALNAC3:256435	NA	NA
chr1	77227001	77227500	1.76667	0.6	0.891132	0.853938	0.000188673	NA	NA	NA	ST6GALNAC5:81849	NA	NA
chr1	77235251	77235750	5.66667	1.46667	0.857579	0.158635	0.000290064	NA	NA	NA	ST6GALNAC5:81849	NA	NA
chr1	77528251	77528750	1.53333	0.333333	0.977435	0.439434	0.000652455	NA	NA	NA	AK5:26289	NA	NA
chr1	77688251	77688750	3.66667	0.966667	0.755756	0.0959566	0.000503638	NA	NA	NA	AK5:26289	NA	NA
chr1	77688501	77689000	2.5	0.866667	0.855167	0.909003	0.000474393	NA	NA	NA	AK5:26289	NA	NA
chr1	77757501	77758000	0.4	0.0666667	1	0.612037	0.000562004	NA	NA	NA	AK5:26289	NA	NA
chr1	77945251	77945750	0.533333	0.0333333	0.949685	0.381099	0.000447238	NA	NA	NA	USP33:23032	NA	NA
chr1	77994751	77995250	1.13333	0.0333333	0.943352	0.381099	1.9992e-05	NA	NA	NA	USP33:23032	NA	NA
chr1	78467251	78467750	0.833333	0.0333333	0.741425	0.381099	0.000427093	NA	NA	NA	NA	NA	NA
chr1	78715001	78715500	3.96667	1.46667	0.922667	0.874212	0.000447238	NA	NA	NA	NA	NA	NA
chr1	78902501	78903000	4.63333	0.966667	0.647901	0.279996	0.000872459	NA	NA	NA	NA	NA	IFI44:10561
chr1	78908001	78908500	1.53333	0.233333	0.762486	0.923659	0.000160323	NA	NA	NA	NA	NA	NA
chr1	79094251	79094750	2.4	1.1	0.955244	1	0.00020204	NA	NA	NA	NA	NA	NA
chr1	79167001	79167500	1.36667	0.533333	0.967136	0.943352	6.0151e-05	NA	NA	NA	ELTD1:64123	NA	NA
chr1	79370251	79370750	1.46667	0.133333	0.701729	0.142012	0.000864211	NA	NA	NA	NA	NA	NA
chr1	79514251	79514750	9.16667	3.23333	0.729985	0.678093	0.000750353	NA	NA	NA	NA	NA	NA
chr1	79514501	79515000	7.7	2.83333	0.803994	0.961842	0.000989898	NA	NA	NA	NA	NA	NA
chr1	80179501	80180000	8.73333	4.33333	0.963629	0.660713	0.000431219	NA	NA	NA	NA	NA	NA
chr1	81306001	81306500	0.766667	0.0666667	0.949402	0.124801	0.000716276	NA	NA	NA	NA	NA	NA
chr1	82109251	82109750	1.96667	0.733333	0.985338	0.795472	7.81238e-05	NA	NA	NA	LPHN2:23266	NA	NA
chr1	82467751	82468250	1	0.166667	1	0.409472	0.000235616	NA	NA	NA	NA	NA	NA
chr1	82863501	82864000	0.7	0.0333333	0.862127	0.381099	0.000562004	NA	NA	NA	NA	NA	NA
chr1	82885001	82885500	0.633333	0.0333333	0.878263	0.381099	0.000219511	NA	NA	NA	NA	NA	NA
chr1	82904001	82904500	1.23333	0.433333	0.98262	0.934728	7.06935e-05	NA	NA	NA	NA	NA	NA
chr1	83345501	83346000	0.566667	0.0333333	0.908074	0.381099	0.000347891	NA	NA	NA	NA	NA	NA
chr1	83447251	83447750	0.566667	0.0333333	0.908074	0.381099	0.000347891	NA	NA	NA	NA	NA	NA
chr1	83887751	83888250	4.76667	2	0.878948	0.975732	0.000256015	NA	NA	NA	NA	NA	NA
chr1	83929251	83929750	0.733333	0.166667	0.950785	0.804329	0.000274562	NA	NA	NA	NA	NA	NA
chr1	83999001	83999500	0.7	0.0333333	0.767425	0.381099	0.000562004	NA	NA	NA	NA	NA	NA
chr1	84149001	84149500	0.566667	0.0333333	0.976181	0.381099	0.000347891	NA	NA	TTLL7:79739	TTLL7:79739	NA	NA
chr1	84197251	84197750	0.666667	0.0333333	0.901002	0.381099	0.000177551	NA	NA	NA	TTLL7:79739	NA	NA
chr1	84699251	84699750	0.7	0.0333333	0.874884	0.381099	0.000562004	NA	NA	NA	NA	NA	NA
chr1	86508751	86509250	0.966667	0.0333333	0.784504	0.381099	0.000234	NA	NA	NA	NA	NA	NA
chr1	86815751	86816250	1.5	0.533333	0.97266	0.949685	0.000131532	NA	NA	CLCA4:22802	CLCA4:22802	NA	NA
chr1	87457251	87457750	0.866667	0.0333333	0.924301	0.381099	6.0151e-05	NA	NA	NA	NA	NA	NA
chr1	87644001	87644500	1.13333	0.266667	0.867529	0.89146	0.000312666	NA	NA	NA	NA	NA	NA
chr1	87875751	87876250	1.63333	0.133333	0.901466	0.124801	0.000718733	NA	NA	NA	NA	NA	NA
chr1	87900001	87900500	0.9	0.133333	0.831159	0.509085	0.000963969	NA	NA	NA	NA	NA	NA
chr1	88085251	88085750	1.9	0.566667	0.970638	0.465424	0.000783062	NA	NA	NA	NA	NA	NA
chr1	88113751	88114250	0.8	0.0333333	0.668302	0.381099	0.000326421	NA	NA	NA	NA	NA	NA
chr1	88259501	88260000	0.733333	0.0666667	0.944743	0.612037	0.000145128	NA	NA	NA	NA	NA	NA
chr1	88314001	88314500	1.3	0.2	0.691976	0.562955	0.000677968	NA	NA	NA	NA	NA	NA
chr1	88648751	88649250	0.533333	0.0333333	0.943352	0.381099	0.000447238	NA	NA	NA	NA	NA	NA
chr1	88677501	88678000	2.66667	1.23333	0.898205	0.985433	0.000477544	NA	NA	NA	NA	NA	NA
chr1	88684251	88684750	0.4	0.0333333	1	0.381099	0.000388171	NA	NA	NA	NA	NA	NA
chr1	89012751	89013250	5.8	1.83333	0.957203	0.614365	0.0001419	NA	NA	NA	PKN2:5586	NA	NA
chr1	90400251	90400750	1.56667	0.3	0.844047	0.44475	0.000458435	NA	NA	NA	NA	NA	NA
chr1	90520001	90520500	1.53333	0.133333	0.892202	0.3394	0.000223922	NA	NA	NA	NA	NA	NA
chr1	90910001	90910500	1.33333	0.0333333	0.974348	0.381099	1.02838e-05	NA	NA	NA	NA	NA	NA
chr1	91254251	91254750	0.7	0.1	1	0.353817	0.000484128	NA	NA	NA	ZNF644:84146	NA	NA
chr1	91745251	91745750	0.966667	0.133333	0.932778	0.142012	0.000904464	NA	NA	NA	CDC7:8317	NA	NA
chr1	91901251	91901750	9.93333	4.1	0.950934	0.936052	6.26042e-05	NA	NA	NA	NA	NA	NA
chr1	91901501	91902000	9.9	4.3	0.970346	0.559924	0.000265505	NA	NA	NA	NA	NA	NA
chr1	92109501	92110000	2.9	1.06667	0.813422	0.484227	0.000828886	NA	NA	NA	TGFBR3:7049	NA	NA
chr1	92375251	92375750	4.43333	1.03333	0.963007	0.0544282	0.000245515	NA	NA	NA	BTBD8:284697	NA	NA
chr1	92534001	92534500	0.733333	0.0333333	0.816269	0.381099	0.000716276	NA	NA	NA	GLMN:11146	NA	NA
chr1	94728751	94729250	1.23333	0.366667	0.742213	0.941512	0.000777907	NA	NA	NA	ABCD3:5825	NA	NA
chr1	94825251	94825750	1.03333	0.0666667	0.714397	0.124801	0.000942743	NA	NA	NA	NA	NA	NA
chr1	94991751	94992250	1.36667	0.266667	0.874448	0.857026	0.000122704	NA	NA	NA	NA	NA	NA
chr1	95046251	95046750	2	0.766667	0.92623	0.907839	0.000508424	NA	NA	NA	NA	NA	NA
chr1	95091751	95092250	2	0.566667	0.903362	0.404551	0.000786024	NA	NA	NA	SLC44A3:126969	NA	NA
chr1	95579251	95579750	4.83333	1.93333	0.918416	0.584498	0.000496488	NA	NA	NA	NA	NA	NA
chr1	95795001	95795500	1.66667	0.366667	0.931238	0.486	0.000299243	NA	NA	NA	NA	NA	NA
chr1	95905001	95905500	1.2	0.0666667	0.850715	0.124801	0.000211398	NA	NA	NA	NA	NA	NA
chr1	95912001	95912500	2.5	1.06667	0.913193	0.853031	0.000424492	NA	NA	NA	NA	NA	NA
chr1	96725001	96725500	1.63333	0.366667	0.98375	0.166385	0.000529311	NA	NA	NA	NA	NA	NA
chr1	97010251	97010750	1.03333	0.0333333	0.652048	0.381099	0.000447238	NA	NA	NA	PTBP2:58155	NA	NA
chr1	97133501	97134000	0.566667	0.0666667	0.949402	0.612037	0.000447238	NA	NA	NA	NA	NA	NA
chr1	97175251	97175750	1.3	0.166667	0.691976	0.863518	0.000424225	NA	NA	NA	NA	NA	NA
chr1	97627251	97627750	2.66667	0.466667	0.990331	0.326612	0.000254529	NA	NA	NA	DPYD:1806	NA	NA
chr1	97684501	97685000	0.666667	0.0666667	0.873122	0.612037	0.000219511	NA	NA	NA	DPYD:1806	NA	NA
chr1	97892001	97892500	1	0.0333333	0.873122	0.381099	0.000131532	NA	NA	NA	DPYD:1806	NA	NA
chr1	98263501	98264000	0.533333	0.0333333	0.885966	0.381099	0.000447238	NA	NA	NA	NA	NA	NA
chr1	98435251	98435750	1.66667	0.4	0.976973	0.580597	0.000274934	NA	NA	NA	NA	NA	NA
chr1	98797251	98797750	1.1	0.1	0.730543	0.353817	0.000255217	NA	NA	NA	NA	NA	NA
chr1	98920001	98920500	14.0667	5.76667	0.587632	0.280403	0.000815576	NA	NA	NA	SNX7:51375	NA	NA
chr1	98961001	98961500	1.1	0.166667	0.864882	0.201175	0.000898386	NA	NA	NA	SNX7:51375	NA	NA
chr1	99103001	99103500	2.66667	1.33333	0.819031	0.966772	0.000631911	NA	NA	NA	NA	NA	NA
chr1	99113251	99113750	2.66667	0.6	0.747654	0.562955	0.000243145	NA	NA	NA	NA	NA	NA
chr1	99652001	99652500	1.16667	0.0333333	0.552666	0.381099	0.000813236	NA	NA	NA	NA	NA	NA
chr1	100293251	100293750	3.06667	0.8	0.85957	0.457111	0.000785533	NA	NA	NA	HIAT1:64645	NA	NA
chr1	100560501	100561000	2.23333	0.433333	0.82684	0.56782	0.000133986	NA	NA	NA	NA	NA	NA
chr1	100843251	100843750	2.23333	0.366667	0.920103	0.555966	7.21268e-05	NA	NA	NA	NA	NA	NA
chr1	101060751	101061250	5.43333	2.4	0.84794	0.426171	0.00020204	NA	NA	NA	NA	NA	NA
chr1	101101001	101101500	3.06667	0.466667	0.232737	0.601686	0.00063868	NA	NA	NA	NA	NA	NA
chr1	101299251	101299750	0.966667	0.0666667	0.953577	0.124801	0.000269795	NA	NA	NA	NA	NA	NA
chr1	102180501	102181000	0.533333	0.0333333	0.885966	0.381099	0.000447238	NA	NA	NA	OLFM3:118427	NA	NA
chr1	102264251	102264750	9.46667	4.06667	0.849829	0.934764	0.0004351	NA	NA	NA	NA	NA	NA
chr1	102492501	102493000	1.06667	0.0666667	0.944743	0.612037	2.91957e-05	NA	NA	NA	NA	NA	NA
chr1	102511251	102511750	1.06667	0.0666667	0.970283	0.612037	2.91957e-05	NA	NA	NA	NA	NA	NA
chr1	102697751	102698250	0.7	0.2	0.894428	1	0.000978089	NA	NA	NA	NA	NA	NA
chr1	102794501	102795000	2.3	0.633333	0.855755	0.878263	9.34927e-05	NA	NA	NA	NA	NA	NA
chr1	102995501	102996000	1.93333	0.633333	0.891057	0.652048	0.000952378	NA	NA	NA	NA	NA	NA
chr1	103016501	103017000	1.56667	0.0333333	0.778279	0.381099	8.36435e-05	NA	NA	NA	NA	NA	NA
chr1	103087251	103087750	3.6	0.766667	0.910042	0.165652	0.000233227	NA	NA	NA	NA	NA	NA
chr1	103376501	103377000	1.2	0.0333333	0.736627	0.381099	0.000378971	NA	NA	NA	NA	NA	NA
chr1	103377251	103377750	2.46667	0.533333	0.706002	0.570689	0.000510138	NA	NA	NA	NA	NA	NA
chr1	103482501	103483000	0.9	0.0666667	0.831159	0.124801	0.000699578	NA	NA	NA	NA	NA	NA
chr1	103499001	103499500	1.83333	0.633333	0.835518	0.878263	8.70548e-05	NA	NA	NA	NA	NA	NA
chr1	103799501	103800000	5.13333	1.96667	0.401254	0.486	0.000477798	NA	NA	NA	NA	NA	NA
chr1	103799751	103800250	3.5	1	0.853877	0.901002	0.000318486	NA	NA	NA	NA	NA	NA
chr1	103955501	103956000	3.63333	1.23333	0.941041	0.782888	0.000180964	NA	NA	NA	NA	NA	NA
chr1	104061751	104062250	1.63333	0.2	0.842393	0.0853205	0.000592385	NA	NA	NA	NA	NA	NA
chr1	104125751	104126250	1.36667	0.133333	0.941512	0.3394	7.81238e-05	NA	NA	NA	NA	NA	NA
chr1	104287751	104288250	1.16667	0.133333	0.970574	0.142012	0.000393694	NA	NA	NA	NA	NA	NA
chr1	104332251	104332750	4.66667	1.26667	0.993943	0.570689	5.56157e-05	NA	NA	NA	NA	NA	NA
chr1	104364251	104364750	1.76667	0.466667	0.82684	0.612037	0.000299243	NA	NA	NA	NA	NA	NA
chr1	104714751	104715250	1.13333	0.233333	0.836264	0.844718	0.000672594	NA	NA	NA	NA	NA	NA
chr1	105642751	105643250	0.733333	0.0666667	0.690813	0.612037	0.000864211	NA	NA	NA	NA	NA	NA
chr1	105667001	105667500	1.83333	0.0666667	0.830555	0.124801	8.9656e-05	NA	NA	NA	NA	NA	NA
chr1	106100501	106101000	1.03333	0.233333	0.889801	0.844718	0.000427093	NA	NA	NA	NA	NA	NA
chr1	106748001	106748500	0.933333	0.0666667	0.847346	0.124801	0.000777907	NA	NA	NA	NA	NA	NA
chr1	107255751	107256250	5.76667	2.5	0.791533	0.91331	0.000643415	NA	NA	NA	NA	NA	NA
chr1	107382001	107382500	4.8	1.86667	0.924538	0.939361	0.000719417	NA	NA	NA	NA	NA	NA
chr1	107679751	107680250	1.5	0.0666667	0.856266	0.124801	8.3867e-05	NA	NA	NA	NTNG1:84628	NA	NA
chr1	108282001	108282500	2.36667	0.666667	0.846112	0.55058	0.000995445	NA	NA	NA	NA	NA	NA
chr1	109701001	109701500	1.53333	0.366667	0.817331	0.784504	0.000456145	NA	NA	NA	SORT1:6272	NA	NA
chr1	110375501	110376000	2.4	0.966667	0.945633	0.93163	0.00028319	NA	NA	NA	NA	NA	NA
chr1	110415251	110415750	2.06667	0.966667	0.865553	0.474726	0.000573043	ALX3:257	NA	NA	NA	NA	NA
chr1	110419751	110420250	4.1	2.03333	0.908074	0.846534	0.000521941	NA	NA	NA	NA	NA	NA
chr1	110714751	110715250	0.466667	0.0333333	0.885966	0.381099	0.000777907	NA	NA	NA	SLC16A4:9122	NA	NA
chr1	111209001	111209500	1.03333	0.133333	0.911463	0.3394	0.000672594	NA	NA	NA	NA	NA	NA
chr1	111485751	111486250	1.3	0.633333	0.767425	0.904162	0.000562004	NA	NA	NA	CEPT1:10390	NA	NA
chr1	113902751	113903250	1.3	0.2	0.838543	0.668302	0.000677968	NA	NA	NA	MAGI3:260425	NA	NA
chr1	113911751	113912250	0.733333	0.0666667	0.926764	0.124801	0.000864211	NA	NA	NA	MAGI3:260425	NA	NA
chr1	114413751	114414250	0.933333	0.2	0.97375	1	2.5264e-05	NA	NA	NA	NA	NA	NA
chr1	114742251	114742750	0.7	0.0333333	1	0.381099	3.68831e-05	NA	NA	NA	TRIM33:51592	NA	NA
chr1	114988751	114989250	1	0.233333	0.957319	0.725793	0.000963969	NA	NA	NA	DENND2C:163259	NA	NA
chr1	115707001	115707500	1.93333	0.133333	0.829181	0.0533772	0.000354432	NA	NA	NA	NA	NA	NA
chr1	116121251	116121750	1.83333	0.566667	0.973977	0.413337	0.000177551	NA	NA	NA	NA	NA	NA
chr1	116269501	116270000	1.23333	0.166667	0.78952	0.201175	0.000645443	NA	NA	NA	NA	NA	NA
chr1	116408501	116409000	1.53333	0.1	0.89146	0.15822	0.00028319	NA	NA	SLC22A15:55356	SLC22A15:55356	NA	NA
chr1	116488501	116489000	0.733333	0.0666667	0.955636	0.124801	0.000864211	NA	NA	NA	NA	NA	NA
chr1	116560501	116561000	1.63333	0.533333	0.911463	0.621189	0.000573043	NA	NA	NA	NA	NA	NA
chr1	117104501	117105000	0.733333	0.0666667	0.857026	0.124801	0.000864211	NA	NA	CD2:914	CD2:914	NA	NA
chr1	117153501	117154000	0.9	0.0333333	0.928885	0.381099	0.00020204	NA	NA	NA	NA	NA	NA
chr1	117476751	117477250	1.16667	0.0333333	0.798886	0.381099	0.000109083	NA	NA	NA	NA	NA	NA
chr1	117818001	117818500	5.46667	1.86667	0.958693	0.74827	0.000936105	NA	NA	NA	MAN1A2:10905	NA	NA
chr1	118043251	118043750	0.566667	0.0333333	0.884504	0.381099	0.000347891	NA	NA	NA	NA	NA	NA
chr1	118185251	118185750	2.86667	0.0333333	0.990414	0.381099	4.58917e-07	NA	NA	NA	NA	NA	NA
chr1	118286501	118287000	2.2	0.866667	0.985793	0.836264	0.00022492	NA	NA	WDR3:10885	WDR3:10885	NA	NA
chr1	118526751	118527250	1.06667	0.2	0.735775	0.668302	0.000601246	NA	NA	NA	NA	NA	NA
chr1	118718501	118719000	1.2	0.0666667	0.736627	0.124801	0.00070509	NA	NA	NA	NA	NA	NA
chr1	118995251	118995750	1.63333	0.0666667	0.361661	0.124801	0.000949447	NA	NA	NA	NA	NA	NA
chr1	119384751	119385250	2.16667	0.233333	0.480164	0.908074	0.000148199	NA	NA	NA	WARS2:10352	NA	NA
chr1	119498251	119498750	2.5	1.16667	0.978005	0.810202	0.00022492	NA	NA	NA	NA	NA	NA
chr1	119525251	119525750	3.53333	0.866667	0.581983	0.41842	0.000631911	NA	NA	NA	NA	NA	NA
chr1	119942251	119942750	0.833333	0.0666667	0.915014	0.124801	0.000503846	NA	NA	NA	NA	NA	NA
chr1	120972501	120973000	0.566667	0.0333333	0.934728	0.381099	0.000347891	NA	NA	NA	NA	NA	NA
chr1	141568001	141568500	7.4	2.73333	0.44565	0.209354	0.000545467	NA	NA	NA	NA	NA	NA
chr1	141748251	141748750	2.56667	0.933333	0.693553	0.671973	0.000977308	NA	NA	NA	NA	NA	NA
chr1	142030001	142030500	0.466667	0.0333333	0.885966	0.381099	0.000777907	NA	NA	NA	NA	NA	NA
chr1	142774501	142775000	1.5	0.466667	0.883173	0.943352	0.000606962	NA	NA	NA	NA	NA	NA
chr1	144161001	144161500	3.73333	0.766667	0.555389	0.404551	0.000229336	NA	NA	NA	NA	NA	NA
chr1	144202751	144203250	3.36667	1.43333	0.995898	0.453584	0.000711195	NA	NA	NA	LIX1L:128077	NA	NA
chr1	144522751	144523250	0.566667	0.0333333	0.884504	0.381099	0.000347891	NA	LOC653519:NA	LOC653519:NA	LOC653519:NA	NA	NA
chr1	145001001	145001500	17.6	8.66667	0.997842	0.881214	2.03223e-05	NA	NA	NA	NA	NA	NA
chr1	145379751	145380250	33.6667	12.4667	0.741947	0.465915	0.000850736	NA	NA	NA	NA	NA	NA
chr1	145380001	145380500	14.6667	5.26667	0.99809	0.767051	0.000227566	NA	NA	NA	NA	NA	NA
chr1	147444501	147445000	0.733333	0.133333	0.950785	0.7694	0.000219511	NA	NA	NA	NA	NA	NA
chr1	147516001	147516500	2.06667	0.2	0.944156	0.0853205	0.000211624	NA	NA	NA	NA	NA	NA
chr1	148290001	148290500	0.6	0.0333333	1	0.381099	7.02107e-05	NA	NA	NA	NA	NA	NA
chr1	148975751	148976250	3.7	1.53333	0.981078	0.846785	0.000662415	NA	NA	NA	CTSS:1520	NA	NA
chr1	149332001	149332500	0.833333	0.333333	0.951579	0.931238	0.000447238	NA	NA	MGC29891:126626	MGC29891:126626	NA	NA
chr1	149808251	149808750	2.6	0.333333	0.646927	0.750328	7.02107e-05	NA	NA	NA	TUFT1:7286	NA	NA
chr1	150438751	150439250	0.733333	0.0666667	0.857026	0.124801	0.000864211	NA	NA	NA	NA	NA	NA
chr1	150465251	150465750	0.966667	0.0333333	0.964547	0.381099	3.8391e-05	HRNR:388697	NA	NA	NA	NA	NA
chr1	150579001	150579500	1.3	0.533333	0.874884	0.885966	0.000326421	NA	NA	NA	NA	NA	NA
chr1	150677001	150677500	0.7	0.0333333	0.82684	0.381099	0.000562004	NA	NA	NA	NA	NA	NA
chr1	150954501	150955000	1.7	0.0333333	0.528014	0.381099	0.000438589	NA	NA	NA	NA	NA	NA
chr1	151054501	151055000	3.73333	1.66667	0.779052	0.805946	0.000636627	NA	NA	NA	NA	NA	NA
chr1	151234251	151234750	2.63333	0.933333	0.704788	0.869447	0.000838231	NA	NA	NA	NA	NA	NA
chr1	152429751	152430250	0.666667	0.166667	0.873122	0.804329	0.000447238	NA	NA	NA	NA	NA	NA
chr1	154159751	154160250	1.1	0.2	0.877157	0.562955	0.000385068	NA	NA	KIAA0907:22889	KIAA0907:22889	NA	NA
chr1	155628251	155628750	0.966667	0.2	0.953577	0.562955	0.000326421	NA	NA	NA	NA	NA	NA
chr1	155646001	155646500	0.966667	0.0333333	0.755384	0.381099	0.000234	NA	NA	NA	NA	NA	NA
chr1	156053251	156053750	1.76667	0.1	0.86704	0.353817	4.61747e-05	NA	NA	NA	FCRL1:115350	NA	NA
chr1	156604001	156604500	2.06667	0.0666667	0.673305	0.124801	0.000234816	NA	NA	NA	NA	NA	NA
chr1	156622751	156623250	1.1	0.0333333	0.877157	0.381099	8.92165e-05	NA	NA	NA	NA	NA	NA
chr1	156739001	156739500	2.73333	0.933333	0.839981	0.652774	0.000936105	NA	NA	NA	NA	NA	NA
chr1	156935001	156935500	2.7	0.8	0.848838	1	7.98722e-05	NA	NA	NA	NA	NA	OR6K2:81448
chr1	157146501	157147000	0.766667	0.0666667	0.502557	0.612037	0.000716276	NA	NA	NA	NA	NA	NA
chr1	157573751	157574250	1.26667	0.0666667	0.606928	0.124801	0.000947947	NA	NA	NA	NA	NA	NA
chr1	157583251	157583750	0.6	0.0333333	1	0.381099	7.02107e-05	NA	NA	NA	NA	NA	NA
chr1	157742501	157743000	2.26667	0.566667	0.859257	0.413337	0.000104354	NA	NA	NA	NA	NA	NA
chr1	157890251	157890750	1.46667	0.0333333	0.552579	0.381099	0.000654111	NA	NA	NA	NA	NA	NA
chr1	158273001	158273500	0.766667	0.0666667	0.844047	0.612037	0.000716276	NA	NA	NA	NA	NA	KCNJ10:3766
chr1	158369001	158369500	3.46667	0.766667	0.717314	0.876173	0.000224853	NA	NA	NA	ATP1A2:477	NA	NA
chr1	158687001	158687500	5.13333	1.46667	0.923113	0.488511	0.000251106	NA	NA	NA	NA	NA	NA
chr1	160019751	160020250	1.93333	0.4	0.743256	0.429976	0.000775433	NA	NA	NA	ATF6:22926	NA	NA
chr1	161252251	161252750	2.4	0.7	0.958113	0.248843	0.000480882	NA	NA	NA	NA	NA	NA
chr1	161418751	161419250	0.633333	0.0333333	0.92098	0.381099	0.000219511	NA	NA	NA	RGS5:8490	NA	NA
chr1	161607501	161608000	4.76667	1.73333	0.958394	0.994776	0.000210205	NA	NA	NA	NA	NA	NA
chr1	161785751	161786250	1.2	0.0666667	1	0.124801	7.02107e-05	NA	NA	NA	NA	NA	NA
chr1	162501751	162502250	1.2	0.0666667	0.808477	0.124801	0.000211398	NA	NA	NA	NA	NA	NA
chr1	162726251	162726750	0.933333	0.1	0.972124	0.353817	0.000235616	NA	NA	NA	NA	NA	NA
chr1	162930501	162931000	2.26667	0.6	0.665259	0.533647	0.000562004	NA	NA	NA	PBX1:5087	NA	NA
chr1	163127251	163127750	1.83333	0.166667	0.600495	0.201175	0.000606305	NA	NA	NA	NA	NA	NA
chr1	164031751	164032250	0.966667	0.0333333	0.555966	0.381099	0.000584411	NA	NA	NA	NA	NA	NA
chr1	164182501	164183000	0.533333	0.0333333	0.943352	0.381099	0.000447238	NA	NA	NA	NA	NA	NA
chr1	164210251	164210750	13.1	6.23333	0.910036	0.987772	0.000850339	NA	NA	NA	NA	NA	NA
chr1	164315001	164315500	2.3	0.8	0.923659	0.555966	0.00060297	NA	NA	NA	FAM78B:149297	NA	NA
chr1	164495751	164496250	0.733333	0.0666667	0.89146	0.124801	0.000864211	NA	NA	NA	NA	NA	NA
chr1	164881501	164882000	1.66667	0.366667	0.882569	0.609681	0.000478584	NA	NA	NA	NA	NA	NA
chr1	165196001	165196500	0.7	0.0333333	0.767425	0.381099	0.000562004	NA	NA	NA	C1orf32:387597	NA	NA
chr1	165917501	165918000	2.6	0.8	0.924422	0.517541	0.000713721	NA	NA	NA	RCSD1:92241	NA	NA
chr1	165965501	165966000	1.73333	0.433333	0.898602	0.965097	0.000478584	NA	NA	NA	MPZL1:9019	NA	NA
chr1	166741001	166741500	1.36667	0.1	0.922842	0.381099	0.000458435	NA	NA	NA	NA	NA	NA
chr1	166992001	166992500	0.833333	0.0333333	0.970574	0.381099	7.06935e-05	NA	NA	NA	NA	NA	NA
chr1	167127251	167127750	0.966667	0.0333333	0.609681	0.381099	0.000584411	NA	NA	NA	NA	NA	NA
chr1	167474751	167475250	0.933333	0.0333333	0.790738	0.381099	4.4346e-05	NA	NA	NA	NME7:29922	NA	NA
chr1	167556751	167557250	1.56667	0.0666667	0.465424	0.124801	0.000548647	NA	NA	NA	NME7:29922	NA	NA
chr1	167743001	167743500	2.73333	0.7	0.913498	0.416734	0.000323347	NA	NA	NA	NA	NA	NA
chr1	168029001	168029500	0.633333	0.0333333	0.948238	0.381099	0.000219511	C1orf112:55732	C1orf156:92342	C1orf156:92342	NA	NA	NA
chr1	168107501	168108000	1.13333	0.166667	0.830099	0.451876	0.000942743	NA	NA	NA	SCYL3:57147	NA	NA
chr1	168125751	168126250	1.73333	0.3	0.877829	0.874884	0.000786024	SCYL3:57147	NA	NA	NA	NA	NA
chr1	168807001	168807500	2.43333	0.8	0.643059	0.517541	0.000919609	NA	NA	NA	NA	NA	NA
chr1	169049251	169049750	3.26667	1	0.692942	0.913656	0.00070509	NA	NA	NA	NA	NA	NA
chr1	169473001	169473500	0.6	0.0333333	1	0.381099	7.02107e-05	NA	NA	NA	NA	NA	NA
chr1	170040001	170040500	0.666667	0.1	0.873122	1	7.02107e-05	NA	NA	NA	NA	NA	NA
chr1	170259751	170260250	0.733333	0.0333333	0.878263	0.381099	0.000716276	NA	NA	NA	DNM3:26052	NA	NA
chr1	170589251	170589750	2.6	1.23333	0.984452	0.950123	0.000510727	NA	NA	NA	DNM3:26052	NA	NA
chr1	170997501	170998000	0.966667	0.0333333	0.889801	0.381099	0.000234	NA	NA	NA	NA	NA	NA
chr1	171023001	171023500	1.2	0.0333333	0.877713	0.381099	6.26042e-05	NA	NA	NA	NA	NA	NA
chr1	171229001	171229500	1.5	0.0666667	0.789111	0.124801	8.3867e-05	NA	NA	NA	NA	NA	NA
chr1	172605501	172606000	1.9	0.266667	0.853741	0.0665998	0.000756225	NA	NA	NA	RABGAP1L:9910	NA	NA
chr1	172796251	172796750	2.16667	0.733333	0.835518	0.668302	0.000204189	NA	NA	NA	RABGAP1L:9910	NA	NA
chr1	173876501	173877000	2.96667	0.6	0.858793	0.702063	0.000178452	NA	NA	NA	TNR:7143	NA	NA
chr1	174312001	174312500	0.6	0.1	1	0.353817	0.000978089	NA	NA	NA	RFWD2:64326	NA	NA
chr1	175554501	175555000	2.5	0.366667	0.949148	0.0805473	0.000461449	NA	NA	NA	NA	NA	NA
chr1	176351501	176352000	2.63333	1.2	0.609681	0.664233	0.000592385	NA	NA	NA	NA	NA	NA
chr1	176414751	176415250	3	0.6	0.984594	0.733184	4.92802e-05	NA	NA	NA	NA	NA	NA
chr1	176510001	176510500	2.56667	0.966667	0.949331	0.620672	0.000311184	NA	NA	NA	NA	NA	NA
chr1	176736501	176737000	1.96667	0.833333	0.738122	0.945742	0.000813236	NA	NA	NA	NA	NA	NA
chr1	176797251	176797750	1.5	0.1	0.881466	0.353817	6.78691e-05	NA	NA	NA	NA	NA	NA
chr1	176824751	176825250	4.5	1.23333	0.886246	0.897335	0.000101252	NA	NA	NA	NA	NA	NA
chr1	177500001	177500500	1.6	0.366667	0.82794	0.878263	0.000305131	NA	NA	NA	NA	NA	NA
chr1	178618001	178618500	4.16667	0.3	0.855847	0.302294	0.000315575	NA	NA	NA	ACBD6:84320	NA	NA
chr1	178943751	178944250	1.56667	0.6	0.971685	1	8.41636e-06	NA	NA	NA	XPR1:9213	NA	NA
chr1	179042751	179043250	0.733333	0.0333333	0.937011	0.381099	0.000119761	NA	NA	NA	XPR1:9213	NA	NA
chr1	179947251	179947750	11.7333	5.33333	0.777308	0.489988	0.000719718	NA	NA	NA	CACNA1E:777	NA	NA
chr1	180273251	180273750	0.566667	0.0666667	0.884504	0.612037	0.000447238	NA	NA	NA	NA	NA	NA
chr1	180519001	180519500	3.56667	1.36667	0.927018	0.526227	0.000161546	NA	NA	NA	NA	NA	NA
chr1	180695251	180695750	1.03333	0.2	0.665259	0.733184	0.000699578	NA	NA	NA	NA	NA	NA
chr1	181711001	181711500	0.6	0.0333333	1	0.381099	7.02107e-05	NA	NA	NA	SMG7:9887	NA	NA
chr1	181927251	181927750	1.1	0.0333333	0.271929	0.381099	0.000890322	NA	NA	NA	NA	NA	NA
chr1	182077751	182078250	5.56667	1.63333	0.703921	0.457759	0.000250788	NA	NA	NA	NA	NA	NA
chr1	182215751	182216250	0.966667	0.0666667	0.941512	0.612037	4.4346e-05	NA	NA	NA	GLT25D2:23127	NA	NA
chr1	182245001	182245500	0.466667	0.0333333	0.885966	0.381099	0.000777907	NA	NA	NA	GLT25D2:23127	NA	NA
chr1	182507501	182508000	1.36667	0.2	0.492715	0.562955	0.000940196	NA	NA	NA	NA	NA	NA
chr1	182639251	182639750	0.933333	0.0333333	0.959617	0.381099	4.4346e-05	NA	NA	NA	C1orf21:81563	NA	NA
chr1	182692751	182693250	0.866667	0.0333333	0.743256	0.381099	0.000904464	NA	NA	NA	C1orf21:81563	NA	NA
chr1	182862501	182863000	2.6	1.16667	0.950424	0.816556	0.000424492	NA	NA	NA	NA	C1orf21:81563	NA
chr1	183807001	183807500	2.26667	0.766667	0.606928	0.719438	0.000548647	NA	NA	NA	NA	NA	NA
chr1	184063251	184063750	1.2	0.366667	0.903821	0.755384	0.000699578	NA	NA	NA	HMCN1:83872	NA	NA
chr1	184769501	184770000	2.96667	0.266667	0.812142	0.326612	0.000138204	NA	NA	NA	NA	NA	NA
chr1	184800251	184800750	0.666667	0.0333333	0.873122	0.381099	0.000177551	NA	NA	NA	NA	NA	NA
chr1	184982501	184983000	1.36667	0.533333	0.803111	0.909003	0.000904464	NA	NA	NA	NA	NA	NA
chr1	185005751	185006250	7.1	2.43333	0.631112	0.302166	0.000529162	NA	NA	NA	NA	NA	NA
chr1	186108751	186109250	1.53333	0.133333	0.743256	0.299806	0.000358735	NA	NA	NA	NA	NA	NA
chr1	186300751	186301250	1.73333	0.766667	0.959617	0.692306	0.000510138	NA	NA	NA	NA	NA	NA
chr1	186322001	186322500	1.46667	0.233333	0.94113	0.0927591	0.000853332	NA	NA	NA	NA	NA	NA
chr1	187570001	187570500	2.1	0.4	0.944705	0.475539	0.000274562	NA	NA	NA	NA	NA	NA
chr1	187903001	187903500	1.46667	0.2	0.985912	0.517541	0.000458435	NA	NA	NA	NA	NA	NA
chr1	188171751	188172250	1.46667	0.466667	0.888387	0.954744	0.000447238	NA	NA	NA	NA	NA	NA
chr1	188459501	188460000	3.13333	0.666667	0.929468	0.4601	0.000417801	NA	NA	NA	FAM5C:339479	NA	NA
chr1	188530501	188531000	1.5	0.0666667	0.725101	0.124801	0.00028319	NA	NA	NA	FAM5C:339479	NA	NA
chr1	188766751	188767250	1.1	0.266667	0.903477	0.89146	0.000235616	NA	NA	NA	NA	NA	NA
chr1	188919251	188919750	2.5	0.833333	0.968019	0.985619	9.34927e-05	NA	NA	NA	NA	NA	NA
chr1	188960251	188960750	1.06667	0.0333333	0.735775	0.381099	0.000156938	NA	NA	NA	NA	NA	NA
chr1	189266001	189266500	1.9	0.266667	0.685214	0.581805	0.000756225	NA	NA	NA	NA	NA	NA
chr1	189407251	189407750	1.26667	0.166667	0.853031	0.409472	0.000573043	NA	NA	NA	NA	NA	NA
chr1	189599751	189600250	1.8	0.1	0.256998	0.353817	0.000740347	NA	NA	NA	NA	NA	NA
chr1	189915251	189915750	0.933333	0.1	0.816269	0.353817	0.000699578	NA	NA	NA	NA	NA	NA
chr1	190892501	190893000	2.26667	0.7	0.925728	1	5.89979e-05	NA	NA	NA	RGS13:64407	NA	NA
chr1	190961751	190962250	1.63333	0.166667	0.885855	0.129432	0.000991679	NA	NA	NA	NA	NA	NA
chr1	191751001	191751500	0.8	0.0666667	0.776978	0.612037	0.000388171	NA	NA	NA	NA	NA	NA
chr1	192385251	192385750	1.86667	0.566667	0.844335	0.56782	0.000478584	NA	NA	NA	NA	NA	NA
chr1	192582751	192583250	1.4	0.1	0.802906	0.353817	0.00035461	NA	NA	NA	NA	NA	NA
chr1	192737501	192738000	0.933333	0.1	0.833239	0.353817	0.000699578	NA	NA	NA	NA	NA	NA
chr1	193257501	193258000	0.766667	0.166667	0.942994	0.804329	0.000219511	NA	NA	NA	NA	NA	NA
chr1	193517001	193517500	0.666667	0.0333333	0.931238	0.381099	0.000177551	NA	NA	NA	NA	NA	NA
chr1	193817001	193817500	8.03333	2.03333	0.805826	0.126794	0.000528895	NA	NA	NA	NA	NA	NA
chr1	193906251	193906750	16.5333	7.23333	0.923627	0.798177	0.0006906	NA	NA	NA	NA	NA	NA
chr1	194062001	194062500	0.9	0.1	0.896052	0.353817	0.000608185	NA	NA	NA	NA	NA	NA
chr1	194062251	194062750	1.33333	0.0666667	0.952847	0.124801	7.03068e-05	NA	NA	NA	NA	NA	NA
chr1	194063251	194063750	0.566667	0.0333333	0.884504	0.381099	0.000347891	NA	NA	NA	NA	NA	NA
chr1	194362501	194363000	3.16667	1.06667	0.988568	0.772186	0.000369913	NA	NA	NA	NA	NA	NA
chr1	194446751	194447250	0.7	0.0333333	0.719438	0.381099	0.000562004	NA	NA	NA	NA	NA	NA
chr1	194574251	194574750	7.23333	3.26667	0.872197	0.963115	0.000344022	NA	NA	NA	KCNT2:343450	NA	NA
chr1	194587251	194587750	0.866667	0.133333	0.954744	0.3394	0.000598504	NA	NA	NA	KCNT2:343450	NA	NA
chr1	195479751	195480250	1.96667	0.4	0.78578	0.203911	0.000713778	NA	NA	NA	NA	NA	NA
chr1	195511751	195512250	1.26667	0.433333	0.955636	0.413337	0.000904464	NA	NA	NA	CRB1:23418	NA	NA
chr1	195634751	195635250	1.3	0.533333	0.82684	0.958879	0.000326421	NA	NA	NA	CRB1:23418	NA	NA
chr1	195919751	195920250	2.63333	0.0666667	0.517208	0.612037	0.000112084	NA	NA	NA	DENND1B:163486	NA	NA
chr1	196072751	196073250	0.466667	0.0333333	0.885966	0.381099	0.000777907	NA	NA	NA	NA	NA	NA
chr1	196120501	196121000	2.4	0.8	0.970151	0.0964078	0.000608185	NA	NA	NA	NA	NA	NA
chr1	196241751	196242250	2.93333	1.26667	0.982654	0.721845	0.000748525	NA	NA	NA	NA	NA	NA
chr1	196310251	196310750	2.7	0.9	0.914553	0.717499	0.00059375	NA	NA	NA	NA	NA	NA
chr1	196682251	196682750	0.633333	0.0333333	0.92098	0.381099	0.000219511	NA	NA	NA	NA	NA	NA
chr1	197132501	197133000	0.4	0.0333333	1	0.381099	0.000388171	NA	NA	NA	NA	NA	NA
chr1	197287251	197287750	1.4	0.233333	0.7694	0.607896	0.000630447	NA	NA	NA	NA	NA	NA
chr1	197386001	197386500	4.63333	1.33333	0.988979	0.0903	0.000940012	NA	NA	NA	NA	NA	NA
chr1	197669501	197670000	1.93333	0.2	0.796535	0.164858	0.000376519	NA	NA	NA	NA	NA	NA
chr1	197669751	197670250	3.3	1.46667	0.884504	0.60991	0.000962661	NA	NA	NA	NA	NA	NA
chr1	199076001	199076500	5.3	1.83333	0.149213	0.537313	0.000801462	NA	NA	NA	CAMSAP1L1:23271	NA	NA
chr1	199076251	199076750	3.1	0.633333	0.762207	0.522311	0.000829382	NA	NA	NA	CAMSAP1L1:23271	NA	NA
chr1	200614751	200615250	6.16667	2.83333	0.996104	0.878331	0.000606305	NA	NA	NA	NA	NA	NA
chr1	200894751	200895250	0.633333	0.0333333	0.878263	0.381099	0.000219511	NA	NA	NA	SYT2:127833	NA	NA
chr1	201593501	201594000	1.8	0.433333	0.97067	0.325392	0.000712011	NA	NA	NA	NA	NA	NA
chr1	203327001	203327500	1.46667	0.1	0.533647	1	0.000510727	NA	NA	NA	RBBP5:5929	NA	NA
chr1	203955501	203956000	1.06667	0.133333	0.7694	0.847346	0.000234	NA	NA	NA	NUCKS1:64710	NA	NA
chr1	204140001	204140500	1.46667	0.0666667	0.533647	0.124801	0.000716276	NA	NA	NA	NA	NA	NA
chr1	204877501	204878000	0.533333	0.0666667	0.909003	0.612037	0.000584411	NA	NA	DYRK3:8444	DYRK3:8444	NA	NA
chr1	205047251	205047750	4.33333	1.16667	0.848808	0.118984	0.000245621	NA	NA	NA	NA	NA	NA
chr1	205698001	205698500	2.96667	0.933333	0.908932	0.363794	0.00067788	NA	NA	NA	CR2:1380	NA	NA
chr1	206522501	206523000	1.73333	0.266667	0.69979	0.857026	0.000991679	NA	NA	NA	NA	NA	NA
chr1	206949501	206950000	2.06667	0.433333	0.796535	0.313064	0.000977308	NA	NA	NA	NA	NA	NA
chr1	207139251	207139750	1.43333	0.166667	0.934609	0.345644	0.000331179	NA	NA	NA	NA	NA	NA
chr1	207815001	207815500	0.733333	0.0666667	0.912538	0.124801	0.000864211	NA	NA	NA	NA	NA	NA
chr1	207973251	207973750	2.23333	0.6	0.944658	0.525724	0.000255009	NA	NA	NA	HSD11B1:3290	NA	NA
chr1	208692501	208693000	1.5	0.433333	0.789111	0.923659	8.92165e-05	NA	NA	NA	HHAT:55733	NA	NA
chr1	209925001	209925500	4.53333	1.83333	0.93466	0.368198	0.000164838	NA	NA	NA	NA	NA	NA
chr1	209979751	209980250	0.966667	0.0666667	0.92098	0.381099	0.000269795	NA	NA	NA	NA	NA	NA
chr1	210814251	210814750	0.833333	0.133333	0.956282	0.7694	0.000119761	NA	NA	NA	NA	NA	NA
chr1	211667251	211667750	1	0.0333333	0.662855	0.381099	0.000785043	NA	NA	NA	NA	NA	NA
chr1	211755751	211756250	1	0.0666667	1	0.124801	0.000151011	NA	NA	NA	NA	NA	NA
chr1	211777751	211778250	0.566667	0.0333333	0.908074	0.381099	0.000347891	NA	NA	NA	NA	NA	NA
chr1	211901751	211902250	0.833333	0.333333	0.986483	0.94733	0.000447238	NA	NA	NA	NA	NA	NA
chr1	211938501	211939000	2.26667	0.833333	0.86505	0.703758	0.00085615	NA	NA	NA	NA	NA	NA
chr1	211942251	211942750	0.7	0.0333333	0.885483	0.381099	0.000562004	NA	NA	NA	NA	NA	NA
chr1	212175751	212176250	0.533333	0.0666667	0.935197	0.612037	0.000584411	NA	NA	NA	NA	NA	NA
chr1	212636001	212636500	3.56667	1.66667	0.984939	0.727321	0.000760488	NA	NA	NA	PTPN14:5784	NA	NA
chr1	212945001	212945500	3.5	1.63333	0.901419	0.990564	0.000898386	NA	NA	NA	NA	NA	NA
chr1	213094501	213095000	0.633333	0.0333333	0.878263	0.381099	0.000219511	NA	NA	NA	NA	NA	NA
chr1	213939501	213940000	1.66667	0.5	0.994343	0.881466	6.26042e-05	NA	NA	NA	USH2A:7399	NA	NA
chr1	214223751	214224250	0.833333	0.166667	0.941796	0.804329	0.000864211	NA	NA	NA	USH2A:7399	NA	NA
chr1	214536501	214537000	0.533333	0.0333333	0.885966	0.381099	0.000447238	NA	NA	NA	USH2A:7399	NA	NA
chr1	214692251	214692750	5.16667	2.26667	0.964696	0.83229	0.000818941	NA	NA	NA	NA	NA	NA
chr1	215233001	215233500	1.36667	0.266667	0.686246	0.857026	0.000308532	NA	NA	NA	ESRRG:2104	NA	NA
chr1	215899251	215899750	1.66667	0.466667	0.986172	0.4591	0.000652455	NA	NA	NA	LOC128153:NA	NA	NA
chr1	216097251	216097750	1.23333	0.0333333	0.659461	0.381099	0.000219511	NA	NA	NA	LOC128153:NA	NA	NA
chr1	216499751	216500250	8.53333	1.83333	0.940275	0.0608645	0.000192116	NA	NA	NA	NA	NA	NA
chr1	216515751	216516250	2.16667	0.433333	0.488997	0.413337	0.000924054	NA	NA	NA	NA	NA	NA
chr1	217324001	217324500	2.16667	0.4	0.841011	0.743256	0.000812361	NA	NA	NA	NA	NA	NA
chr1	217360751	217361250	3.16667	0.7	0.953371	0.0665998	0.000400684	NA	NA	NA	NA	NA	NA
chr1	217668501	217669000	8.4	3.46667	0.426045	0.48258	0.000865424	NA	NA	NA	NA	NA	NA
chr1	217668751	217669250	6.9	2.63333	0.875378	0.193809	0.000536776	NA	NA	NA	NA	NA	NA
chr1	217941001	217941500	1.96667	0.1	0.627241	0.353817	0.00054958	NA	NA	NA	NA	NA	NA
chr1	218973251	218973750	1.13333	0.133333	0.969885	0.7694	2.91957e-05	NA	NA	NA	NA	NA	NA
chr1	219543751	219544250	0.7	0.0333333	0.82684	0.381099	0.000562004	NA	NA	NA	NA	NA	NA
chr1	219776501	219777000	1.16667	0.0333333	0.703758	0.381099	0.000274562	NA	NA	NA	NA	NA	NA
chr1	219967251	219967750	0.5	0.0333333	1	0.381099	0.000151011	NA	NA	NA	DUSP10:11221	NA	NA
chr1	220648501	220649000	1.86667	0.766667	0.993831	0.761455	0.000912048	NA	NA	NA	NA	NA	NA
chr1	220796251	220796750	0.566667	0.0666667	0.884504	0.612037	0.000447238	NA	NA	NA	NA	NA	TAF1A:9015
chr1	221475501	221476000	1.26667	0.0666667	0.629929	0.381099	0.000408831	NA	NA	NA	SUSD4:55061	NA	NA
chr1	221691751	221692250	1.8	0.633333	0.571952	0.590435	0.000630447	NA	NA	NA	NA	NA	NA
chr1	222156251	222156750	1.66667	0.2	0.801255	0.562955	0.000154715	NA	NA	NA	NA	NA	NA
chr1	223078001	223078500	1.06667	0.0666667	0.944743	0.124801	0.000178521	NA	NA	NA	NA	NA	NA
chr1	223124751	223125250	2	0.533333	0.750328	0.621189	0.000541944	NA	NA	NA	NA	NA	NA
chr1	223635251	223635750	1.56667	0.633333	0.965097	0.392186	0.000584411	NA	NA	NA	NA	NA	NA
chr1	225356001	225356500	1.06667	0.166667	0.962942	0.409472	0.000269795	NA	NA	NA	CDC42BPA:8476	NA	NA
chr1	225503751	225504250	2.06667	0.3	0.979677	0.0825864	0.000349583	NA	NA	NA	CDC42BPA:8476	NA	NA
chr1	225515001	225515500	1.93333	0.633333	0.949685	0.826006	0.000160323	NA	NA	NA	CDC42BPA:8476	NA	NA
chr1	226067251	226067750	1.76667	0.0666667	0.792794	0.612037	5.56157e-05	NA	NA	NA	NA	NA	NA
chr1	226385751	226386250	0.566667	0.0333333	0.942994	0.381099	0.000347891	NA	NA	NA	NA	NA	NA
chr1	228117751	228118250	1.1	0.0333333	0.700153	0.381099	0.000890322	NA	NA	NA	NA	NA	NA
chr1	228610751	228611250	0.533333	0.0333333	0.924301	0.381099	0.000447238	NA	NA	NA	NA	NA	NA
chr1	228811751	228812250	10.0667	3.56667	0.818189	0.695523	0.000794624	NA	NA	NA	NA	NA	NA
chr1	228883751	228884250	1.43333	0.333333	0.692306	0.473679	0.000912048	NA	NA	NA	COG2:22796	NA	NA
chr1	228902501	228903000	6.9	3.4	0.97391	0.759414	6.26042e-05	NA	NA	NA	NA	NA	AGT:189
chr1	229356251	229356750	0.733333	0.0333333	0.7694	0.381099	0.000716276	NA	NA	NA	NA	NA	NA
chr1	231114251	231114750	1.8	0.266667	0.555966	0.912538	0.000217483	NA	NA	NA	NA	NA	NA
chr1	231396001	231396500	2.93333	1.3	0.86304	0.767425	0.000255009	NA	NA	NA	PCNXL2:80003	NA	NA
chr1	231996251	231996750	1.6	0.233333	0.836264	0.292843	0.000204167	NA	NA	NA	NA	NA	NA
chr1	232104501	232105000	0.766667	0.0333333	0.725793	0.381099	0.000598504	NA	NA	NA	NA	NA	NA
chr1	232485501	232486000	1.16667	0.3	0.784321	1	0.000601246	NA	NA	NA	SLC35F3:148641	NA	NA
chr1	233016001	233016500	0.466667	0.0333333	0.885966	0.381099	0.000777907	NA	NA	NA	NA	NA	NA
chr1	233970251	233970750	2.73333	0.566667	0.962678	0.618941	6.44496e-05	NA	NA	NA	LYST:1130	NA	NA
chr1	233982251	233982750	0.4	0.0333333	1	0.381099	0.000388171	NA	NA	NA	LYST:1130	NA	NA
chr1	234795251	234795750	5.7	2.66667	0.985988	0.676783	0.000405598	NA	NA	NA	HEATR1:55127	NA	NA
chr1	235481001	235481500	4.1	1.43333	0.859257	0.535274	0.000906159	NA	NA	NA	RYR2:6262	NA	NA
chr1	236610001	236610500	1.66667	0.733333	0.975059	0.885966	0.000584411	NA	NA	NA	NA	NA	NA
chr1	236753001	236753500	3.16667	0.7	0.896958	0.116457	0.000351367	NA	NA	NA	NA	NA	NA
chr1	237280001	237280500	1.06667	0.0666667	0.668302	0.124801	0.000827691	NA	NA	NA	NA	NA	NA
chr1	237312001	237312500	3.5	0.533333	0.321712	0.27357	0.000830779	NA	NA	NA	NA	NA	NA
chr1	237445001	237445500	0.633333	0.0333333	0.878263	0.381099	0.000219511	NA	NA	NA	NA	NA	NA
chr1	237561001	237561500	0.9	0.133333	0.831159	0.509085	0.000963969	NA	NA	NA	NA	NA	NA
chr1	238510251	238510750	4.26667	1.36667	0.987464	0.936948	4.11644e-05	NA	NA	NA	FMN2:56776	NA	NA
chr1	238622251	238622750	0.833333	0.0333333	0.698497	0.381099	0.000427093	NA	NA	FMN2:56776	FMN2:56776	NA	NA
chr1	239465501	239466000	7.6	3.6	0.956239	0.796568	0.000584882	NA	NA	NA	RGS7:6000	NA	NA
chr1	239997001	239997500	4.66667	2.13333	0.935197	0.3976	0.000906042	NA	NA	NA	WDR64:128025	NA	NA
chr1	241015501	241016000	1.66667	0.0333333	0.38727	0.381099	0.000394173	NA	NA	NA	NA	NA	NA
chr1	241584251	241584750	1.16667	0.0666667	0.703758	0.124801	0.000573043	NA	NA	NA	NA	NA	NA
chr1	241603001	241603500	2.03333	0.633333	0.883586	0.714397	0.000716276	NA	NA	NA	NA	NA	NA
chr1	243958501	243959000	1.56667	0.0333333	0.692306	0.381099	8.36435e-05	NA	NA	NA	NA	NA	NA
chr1	245121251	245121750	0.9	0.133333	0.909913	0.3394	0.000963969	NA	NA	AHCTF1:25909	AHCTF1:25909	NA	NA
chr1	245250001	245250500	4.86667	1.66667	0.546362	0.551667	0.000311184	NA	NA	NA	NA	NA	NA
chr1	245453001	245453500	1.13333	0.133333	0.965232	0.3394	0.000178521	NA	NA	NA	NA	NA	NA
chr1	245740501	245741000	1.43333	0.433333	0.908074	0.501611	0.000447238	NA	NA	NA	NA	NA	NA
chr1	245836501	245837000	0.566667	0.0333333	0.884504	0.381099	0.000347891	NA	NA	NA	NA	NA	NA
chr1	245948001	245948500	1.36667	0.133333	0.652048	0.142012	0.000586891	NA	NA	NA	NA	NA	NA
chr1	246185251	246185750	3.33333	0.766667	0.849385	0.26079	0.000314707	NA	NA	NA	OR2L13:284521	NA	NA
chr1	246559251	246559750	0.766667	0.0666667	0.908074	0.124801	0.000716276	NA	NA	NA	NA	NA	NA
chr10	1533251	1533750	5.56667	2.53333	0.917016	0.893914	0.000872044	NA	NA	NA	ADARB2:105	NA	NA
chr10	1672751	1673250	5.96667	2.6	0.612898	0.921667	0.000977905	NA	NA	NA	ADARB2:105	NA	NA
chr10	2012501	2013000	2.03333	0.366667	0.82031	0.807457	0.000478133	NA	NA	NA	NA	NA	NA
chr10	2221751	2222250	1.26667	0.5	0.690813	0.694275	0.000963969	NA	NA	NA	NA	NA	NA
chr10	2592251	2592750	0.8	0.0333333	0.865553	0.381099	0.000326421	NA	NA	NA	NA	NA	NA
chr10	2891001	2891500	0.7	0.0666667	1	0.124801	0.000685233	NA	NA	NA	NA	NA	NA
chr10	3629001	3629500	1.06667	0.0333333	0.699563	0.381099	0.000393694	NA	NA	NA	NA	NA	NA
chr10	3822001	3822500	4.16667	1.16667	0.751724	0.798083	0.000274032	NA	NA	NA	NA	NA	NA
chr10	3925751	3926250	5.73333	2.26667	0.907203	0.812454	8.40794e-05	NA	NA	NA	NA	NA	NA
chr10	4005251	4005750	0.766667	0.0666667	0.962163	0.612037	0.000119761	NA	NA	NA	NA	NA	NA
chr10	4464751	4465250	1.93333	0.166667	0.54024	0.804329	0.000597763	NA	NA	NA	NA	NA	NA
chr10	4895501	4896000	2.03333	0.333333	0.864778	0.473679	0.000337279	NA	NA	NA	NA	NA	NA
chr10	5366001	5366500	1.1	0.0333333	0.849886	0.381099	8.92165e-05	NA	NA	NA	NA	NA	NA
chr10	6137501	6138000	2	0.8	0.94035	0.718472	0.000484128	NA	NA	NA	IL2RA:3559	NA	NA
chr10	6287751	6288250	2.96667	1.4	0.916707	0.755567	0.000557579	NA	NA	NA	PFKFB3:5209	NA	NA
chr10	6366001	6366500	3.73333	1.4	0.814653	0.757024	0.000378971	NA	NA	NA	NA	NA	NA
chr10	6991251	6991750	1.46667	0.2	0.820209	0.733184	0.000685233	NA	NA	NA	NA	NA	NA
chr10	7225251	7225750	1.66667	0.6	0.897793	0.936418	0.000536776	NA	NA	NA	NA	NA	NA
chr10	8264501	8265000	0.633333	0.133333	0.878263	0.7694	0.000447238	NA	NA	NA	NA	NA	NA
chr10	8578251	8578750	0.566667	0.0333333	0.942994	0.381099	0.000347891	NA	NA	NA	NA	NA	NA
chr10	8628751	8629250	1.5	0.433333	0.771342	0.884504	0.000536776	NA	NA	NA	NA	NA	NA
chr10	8879001	8879500	2.1	1	0.967841	0.596912	0.000677968	NA	NA	NA	NA	NA	NA
chr10	9166251	9166750	0.7	0.0333333	1	0.381099	3.68831e-05	NA	NA	NA	NA	NA	NA
chr10	9680751	9681250	3	0.933333	0.738316	0.410901	0.000370094	NA	NA	NA	NA	NA	NA
chr10	10070751	10071250	3.86667	1.03333	0.92925	0.697919	0.000160312	NA	NA	NA	NA	NA	NA
chr10	11619751	11620250	0.666667	0.0333333	0.873122	0.381099	0.000177551	NA	NA	NA	NA	NA	NA
chr10	11624001	11624500	1.56667	0.733333	0.829296	0.735775	0.000904464	NA	NA	NA	NA	NA	NA
chr10	12949251	12949750	1.1	0.1	0.610207	0.353817	0.000978089	NA	NA	NA	NA	NA	NA
chr10	14389501	14390000	4.1	1.3	0.326778	0.727167	0.000298904	NA	NA	NA	FRMD4A:55691	NA	NA
chr10	14689251	14689750	0.7	0.0666667	0.84648	0.612037	0.000685233	NA	NA	NA	FAM107B:83641	NA	NA
chr10	15299001	15299500	2.16667	0.6	0.464287	1	0.000713778	NA	NA	NA	C10orf38:221061	NA	NA
chr10	15631001	15631500	7.16667	3.1	0.825747	0.263932	0.000340457	NA	NA	NA	ITGA8:8516	NA	NA
chr10	15657501	15658000	2.76667	0.4	0.933842	0.580597	0.000111028	NA	NA	ITGA8:8516	ITGA8:8516	NA	NA
chr10	16216751	16217250	7.5	3.73333	0.503923	0.895693	0.000581846	NA	NA	NA	NA	NA	NA
chr10	16238501	16239000	1.76667	0.233333	0.888189	0.0783058	0.000836186	NA	NA	NA	NA	NA	NA
chr10	17442751	17443250	5	1.86667	0.716238	0.967725	0.000300134	NA	NA	NA	ST8SIA6:338596	NA	NA
chr10	17443001	17443500	2.76667	1	0.808332	0.843822	0.000679948	NA	NA	NA	ST8SIA6:338596	NA	NA
chr10	18649751	18650250	0.8	0.0666667	0.776978	0.612037	0.000388171	NA	NA	NA	CACNB2:783	NA	NA
chr10	18681501	18682000	1.46667	0.266667	0.884504	0.437979	0.000408831	NA	NA	NA	CACNB2:783	NA	NA
chr10	18683751	18684250	1.9	0.566667	0.932442	0.908074	3.68831e-05	NA	NA	NA	CACNB2:783	NA	NA
chr10	18768001	18768500	11.8333	4.3	0.995079	0.45343	0.00050029	NA	NA	NA	CACNB2:783	NA	NA
chr10	18888001	18888500	66.0333	31.0667	0.638424	0.715271	9.89078e-05	NA	NA	NA	NSUN6:221078	NA	NA
chr10	18892251	18892750	53	25.1	0.974297	0.365006	3.49284e-05	NA	NA	NA	NSUN6:221078	NA	NA
chr10	19108251	19108750	2.13333	0.833333	0.992365	0.849259	6.34417e-05	NA	NA	NA	NA	NA	NA
chr10	19539751	19540250	5.33333	2.63333	0.921118	0.824921	0.000138204	NA	NA	NA	NA	NA	NA
chr10	19541001	19541500	1.1	0.0666667	0.696541	0.612037	0.000606962	NA	NA	NA	NA	NA	NA
chr10	19631751	19632250	1.36667	0.1	0.526227	0.353817	0.00095358	NA	NA	NA	NA	NA	NA
chr10	19639251	19639750	2.96667	1.23333	0.944316	0.661911	0.000643433	NA	NA	NA	NA	NA	NA
chr10	19654001	19654500	1.16667	0.0333333	0.966147	0.381099	1.77543e-05	NA	NA	NA	NA	NA	NA
chr10	19881251	19881750	2.7	0.7	0.727167	0.363137	0.000196463	NA	NA	NA	NA	NA	NA
chr10	19881501	19882000	1.46667	0.466667	0.85165	0.612037	0.000827691	NA	NA	NA	NA	NA	NA
chr10	20018251	20018750	0.966667	0.3	0.969373	0.801463	0.000562004	NA	NA	NA	NA	NA	NA
chr10	20515501	20516000	7.56667	2.86667	0.895824	0.685054	0.000373109	NA	NA	NA	PLXDC2:84898	NA	NA
chr10	20588751	20589250	1.63333	0.4	0.86505	0.308926	0.000508424	NA	NA	NA	PLXDC2:84898	NA	NA
chr10	20852251	20852750	2.66667	0.966667	0.953543	0.854135	0.000104354	NA	NA	NA	NA	NA	NA
chr10	20858751	20859250	2.4	1.16667	0.986664	0.908362	0.000759419	NA	NA	NA	NA	NA	NA
chr10	20980501	20981000	7.36667	3.2	0.889639	0.982243	0.000249653	NA	NA	NA	NA	NA	NA
chr10	20982501	20983000	1.06667	0.1	0.699563	0.353817	0.000785043	NA	NA	NA	NA	NA	NA
chr10	21726001	21726500	3.76667	1.5	0.817247	0.740102	0.000424225	NA	NA	NA	NA	NA	NA
chr10	21728501	21729000	1.36667	0.666667	0.974566	0.978094	0.000119761	NA	NA	NA	NA	NA	NA
chr10	22310251	22310750	3.46667	1.3	0.992207	0.551556	0.000662415	NA	NA	NA	DNAJC1:64215	NA	NA
chr10	22560251	22560750	0.866667	0.0333333	0.762486	0.381099	0.000904464	NA	NA	NA	NA	NA	NA
chr10	22584501	22585000	1.66667	0.0666667	0.832797	0.124801	0.000132518	NA	NA	NA	NA	NA	NA
chr10	24313501	24314000	2.63333	0.733333	0.53281	0.519906	0.00064897	NA	NA	NA	NA	NA	NA
chr10	25664251	25664750	2.2	0.2	0.790738	0.276184	0.000196463	NA	NA	NA	GPR158:57512	NA	NA
chr10	26060751	26061250	1.33333	0.0666667	0.94733	0.124801	7.03068e-05	NA	NA	NA	NA	NA	NA
chr10	27352751	27353250	4.36667	0.2	0.626018	0.0853205	0.000358691	NA	NA	NA	ANKRD26:22852	NA	NA
chr10	27463751	27464250	1.56667	0.266667	0.719438	0.857026	0.000160323	NA	NA	YME1L1:10730	YME1L1:10730	NA	NA
chr10	27835001	27835500	0.966667	0.233333	0.915611	0.884504	0.000598504	NA	NA	NA	RAB18:22931	NA	NA
chr10	27893501	27894000	1.93333	0.533333	0.844924	0.812454	0.000523181	NA	NA	NA	NA	NA	NA
chr10	28049001	28049500	1.5	0.466667	0.948827	0.954744	0.000101127	NA	NA	NA	IRXL1:283078	NA	NA
chr10	28782251	28782750	2.63333	0.1	0.417279	0.353817	0.000199987	NA	NA	NA	NA	NA	NA
chr10	29129001	29129500	5.7	2.5	0.871262	0.989146	0.000406574	NA	NA	NA	NA	NA	NA
chr10	29286501	29287000	1.06667	0.166667	0.690813	0.409472	0.000672594	NA	NA	NA	NA	NA	NA
chr10	30406001	30406500	2.3	0.6	0.798137	0.813743	0.000192105	NA	NA	NA	NA	NA	NA
chr10	31150001	31150500	3.46667	1.4	0.679643	0.944287	0.000606962	NA	NA	NA	NA	NA	NA
chr10	31366751	31367250	1.1	0.0666667	0.849886	0.124801	0.000303459	NA	NA	NA	NA	NA	NA
chr10	31435751	31436250	0.833333	0.1	0.976675	1	2.5264e-05	NA	NA	NA	NA	NA	NA
chr10	31606251	31606750	3.5	1.1	0.434719	0.735775	0.000895196	NA	NA	NA	NA	NA	NA
chr10	32361501	32362000	1.6	0.2	0.898013	0.0853205	0.000410307	NA	NA	KIF5B:3799	KIF5B:3799	NA	NA
chr10	32787751	32788250	0.566667	0.0333333	0.884504	0.381099	0.000347891	NA	NA	NA	CCDC7:221016	NA	NA
chr10	32852751	32853250	3.46667	0.5	0.91302	0.0614647	7.32388e-05	NA	NA	NA	CCDC7:221016	NA	NA
chr10	33035251	33035750	1.3	0.0333333	0.560649	0.381099	0.000274934	NA	NA	NA	NA	NA	NA
chr10	33422251	33422750	5.1	1.6	0.826255	0.704217	0.00022552	NA	NA	NA	NA	NA	NA
chr10	33470001	33470500	3.66667	1.36667	0.855189	0.245525	0.000934856	NA	NA	NA	NA	NA	NA
chr10	33794001	33794500	0.566667	0.0333333	0.884504	0.381099	0.000347891	NA	NA	NA	NA	NA	NA
chr10	33801001	33801500	3.43333	1.33333	0.958629	0.989422	0.000246606	NA	NA	NA	NA	NA	NA
chr10	33821751	33822250	1.16667	0.233333	0.703758	0.844718	0.000584411	NA	NA	NA	NA	NA	NA
chr10	34198501	34199000	2.36667	0.533333	0.637772	0.885966	0.00051789	NA	NA	NA	NA	NA	NA
chr10	34488251	34488750	0.933333	0.0666667	0.955636	0.124801	0.000312666	NA	NA	NA	NA	NA	NA
chr10	34749251	34749750	0.7	0.0333333	0.84648	0.381099	0.000562004	NA	NA	NA	NA	NA	NA
chr10	35139751	35140250	1.6	0.766667	0.921667	0.923659	0.000235616	NA	NA	NA	NA	NA	NA
chr10	35506001	35506500	2.53333	1.1	0.92351	0.751847	0.000786024	NA	NA	NA	CREM:1390	NA	NA
chr10	36131001	36131500	0.9	0.0666667	0.831159	0.124801	0.000699578	NA	NA	NA	NA	NA	NA
chr10	36239501	36240000	0.933333	0.0666667	0.690813	0.124801	0.000777907	NA	NA	NA	NA	NA	NA
chr10	36369751	36370250	1.46667	0.1	0.864398	0.353817	0.000204167	NA	NA	NA	NA	NA	NA
chr10	36392001	36392500	1.63333	0.666667	0.922842	0.882569	0.000942743	NA	NA	NA	NA	NA	NA
chr10	36415251	36415750	1	0.0666667	0.761293	0.612037	0.000898386	NA	NA	NA	NA	NA	NA
chr10	37347751	37348250	0.5	0.0333333	1	0.381099	0.000151011	NA	NA	NA	NA	NA	NA
chr10	37465501	37466000	2	0.366667	0.375422	0.486	0.000756225	NA	NA	ANKRD30A:91074	ANKRD30A:91074	NA	NA
chr10	37568001	37568500	0.633333	0.0333333	0.92098	0.381099	0.000219511	NA	NA	NA	NA	NA	NA
chr10	37601751	37602250	2.13333	0.633333	0.985912	0.953577	5.81443e-06	NA	NA	NA	NA	NA	NA
chr10	38388751	38389250	1.4	0.466667	1	0.790738	0.000151011	NA	NA	NA	NA	ZNF33A:7581	ZNF33A:7581
chr10	41775751	41776250	0.4	0.0333333	1	0.381099	0.000388171	NA	NA	NA	NA	NA	NA
chr10	41794251	41794750	0.566667	0.1	0.949402	1	0.000151011	NA	NA	NA	NA	NA	NA
chr10	42024251	42024750	1.46667	0.366667	0.928751	0.807457	0.000573043	NA	NA	NA	NA	NA	NA
chr10	42267751	42268250	0.966667	0.0333333	0.790044	0.381099	0.000584411	NA	NA	NA	NA	NA	NA
chr10	42363501	42364000	0.533333	0.0333333	0.909003	0.381099	0.000447238	NA	NA	NA	NA	NA	NA
chr10	44469751	44470250	0.566667	0.0333333	0.884504	0.381099	0.000347891	NA	NA	NA	NA	NA	NA
chr10	44480251	44480750	1.3	0.0333333	0.679007	0.381099	0.000458435	NA	NA	NA	NA	NA	NA
chr10	45085251	45085750	1.73333	0.0333333	0.859257	0.381099	2.1891e-05	NA	NA	NA	NA	NA	NA
chr10	45098251	45098750	0.566667	0.0333333	0.884504	0.381099	0.000347891	NA	NA	NA	NA	NA	NA
chr10	46450751	46451250	6.66667	2.4	0.967146	0.190031	0.000167064	NA	NA	NA	NA	NA	NA
chr10	48253251	48253750	0.566667	0.0666667	0.884504	0.612037	0.000447238	NA	NA	NA	NA	NA	NA
chr10	49055751	49056250	0.466667	0.0333333	0.885966	0.381099	0.000777907	NA	NA	FRMPD2:143162	FRMPD2:143162	NA	NA
chr10	49743251	49743750	1.4	0.566667	1	0.942994	1.51975e-05	NA	NA	NA	NA	NA	NA
chr10	50199001	50199500	4.23333	2.1	0.896359	0.454879	0.000391499	NA	NA	NA	C10orf71:118461	NA	NA
chr10	50300501	50301000	8.73333	3.83333	0.968431	0.625542	0.00051228	NA	NA	NA	NA	NA	NA
chr10	50344001	50344500	0.733333	0.0666667	0.847346	0.612037	0.000864211	NA	NA	NA	ERCC6:2074	NA	NA
chr10	51844001	51844500	6.93333	3.3	0.981546	0.997695	0.000273118	NA	NA	NA	TMEM23:259230	NA	NA
chr10	52554251	52554750	2.16667	0.533333	0.993943	0.943352	4.14018e-06	NA	NA	NA	PRKG1:5592	NA	NA
chr10	52590251	52590750	4.4	1.9	0.975797	0.966232	4.19186e-05	NA	NA	NA	PRKG1:5592	NA	NA
chr10	52628751	52629250	0.7	0.0333333	0.767425	0.381099	0.000562004	NA	NA	NA	PRKG1:5592	NA	NA
chr10	52673501	52674000	0.833333	0.0666667	0.966147	0.612037	8.36435e-05	NA	NA	NA	PRKG1:5592	NA	NA
chr10	52865501	52866000	2.4	0.533333	0.880493	0.762486	0.000451125	NA	NA	NA	PRKG1:5592	NA	NA
chr10	53018751	53019250	1	0.0666667	0.729651	0.612037	0.000898386	NA	NA	NA	PRKG1:5592	NA	NA
chr10	53084001	53084500	1.96667	0.2	0.127969	0.164858	0.000558523	NA	NA	NA	PRKG1:5592	NA	NA
chr10	53084251	53084750	1	0.0666667	0.907761	0.124801	0.000451125	NA	NA	NA	PRKG1:5592	NA	NA
chr10	53238751	53239250	1.46667	0.166667	0.830099	0.219914	0.000696793	NA	NA	NA	PRKG1:5592	NA	NA
chr10	53642501	53643000	2.66667	1.1	0.993337	0.778795	0.000119334	NA	NA	NA	PRKG1:5592	NA	NA
chr10	54663251	54663750	0.6	0.1	1	0.353817	0.000978089	NA	NA	NA	NA	NA	NA
chr10	55834501	55835000	1.96667	0.266667	0.981007	0.0992115	0.000693515	NA	NA	NA	PCDH15:65217	NA	NA
chr10	56123251	56123750	1.06667	0.0666667	0.747345	0.124801	0.000827691	NA	NA	NA	PCDH15:65217	NA	NA
chr10	56156251	56156750	3.36667	0.833333	0.898737	0.849259	0.000177551	NA	NA	NA	PCDH15:65217	NA	NA
chr10	56752251	56752750	1.06667	0.0666667	0.816269	0.612037	0.000178521	NA	NA	NA	NA	NA	NA
chr10	56962251	56962750	1.43333	0.266667	0.751382	0.926764	0.000727361	NA	NA	NA	NA	NA	NA
chr10	57542501	57543000	0.533333	0.0333333	0.943352	0.381099	0.000447238	NA	NA	NA	NA	NA	NA
chr10	57773251	57773750	0.7	0.0333333	0.719438	0.381099	0.000562004	NA	NA	NA	NA	NA	NA
chr10	58320751	58321250	1.56667	0.333333	0.946751	0.971048	0.000197148	NA	NA	NA	NA	NA	NA
chr10	58620251	58620750	2.36667	0.3	0.531841	0.258948	0.000189251	NA	NA	NA	NA	NA	NA
chr10	58897001	58897500	1.06667	0.0333333	0.816269	0.381099	0.000156938	NA	NA	NA	NA	NA	NA
chr10	59577251	59577750	0.8	0.166667	0.668302	0.863518	0.000685233	NA	NA	NA	NA	NA	NA
chr10	59689751	59690250	1.56667	0.0333333	0.969784	0.381099	5.32658e-06	NA	NA	NA	IPMK:253430	NA	NA
chr10	59989501	59990000	2.1	0.3	0.800489	0.195677	0.00059375	NA	NA	NA	BICC1:80114	NA	NA
chr10	60219251	60219750	1.7	0.166667	0.477847	0.201175	0.000963969	NA	NA	BICC1:80114	BICC1:80114	NA	NA
chr10	60264001	60264500	1.4	0.4	0.905171	0.836264	0.000255217	NA	NA	NA	NA	NA	NA
chr10	60609501	60610000	3.1	0.9	0.897107	0.258948	0.000677968	NA	NA	NA	PHYHIPL:84457	NA	NA
chr10	60803751	60804250	3.9	0.966667	0.974391	0.667666	9.36358e-05	NA	NA	NA	NA	NA	NA
chr10	60960501	60961000	7.06667	3.26667	0.961122	0.269772	0.000760488	NA	NA	NA	NA	NA	NA
chr10	61267751	61268250	3.3	0.566667	0.818424	0.413337	4.70182e-05	NA	NA	NA	CCDC6:8030	NA	NA
chr10	62069501	62070000	1.86667	0.166667	0.835345	0.201175	0.000337279	NA	NA	NA	NA	NA	NA
chr10	62165501	62166000	4.36667	1.63333	0.955605	0.292843	0.000315942	NA	NA	NA	NA	NA	NA
chr10	62248501	62249000	2	0.6	0.887234	0.292843	0.000786842	NA	NA	NA	NA	NA	NA
chr10	62653501	62654000	1.96667	0.133333	0.604277	0.3394	0.00062658	NA	NA	NA	NA	NA	NA
chr10	62890251	62890750	4.5	1.4	0.846976	0.821122	0.000426229	NA	NA	NA	NA	NA	NA
chr10	63754751	63755250	4	1.86667	0.375422	0.825553	0.000391499	NA	NA	NA	NA	NA	NA
chr10	63950751	63951250	3.13333	0.966667	0.981205	0.915611	8.33718e-06	NA	NA	NA	ZNF365:22891	NA	NA
chr10	63968001	63968500	1.66667	0.7	0.969057	0.902078	0.00039358	NA	NA	NA	ZNF365:22891	NA	NA
chr10	64365001	64365500	1.13333	0.0333333	0.743256	0.381099	0.000308532	NA	NA	NA	NA	NA	NA
chr10	65198751	65199250	3.23333	1.2	0.88521	0.840132	0.000471832	NA	NA	NA	NA	NA	NA
chr10	65246501	65247000	4.23333	1.73333	0.875845	0.720671	0.000880509	NA	NA	NA	NA	NA	NA
chr10	65419001	65419500	0.766667	0.0333333	0.502557	0.381099	0.000598504	NA	NA	NA	NA	NA	NA
chr10	65477251	65477750	1.13333	0.0333333	0.830099	0.381099	0.000122704	NA	NA	NA	NA	NA	NA
chr10	65477501	65478000	1.06667	0.233333	0.668302	0.844718	0.000904464	NA	NA	NA	NA	NA	NA
chr10	65812501	65813000	0.566667	0.0333333	0.884504	0.381099	0.000347891	NA	NA	NA	NA	NA	NA
chr10	65941251	65941750	2.23333	0.733333	0.917462	0.4356	0.000718733	NA	NA	NA	NA	NA	NA
chr10	66291501	66292000	1.26667	0.0333333	0.206847	0.381099	0.000586891	NA	NA	NA	NA	NA	NA
chr10	66819001	66819500	0.566667	0.0333333	0.884504	0.381099	0.000347891	NA	NA	NA	NA	NA	NA
chr10	66976501	66977000	2.1	0.333333	0.483309	0.375422	0.000558523	NA	NA	NA	NA	NA	NA
chr10	66976751	66977250	2.26667	0.466667	0.976492	0.124801	0.000196237	NA	NA	NA	NA	NA	NA
chr10	66989751	66990250	3.96667	1.03333	0.526825	0.247617	0.000884898	NA	NA	NA	NA	NA	NA
chr10	66990001	66990500	1.8	0.4	0.903477	0.813743	0.000410307	NA	NA	NA	NA	NA	NA
chr10	67413001	67413500	0.7	0.0333333	0.801463	0.381099	0.000562004	NA	NA	NA	NA	NA	NA
chr10	67518251	67518750	2.7	1.26667	0.988439	0.924301	8.3867e-05	NA	NA	NA	NA	NA	NA
chr10	67780001	67780500	1.13333	0.0666667	0.943352	0.124801	0.000138511	NA	NA	NA	NA	NA	NA
chr10	67888251	67888750	1.66667	0.266667	0.925553	0.115561	0.000523181	NA	NA	NA	NA	NA	NA
chr10	68372501	68373000	1.6	0.166667	0.962737	0.863518	2.76796e-05	NA	NA	NA	LRRTM3:347731	NA	NA
chr10	68732251	68732750	1.96667	0.433333	0.868632	0.184574	0.000503846	NA	NA	NA	NA	NA	NA
chr10	69000501	69001000	1.16667	0.0333333	0.530283	0.381099	0.000274562	NA	NA	NA	NA	NA	NA
chr10	70446251	70446750	0.7	0.0333333	0.801463	0.381099	0.000562004	NA	NA	NA	NA	KIAA1279:26128	KIAA1279:26128
chr10	70667001	70667500	2.9	0.866667	0.911515	0.753721	0.000555879	NA	NA	NA	HKDC1:80201	NA	NA
chr10	71024001	71024500	1.8	0.333333	0.915808	0.241143	0.000719417	NA	NA	NA	NA	NA	NA
chr10	71673501	71674000	1.66667	0.733333	0.980886	0.519906	0.000584411	NA	NA	NA	NA	NA	NA
chr10	71861251	71861750	2.96667	1.16667	0.77478	0.674674	0.000556049	NA	NA	NA	NA	NA	NODAL:4838
chr10	73434751	73435250	4.96667	1.1	0.519941	0.532531	0.000457397	NA	NA	NA	CHST3:9469	NA	NA
chr10	74349501	74350000	2.06667	0.5	0.765994	0.0614647	0.000887646	NA	NA	NA	OIT3:170392	NA	NA
chr10	74454001	74454500	3.36667	1.2	0.983141	0.329488	0.00025227	NA	NA	NA	P4HA1:5033	NA	NA
chr10	75780751	75781250	5.03333	2.4	0.945649	0.832205	5.44988e-05	NA	NA	NA	ADK:132	NA	NA
chr10	75811001	75811500	0.9	0.0666667	0.77513	0.124801	0.000699578	NA	NA	NA	ADK:132	NA	NA
chr10	76005501	76006000	2.83333	0.666667	0.723593	0.518415	0.000967032	NA	NA	NA	ADK:132	NA	NA
chr10	76417251	76417750	1.7	0.2	0.666957	0.0853205	0.00060297	NA	NA	NA	MYST4:23522	NA	NA
chr10	76735501	76736000	0.533333	0.0333333	0.885966	0.381099	0.000447238	NA	NA	NA	NA	NA	NA
chr10	76876751	76877250	3.4	1.23333	0.907127	0.212277	0.000434472	NA	NA	NA	NA	NA	NA
chr10	77331501	77332000	6.06667	2.33333	0.886552	0.518415	0.000558194	NA	NA	NA	C10orf11:83938	NA	NA
chr10	77419751	77420250	3.06667	0.8	0.805878	0.571952	0.000211398	NA	NA	NA	C10orf11:83938	NA	NA
chr10	78669251	78669750	2.53333	0.833333	0.951691	0.231375	0.000995445	NA	NA	NA	KCNMA1:3778	NA	NA
chr10	79128001	79128500	5.66667	2.43333	0.66171	0.625441	0.000759866	NA	NA	NA	NA	NA	NA
chr10	79174251	79174750	1.26667	0.333333	0.725497	0.94035	0.000584411	NA	NA	NA	NA	NA	NA
chr10	79581251	79581750	1.96667	0.666667	0.768947	0.576317	0.000696793	NA	NA	NA	NA	NA	NA
chr10	80274001	80274500	3.26667	1.36667	0.898602	0.772752	0.000545708	NA	NA	NA	NA	NA	NA
chr10	80856501	80857000	1.3	0.566667	0.885483	0.884504	0.000388171	NA	NA	NA	C10orf56:219654	NA	NA
chr10	82042751	82043250	0.966667	0.0666667	0.932778	0.124801	0.000269795	NA	NA	NA	NA	NA	NA
chr10	82663001	82663500	1.83333	0.133333	0.441806	0.0533772	0.000838231	NA	NA	NA	NA	NA	NA
chr10	82730751	82731250	3	0.8	0.990046	0.700975	6.9543e-05	NA	NA	NA	NA	NA	NA
chr10	82958251	82958750	0.966667	0.0333333	0.263932	0.381099	0.000584411	NA	NA	NA	NA	NA	NA
chr10	83937501	83938000	1.23333	0.166667	0.86704	0.804329	0.000138511	NA	NA	NA	NA	NA	NA
chr10	84133001	84133500	0.5	0.0333333	1	0.381099	0.000151011	NA	NA	NA	NA	NA	NA
chr10	84260501	84261000	1.46667	0.333333	0.779052	0.473679	0.000813236	NA	NA	NA	NA	NA	NA
chr10	84339251	84339750	0.666667	0.0333333	0.94035	0.381099	0.000177551	NA	NA	NA	NA	NA	NA
chr10	84485001	84485500	1.1	0.1	0.778795	0.353817	0.000978089	NA	NA	NA	NA	NA	NA
chr10	84614751	84615250	0.633333	0.0666667	0.932778	0.612037	0.000274562	NA	NA	NA	NA	NA	NA
chr10	85480501	85481000	1.46667	0.166667	0.958879	0.129432	0.000478584	NA	NA	NA	NA	NA	NA
chr10	85617501	85618000	1.16667	0.266667	0.741425	0.533647	0.000672594	NA	NA	NA	NA	NA	NA
chr10	85700751	85701250	1.46667	0.6	0.976244	0.743256	0.00020204	NA	NA	NA	NA	NA	NA
chr10	85907001	85907500	2.56667	0.833333	0.975029	0.715928	0.000777907	NA	NA	NA	NA	NA	NA
chr10	86712001	86712500	0.566667	0.0333333	0.884504	0.381099	0.000347891	NA	NA	NA	NA	NA	NA
chr10	87019251	87019750	1.7	0.133333	0.860707	0.3394	0.000199893	NA	NA	NA	NA	NA	NA
chr10	87233251	87233750	1.4	0.233333	0.969477	0.184574	0.000940196	NA	NA	NA	NA	NA	NA
chr10	87274501	87275000	0.733333	0.1	0.912538	0.353817	0.000685233	NA	NA	NA	NA	NA	NA
chr10	87462751	87463250	1.53333	0.133333	0.965232	0.124801	0.000523181	NA	NA	NA	GRID1:2894	NA	NA
chr10	87562251	87562750	1.26667	0.6	0.847346	1	0.000562004	NA	NA	NA	GRID1:2894	NA	NA
chr10	88225251	88225750	2.5	0.933333	0.939231	0.756336	0.000887646	NA	NA	NA	WAPAL:23063	NA	NA
chr10	89486751	89487250	3.33333	1.63333	0.966056	0.938185	0.000167765	NA	NA	NA	PAPSS2:9060	NA	NA
chr10	89572251	89572750	2	0.966667	0.952847	0.757952	0.000606962	NA	NA	NA	NA	NA	NA
chr10	89624501	89625000	0.466667	0.0333333	0.885966	0.381099	0.000777907	NA	NA	NA	PTEN:5728	NA	NA
chr10	89629751	89630250	3.9	0.733333	0.762207	0.139861	0.000287978	NA	NA	NA	PTEN:5728	NA	NA
chr10	89904751	89905250	1.56667	0.133333	0.816801	0.7694	0.000109152	NA	NA	NA	NA	NA	NA
chr10	90320001	90320500	1	0.0333333	0.349071	0.381099	0.000785043	NA	NA	NA	C10orf59:55328	NA	NA
chr10	90640501	90641000	3.2	0.533333	0.579535	0.41842	0.000418828	NA	NA	NA	STAMBPL1:57559	NA	NA
chr10	91866001	91866500	2.03333	0.466667	0.803111	0.124801	0.000607653	NA	NA	NA	NA	NA	NA
chr10	92110501	92111000	1.83333	0.633333	0.426465	0.953577	0.000652455	NA	NA	NA	NA	NA	NA
chr10	92391001	92391500	1.66667	0.233333	0.788679	0.844718	0.000654111	NA	NA	NA	NA	NA	NA
chr10	93111751	93112250	0.533333	0.0333333	0.885966	0.381099	0.000447238	NA	NA	NA	NA	NA	NA
chr10	93154001	93154500	1.3	0.0333333	0.727167	0.381099	0.000458435	NA	NA	NA	NA	NA	NA
chr10	93288001	93288500	29.8	13.6667	0.983679	0.521444	0.000158508	NA	NA	NA	NA	NA	NA
chr10	94543251	94543750	2.16667	0.566667	0.876838	0.202904	0.000709818	NA	NA	NA	NA	NA	NA
chr10	94605001	94605500	3.06667	0.833333	0.936187	0.348515	0.000860886	NA	NA	NA	EXOC6:54536	NA	NA
chr10	94689751	94690250	25.7667	12.2667	0.966129	0.729352	0.000172701	NA	NA	NA	EXOC6:54536	NA	NA
chr10	94690001	94690500	9.76667	4.2	0.97659	0.884845	0.000566341	NA	NA	EXOC6:54536	EXOC6:54536	NA	NA
chr10	95442751	95443250	4.76667	1.3	0.736954	0.84648	0.000428076	NA	NA	NA	C10orf4:118924	NA	NA
chr10	96044001	96044500	0.933333	0.0333333	0.699563	0.381099	0.000672594	NA	NA	NA	PLCE1:51196	NA	NA
chr10	96334501	96335000	4.1	1.86667	0.969625	0.902659	0.000920864	NA	NA	NA	HELLS:3070	NA	NA
chr10	96410251	96410750	1.46667	0.133333	0.928751	0.3394	0.00027105	NA	NA	NA	NA	NA	NA
chr10	96618001	96618500	0.866667	0.0666667	0.965232	0.124801	0.000427093	NA	NA	NA	NA	NA	NA
chr10	97897001	97897500	2.4	0.266667	0.975105	0.0665998	0.000125206	NA	NA	NA	NA	NA	NA
chr10	98251001	98251500	3.56667	0.866667	0.716176	0.172232	0.000946628	NA	NA	NA	TLL2:7093	NA	NA
chr10	99001001	99001500	23.3333	11.5	0.876361	0.850018	0.000604821	NA	NA	NA	ARHGAP19:84986	NA	NA
chr10	99532001	99532500	1.43333	0.233333	0.897335	0.292843	0.000408831	NA	NA	NA	NA	NA	NA
chr10	100259751	100260250	1.46667	0.266667	0.907857	0.690813	0.000947947	NA	NA	NA	HPSE2:60495	NA	NA
chr10	100820251	100820750	2.26667	0.833333	0.866167	0.899623	0.000477544	NA	NA	NA	HPSE2:60495	NA	NA
chr10	101057001	101057500	1.7	0.3	0.967687	0.719438	6.78691e-05	NA	NA	NA	NA	NA	NA
chr10	101440751	101441250	3.13333	1.4	0.94291	0.687273	0.000482739	NA	NA	ENTPD7:57089	ENTPD7:57089	NA	NA
chr10	101908001	101908500	1.8	0.4	0.7526	0.203911	0.000786842	NA	NA	NA	ERLIN1:10613	NA	NA
chr10	102430251	102430750	0.566667	0.0333333	0.884504	0.381099	0.000347891	NA	NA	NA	NA	NA	NA
chr10	102664251	102664750	1.06667	0.0666667	0.668302	0.124801	0.000827691	NA	NA	NA	C10orf6:55719	NA	NA
chr10	103492501	103493000	4.43333	1.13333	0.637799	0.954744	0.000561893	NA	NA	NA	NA	NA	NA
chr10	104997251	104997750	1	0.0666667	0.884009	0.612037	0.000151011	NA	NA	NA	NA	NA	NA
chr10	105663001	105663500	1.93333	0.133333	0.526046	0.142012	0.000672594	NA	NA	NA	OBFC1:79991	NA	NA
chr10	105693501	105694000	3.3	0.533333	0.932297	0.214542	0.000256015	NA	NA	NA	NA	NA	NA
chr10	105814751	105815250	0.833333	0.0333333	0.698497	0.381099	0.000427093	NA	NA	NA	COL17A1:1308	NA	NA
chr10	105923501	105924000	0.766667	0.0666667	0.969784	0.124801	0.000716276	NA	NA	NA	C10orf79:80217	NA	NA
chr10	106052001	106052500	2.6	0.766667	0.739033	0.269623	0.000704364	NA	NA	NA	NA	NA	NA
chr10	106356001	106356500	1.06667	0.0333333	0.912538	0.381099	2.56308e-05	NA	NA	NA	NA	NA	NA
chr10	106445251	106445750	1.2	0.333333	0.903821	0.94035	0.00020204	NA	NA	NA	SORCS3:22986	NA	NA
chr10	107024501	107025000	3.43333	1	0.756791	0.144878	0.000800247	NA	NA	NA	NA	NA	NA
chr10	107222251	107222750	1.66667	0.333333	0.933767	0.646277	0.00027105	NA	NA	NA	NA	NA	NA
chr10	107391001	107391500	1	0.0333333	1	0.381099	8.41636e-06	NA	NA	NA	NA	NA	NA
chr10	107428001	107428500	4.33333	1	0.976501	0.982149	5.64875e-05	NA	NA	NA	NA	NA	NA
chr10	107650001	107650500	1.06667	0.0333333	0.795472	0.381099	0.000156938	NA	NA	NA	NA	NA	NA
chr10	107784001	107784500	2.46667	0.866667	0.972891	0.827313	0.000212839	NA	NA	NA	NA	NA	NA
chr10	107847501	107848000	4.73333	1.8	0.806022	0.881983	0.000541944	NA	NA	NA	NA	NA	NA
chr10	107872251	107872750	5.06667	1.33333	0.501645	0.4601	0.000584411	NA	NA	NA	NA	NA	NA
chr10	108009751	108010250	0.933333	0.0666667	0.735775	0.381099	0.000777907	NA	NA	NA	NA	NA	NA
chr10	108056501	108057000	3.3	0.766667	0.87981	0.626834	0.000236036	NA	NA	NA	NA	NA	NA
chr10	109096751	109097250	0.733333	0.0333333	0.690813	0.381099	0.000716276	NA	NA	NA	NA	NA	NA
chr10	109589751	109590250	1.16667	0.1	0.968516	1	5.68498e-06	NA	NA	NA	NA	NA	NA
chr10	109665751	109666250	1.06667	0.1	0.981361	1	8.41636e-06	NA	NA	NA	NA	NA	NA
chr10	109920501	109921000	3.4	1.06667	0.940085	0.706562	0.000230348	NA	NA	NA	NA	NA	NA
chr10	109921251	109921750	0.766667	0.0333333	0.934728	0.381099	9.96897e-05	NA	NA	NA	NA	NA	NA
chr10	109938251	109938750	2.13333	0.4	0.91757	1	3.95253e-05	NA	NA	NA	NA	NA	NA
chr10	109963001	109963500	2.7	0.0666667	0.74019	0.612037	2.56757e-05	NA	NA	NA	NA	NA	NA
chr10	110319501	110320000	1.23333	0.0666667	0.761593	0.124801	0.000456145	NA	NA	NA	NA	NA	NA
chr10	111076751	111077250	3.33333	0.566667	0.67089	0.158939	0.000645394	NA	NA	NA	NA	NA	NA
chr10	111125501	111126000	0.9	0.0333333	0.93566	0.381099	0.00020204	NA	NA	NA	NA	NA	NA
chr10	111254501	111255000	0.4	0.0333333	1	0.381099	0.000388171	NA	NA	NA	NA	NA	NA
chr10	111393751	111394250	2.13333	0.333333	0.952031	0.839182	0.000269795	NA	NA	NA	NA	NA	NA
chr10	111513501	111514000	1.63333	0.0666667	0.589233	0.612037	0.000463501	NA	NA	NA	NA	NA	NA
chr10	112360501	112361000	2.2	0.833333	0.588911	0.835518	0.000510727	NA	NA	NA	NA	NA	NA
chr10	112360751	112361250	2.36667	1.13333	0.790044	0.958879	0.000197148	NA	NA	NA	NA	NA	NA
chr10	112946751	112947250	1.5	0.366667	0.939684	0.590435	0.000211398	NA	NA	NA	NA	NA	NA
chr10	113766251	113766750	1.1	0.133333	0.924932	0.3394	0.00039358	NA	NA	NA	NA	NA	NA
chr10	114253251	114253750	1.3	0.133333	0.459695	0.612037	0.000940196	NA	NA	NA	VTI1A:143187	NA	NA
chr10	115276751	115277250	1.76667	0.533333	0.740429	0.612037	0.000853332	NA	NA	NA	NA	NA	NA
chr10	115721251	115721750	4.26667	1.1	0.767749	0.609747	0.000434093	NA	NA	NA	NA	NA	NA
chr10	115803751	115804250	2.3	0.633333	0.772777	0.904162	0.000156765	NA	NA	NA	NA	NA	NA
chr10	115855251	115855750	1.4	0.166667	0.905171	0.129432	0.000759419	NA	NA	NA	NA	NA	NA
chr10	116605001	116605500	0.6	0.0333333	1	0.381099	7.02107e-05	NA	NA	KIAA1600:57700	KIAA1600:57700	NA	NA
chr10	116685251	116685750	2	0.633333	0.99073	0.806903	0.000510727	NA	NA	NA	NA	NA	NA
chr10	116958251	116958750	0.866667	0.0333333	0.41842	0.381099	0.000904464	NA	NA	NA	ATRNL1:26033	NA	NA
chr10	116972251	116972750	0.666667	0.166667	0.94035	0.863518	0.000447238	NA	NA	NA	ATRNL1:26033	NA	NA
chr10	117043251	117043750	3.26667	0.166667	0.801386	0.804329	3.15947e-05	NA	NA	NA	ATRNL1:26033	NA	NA
chr10	117092751	117093250	1.86667	0.133333	0.844335	0.509085	9.66576e-05	NA	NA	NA	ATRNL1:26033	NA	NA
chr10	117232751	117233250	0.866667	0.0666667	0.909003	0.124801	0.000427093	NA	NA	NA	ATRNL1:26033	NA	NA
chr10	117779001	117779500	5.53333	2.06667	0.941731	0.144076	0.000675943	NA	NA	NA	NA	NA	NA
chr10	118000001	118000500	1.76667	0.266667	0.667372	0.206847	0.000909827	NA	NA	NA	GFRA1:2674	NA	NA
chr10	118798501	118799000	0.566667	0.0333333	0.884504	0.381099	0.000347891	NA	NA	NA	NA	NA	NA
chr10	119080251	119080750	1.13333	0.166667	0.806129	0.863518	0.000510138	NA	NA	NA	PDZD8:118987	NA	NA
chr10	119386751	119387250	1.63333	0.4	0.915505	0.784076	0.000759419	NA	NA	NA	NA	NA	NA
chr10	119839501	119840000	3.93333	1.36667	0.897627	0.44933	0.000274154	NA	NA	NA	NA	NA	NA
chr10	120067001	120067500	1.03333	0.0666667	0.803111	0.124801	0.000942743	NA	NA	NA	C10orf84:63877	NA	NA
chr10	120260751	120261250	2.8	0.1	0.961461	0.381099	1.98288e-05	NA	NA	NA	NA	NA	NA
chr10	120358751	120359250	4.03333	1.13333	0.985163	0.249431	0.000312844	NA	NA	NA	NA	NA	NA
chr10	120359001	120359500	4.96667	1.2	0.82154	0.123197	0.000391551	NA	NA	NA	NA	NA	NA
chr10	120379751	120380250	1.36667	0.2	0.977149	1	3.97667e-06	NA	NA	NA	NA	NA	NA
chr10	121220751	121221250	0.866667	0.0333333	0.763373	0.381099	0.000364348	NA	NA	NA	NA	NA	NA
chr10	122443751	122444250	1.4	0.133333	1	0.0533772	0.000685233	NA	NA	NA	NA	NA	NA
chr10	122697751	122698250	3.16667	0.633333	0.767003	0.686246	0.000585586	NA	NA	NA	NA	NA	NA
chr10	122791251	122791750	1.06667	0.266667	0.950785	0.533647	0.000427093	NA	NA	NA	NA	NA	NA
chr10	123442751	123443250	6.9	2.9	0.917677	0.663052	5.00642e-05	NA	NA	NA	NA	NA	NA
chr10	124614001	124614500	1.13333	0.133333	0.830099	0.142012	0.000827691	NA	NA	NA	FAM24B:196792	NA	NA
chr10	124746501	124747000	1.7	0.166667	0.798137	0.345644	0.000456107	NA	NA	NA	IKZF5:64376	NA	NA
chr10	124964751	124965250	1.4	0.0333333	0.619192	0.381099	0.000204167	NA	NA	NA	NA	NA	NA
chr10	125030001	125030500	8.76667	2.23333	0.841038	0.729423	0.000558723	NA	NA	NA	NA	NA	NA
chr10	125030251	125030750	15.5333	7.36667	0.794305	0.748433	0.000667263	NA	NA	NA	NA	NA	NA
chr10	127043251	127043750	1.6	0.0333333	0.651416	0.381099	0.000119334	NA	NA	NA	NA	NA	NA
chr10	127081251	127081750	2.13333	0.2	0.252757	0.562955	0.000785043	NA	NA	NA	NA	NA	NA
chr10	127909501	127910000	2.66667	0.666667	0.721933	0.31854	0.000827691	NA	NA	NA	ADAM12:8038	NA	NA
chr10	128167251	128167750	1.36667	0.0333333	0.826006	0.381099	5.73928e-05	NA	NA	NA	C10orf90:118611	NA	NA
chr10	128188001	128188500	0.833333	0.133333	0.804329	0.3394	0.000716276	NA	NA	NA	C10orf90:118611	NA	NA
chr10	128364501	128365000	2.2	0.6	0.574457	0.813743	0.000608185	NA	NA	NA	NA	NA	NA
chr10	129280251	129280750	1.9	0.466667	0.962478	0.679947	8.3867e-05	NA	NA	NA	NA	NA	NA
chr10	129785501	129786000	4.06667	1.8	0.962254	0.958436	0.000424225	NA	NA	NA	NA	MKI67:4288	NA
chr10	130858751	130859250	2.06667	0.366667	0.992391	0.0959566	0.000838231	NA	NA	NA	NA	NA	NA
chr10	131816001	131816500	0.733333	0.0333333	0.627781	0.381099	0.000716276	NA	NA	NA	NA	NA	NA
chr10	131922251	131922750	2.03333	0.5	0.803111	0.789111	0.000129885	NA	NA	NA	NA	NA	NA
chr10	132131501	132132000	1.53333	0.666667	0.979492	0.931238	5.14992e-05	NA	NA	NA	NA	NA	NA
chr10	132692501	132693000	1.1	0.133333	0.887391	0.509085	0.00039358	NA	NA	NA	NA	NA	NA
chr10	133688001	133688500	3.16667	1	0.90328	0.121717	0.000662415	NA	NA	NA	NA	NA	NA
chr10	135074751	135075250	4.76667	1.83333	0.926349	0.8108	9.96897e-05	NA	NA	NA	NA	NA	NA
chr10	135162001	135162500	3.73333	1.5	0.819418	0.725101	7.44461e-05	NA	NA	NA	NA	NA	NA
chr10	135162251	135162750	3.46667	1	0.40102	0.500344	0.000262008	NA	NA	NA	NA	NA	NA
chr11	330751	331250	19.5	8.66667	0.702923	0.113017	0.000487968	NA	NA	NA	NA	NA	NA
chr11	2463501	2464000	1.2	0.433333	0.92514	0.954515	0.000326421	NA	NA	NA	KCNQ1:3784	NA	NA
chr11	3219001	3219500	0.966667	0.133333	0.904162	0.3394	0.000364348	NA	NA	NA	NA	NA	NA
chr11	3835751	3836250	0.566667	0.0333333	0.884504	0.381099	0.000347891	NA	NA	NA	STIM1:6786	NA	NA
chr11	3924251	3924750	1.3	0.0666667	0.82684	0.124801	0.000151663	NA	NA	NA	STIM1:6786	NA	NA
chr11	4390501	4391000	1.26667	0.0666667	0.847346	0.124801	0.000219511	NA	NA	NA	NA	NA	NA
chr11	4478751	4479250	1.63333	0.233333	0.717255	0.292843	0.000223922	NA	NA	NA	NA	NA	NA
chr11	4823501	4824000	0.8	0.0333333	0.668302	0.381099	0.000326421	NA	NA	NA	NA	NA	NA
chr11	4828001	4828500	0.5	0.0333333	1	0.381099	0.000151011	NA	NA	NA	NA	NA	NA
chr11	5135251	5135750	3.16667	1.16667	0.966342	0.930861	0.000178521	NA	NA	NA	NA	NA	NA
chr11	5305001	5305500	1.86667	0.0666667	0.607297	0.124801	0.000672594	NA	NA	NA	NA	NA	NA
chr11	5629001	5629500	1.2	0.0333333	0.808477	0.381099	6.26042e-05	NA	NA	NA	NA	NA	NA
chr11	5926251	5926750	2.33333	0.333333	0.799315	0.655793	0.000129686	NA	NA	NA	NA	NA	NA
chr11	6079001	6079500	1.7	0.666667	0.979476	0.904016	0.000606962	NA	NA	NA	NA	NA	NA
chr11	6703001	6703500	2.3	0.5	0.352636	0.750328	0.000983879	NA	NA	NA	NA	NA	NA
chr11	6779001	6779500	1.36667	0.133333	0.961516	0.3394	7.81238e-05	NA	NA	NA	NA	NA	NA
chr11	6902251	6902750	1.23333	0.166667	0.984946	0.895246	2.25932e-05	ZNF215:7762	NA	NA	NA	NA	NA
chr11	6918251	6918750	1.63333	0.6	0.849886	0.743256	0.000606962	NA	NA	NA	ZNF215:7762	NA	NA
chr11	6966001	6966500	0.4	0.0333333	1	0.381099	0.000388171	NA	NA	NA	NA	NA	NA
chr11	7107251	7107750	1.06667	0.0666667	0.629929	0.124801	0.000827691	NA	NA	NA	NA	NA	NA
chr11	7440001	7440500	1.4	0.0333333	0.431593	0.381099	0.000943818	NA	NA	NA	SYT9:143425	NA	NA
chr11	7508001	7508500	0.7	0.1	1	0.353817	0.000484128	NA	NA	NA	PPFIBP2:8495	NA	NA
chr11	7819251	7819750	1.93333	0.0333333	0.43493	0.381099	0.000364567	NA	NA	NA	NA	NA	NA
chr11	7830501	7831000	1.1	0.0333333	0.896052	0.381099	8.92165e-05	NA	NA	NA	NA	NA	NA
chr11	7853251	7853750	1.1	0.0333333	0.700153	0.381099	0.000890322	NA	NA	NA	NA	NA	NA
chr11	8658501	8659000	4.86667	2.1	0.946135	0.802787	0.000362907	RPL27A:6157	NA	NA	NA	NA	NA
chr11	8950001	8950500	2.8	1.1	0.83358	0.591516	0.000740347	NA	NA	NA	NA	NA	NA
chr11	10247001	10247500	1.56667	0.633333	0.907839	0.878263	0.000234	NA	NA	NA	SBF2:81846	NA	NA
chr11	10260751	10261250	2.83333	0.766667	0.80357	0.501027	0.000636627	NA	NA	NA	SBF2:81846	NA	NA
chr11	10830501	10831000	9.6	4.33333	0.959198	0.570034	0.000439819	NA	NA	NA	NA	NA	NA
chr11	10937251	10937750	1.76667	0.166667	0.88408	0.345644	0.000212839	NA	NA	NA	NA	NA	NA
chr11	10995001	10995500	6.1	2.53333	0.964781	0.675056	0.000921742	NA	NA	NA	NA	NA	NA
chr11	11182001	11182500	5.3	1.26667	0.635093	0.833239	0.000573876	NA	NA	NA	NA	NA	NA
chr11	11185001	11185500	0.6	0.0333333	1	0.381099	7.02107e-05	NA	NA	NA	NA	NA	NA
chr11	11624751	11625250	2.26667	0.566667	0.871048	0.600354	0.000337279	NA	NA	NA	NA	NA	NA
chr11	12454001	12454500	1.43333	0.5	0.856457	0.694275	0.000451125	NA	NA	NA	PARVA:55742	NA	NA
chr11	13370251	13370750	3.13333	0.3	0.929921	0.159882	7.02107e-05	NA	NA	NA	BTBD10:84280	NA	NA
chr11	13413001	13413500	1.66667	0.633333	0.904016	0.961516	0.000393694	NA	NA	NA	BTBD10:84280	NA	NA
chr11	14077001	14077500	1.93333	0.166667	0.507724	0.475289	0.000722876	NA	NA	NA	NA	NA	NA
chr11	14553751	14554250	1.4	0.233333	0.793918	0.607896	0.000940196	NA	NA	NA	NA	NA	NA
chr11	14898751	14899250	3.7	1.03333	0.676873	0.24637	0.000843579	NA	NA	NA	NA	NA	NA
chr11	14954001	14954500	1.06667	0.0666667	0.965761	0.124801	0.000178521	NA	NA	NA	NA	NA	NA
chr11	15411501	15412000	5.76667	1.9	0.747775	0.266276	0.000353558	NA	NA	NA	NA	NA	NA
chr11	15931001	15931500	1.73333	0.466667	0.606928	0.763373	0.00077015	NA	NA	NA	NA	NA	NA
chr11	16500501	16501000	8.83333	3.23333	0.770324	0.353018	0.000951767	NA	NA	NA	NA	NA	NA
chr11	16826251	16826750	2.06667	0.633333	0.533647	0.841304	0.00085615	NA	NA	NA	PLEKHA7:144100	NA	NA
chr11	17858751	17859250	0.466667	0.0333333	0.885966	0.381099	0.000777907	NA	NA	NA	SERGEF:26297	NA	NA
chr11	17979001	17979500	2.66667	0.0333333	0.883238	0.381099	2.97462e-05	NA	NA	NA	SERGEF:26297	NA	NA
chr11	18740501	18741000	0.966667	0.133333	0.92098	0.7694	6.0151e-05	NA	NA	NA	PTPN5:84867	NA	NA
chr11	19165501	19166000	1.33333	0.3	0.966772	0.719438	0.000101127	NA	NA	NA	CSRP3:8048	NA	NA
chr11	19477251	19477750	1.56667	0.0666667	0.954515	0.124801	3.59854e-05	NA	NA	NA	NA	NA	NA
chr11	20258501	20259000	0.466667	0.0333333	0.885966	0.381099	0.000777907	NA	NA	NA	NA	NA	NA
chr11	20681501	20682000	10.4667	5.03333	0.997936	0.933669	0.000122727	NA	NA	NA	NELL1:4745	NA	NA
chr11	21049001	21049500	0.966667	0.0666667	0.964547	0.124801	0.000269795	NA	NA	NA	NELL1:4745	NA	NA
chr11	21285251	21285750	2.3	0.8	0.84648	0.287354	0.000202627	NA	NA	NA	NELL1:4745	NA	NA
chr11	21363001	21363500	2.43333	0.4	0.581127	0.317861	0.000955054	NA	NA	NA	NELL1:4745	NA	NA
chr11	21558751	21559250	0.766667	0.0666667	0.884504	0.124801	0.000716276	NA	NA	NA	NA	NA	NA
chr11	22052001	22052500	1.13333	0.0666667	0.954744	0.124801	0.000138511	NA	NA	NA	NA	NA	NA
chr11	22424251	22424750	2.2	0.6	0.988464	0.558987	0.000608185	NA	NA	NA	NA	NA	NA
chr11	22439751	22440250	1.36667	0.0333333	0.938621	0.381099	5.73928e-05	NA	NA	NA	NA	NA	NA
chr11	22923001	22923500	0.8	0.0666667	1	0.612037	2.5264e-05	NA	NA	NA	NA	NA	NA
chr11	23036501	23037000	2.16667	0.766667	0.913728	0.980343	0.000716276	NA	NA	NA	NA	NA	NA
chr11	23648251	23648750	0.5	0.0333333	1	0.381099	0.000151011	NA	NA	NA	NA	NA	NA
chr11	23785251	23785750	0.733333	0.0666667	0.857026	0.124801	0.000864211	NA	NA	NA	NA	NA	NA
chr11	23788501	23789000	0.733333	0.0666667	0.944743	0.124801	0.000864211	NA	NA	NA	NA	NA	NA
chr11	24462751	24463250	0.6	0.133333	1	0.7694	0.000151011	NA	NA	NA	NA	NA	NA
chr11	24628001	24628500	5.76667	2.3	0.896716	0.801878	0.000376519	NA	NA	NA	LUZP2:338645	NA	NA
chr11	25073251	25073750	0.766667	0.0666667	0.677112	0.612037	0.000716276	NA	NA	NA	NA	NA	NA
chr11	25448751	25449250	0.566667	0.0333333	0.884504	0.381099	0.000347891	NA	NA	NA	NA	NA	NA
chr11	25748501	25749000	1.1	0.533333	1	0.885966	7.02107e-05	NA	NA	NA	NA	NA	NA
chr11	25774001	25774500	1.06667	0.0666667	0.629929	0.124801	0.000827691	NA	NA	NA	NA	NA	NA
chr11	25933751	25934250	1.33333	0.133333	0.681545	0.3394	0.000408831	NA	NA	NA	NA	NA	NA
chr11	26005001	26005500	1.5	0.133333	0.90506	0.142012	0.000510727	NA	NA	NA	NA	NA	NA
chr11	26016001	26016500	0.9	0.0333333	0.864882	0.381099	0.00020204	NA	NA	NA	NA	NA	NA
chr11	26717751	26718250	1.93333	0.566667	0.892752	0.121043	0.000785942	NA	NA	NA	NA	NA	NA
chr11	26779501	26780000	1.2	0.0666667	1	0.124801	7.02107e-05	NA	NA	NA	NA	NA	NA
chr11	26850751	26851250	2.83333	0.833333	0.994284	0.721589	0.000447238	NA	NA	NA	NA	NA	NA
chr11	26851001	26851500	13.3	6.5	0.882583	0.888206	0.000636973	NA	NA	NA	NA	NA	NA
chr11	27125001	27125500	1.1	0.133333	1	0.509085	0.000131532	NA	NA	NA	NA	NA	NA
chr11	28055251	28055750	0.833333	0.133333	0.938306	0.3394	0.000716276	NA	NA	KIF18A:81930	KIF18A:81930	NA	NA
chr11	28362751	28363250	2.13333	0.333333	0.716065	0.486309	0.000449923	NA	NA	NA	NA	NA	NA
chr11	28757751	28758250	1.36667	0.433333	0.988663	0.413337	0.000584411	NA	NA	NA	NA	NA	NA
chr11	29072251	29072750	2.63333	0.7	0.564181	0.363137	0.000675539	NA	NA	NA	NA	NA	NA
chr11	29944251	29944750	1.06667	0.0333333	0.735775	0.381099	0.000156938	NA	NA	NA	NA	NA	NA
chr11	30192501	30193000	2.06667	0.366667	0.885135	0.555966	0.000167765	NA	NA	NA	NA	NA	NA
chr11	30201001	30201500	0.566667	0.0333333	0.908074	0.381099	0.000347891	NA	NA	NA	NA	NA	NA
chr11	30406501	30407000	2.2	0.633333	0.730543	0.941512	0.000199893	NA	NA	NA	MPPED2:744	NA	NA
chr11	30555251	30555750	0.466667	0.0333333	0.885966	0.381099	0.000777907	NA	NA	NA	MPPED2:744	NA	NA
chr11	30569001	30569500	0.966667	0.0666667	0.807457	0.124801	0.000672594	NA	NA	NA	NA	NA	NA
chr11	31229751	31230250	1.9	0.8	0.956423	0.462255	0.000677968	NA	NA	NA	NA	NA	NA
chr11	32105001	32105500	1.06667	0.0333333	0.581805	0.381099	0.000393694	NA	NA	NA	NA	NA	NA
chr11	32242001	32242500	1.83333	0.366667	0.913999	0.92098	3.93405e-05	NA	NA	NA	NA	NA	NA
chr11	32257751	32258250	1.13333	0.466667	0.954744	0.885966	0.000145128	NA	NA	NA	NA	NA	NA
chr11	32659251	32659750	0.466667	0.0333333	0.885966	0.381099	0.000777907	NA	NA	NA	NA	NA	NA
chr11	32703501	32704000	1.33333	0.3	0.801255	0.646927	0.000606962	NA	NA	NA	NA	NA	NA
chr11	33528251	33528750	1.16667	0.166667	0.830555	0.804329	0.000447238	NA	NA	NA	C11orf41:25758	NA	NA
chr11	34074001	34074500	1.6	0.6	0.892038	0.853938	0.000978089	NA	NA	NA	GPIAP1:4076	NA	NA
chr11	34881001	34881500	1.43333	0.0666667	0.792794	0.124801	0.000246087	NA	NA	NA	APIP:51074	NA	NA
chr11	35384501	35385000	2.6	0.833333	0.837249	0.368759	0.000448321	NA	NA	NA	SLC1A2:6506	NA	NA
chr11	35833001	35833500	2.2	0.666667	0.818728	0.710497	0.000217483	NA	NA	NA	NA	NA	NA
chr11	36283251	36283750	2.93333	0.466667	0.470756	0.124801	0.000853332	NA	NA	NA	NA	NA	NA
chr11	36315501	36316000	1.36667	0.5	0.973042	0.694275	0.00020204	NA	NA	NA	NA	NA	NA
chr11	36541501	36542000	1.06667	0.166667	0.978716	0.201175	0.000672594	NA	NA	NA	NA	NA	NA
chr11	36635001	36635500	2.46667	0.766667	0.975619	0.573224	0.000561585	NA	NA	NA	NA	NA	NA
chr11	36826751	36827250	5.9	1.66667	0.928618	0.890708	4.1898e-05	NA	NA	NA	NA	NA	NA
chr11	36923751	36924250	3.03333	1.13333	0.95224	0.836264	0.000108276	NA	NA	NA	NA	NA	NA
chr11	37193751	37194250	1.5	0.266667	0.586863	0.533647	0.000508424	NA	NA	NA	NA	NA	NA
chr11	37355751	37356250	1.16667	0.1	0.820953	0.353817	0.000536776	NA	NA	NA	NA	NA	NA
chr11	37882501	37883000	0.666667	0.0333333	0.873122	0.381099	0.000177551	NA	NA	NA	NA	NA	NA
chr11	37919251	37919750	3.06667	1.2	0.987195	0.19504	0.000898386	NA	NA	NA	NA	NA	NA
chr11	38086501	38087000	1.33333	0.0666667	0.863518	0.612037	7.03068e-05	NA	NA	NA	NA	NA	NA
chr11	38096251	38096750	3.46667	1.06667	0.990889	0.373918	0.000869341	NA	NA	NA	NA	NA	NA
chr11	38181251	38181750	5.23333	1.53333	0.818157	0.869985	0.000120279	NA	NA	NA	NA	NA	NA
chr11	38254001	38254500	4.2	1.46667	0.933441	0.89146	0.000558127	NA	NA	NA	NA	NA	NA
chr11	38558251	38558750	1.26667	0.566667	0.976492	0.942994	0.000119761	NA	NA	NA	NA	NA	NA
chr11	39085251	39085750	1.1	0.0333333	0.831159	0.381099	8.92165e-05	NA	NA	NA	NA	NA	NA
chr11	39493251	39493750	4.2	1.3	0.882666	0.902078	0.000153968	NA	NA	NA	NA	NA	NA
chr11	39522001	39522500	0.633333	0.0333333	0.878263	0.381099	0.000219511	NA	NA	NA	NA	NA	NA
chr11	39776251	39776750	0.933333	0.0333333	0.926764	0.381099	4.4346e-05	NA	NA	NA	NA	NA	NA
chr11	39915751	39916250	0.533333	0.0333333	0.885966	0.381099	0.000447238	NA	NA	NA	NA	NA	NA
chr11	40026001	40026500	0.666667	0.133333	0.901002	0.7694	0.000347891	NA	NA	NA	NA	NA	NA
chr11	40608501	40609000	1.63333	0.233333	0.813051	0.844718	0.000358735	NA	NA	NA	NA	NA	NA
chr11	40677751	40678250	1.96667	0.466667	0.555966	0.909003	9.12281e-05	NA	NA	NA	NA	NA	NA
chr11	40754251	40754750	2.7	0.266667	0.824597	0.21341	0.00012802	NA	NA	NA	NA	NA	NA
chr11	41306251	41306750	4.16667	1.36667	0.878369	0.911463	0.000142871	NA	NA	NA	NA	NA	NA
chr11	42120001	42120500	0.5	0.0333333	1	0.381099	0.000151011	NA	NA	NA	NA	NA	NA
chr11	42125501	42126000	2.13333	0.2	0.256439	0.0853205	0.000785043	NA	NA	NA	NA	NA	NA
chr11	42441501	42442000	7.3	3.03333	0.671961	0.288505	0.000576432	NA	NA	NA	NA	NA	NA
chr11	43081751	43082250	3.23333	0.666667	0.951818	0.473679	6.67643e-05	NA	NA	NA	NA	NA	NA
chr11	44157751	44158250	1.13333	0.0333333	0.762486	0.381099	0.000308532	NA	NA	NA	EXT2:2133	NA	NA
chr11	45138001	45138500	0.633333	0.0333333	0.878263	0.381099	0.000219511	NA	NA	NA	PRDM11:56981	NA	NA
chr11	45593251	45593750	2.06667	0.4	0.924301	0.668302	0.000235616	NA	NA	NA	NA	NA	NA
chr11	45939251	45939750	1.46667	0.1	0.716065	0.15822	0.000943818	NA	NA	NA	NA	NA	NA
chr11	46059251	46059750	1.36667	0.0333333	0.609681	0.381099	0.000145128	NA	NA	NA	NA	NA	NA
chr11	46439251	46439750	1.53333	0.466667	0.984452	0.621189	0.000347891	NA	NA	NA	FLJ20294:55626	NA	NA
chr11	47008501	47009000	2.2	0.666667	0.810265	0.241143	0.000605964	NA	NA	NA	C11orf49:79096	NA	NA
chr11	47299751	47300250	4	1.7	0.861578	0.818424	0.000381533	NA	NA	NA	MADD:8567	NA	NA
chr11	47633251	47633750	1.23333	0.5	0.95869	0.694275	0.000388171	NA	NA	NA	NA	NA	NA
chr11	48537751	48538250	1.33333	0.0333333	0.734671	0.381099	0.000160323	NA	NA	NA	NA	NA	NA
chr11	49228001	49228500	0.633333	0.0333333	0.904162	0.381099	0.000219511	NA	NA	NA	NA	NA	NA
chr11	49635001	49635500	9.2	4.33333	0.9266	0.930247	0.000836697	NA	NA	NA	NA	NA	NA
chr11	49946001	49946500	1.86667	0.133333	0.437979	0.142012	0.000924054	NA	NA	NA	NA	NA	NA
chr11	50310751	50311250	1.06667	0.0666667	0.859257	0.124801	0.000447238	NA	NA	NA	NA	NA	NA
chr11	50346501	50347000	1.16667	0.133333	0.87085	0.3394	0.000393694	NA	NA	NA	NA	NA	NA
chr11	50348001	50348500	0.9	0.1	0.887391	0.353817	0.000608185	NA	NA	NA	NA	NA	NA
chr11	50457251	50457750	1.16667	0.0666667	0.673393	0.124801	0.000573043	NA	NA	NA	NA	NA	NA
chr11	50507501	50508000	1.2	0.133333	1	0.142012	0.000268046	NA	NA	NA	NA	NA	NA
chr11	50650001	50650500	2.43333	0.4	0.58673	0.784076	0.000471832	NA	NA	NA	NA	NA	NA
chr11	51150501	51151000	1.03333	0.1	0.555966	1	0.000451125	NA	NA	NA	NA	NA	NA
chr11	51173751	51174250	2.43333	1.06667	0.907839	0.509085	0.000785942	NA	NA	NA	NA	NA	NA
chr11	54723751	54724250	1.2	0.133333	0.910213	0.3394	0.000268046	NA	NA	NA	NA	NA	NA
chr11	54860251	54860750	5.86667	1.46667	0.981917	0.501762	1.9992e-05	NA	NA	NA	NA	NA	NA
chr11	54885251	54885750	1.06667	0.1	0.7694	0.353817	0.00039358	NA	NA	NA	NA	NA	NA
chr11	55194001	55194500	1.46667	0.266667	0.787715	0.533647	0.000947947	NA	NA	NA	NA	NA	NA
chr11	55227251	55227750	6.8	3.03333	0.375245	0.818821	0.000690055	NA	NA	NA	NA	NA	NA
chr11	55287001	55287500	2.2	0.6	0.836264	0.646927	0.000608185	NA	NA	NA	NA	NA	NA
chr11	55356001	55356500	0.966667	0.166667	0.889801	0.804329	0.000427093	NA	NA	NA	NA	NA	NA
chr11	55644251	55644750	1.43333	0.0666667	0.864106	0.124801	0.000246087	OR8H3:390152	NA	NA	NA	NA	NA
chr11	55750751	55751250	1.33333	0.433333	0.787933	0.923659	0.000672594	NA	NA	NA	NA	NA	NA
chr11	55804751	55805250	1.8	0.533333	0.903821	0.727849	0.000136555	NA	NA	NA	NA	NA	NA
chr11	55943001	55943500	2.16667	0.2	0.81789	0.668302	0.000172429	NA	NA	NA	NA	NA	NA
chr11	55952251	55952750	1.4	0.1	0.953815	0.555966	9.09619e-05	NA	NA	NA	NA	NA	NA
chr11	56088251	56088750	0.9	0.1	0.77513	0.353817	0.000608185	NA	NA	NA	NA	NA	NA
chr11	56267501	56268000	1.16667	0.0333333	0.849259	0.381099	0.000109083	NA	NA	NA	NA	NA	NA
chr11	56298751	56299250	0.466667	0.0333333	0.924301	0.381099	0.000777907	NA	NA	NA	NA	NA	NA
chr11	56311251	56311750	1.2	0.0666667	0.808477	0.124801	0.000211398	NA	NA	NA	NA	NA	NA
chr11	56564001	56564500	0.633333	0.0333333	0.878263	0.381099	0.000219511	NA	NA	NA	NA	NA	NA
chr11	56736751	56737250	1.13333	0.2	0.885966	0.562955	0.000151011	NA	NA	NA	NA	NA	NA
chr11	57846251	57846750	0.633333	0.0333333	0.957917	0.381099	0.000219511	NA	NA	NA	NA	NA	NA
chr11	58194751	58195250	1.83333	0.6	0.9754	0.203911	0.000508424	NA	NA	NA	NA	NA	NA
chr11	59411501	59412000	2	0.633333	0.741863	0.904162	0.000943818	NA	NA	NA	NA	NA	NA
chr11	59412751	59413250	5.13333	1.53333	0.674227	0.533647	0.000832608	NA	NA	NA	NA	NA	NA
chr11	59498251	59498750	1.36667	0.0333333	0.303067	0.381099	0.000864211	NA	NA	NA	NA	NA	NA
chr11	59590251	59590750	6.13333	2.63333	0.752895	0.295323	0.000890739	NA	NA	NA	MS4A3:932	NA	NA
chr11	60678001	60678500	1	0.0333333	0.907761	0.381099	0.000131532	NA	NA	NA	VPS37C:55048	NA	NA
chr11	62426001	62426500	2.13333	0.133333	0.429522	0.7694	0.000298447	NA	NA	NA	NA	NA	NA
chr11	62774001	62774500	0.7	0.0333333	1	0.381099	3.68831e-05	NA	NA	NA	NA	NA	NA
chr11	62949251	62949750	3.2	1.13333	0.799998	0.437979	0.000606962	NA	NA	NA	NA	NA	NA
chr11	64693751	64694250	1.36667	0.4	0.856701	1	0.00039358	NA	NA	NA	NA	NA	NA
chr11	64858501	64859000	1.06667	0.0666667	0.782094	0.381099	0.000827691	NA	NA	NA	DPF2:5977	NA	NA
chr11	68014001	68014500	3.83333	0.966667	0.920255	0.787978	0.000204189	NA	NA	NA	SAPS3:55291	NA	NA
chr11	68364751	68365250	0.533333	0.1	0.924301	1	0.00020204	NA	NA	NA	CPT1A:1374	NA	NA
chr11	71480751	71481250	3.9	1.4	0.956423	0.216549	0.000765181	NA	NA	NA	LRRC51:220074	NA	NA
chr11	71642001	71642500	2.43333	0.366667	0.805532	0.0805473	0.000468606	NA	NA	NA	NA	NA	NA
chr11	71782751	71783250	1.96667	0.8	0.854722	0.951838	0.000940196	NA	NA	NA	CLPB:81570	NA	NA
chr11	71894001	71894500	3.96667	1.73333	0.915477	0.791753	0.000692169	NA	NA	NA	NA	NA	NA
chr11	75297251	75297750	4.93333	0.633333	0.573082	0.392186	0.000278478	NA	NA	NA	UVRAG:7405	NA	NA
chr11	75838501	75839000	2.46667	0.733333	0.979492	0.857026	3.26633e-06	NA	NA	NA	C11orf30:56946	NA	NA
chr11	76635751	76636250	0.566667	0.0333333	0.934728	0.381099	0.000347891	NA	NA	NA	GDPD4:220032	NA	NA
chr11	76657251	76657750	1.16667	0.0333333	0.706906	0.381099	0.000813236	NA	NA	GDPD4:220032	GDPD4:220032	NA	NA
chr11	78301751	78302250	3.56667	1.53333	0.979889	0.947459	0.000881687	NA	NA	NA	NA	NA	NA
chr11	78635001	78635500	2.76667	1.03333	0.955484	0.901466	0.000312666	NA	NA	NA	NA	NA	NA
chr11	78765501	78766000	1.73333	0.666667	0.979677	0.681545	0.000347891	NA	NA	NA	NA	NA	NA
chr11	78991501	78992000	1	0.0333333	0.241143	0.381099	0.000785043	NA	NA	NA	NA	NA	NA
chr11	79293501	79294000	0.733333	0.0333333	0.533647	0.381099	0.000716276	NA	NA	NA	NA	NA	NA
chr11	79466751	79467250	2.4	0.133333	0.462255	0.3394	0.00016924	NA	NA	NA	NA	NA	NA
chr11	79847501	79848000	1.3	0.4	0.84648	0.784076	0.000385068	NA	NA	NA	NA	NA	NA
chr11	80015501	80016000	2.16667	0.366667	0.977824	0.0596702	0.000672594	NA	NA	NA	NA	NA	NA
chr11	80190751	80191250	1.4	0.0666667	0.813743	0.124801	0.000111569	NA	NA	NA	NA	NA	NA
chr11	80770751	80771250	0.666667	0.0333333	0.918843	0.381099	0.000177551	NA	NA	NA	NA	NA	NA
chr11	80812001	80812500	1.76667	0.433333	0.761424	0.725793	0.000864211	NA	NA	NA	NA	NA	NA
chr11	81191251	81191750	3.56667	0.7	0.852946	0.0597785	0.00083836	NA	NA	NA	NA	NA	NA
chr11	81562501	81563000	1.33333	0.0333333	0.518415	0.381099	0.000952378	NA	NA	NA	NA	NA	NA
chr11	81593501	81594000	0.866667	0.0333333	0.299806	0.381099	0.000904464	NA	NA	NA	NA	NA	NA
chr11	81600751	81601250	2.2	0.533333	0.866438	0.935197	9.34927e-05	NA	NA	NA	NA	NA	NA
chr11	81649251	81649750	5.13333	2.53333	0.998615	0.665841	0.000952378	NA	NA	NA	NA	NA	NA
chr11	82167751	82168250	1.23333	0.5	0.811475	1	0.000388171	NA	NA	NA	NA	NA	NA
chr11	82239501	82240000	1.03333	0.0666667	0.953577	0.124801	0.000203929	NA	NA	NA	PRCP:5547	NA	NA
chr11	82251251	82251750	0.9	0.0333333	0.864882	0.381099	0.00020204	NA	NA	NA	PRCP:5547	NA	NA
chr11	82639751	82640250	2.13333	0.666667	0.701729	0.780584	0.00043675	NA	NA	NA	NA	NA	NA
chr11	83902001	83902500	0.866667	0.0666667	0.971774	0.124801	0.000427093	NA	NA	NA	DLG2:4355	NA	NA
chr11	84137751	84138250	0.766667	0.0333333	0.95869	0.381099	9.96897e-05	NA	NA	NA	DLG2:4355	NA	NA
chr11	84579001	84579500	2.33333	0.0666667	0.617018	0.124801	7.91486e-05	NA	NA	NA	NA	NA	NA
chr11	84615001	84615500	6.73333	2.96667	0.78387	0.228883	0.000699458	NA	NA	NA	NA	NA	NA
chr11	84886251	84886750	0.566667	0.0333333	0.884504	0.381099	0.000347891	NA	NA	NA	NA	NA	NA
chr11	85501751	85502250	1.46667	0.5	0.942994	0.750328	0.00039358	NA	NA	NA	NA	NA	NA
chr11	85522751	85523250	2	0.566667	0.849608	0.342774	0.000786024	NA	NA	NA	NA	NA	NA
chr11	85557751	85558250	4.9	2.26667	0.951924	0.579289	7.28367e-05	NA	NA	NA	NA	NA	NA
chr11	86193501	86194000	1.83333	0.5	0.854051	0.53169	0.000783062	NA	NA	NA	PRSS23:11098	NA	NA
chr11	86726501	86727000	3.46667	1.06667	0.586546	0.847346	0.000652455	NA	NA	NA	NA	NA	NA
chr11	86884251	86884750	3.9	1.8	0.901633	0.222785	0.000811042	NA	NA	NA	NA	NA	NA
chr11	86914251	86914750	1.03333	0.0333333	0.757952	0.381099	0.000447238	NA	NA	NA	NA	NA	NA
chr11	87045251	87045750	2.73333	0.7	0.92446	0.752036	0.000323347	NA	NA	NA	NA	NA	NA
chr11	87115751	87116250	0.766667	0.0333333	0.95869	0.381099	9.96897e-05	NA	NA	NA	NA	NA	NA
chr11	87253251	87253750	1.53333	0.533333	0.836264	0.924301	0.000447238	NA	NA	NA	NA	NA	NA
chr11	87568001	87568500	2.23333	0.333333	0.88408	0.375422	0.000108276	NA	NA	NA	NA	NA	NA
chr11	87631251	87631750	1.23333	0.133333	0.805532	0.142012	0.000912048	NA	NA	NA	NA	NA	NA
chr11	88042751	88043250	1.53333	0.166667	0.844335	0.201175	0.000394036	NA	NA	NA	GRM5:2915	NA	NA
chr11	88373751	88374250	0.933333	0.0666667	0.795472	0.612037	0.000312666	NA	NA	NA	GRM5:2915	NA	NA
chr11	88506001	88506500	1.13333	0.0333333	0.924301	0.381099	1.9992e-05	NA	NA	NA	NA	NA	NA
chr11	88529501	88530000	0.666667	0.0333333	0.901002	0.381099	0.000177551	NA	NA	NA	NA	NA	NA
chr11	88921751	88922250	0.533333	0.0666667	0.885966	0.612037	0.000584411	NA	NA	NA	NA	NA	NA
chr11	89603251	89603750	1.23333	0.0333333	0.829296	0.381099	8.70548e-05	NA	NA	NA	NA	NA	NA
chr11	89691001	89691500	0.566667	0.0333333	0.934728	0.381099	0.000347891	NA	NA	NA	NA	NA	NA
chr11	89998251	89998750	0.733333	0.0333333	0.833239	0.381099	0.000716276	NA	NA	NA	NA	NA	NA
chr11	90464501	90465000	0.633333	0.0666667	0.878263	0.612037	0.000274562	NA	NA	NA	NA	NA	NA
chr11	90519501	90520000	1.4	0.6	0.952179	0.784076	0.000608185	NA	NA	NA	NA	NA	NA
chr11	91085251	91085750	1.23333	0.0333333	0.647625	0.381099	0.000652455	NA	NA	NA	NA	NA	NA
chr11	91144001	91144500	1.8	0.2	0.737595	0.164858	0.00093463	NA	NA	NA	NA	NA	NA
chr11	91491501	91492000	1.5	0.233333	0.706603	0.502557	0.000685233	NA	NA	NA	NA	NA	NA
chr11	91800501	91801000	0.933333	0.0666667	0.965761	0.124801	0.000312666	NA	NA	NA	FAT3:120114	NA	NA
chr11	91938751	91939250	0.633333	0.0333333	0.964547	0.381099	0.000219511	NA	NA	NA	FAT3:120114	NA	NA
chr11	92015501	92016000	0.8	0.133333	1	0.3394	0.000562004	NA	NA	NA	FAT3:120114	NA	NA
chr11	92430251	92430750	1.03333	0.0666667	0.757952	0.124801	0.000942743	NA	NA	NA	NA	NA	NA
chr11	93298001	93298500	1.6	0.233333	0.955343	0.269623	0.000510727	NA	NA	NA	NA	NA	NA
chr11	93440251	93440750	4.1	1.7	0.871593	0.881118	0.000484128	NA	NA	HEPHL1:341208	HEPHL1:341208	NA	NA
chr11	93827501	93828000	9.9	4.66667	0.909615	0.967064	0.000810528	NA	NA	NA	MRE11A:4361	NA	NA
chr11	94038501	94039000	3.33333	1.13333	0.853605	0.812454	0.000161546	NA	NA	NA	NA	NA	NA
chr11	94129501	94130000	0.8	0.0333333	0.808477	0.381099	0.000326421	NA	NA	NA	NA	NA	NA
chr11	94548751	94549250	2.03333	0.7	0.874448	0.646927	0.000111569	NA	NA	NA	SESN3:143686	NA	NA
chr11	95665751	95666250	0.566667	0.0666667	0.884504	0.612037	0.000447238	NA	NA	NA	MAML2:84441	NA	NA
chr11	95993751	95994250	0.8	0.3	1	0.84648	0.000978089	NA	NA	NA	NA	NA	NA
chr11	96150751	96151250	1.76667	0.5	0.792794	0.324441	0.000685233	NA	NA	NA	NA	NA	NA
chr11	97450751	97451250	0.833333	0.2	0.87085	1	0.000685233	NA	NA	NA	NA	NA	NA
chr11	97464501	97465000	1.76667	0.7	0.990981	0.808025	0.000536776	NA	NA	NA	NA	NA	NA
chr11	97847251	97847750	1.53333	0.166667	0.949685	0.219914	0.000394036	NA	NA	NA	NA	NA	NA
chr11	97955751	97956250	0.666667	0.0333333	0.873122	0.381099	0.000177551	NA	NA	NA	NA	NA	NA
chr11	98035751	98036250	0.866667	0.0333333	0.693785	0.381099	0.000904464	NA	NA	NA	NA	NA	NA
chr11	98188751	98189250	1.86667	0.666667	0.98634	0.873122	8.70548e-05	NA	NA	NA	NA	NA	NA
chr11	98510501	98511000	0.9	0.0666667	0.664233	0.124801	0.000699578	NA	NA	NA	CNTN5:53942	NA	NA
chr11	98708501	98709000	3.23333	0.866667	0.910082	0.361924	0.000276321	NA	NA	NA	CNTN5:53942	NA	NA
chr11	98977251	98977750	2.26667	0.666667	0.950785	0.439434	0.000212839	NA	NA	NA	CNTN5:53942	NA	NA
chr11	99085001	99085500	0.933333	0.0666667	0.937011	0.381099	0.000312666	NA	NA	NA	CNTN5:53942	NA	NA
chr11	99250751	99251250	1.36667	0.1	0.663598	0.353817	0.000685233	NA	NA	NA	CNTN5:53942	NA	NA
chr11	99562501	99563000	0.966667	0.0333333	0.757952	0.381099	0.000584411	NA	NA	NA	CNTN5:53942	NA	NA
chr11	100476001	100476500	1.16667	0.2	0.866407	0.562955	0.000785043	NA	NA	NA	PGR:5241	NA	NA
chr11	101333251	101333750	1.06667	0.0666667	0.725497	0.124801	0.000827691	NA	NA	NA	KIAA1377:57562	NA	NA
chr11	101433501	101434000	1.36667	0.433333	0.981007	0.677112	0.000234	NA	NA	NA	MGC13040:85016	NA	NA
chr11	101735001	101735500	3.13333	0.633333	0.994371	0.215702	0.000261917	NA	NA	NA	BIRC2:329	NA	NA
chr11	101916751	101917250	10.1	4.53333	0.979438	0.741951	0.000169716	NA	NA	NA	NA	NA	NA
chr11	102397501	102398000	0.633333	0.0666667	0.878263	0.612037	0.000274562	NA	NA	NA	NA	NA	NA
chr11	102930001	102930500	2.4	0.833333	0.834549	0.960153	0.000557579	NA	NA	NA	NA	NA	NA
chr11	103036751	103037250	0.7	0.0333333	0.885483	0.381099	0.000562004	NA	NA	NA	NA	NA	NA
chr11	103162751	103163250	1.2	0.0333333	0.697661	0.381099	0.000378971	NA	NA	NA	NA	NA	NA
chr11	103170501	103171000	0.7	0.0333333	1	0.381099	3.68831e-05	NA	NA	NA	NA	NA	NA
chr11	103411251	103411750	3.3	1.33333	0.963294	0.734671	4.85815e-05	NA	NA	NA	PDGFD:80310	NA	NA
chr11	103411501	103412000	2.43333	0.666667	0.880185	0.521666	0.000722876	NA	NA	NA	PDGFD:80310	NA	NA
chr11	103946751	103947250	0.566667	0.0333333	0.884504	0.381099	0.000347891	NA	NA	NA	NA	NA	NA
chr11	104085751	104086250	1.03333	0.0666667	0.854135	0.124801	0.000510138	NA	NA	NA	NA	NA	NA
chr11	104087501	104088000	2.63333	0.566667	0.24637	0.184574	0.00072955	NA	NA	NA	NA	NA	NA
chr11	104117501	104118000	28.3	12.9	0.697471	0.91322	0.000728878	NA	NA	NA	NA	NA	NA
chr11	104117751	104118250	24.7	11.5	0.793644	0.828363	0.000689367	NA	NA	NA	NA	NA	NA
chr11	104592501	104593000	0.933333	0.0333333	0.7694	0.381099	0.000269795	NA	NA	NA	NA	NA	NA
chr11	104668251	104668750	1.46667	0.166667	0.7694	0.804329	0.000696793	NA	NA	NA	NA	NA	NA
chr11	104689001	104689500	0.7	0.0333333	0.646927	0.381099	0.000562004	NA	NA	NA	NA	NA	NA
chr11	104759501	104760000	0.666667	0.3	0.969057	1	0.000388171	NA	NA	NA	NA	NA	NA
chr11	105575251	105575750	0.533333	0.0333333	0.885966	0.381099	0.000447238	NA	NA	NA	NA	NA	NA
chr11	105921501	105922000	0.933333	0.0333333	0.519906	0.381099	0.000672594	NA	NA	NA	NA	NA	NA
chr11	106657501	106658000	1.46667	0.3	0.779052	0.509085	0.000940196	NA	NA	NA	NA	NA	NA
chr11	107116501	107117000	1.03333	0.1	0.941512	0.15822	0.000898386	NA	NA	NA	NA	NA	NA
chr11	107369251	107369750	6.4	3.16667	0.917856	0.765369	0.00026545	NA	NA	NA	NA	NA	NA
chr11	107967001	107967500	0.833333	0.1	0.938306	0.353817	0.000388171	NA	NA	NA	EXPH5:23086	NA	NA
chr11	108734251	108734750	4.53333	1.6	0.772633	0.354905	0.000627763	NA	NA	NA	NA	NA	NA
chr11	108734751	108735250	4.53333	0.833333	0.75061	0.396254	0.000382062	NA	NA	NA	NA	NA	NA
chr11	109024251	109024750	1.5	0.0666667	0.56197	0.612037	0.000786024	NA	NA	NA	NA	NA	NA
chr11	109262001	109262500	5.16667	1.63333	0.979076	0.146989	0.000858901	NA	NA	NA	NA	NA	NA
chr11	109262251	109262750	2.3	0.3	0.967687	0.602716	6.52107e-05	NA	NA	NA	NA	NA	NA
chr11	109573001	109573500	2.76667	1	0.919568	0.473679	0.000558523	NA	NA	NA	NA	NA	NA
chr11	110222251	110222750	2.33333	0.166667	0.306883	0.201175	0.000457576	NA	NA	NA	NA	NA	NA
chr11	110403501	110404000	0.866667	0.0333333	0.7694	0.381099	6.0151e-05	NA	NA	NA	NA	NA	NA
chr11	110410501	110411000	2.1	0.2	0.742648	0.0853205	0.000311878	NA	NA	NA	NA	NA	NA
chr11	110910001	110910500	1.63333	0.633333	0.936948	0.854135	0.000827691	NA	NA	FLJ46266:399949	FLJ46266:399949	NA	NA
chr11	111125751	111126250	2	0.233333	0.566855	0.56782	0.000558523	NA	NA	NA	PPP2R1B:5519	NA	NA
chr11	111199251	111199750	1.1	0.0666667	0.831159	0.124801	0.000303459	NA	NA	NA	ALG9:79796	NA	NA
chr11	112321251	112321750	1.56667	0.0666667	0.500899	0.124801	0.000548647	NA	NA	NA	NA	NA	NA
chr11	112550751	112551250	0.533333	0.0333333	0.885966	0.381099	0.000447238	NA	NA	NA	NA	NA	NA
chr11	113647501	113648000	2.63333	0.9	0.99315	0.483309	0.000376519	NA	NA	NA	NA	NA	NA
chr11	114534251	114534750	1.06667	0.0666667	0.725497	0.124801	0.000827691	NA	NA	NA	NA	NA	NA
chr11	115312251	115312750	3.63333	1	0.943869	0.433737	7.28367e-05	NA	NA	NA	NA	NA	NA
chr11	115426751	115427250	0.833333	0.266667	0.928508	0.857026	0.000274562	NA	NA	NA	NA	NA	NA
chr11	115435251	115435750	0.933333	0.0333333	0.7694	0.381099	0.000269795	NA	NA	NA	NA	NA	NA
chr11	117345751	117346250	1.2	0.0666667	1	0.124801	7.02107e-05	NA	NA	NA	NA	NA	NA
chr11	119350001	119350500	3.8	0.966667	0.863976	0.055741	0.000769124	NA	NA	NA	NA	NA	NA
chr11	120551501	120552000	4.2	1.4	0.822724	0.471179	0.000786842	NA	NA	NA	TECTA:7007	NA	NA
chr11	120587501	120588000	2.1	0.833333	0.953417	0.876838	0.000274934	NA	NA	NA	NA	NA	NA
chr11	120659751	120660250	4.23333	1.76667	0.941033	0.723842	0.000235006	NA	NA	NA	NA	NA	NA
chr11	121879501	121880000	0.633333	0.0333333	0.948238	0.381099	0.000219511	NA	NA	NA	NA	NA	NA
chr11	122274251	122274750	2.56667	0.8	0.919568	0.683652	0.000262555	NA	NA	NA	C11orf63:79864	NA	NA
chr11	122600001	122600500	1.6	0.333333	1	0.486309	0.000458435	NA	NA	NA	NA	NA	NA
chr11	122699751	122700250	28.3333	13.4	0.984197	0.617974	0.00067465	NA	NA	NA	NA	NA	NA
chr11	122700001	122700500	46	22.3667	0.739312	0.0678812	0.000586087	NA	NA	NA	NA	NA	NA
chr11	123521501	123522000	1.03333	0.0333333	0.849886	0.381099	0.000447238	NA	NA	NA	NA	NA	NA
chr11	123614001	123614500	1.4	0.166667	0.836264	0.345644	0.000305131	NA	NA	NA	NA	NA	NA
chr11	124370251	124370750	2.06667	0.9	0.982102	0.849886	6.26042e-05	NA	NA	NA	CCDC15:80071	NA	NA
chr11	124528501	124529000	3.03333	0.5	0.782793	1	0.000166816	NA	NA	NA	NA	NA	NA
chr11	124666501	124667000	1.1	0.166667	0.887391	0.55058	0.000451125	NA	NA	NA	PKNOX2:63876	NA	NA
chr11	125104501	125105000	0.533333	0.0333333	0.885966	0.381099	0.000447238	NA	NA	NA	NA	NA	NA
chr11	125341751	125342250	3.06667	0.966667	0.910941	0.794494	0.000369913	NA	NA	NA	CDON:50937	NA	NA
chr11	125365251	125365750	1.36667	0.0666667	0.686246	0.124801	0.000299243	NA	NA	NA	CDON:50937	NA	NA
chr11	125989001	125989500	3.83333	1	0.787042	0.375422	0.000263926	NA	NA	NA	KIRREL3:84623	NA	NA
chr11	126072751	126073250	7.23333	3.2	0.91683	1	0.000407119	NA	NA	NA	KIRREL3:84623	NA	NA
chr11	126143001	126143500	11.5	4.06667	0.992115	0.36689	4.80049e-05	NA	NA	NA	KIRREL3:84623	NA	NA
chr11	126251251	126251750	3.2	1.43333	0.981763	0.944658	3.66491e-05	NA	NA	NA	KIRREL3:84623	NA	NA
chr11	126812001	126812500	1.56667	0.166667	0.625441	0.345644	0.000716276	NA	NA	NA	NA	NA	NA
chr11	127264251	127264750	7.23333	2.36667	0.686082	0.498881	0.000684179	NA	NA	NA	NA	NA	NA
chr11	127441501	127442000	2.03333	0.466667	0.906886	0.570689	0.000143967	NA	NA	NA	NA	NA	NA
chr11	128799751	128800250	0.766667	0.266667	0.971685	0.955636	0.000447238	NA	NA	NA	BARX2:8538	NA	NA
chr11	128839001	128839500	1.63333	0.266667	0.96275	0.326612	0.000246087	NA	NA	NA	NA	NA	NA
chr11	129063501	129064000	2.43333	0.266667	0.430504	0.857026	0.000607907	NA	NA	NA	NA	NA	NA
chr11	129427251	129427750	1.36667	0.0666667	0.784504	0.124801	0.000160323	NA	NA	NA	NA	NA	NA
chr11	129665001	129665500	1.16667	0.533333	0.945742	0.943352	0.000177551	NA	NA	NA	BTBD15:29068	NA	NA
chr11	130054251	130054750	1.7	0.333333	0.712785	0.546657	0.000712011	NA	NA	NA	NA	NA	NA
chr11	132174501	132175000	0.633333	0.0333333	0.932778	0.381099	0.000219511	NA	NA	NA	OPCML:4978	NA	NA
chr11	132306001	132306500	1.06667	0.1	0.898777	0.555966	0.00039358	NA	NA	NA	OPCML:4978	NA	NA
chr11	132426501	132427000	4.5	2.16667	0.519095	0.860501	0.000702531	NA	NA	NA	NA	NA	NA
chr11	132621501	132622000	1.13333	0.0666667	0.505374	0.124801	0.000645443	NA	NA	NA	NA	NA	NA
chr11	133674251	133674750	3.8	1.56667	0.81077	0.989748	0.000139521	NA	NA	NA	GLB1L3:112937	NA	NA
chr11	134324501	134325000	2.2	0.866667	0.905171	0.885966	0.000375519	NA	NA	NA	NA	NA	NA
chr12	998751	999250	2.86667	1.26667	0.90223	0.77296	0.000427093	NA	NA	NA	RAB6IP2:23085	NA	NA
chr12	1953751	1954250	1.9	0.233333	1	0.184574	0.000156765	NA	NA	NA	DCP1B:196513	NA	NA
chr12	3740001	3740500	2.73333	0.833333	0.531105	0.966147	0.000760488	NA	NA	NA	NA	NA	NA
chr12	5337001	5337500	1.6	0.166667	0.802906	0.345644	0.000424492	NA	NA	NA	NA	NA	NA
chr12	5586251	5586750	1.53333	0.566667	0.944743	0.413337	0.000942743	NA	NA	NA	TMEM16B:57101	NA	NA
chr12	5877001	5877500	1.8	0.166667	0.743256	0.201175	0.0003567	NA	NA	NA	TMEM16B:57101	NA	NA
chr12	5877251	5877750	0.9	0.1	0.864882	0.555966	0.000608185	NA	NA	NA	TMEM16B:57101	NA	NA
chr12	6460001	6460500	4.46667	1.7	0.989256	0.836796	0.000256015	NA	NA	NA	NA	NA	NA
chr12	7489501	7490000	1.26667	0.0666667	0.950785	0.124801	8.70548e-05	CD163L1:283316	NA	NA	NA	NA	NA
chr12	7559251	7559750	2.1	0.333333	0.719438	0.780584	0.000679948	NA	NA	NA	NA	NA	NA
chr12	8202251	8202750	3.1	0.666667	0.651046	0.29542	0.000597419	NA	NA	NA	NA	NA	NA
chr12	8632001	8632500	3.03333	0.766667	0.917141	0.700975	0.000383934	NA	NA	NA	NA	NA	NA
chr12	8755251	8755750	2.6	1.23333	0.916845	0.659461	0.000204167	NA	NA	NA	FAM80B:57494	NA	NA
chr12	8822001	8822500	1.43333	0.266667	0.787331	0.857026	0.000727361	NA	NA	NA	NA	NA	FAM80B:57494
chr12	9233001	9233500	1.8	0.0666667	0.697661	0.381099	0.000134348	NA	NA	NA	PZP:5858	NA	NA
chr12	9341001	9341500	1.13333	0.5	0.885966	0.817507	0.000685233	NA	NA	NA	NA	NA	NA
chr12	9970501	9971000	4.63333	1.33333	0.794142	0.622128	0.000275933	NA	NA	NA	NA	NA	NA
chr12	10073501	10074000	2.6	1.06667	0.915808	0.631524	0.000963969	CLEC9A:283420	NA	NA	NA	NA	NA
chr12	10772751	10773250	3.63333	1.36667	0.936948	0.873883	5.39084e-05	NA	NA	NA	NA	NA	NA
chr12	11522251	11522750	1.53333	0.0666667	0.817331	0.381099	0.000186574	NA	NA	NA	NA	NA	NA
chr12	11825001	11825500	2.7	0.433333	0.592179	0.607896	0.000488199	NA	NA	NA	ETV6:2120	NA	NA
chr12	11937001	11937500	4.5	1.2	0.794984	0.169035	0.000752441	NA	NA	NA	NA	ETV6:2120	NA
chr12	12496501	12497000	3.06667	1.26667	0.944156	0.551107	0.000936105	NA	NA	NA	LOH12CR1:118426	NA	NA
chr12	12598501	12599000	2.3	0.566667	0.673145	0.618941	0.000874057	NA	NA	NA	DUSP16:80824	NA	NA
chr12	13329251	13329750	4.03333	0.866667	0.723413	0.806129	0.000177551	NA	NA	NA	NA	NA	NA
chr12	13486251	13486750	2.26667	0.266667	0.714024	0.519906	0.000623956	NA	NA	NA	NA	NA	NA
chr12	14142501	14143000	1.2	0.366667	1	0.686246	0.000699578	NA	NA	NA	NA	NA	NA
chr12	14415001	14415500	2.56667	0.333333	0.833095	0.931238	0.000540628	NA	NA	NA	ATF7IP:55729	NA	NA
chr12	14774251	14774750	1.53333	0.5	0.762486	0.789111	0.000606962	NA	NA	NA	NA	NA	NA
chr12	15038751	15039250	2.46667	0.566667	0.558507	0.719438	0.000545708	NA	NA	NA	NA	NA	NA
chr12	15102501	15103000	1.7	0.233333	0.637602	0.342774	0.000719417	NA	NA	NA	NA	NA	NA
chr12	15179501	15180000	0.533333	0.0333333	0.885966	0.381099	0.000447238	NA	NA	NA	RERG:85004	NA	NA
chr12	15453751	15454250	1.13333	0.5	0.790738	1	0.000685233	NA	NA	NA	NA	NA	NA
chr12	15490501	15491000	0.933333	0.0666667	0.725497	0.612037	0.000777907	NA	NA	NA	NA	NA	NA
chr12	17133501	17134000	0.833333	0.0333333	0.849259	0.381099	0.000427093	NA	NA	NA	NA	NA	NA
chr12	17475001	17475500	1.2	0.266667	0.960329	0.437979	0.000898386	NA	NA	NA	NA	NA	NA
chr12	18316751	18317250	2.7	0.833333	0.908784	0.703758	0.000451125	NA	NA	NA	NA	NA	NA
chr12	18666501	18667000	0.966667	0.133333	0.784504	0.3394	0.000904464	NA	NA	NA	NA	NA	NA
chr12	19718501	19719000	2.6	0.6	0.907127	0.78176	0.000196463	NA	NA	NA	NA	NA	NA
chr12	19792751	19793250	4.8	2.1	0.853938	0.975883	0.000472596	NA	NA	NA	NA	NA	NA
chr12	20156251	20156750	2.26667	0.433333	0.829181	0.884504	4.12346e-05	NA	NA	NA	NA	NA	NA
chr12	20201251	20201750	1.56667	0.666667	0.897335	0.576317	0.000672594	NA	NA	NA	NA	NA	NA
chr12	20264001	20264500	2.03333	0.0666667	0.911463	0.124801	3.12103e-05	NA	NA	NA	NA	NA	NA
chr12	20518251	20518750	11.7667	5.2	0.983387	0.246563	0.000336363	NA	NA	NA	PDE3A:5139	NA	NA
chr12	20653751	20654250	0.866667	0.0333333	0.971774	0.381099	6.0151e-05	NA	NA	NA	PDE3A:5139	NA	NA
chr12	20700001	20700500	0.733333	0.1	0.97375	0.555966	0.000685233	NA	NA	NA	PDE3A:5139	NA	NA
chr12	20872001	20872500	1.73333	0.333333	0.971467	0.360829	0.000937069	NA	NA	NA	SLCO1B3:28234	NA	NA
chr12	20998251	20998750	2.8	0.266667	0.456369	0.225441	0.00040843	NA	NA	NA	NA	NA	NA
chr12	21209251	21209750	2.7	0.566667	0.898904	0.0887609	0.000461449	NA	NA	NA	SLCO1B1:10599	NA	NA
chr12	21834251	21834750	1.9	0.366667	0.742648	0.590435	0.000326421	NA	NA	NA	NA	NA	NA
chr12	21908751	21909250	1.83333	0.0666667	0.846976	0.124801	8.9656e-05	NA	NA	NA	ABCC9:10060	NA	NA
chr12	22167751	22168250	1.36667	0.266667	0.942539	0.89146	0.000122704	NA	NA	NA	NA	NA	NA
chr12	22566751	22567250	1.16667	0.466667	0.9754	0.943352	0.000119761	NA	NA	NA	KIAA0528:9847	NA	NA
chr12	22750251	22750750	2	0.0333333	0.403605	0.381099	0.00073503	NA	NA	NA	NA	NA	NA
chr12	23464001	23464500	1.93333	0.433333	0.829181	0.325392	0.000718733	NA	NA	NA	NA	NA	NA
chr12	24108751	24109250	0.533333	0.0333333	0.885966	0.381099	0.000447238	NA	NA	NA	NA	NA	NA
chr12	24562001	24562500	2.8	1.36667	0.985488	0.897806	0.000424492	NA	NA	NA	NA	NA	NA
chr12	24732751	24733250	2.16667	0.366667	0.982208	0.0959566	0.000672594	NA	NA	NA	NA	NA	NA
chr12	25396251	25396750	2.06667	0.766667	0.979949	0.761455	0.000696793	NA	NA	NA	NA	NA	NA
chr12	26441501	26442000	7.23333	3.3	0.935902	0.976589	0.000448862	NA	NA	NA	ITPR2:3709	NA	NA
chr12	26716751	26717250	3.6	1.33333	0.867312	0.804329	4.65485e-05	NA	NA	NA	ITPR2:3709	NA	NA
chr12	27265501	27266000	2.73333	0.233333	0.606721	0.184574	0.000261917	NA	NA	NA	NA	NA	NA
chr12	27640751	27641250	1.36667	0.0666667	0.531841	0.612037	0.000478584	NA	NA	NA	PPFIBP1:8496	NA	NA
chr12	27686751	27687250	11.9333	5.46667	0.895331	0.398292	0.000599095	NA	NA	NA	PPFIBP1:8496	NA	NA
chr12	27687001	27687500	13.3	5.63333	0.89929	0.282237	0.000909288	NA	NA	NA	PPFIBP1:8496	NA	NA
chr12	28322501	28323000	2.33333	1.06667	0.902648	0.97375	0.000529311	NA	NA	NA	CCDC91:55297	NA	NA
chr12	28326751	28327250	2.33333	0.3	0.71694	0.646927	0.000394286	NA	NA	NA	CCDC91:55297	NA	NA
chr12	28545001	28545500	0.7	0.0333333	1	0.381099	3.68831e-05	NA	NA	NA	CCDC91:55297	NA	NA
chr12	29378751	29379250	0.6	0.0333333	1	0.381099	7.02107e-05	NA	NA	NA	NA	NA	MLSTD1:55711
chr12	29661251	29661750	3.06667	1.3	0.880794	0.539637	0.000812361	NA	NA	NA	TMTC1:83857	NA	NA
chr12	29833501	29834000	0.633333	0.0333333	0.961516	0.381099	0.000219511	NA	NA	NA	NA	NA	NA
chr12	30113251	30113750	2.9	1.1	0.924872	0.833239	0.00059375	NA	NA	NA	NA	NA	NA
chr12	30941501	30942000	4.36667	1.3	0.625643	0.679007	0.000456107	NA	NA	NA	NA	NA	NA
chr12	31569001	31569500	1.1	0.166667	0.909913	0.409472	0.000451125	NA	NA	NA	MGC24039:160518	NA	NA
chr12	31603501	31604000	0.633333	0.0666667	0.92098	0.612037	0.000274562	NA	NA	NA	MGC24039:160518	NA	NA
chr12	33489501	33490000	0.466667	0.0333333	0.924301	0.381099	0.000777907	NA	NA	NA	NA	NA	NA
chr12	33714251	33714750	1.23333	0.133333	0.725793	0.299806	0.000573043	NA	NA	NA	NA	NA	NA
chr12	33848751	33849250	1.93333	0.566667	0.892752	0.456712	0.000574363	NA	NA	NA	NA	NA	NA
chr12	34069751	34070250	0.566667	0.0333333	0.923659	0.381099	0.000347891	NA	NA	ALG10:144245	ALG10:144245	NA	NA
chr12	34141751	34142250	0.6	0.0333333	1	0.381099	7.02107e-05	NA	NA	NA	NA	NA	NA
chr12	34659751	34660250	2.06667	0.733333	0.816269	0.41842	0.000631911	NA	NA	NA	NA	NA	NA
chr12	36273751	36274250	3.16667	1.13333	0.856851	0.503065	0.000279778	NA	NA	NA	NA	NA	NA
chr12	36427501	36428000	1.43333	0.166667	0.942994	0.201175	0.000177551	NA	NA	NA	NA	NA	NA
chr12	36918251	36918750	0.7	0.0666667	1	0.124801	0.000685233	NA	NA	NA	NA	NA	NA
chr12	37488001	37488500	7.06667	2.5	0.944293	0.32176	0.000953872	NA	NA	NA	CPNE8:144402	NA	NA
chr12	37904251	37904750	5.4	2.26667	0.914626	0.427403	0.000247586	NA	NA	NA	NA	NA	NA
chr12	39119501	39120000	1.2	0.4	1	1	3.47738e-65	NA	NA	NA	NA	NA	NA
chr12	41042501	41043000	0.5	0.166667	1	0.804329	0.000562004	NA	NA	NA	PPHLN1:51535	NA	NA
chr12	41183751	41184250	3.43333	1.23333	0.88089	0.956651	0.000820533	NA	NA	NA	PRICKLE1:144165	NA	NA
chr12	41310001	41310500	2.06667	0.366667	0.854135	0.531841	0.000693515	NA	NA	NA	NA	NA	NA
chr12	41520251	41520750	2	0.133333	0.725101	0.142012	0.000211624	NA	NA	NA	NA	NA	NA
chr12	41849501	41850000	1.26667	0.166667	0.984559	0.863518	1.9992e-05	NA	NA	NA	NA	NA	NA
chr12	42970001	42970500	2.26667	0.933333	0.652774	0.668302	0.000864211	NA	NA	NA	TMEM117:84216	NA	NA
chr12	43030501	43031000	2.56667	0.333333	0.950123	0.0950102	0.000152271	NA	NA	NA	TMEM117:84216	NA	NA
chr12	43222251	43222750	0.466667	0.0333333	0.909003	0.381099	0.000777907	NA	NA	NA	NELL2:4753	NA	NA
chr12	43891751	43892250	2.76667	0.4	0.532892	0.0982757	0.000972151	NA	NA	NA	PLEKHA9:51054	NA	NA
chr12	44554501	44555000	1.33333	0.4	0.972798	0.853938	0.000151011	NA	NA	NA	ARID2:196528	NA	NA
chr12	45425001	45425500	3.83333	0.0666667	0.686185	0.124801	0.000225992	NA	NA	NA	NA	NA	NA
chr12	46709251	46709750	0.7	0.0333333	0.885483	0.381099	0.000562004	NA	NA	NA	NA	NA	NA
chr12	46743501	46744000	22.5	10.9667	0.994149	0.886674	0.000207457	NA	NA	SENP1:29843	SENP1:29843	NA	NA
chr12	46743751	46744250	40.4667	19.6333	0.957589	0.475723	0.000266031	NA	NA	SENP1:29843	SENP1:29843	NA	NA
chr12	46744001	46744500	18.9	9.26667	0.99248	0.871509	0.000372714	NA	NA	NA	SENP1:29843	NA	NA
chr12	51483001	51483500	5.5	2.73333	0.83127	0.570689	0.000842891	NA	NA	NA	NA	NA	NA
chr12	51483251	51483750	6.1	2.73333	0.923659	0.972124	2.75101e-05	NA	NA	NA	NA	NA	NA
chr12	53287001	53287500	0.6	0.0333333	1	0.381099	7.02107e-05	NA	NA	NA	NA	NA	NA
chr12	53318501	53319000	0.533333	0.0333333	0.909003	0.381099	0.000447238	NA	NA	NA	NA	NA	NA
chr12	53913751	53914250	1.53333	0.666667	0.979492	0.734671	0.000777907	NA	NA	NA	NA	NA	NA
chr12	54153751	54154250	20.5	10.0667	0.745073	0.714432	0.000952069	NA	NA	NA	NA	NA	NA
chr12	54217251	54217750	2.03333	0.566667	0.944695	0.401254	0.000991679	NA	NA	NA	NA	NA	NA
chr12	55557001	55557500	0.766667	0.0666667	0.923659	0.124801	0.000716276	NA	NA	NA	NA	NA	NA
chr12	56420501	56421000	1.83333	0.533333	0.750328	0.612037	0.000299243	NA	NA	NA	CENTG1:116986	NA	NA
chr12	56715001	56715500	1.1	0.0333333	0.77513	0.381099	8.92165e-05	NA	NA	NA	NA	NA	NA
chr12	56881251	56881750	3	0.966667	0.18307	0.737956	0.000846012	NA	NA	NA	NA	NA	NA
chr12	57100251	57100750	1.3	0.0666667	0.560649	0.124801	0.000508424	NA	NA	NA	NA	NA	NA
chr12	57716751	57717250	0.833333	0.0666667	0.951579	0.124801	0.000503846	NA	NA	NA	NA	NA	NA
chr12	58818751	58819250	1.4	0.0333333	0.462255	0.381099	0.000943818	NA	NA	NA	NA	NA	NA
chr12	59007251	59007750	2.76667	0.733333	0.574427	0.857026	0.000419406	NA	NA	NA	NA	NA	NA
chr12	59027751	59028250	1.1	0.0333333	0.915545	0.381099	8.92165e-05	NA	NA	NA	NA	NA	NA
chr12	59632251	59632750	1.4	0.133333	0.858026	0.142012	0.000685233	NA	NA	NA	NA	NA	NA
chr12	59924001	59924500	0.566667	0.0333333	0.942994	0.381099	0.000347891	NA	NA	NA	NA	NA	NA
chr12	60039001	60039500	1.1	0.133333	0.664233	0.3394	0.00039358	NA	NA	NA	NA	NA	NA
chr12	60056251	60056750	1.13333	0.0666667	0.908074	0.124801	0.000347891	NA	NA	NA	NA	NA	NA
chr12	60437751	60438250	5.96667	1.66667	0.904452	0.0782365	5.30986e-05	NA	NA	NA	FAM19A2:338811	NA	NA
chr12	60600251	60600750	1	0.0666667	0.884009	0.124801	0.000451125	NA	NA	NA	FAM19A2:338811	NA	NA
chr12	60602001	60602500	2.7	1.1	0.801463	0.150605	0.000608185	NA	NA	NA	FAM19A2:338811	NA	NA
chr12	60646501	60647000	1.06667	0.0666667	0.965761	0.124801	0.000178521	NA	NA	NA	FAM19A2:338811	NA	NA
chr12	60997751	60998250	0.766667	0.0666667	0.949402	0.124801	0.000716276	NA	NA	NA	USP15:9958	NA	NA
chr12	61836751	61837250	3.4	1.23333	0.84995	0.644928	0.000934206	NA	NA	NA	NA	NA	NA
chr12	62197501	62198000	1.6	0.0666667	0.715674	0.124801	0.000775433	NA	NA	NA	NA	NA	NA
chr12	62418751	62419250	16.6	8.03333	0.941204	0.755925	0.000423708	NA	NA	NA	NA	NA	NA
chr12	62419001	62419500	17.0667	8.26667	0.942648	0.699064	0.000554286	NA	NA	NA	NA	NA	NA
chr12	62650001	62650500	3.5	0.966667	0.855167	0.340818	0.000458435	NA	NA	NA	SRGAP1:57522	NA	NA
chr12	63643001	63643500	1.9	0.166667	0.864882	0.230193	0.000601246	NA	NA	NA	NA	NA	NA
chr12	63895001	63895500	0.9	0.0666667	0.831159	0.124801	0.000699578	NA	NA	NA	LEMD3:23592	NA	NA
chr12	64033251	64033750	1.8	0.433333	0.87469	0.269623	0.000943818	NA	NA	NA	MSRB3:253827	NA	NA
chr12	64079001	64079500	5.56667	0.966667	0.537659	0.784504	0.000296162	NA	NA	NA	MSRB3:253827	NA	NA
chr12	64079251	64079750	3.16667	0.233333	0.947995	0.502557	3.93405e-05	NA	NA	NA	MSRB3:253827	NA	NA
chr12	64220501	64221000	1.5	0.2	1	0.164858	0.00020204	NA	NA	NA	NA	NA	NA
chr12	64314751	64315250	2.7	1.23333	0.961072	0.902078	0.000388171	NA	NA	NA	NA	NA	NA
chr12	64340501	64341000	3.56667	1.23333	0.97166	0.456112	0.000804232	NA	NA	NA	NA	NA	NA
chr12	64355751	64356250	0.9	0.0333333	0.77513	0.381099	0.00020204	NA	NA	NA	NA	NA	NA
chr12	64384501	64385000	2.46667	0.666667	0.93466	0.873122	4.4346e-05	NA	NA	NA	NA	NA	NA
chr12	64572251	64572750	5.06667	2.43333	0.960649	0.938045	0.000101303	NA	NA	NA	HMGA2:8091	NA	NA
chr12	64600001	64600500	2.6	0.766667	0.462255	0.269623	0.000704364	NA	NA	NA	HMGA2:8091	NA	NA
chr12	64835501	64836000	2.7	0.466667	0.86533	0.199118	0.000179381	NA	NA	NA	TMBIM4:51643	NA	NA
chr12	65106751	65107250	1.53333	0.266667	0.949685	0.115561	0.000529311	NA	NA	NA	GRIP1:85329	NA	NA
chr12	65227251	65227750	0.966667	0.0333333	0.887391	0.381099	0.000584411	NA	NA	NA	GRIP1:85329	NA	NA
chr12	65341251	65341750	2.26667	0.5	0.898777	0.173348	0.000448321	NA	NA	NA	GRIP1:85329	NA	NA
chr12	65398501	65399000	2.13333	0.833333	0.971774	0.72901	0.000160323	NA	NA	NA	NA	NA	NA
chr12	65838251	65838750	2.06667	0.966667	0.963094	0.77513	0.000573043	NA	NA	NA	NA	NA	NA
chr12	65840251	65840750	1.23333	0.0666667	0.869717	0.124801	0.000456145	NA	NA	NA	NA	NA	NA
chr12	66345501	66346000	1.66667	0.333333	0.881466	0.546657	0.00027105	NA	NA	NA	NA	NA	NA
chr12	66727751	66728250	2.3	1.03333	0.97632	0.929939	0.000685233	NA	NA	NA	NA	NA	NA
chr12	67320001	67320500	2.23333	0.933333	0.742213	0.763847	0.000952378	NA	NA	NA	RAP1B:5908	NA	NA
chr12	67320251	67320750	1.46667	0.1	0.884292	0.353817	0.000204167	NA	NA	NA	RAP1B:5908	NA	NA
chr12	67715501	67716000	2.4	0.466667	0.968807	0.258247	0.000675539	NA	NA	NA	NA	NA	NA
chr12	67931751	67932250	0.933333	0.333333	0.944743	0.873122	0.000219511	NA	NA	NA	CPSF6:11052	NA	NA
chr12	68417251	68417750	3.16667	1.06667	0.98936	0.0934691	0.000147366	NA	NA	NA	NA	NA	NA
chr12	68545501	68546000	2.13333	0.466667	0.787715	0.328232	0.000748525	NA	NA	NA	NA	NA	NA
chr12	68565751	68566250	1.23333	0.0666667	0.851301	0.124801	0.000456145	NA	NA	NA	NA	NA	NA
chr12	68875251	68875750	1.06667	0.2	0.957917	0.808477	0.000601246	NA	NA	NA	NA	NA	NA
chr12	68975001	68975500	4.9	2.4	0.771638	0.538062	0.000636707	NA	NA	NA	CNOT2:4848	NA	NA
chr12	69022501	69023000	0.7	0.0333333	0.646927	0.381099	0.000562004	NA	NA	NA	CNOT2:4848	NA	NA
chr12	69386001	69386500	0.7	0.0333333	0.801463	0.381099	0.000562004	NA	NA	NA	PTPRR:5801	NA	NA
chr12	69622001	69622500	2.2	0.4	0.784076	0.683652	0.000153465	NA	NA	NA	NA	NA	NA
chr12	70103001	70103500	5.43333	2.36667	0.95582	0.461083	0.000433077	NA	NA	NA	NA	NA	NA
chr12	70117751	70118250	2.06667	0.733333	0.99137	0.39082	0.000631911	LGR5:8549	NA	NA	NA	NA	NA
chr12	70783501	70784000	0.733333	0.0666667	0.857026	0.124801	0.000864211	NA	NA	NA	NA	NA	NA
chr12	71573751	71574250	1.93333	0.266667	0.891735	0.581805	0.000606305	NA	NA	NA	NA	NA	NA
chr12	71586251	71586750	0.4	0.0333333	1	0.381099	0.000388171	NA	NA	NA	NA	NA	NA
chr12	71781251	71781750	4.43333	1.5	0.6674	0.291477	0.000973497	NA	NA	NA	NA	NA	NA
chr12	71889251	71889750	1.1	0.0333333	0.610207	0.381099	0.000536776	NA	NA	NA	NA	NA	NA
chr12	71960001	71960500	0.666667	0.0333333	0.918843	0.381099	0.000177551	NA	NA	NA	NA	NA	NA
chr12	72877251	72877750	1.16667	0.1	0.951579	0.353817	8.92165e-05	NA	NA	NA	NA	NA	NA
chr12	73010501	73011000	0.5	0.0333333	1	0.381099	0.000151011	NA	NA	NA	NA	NA	NA
chr12	73181251	73181750	1.13333	0.0666667	0.967725	0.381099	0.000138511	NA	NA	NA	NA	NA	NA
chr12	73290751	73291250	2.96667	0.6	0.94756	0.683652	1.14632e-05	NA	NA	NA	NA	NA	NA
chr12	73291001	73291500	1.86667	0.333333	0.9915	0.576317	3.29799e-05	NA	NA	NA	NA	NA	NA
chr12	73415751	73416250	0.766667	0.0333333	0.761817	0.381099	0.000598504	NA	NA	NA	NA	NA	NA
chr12	73678501	73679000	0.933333	0.0333333	0.829181	0.381099	0.000672594	NA	NA	NA	NA	NA	NA
chr12	73690001	73690500	1.93333	0.266667	0.977659	0.217867	0.000364348	NA	NA	NA	NA	NA	NA
chr12	73760751	73761250	2.4	1.06667	0.906913	0.977659	0.00022492	NA	NA	NA	KCNC2:3747	NA	NA
chr12	74541751	74542250	0.666667	0.0333333	0.975732	0.381099	0.000177551	NA	NA	NA	NA	NA	NA
chr12	75330501	75331000	1.26667	0.366667	0.735775	0.941512	0.000269795	NA	NA	NA	OSBPL8:114882	NA	NA
chr12	75453251	75453750	1.26667	0.166667	0.923936	0.201175	0.000912048	NA	NA	NA	OSBPL8:114882	NA	NA
chr12	75940251	75940750	4.16667	0.633333	0.808659	0.168253	0.000894585	NA	NA	NA	NA	E2F7:144455	NA
chr12	76063751	76064250	1.66667	0.133333	0.38727	0.7694	0.000503846	NA	NA	NA	NA	NA	NA
chr12	76752751	76753250	1.36667	0.0333333	0.686246	0.381099	0.000145128	NA	NA	NA	NAV3:89795	NA	NA
chr12	76770251	76770750	4.26667	2.1	0.98682	0.810581	0.000157187	NA	NA	NA	NAV3:89795	NA	NA
chr12	76812751	76813250	1.86667	0.4	0.903131	0.702063	0.00025884	NA	NA	NA	NAV3:89795	NA	NA
chr12	77069001	77069500	0.9	0.0333333	0.915545	0.381099	0.00020204	NA	NA	NA	NAV3:89795	NA	NA
chr12	77151751	77152250	8.86667	3.36667	0.929904	0.195666	0.00080985	NA	NA	NA	NA	NA	NA
chr12	77341501	77342000	1.23333	0.0333333	0.501027	0.381099	0.000652455	NA	NA	NA	NA	NA	NA
chr12	78160501	78161000	1.13333	0.166667	0.884504	0.201175	0.000942743	NA	NA	NA	SYT1:6857	NA	NA
chr12	78239751	78240250	5.46667	1.86667	0.770448	0.585831	0.000289925	NA	NA	NA	SYT1:6857	NA	NA
chr12	78420751	78421250	1.96667	0.633333	0.904452	0.166385	0.000864211	NA	NA	NA	NA	NA	NA
chr12	79157251	79157750	1.23333	0.166667	0.876173	0.201175	0.000645443	NA	NA	C12orf64:283310	C12orf64:283310	NA	NA
chr12	79281751	79282250	0.566667	0.0333333	0.884504	0.381099	0.000347891	NA	NA	NA	C12orf64:283310	NA	NA
chr12	80023751	80024250	1.2	0.0333333	0.89645	0.381099	6.26042e-05	NA	NA	NA	FLJ21963:79611	NA	NA
chr12	80661501	80662000	1.33333	0.333333	0.94733	0.804329	0.000827691	NA	NA	NA	PPFIA2:8499	NA	NA
chr12	80959251	80959750	0.533333	0.0333333	0.885966	0.381099	0.000447238	NA	NA	NA	NA	NA	NA
chr12	81475001	81475500	4.7	2.1	0.906779	0.861657	0.000312666	NA	NA	NA	NA	NA	NA
chr12	81677501	81678000	6.93333	2.56667	0.850787	0.866918	0.000223869	NA	NA	NA	TMTC2:160335	NA	NA
chr12	81700501	81701000	0.8	0.0333333	0.733184	0.381099	0.000326421	NA	NA	NA	TMTC2:160335	NA	NA
chr12	81945751	81946250	0.466667	0.0333333	0.909003	0.381099	0.000777907	NA	NA	NA	TMTC2:160335	NA	NA
chr12	82123001	82123500	0.533333	0.0333333	0.885966	0.381099	0.000447238	NA	NA	NA	NA	NA	NA
chr12	82178501	82179000	1.96667	0.466667	0.737956	0.205921	0.000909827	NA	NA	NA	NA	NA	NA
chr12	83439751	83440250	1.03333	0.133333	0.961516	0.3394	0.000269795	NA	NA	NA	NA	NA	NA
chr12	83551001	83551500	1.56667	0.133333	0.973361	0.0533772	0.000477544	NA	NA	NA	NA	NA	NA
chr12	83551251	83551750	1.73333	0.133333	0.898777	0.0533772	0.000427093	NA	NA	NA	NA	NA	NA
chr12	83804501	83805000	1.06667	0.0666667	0.926764	0.612037	2.91957e-05	NA	NA	NA	SLC6A15:55117	NA	NA
chr12	84080501	84081000	1.03333	0.133333	0.932778	0.3394	0.000269795	NA	NA	NA	NA	NA	NA
chr12	84814001	84814500	1.8	0.333333	0.82647	0.375422	0.000388171	NA	NA	NA	NA	NA	NA
chr12	85188501	85189000	0.7	0.0666667	0.767425	0.612037	0.000685233	NA	NA	NA	MGAT4C:25834	NA	NA
chr12	85604001	85604500	2.7	1.2	0.908074	0.836264	0.00060297	NA	NA	NA	MGAT4C:25834	NA	NA
chr12	85937251	85937750	8.7	2.5	0.843846	0.677162	0.000708394	NA	NA	NA	NA	NA	NA
chr12	86165001	86165500	1.93333	0.133333	0.968182	0.3394	1.74409e-05	NA	NA	NA	NA	NA	NA
chr12	86168251	86168750	1.2	0.0333333	1	0.381099	3.97667e-06	NA	NA	NA	NA	NA	NA
chr12	86178501	86179000	1.46667	0.266667	0.725793	0.857026	0.000947947	NA	NA	NA	NA	NA	NA
chr12	86250001	86250500	1.26667	0.4	0.326612	1	0.000601246	NA	NA	NA	NA	NA	NA
chr12	86312251	86312750	1.33333	0.266667	0.901002	0.326612	0.000645443	NA	NA	NA	NA	NA	NA
chr12	86612251	86612750	0.733333	0.1	0.944743	0.353817	0.000685233	NA	NA	NA	NA	NA	NA
chr12	87401751	87402250	2.56667	0.633333	0.540503	0.555966	0.000942743	NA	NA	NA	NA	NA	NA
chr12	87482001	87482500	0.933333	0.1	0.978716	0.353817	0.000235616	NA	NA	NA	KITLG:4254	NA	NA
chr12	87506001	87506500	2.2	0.466667	0.963608	0.54074	0.000376519	NA	NA	NA	NA	NA	NA
chr12	87562501	87563000	9.93333	3.8	0.979334	0.524157	0.000283107	NA	NA	NA	NA	NA	NA
chr12	87763001	87763500	0.4	0.0333333	1	0.381099	0.000388171	NA	NA	NA	NA	NA	NA
chr12	88410251	88410750	1.66667	0.266667	0.904016	0.139861	0.000937069	NA	NA	NA	NA	NA	NA
chr12	89110751	89111250	0.933333	0.2	0.970283	1	2.5264e-05	NA	NA	NA	NA	NA	NA
chr12	89352501	89353000	1.33333	0.0666667	0.710497	0.124801	0.000331179	NA	NA	NA	NA	NA	NA
chr12	89938001	89938500	0.633333	0.0333333	0.878263	0.381099	0.000219511	NA	NA	NA	NA	NA	NA
chr12	90840001	90840500	0.7	0.1	0.84648	1	0.000484128	NA	NA	NA	NA	NA	NA
chr12	91033501	91034000	7.03333	2.66667	0.951301	0.684037	0.000303449	NA	NA	NA	NA	NA	NA
chr12	91033751	91034250	10.2667	3.93333	0.838977	0.496829	0.000221757	NA	NA	NA	NA	NA	NA
chr12	91080001	91080500	0.7	0.0333333	0.874884	0.381099	0.000562004	NA	NA	NA	NA	NA	NA
chr12	91256251	91256750	0.733333	0.0666667	0.89146	0.612037	0.000145128	NA	NA	NA	NA	NA	NA
chr12	91284001	91284500	2.3	0.366667	0.683128	0.590435	0.000315575	NA	NA	NA	NA	NA	NA
chr12	91758751	91759250	0.7	0.0333333	0.84648	0.381099	0.000562004	NA	NA	NA	EEA1:8411	NA	NA
chr12	92104501	92105000	0.833333	0.2	0.863518	0.562955	0.000685233	NA	NA	NA	NA	NA	NA
chr12	92894751	92895250	1.93333	0.566667	0.869447	0.761817	0.000131686	NA	NA	NA	NA	NA	NA
chr12	93146251	93146750	5	1.93333	0.993028	0.450454	0.000388707	NA	NA	NA	PLXNC1:10154	NA	NA
chr12	93331501	93332000	4.1	1.1	0.984298	0.887391	3.27599e-06	NA	NA	NA	CCDC41:51134	NA	NA
chr12	93718001	93718500	3.8	0.966667	0.759177	0.531841	0.000263926	NA	NA	NA	NA	NA	NA
chr12	94191001	94191500	0.7	0.0666667	0.719438	0.612037	0.000685233	NA	NA	NA	VEZT:55591	NA	NA
chr12	94603751	94604250	2.53333	1.23333	0.573304	0.78952	0.000696793	NA	NA	NA	NTN4:59277	NA	NA
chr12	94661501	94662000	2.3	1	0.963294	0.797004	9.09619e-05	NA	NA	NA	NTN4:59277	NA	NA
chr12	95809251	95809750	0.533333	0.0333333	0.909003	0.381099	0.000447238	NA	NA	NA	NA	NA	NA
chr12	95893501	95894000	1.7	0.0333333	0.620442	0.381099	0.000438589	NA	NA	NA	NA	NA	NA
chr12	95907251	95907750	0.933333	0.0666667	0.725497	0.612037	0.000777907	NA	NA	NA	NA	NA	NA
chr12	96059501	96060000	2.3	0.633333	0.620442	0.878263	0.000438589	NA	NA	NA	NA	NA	NA
chr12	96900001	96900500	2.03333	0.733333	0.873883	0.89146	0.000160323	NA	NA	NA	NA	NA	NA
chr12	97002001	97002500	2.56667	1.06667	0.935922	0.685186	0.000909827	NA	NA	NA	NA	NA	NA
chr12	97342251	97342750	0.966667	0.433333	0.957917	0.934728	0.000347891	NA	NA	NA	NA	NA	NA
chr12	97716251	97716750	2.5	0.6	0.90506	0.651416	0.000177551	NA	NA	NA	ANKS1B:56899	NA	NA
chr12	98258751	98259250	1.33333	0.0333333	0.934113	0.381099	0.000160323	NA	NA	NA	ANKS1B:56899	NA	NA
chr12	98291501	98292000	0.933333	0.0666667	0.965761	0.124801	0.000312666	NA	NA	NA	ANKS1B:56899	NA	NA
chr12	98530501	98531000	1.13333	0.0333333	0.4591	0.381099	0.000912048	NA	NA	NA	ANKS1B:56899	NA	NA
chr12	99692001	99692500	1.16667	0.133333	0.899623	0.142012	0.00072955	NA	NA	NA	NA	NA	NA
chr12	99759001	99759500	1.6	0.5	0.81202	0.817507	0.000677968	NA	NA	NA	TMEM16D:121601	NA	NA
chr12	100142251	100142750	1.7	0.166667	0.528014	0.345644	0.000963969	NA	NA	NA	NA	NA	NA
chr12	100952001	100952500	1.56667	0.233333	0.761455	0.501611	0.000864211	NA	NA	NA	NA	NA	NA
chr12	102113501	102114000	0.933333	0.0666667	0.944743	0.124801	0.000312666	NA	NA	NA	NA	NA	NA
chr12	102137001	102137500	1.06667	0.3	0.859257	0.719438	0.000963969	NA	NA	NA	NA	NA	NA
chr12	103103251	103103750	3.06667	0.266667	0.568021	0.0992115	0.000568807	NA	NA	NA	NA	NA	NA
chr12	103685251	103685750	2.16667	0.8	0.768558	0.733184	0.000204167	NA	NA	NA	NA	NA	NA
chr12	104014251	104014750	10.9667	4.43333	0.841595	0.15385	0.00050089	NA	NA	NA	NA	NA	NA
chr12	104514501	104515000	1.36667	0.0666667	0.882624	0.124801	0.000160323	NA	NA	NA	NA	NA	NA
chr12	104562751	104563250	1.96667	0.333333	0.897806	0.94035	0.000196303	NA	NA	NA	NA	NA	NA
chr12	104896251	104896750	1.96667	0.166667	0.919388	0.201175	8.32756e-05	NA	NA	NA	NA	NA	NA
chr12	105145001	105145500	1.56667	0.2	0.761455	0.164858	0.000943818	NA	NA	NA	NA	NA	NA
chr12	105465251	105465750	1.43333	0.433333	0.973361	0.725793	0.000178521	NA	NA	NA	NA	NA	NA
chr12	106006251	106006750	0.966667	0.0333333	0.964547	0.381099	3.8391e-05	NA	NA	NA	CRY1:1407	NA	NA
chr12	106037251	106037750	2.13333	0.233333	0.71433	0.908074	0.000218321	NA	NA	NA	NA	NA	NA
chr12	106376501	106377000	0.533333	0.0666667	0.909003	0.612037	0.000584411	NA	NA	NA	NA	NA	NA
chr12	106776751	106777250	1.33333	0.1	0.98862	1	3.1859e-06	NA	NA	NA	NA	NA	NA
chr12	108734251	108734750	3.36667	1.03333	0.963534	0.622997	0.000292074	NA	NA	NA	TRPV4:59341	NA	NA
chr12	108858251	108858750	2.8	0.866667	0.866689	0.836264	0.00039358	NA	NA	NA	GIT2:9815	NA	NA
chr12	109455251	109455750	1.6	0.0333333	0.758872	0.381099	0.000557579	NA	NA	NA	NA	NA	RAD9B:144715,PPTC7:160760
chr12	110265251	110265750	0.766667	0.2	0.954515	1	7.02107e-05	NA	NA	NA	CUTL2:23316	NA	NA
chr12	110830751	110831250	3.93333	0.966667	0.882315	0.393706	0.000492582	NA	NA	NA	NA	NA	NA
chr12	112333751	112334250	6.53333	1.56667	0.372961	0.213833	0.000779425	NA	NA	NA	NA	NA	NA
chr12	113475001	113475500	2	0.9	0.869026	0.924932	0.000677968	NA	NA	NA	NA	NA	NA
chr12	113868001	113868500	1.26667	0.0666667	0.912538	0.124801	8.70548e-05	NA	NA	NA	NA	NA	NA
chr12	114035001	114035500	1.16667	0.0333333	0.72901	0.381099	0.000274562	NA	NA	NA	NA	NA	NA
chr12	114472001	114472500	2.6	0.633333	0.508423	0.904162	0.00073503	NA	NA	NA	NA	NA	NA
chr12	114719751	114720250	11.3	5.63333	0.792435	0.525558	0.000596359	NA	NA	NA	NA	NA	NA
chr12	116490251	116490750	1.4	0.466667	1	0.570689	0.000451125	NA	NA	NA	KSR2:283455	NA	NA
chr12	116801501	116802000	1.93333	0.566667	0.937449	0.725793	0.000131686	NA	NA	NA	NA	NA	NA
chr12	117245501	117246000	0.733333	0.0333333	0.816269	0.381099	0.000716276	NA	NA	NA	TAOK3:51347	NA	NA
chr12	117265751	117266250	1.7	0.633333	0.696822	0.941512	0.000890322	NA	NA	NA	TAOK3:51347	NA	NA
chr12	119758001	119758500	1.1	0.0666667	0.77513	0.381099	0.000303459	NA	NA	NA	SPPL3:121665	NA	NA
chr12	119808501	119809000	1.13333	0.1	0.661266	0.555966	0.000606962	NA	NA	NA	SPPL3:121665	NA	NA
chr12	120542001	120542500	1.73333	0.666667	0.966525	0.772709	0.000645443	NA	NA	NA	NA	NA	NA
chr12	121469501	121470000	4.46667	1.2	0.933068	0.136274	0.000643415	NA	NA	NA	RSN:6249	NA	NA
chr12	121511251	121511750	3.33333	1.2	0.587911	0.832205	0.000890322	NA	NA	NA	NA	NA	NA
chr12	122700501	122701000	4.16667	1.7	0.969901	0.724674	0.000628087	NA	NA	NA	GTF2H3:2967	NA	NA
chr12	123020501	123021000	6.63333	2.83333	0.792862	0.33035	0.000676081	NA	NA	NA	CCDC92:80212	NA	NA
chr12	123754001	123754500	3.96667	1.73333	0.966086	0.859882	0.000774409	NA	NA	NA	NA	NA	NA
chr12	124634001	124634500	9.66667	4.7	0.905252	0.992231	3.24087e-05	NA	NA	TMEM132B:114795	TMEM132B:114795	NA	NA
chr12	125435001	125435500	1.06667	0.0333333	0.937011	0.381099	2.56308e-05	NA	NA	NA	NA	NA	NA
chr12	125822001	125822500	1.66667	0.566667	0.813008	0.829296	0.000573043	NA	NA	NA	NA	NA	NA
chr12	125853001	125853500	2.03333	0.8	0.878731	0.877713	0.000305131	NA	NA	NA	NA	NA	NA
chr12	126860001	126860500	1.36667	0.0666667	0.737956	0.124801	0.000299243	NA	NA	NA	NA	NA	NA
chr12	127008001	127008500	4.6	2.2	0.811439	0.533647	0.000484128	NA	NA	NA	NA	NA	NA
chr12	127258751	127259250	0.633333	0.0333333	0.878263	0.381099	0.000219511	NA	NA	NA	NA	NA	NA
chr12	128089751	128090250	0.8	0.0333333	0.850715	0.381099	0.000326421	NA	NA	NA	NA	NA	NA
chr12	128611501	128612000	2.5	0.333333	0.630008	0.0744952	0.000934206	NA	NA	NA	TMEM132D:121256	NA	NA
chr12	129035501	129036000	1.13333	0.0666667	0.509085	0.124801	0.000347891	NA	NA	NA	NA	NA	NA
chr12	129035751	129036250	0.933333	0.0333333	0.612037	0.381099	4.4346e-05	NA	NA	NA	NA	NA	NA
chr12	130427751	130428250	1.1	0.0666667	0.77513	0.612037	0.000101127	NA	NA	NA	NA	NA	NA
chr13	17958751	17959250	4.5	1.2	0.760416	0.523026	0.000122704	NA	NA	NA	NA	NA	NA
chr13	18904751	18905250	0.666667	0.233333	0.873122	0.844718	0.000777907	NA	NA	NA	TPTE2:93492	NA	NA
chr13	19116501	19117000	1.33333	0.166667	0.955194	0.201175	0.000456145	NA	NA	NA	HSMPP8:54737	NA	NA
chr13	21301751	21302250	1.73333	0.666667	0.876112	0.852344	0.000645443	NA	NA	NA	NA	NA	NA
chr13	21913751	21914250	1.4	0.166667	0.722298	0.201175	0.000759419	NA	NA	NA	NA	NA	NA
chr13	23274001	23274500	1.46667	0.7	0.954515	0.82684	0.000963969	NA	NA	NA	NA	NA	NA
chr13	23748501	23749000	1.73333	0.0333333	0.685186	0.381099	0.000337279	NA	NA	NA	SPATA13:221178	NA	NA
chr13	24309501	24310000	3.4	1.3	0.935197	0.894428	5.37586e-05	NA	NA	NA	RNF17:56163	NA	NA
chr13	24378751	24379250	0.6	0.0666667	1	0.612037	8.92165e-05	NA	NA	CENPJ:55835	CENPJ:55835	NA	NA
chr13	24915001	24915500	1.13333	0.0333333	0.648667	0.381099	0.000912048	NA	NA	NA	ATP8A2:51761	NA	NA
chr13	25292501	25293000	1.6	0.566667	0.925961	0.413337	0.000606962	NA	NA	NA	ATP8A2:51761	NA	NA
chr13	25469751	25470250	6.23333	2.6	0.960356	0.555592	0.000235383	NA	NA	NA	ATP8A2:51761	NA	NA
chr13	25988251	25988750	2.76667	0.8	0.937184	0.938726	0.000448862	NA	NA	NA	NA	NA	NA
chr13	26676501	26677000	3.8	1.83333	1	0.885759	2.39408e-05	NA	NA	NA	NA	NA	NA
chr13	27905501	27906000	1.2	0.366667	0.865553	0.878263	0.000235616	NA	NA	FLT1:2321	FLT1:2321	NA	NA
chr13	28821751	28822250	2.3	0.0666667	0.735775	0.124801	0.000179381	NA	NA	NA	NA	NA	NA
chr13	29514501	29515000	1.1	0.1	0.924932	1	6.52107e-05	NA	NA	NA	NA	NA	NA
chr13	30579251	30579750	1.53333	0.366667	0.771194	0.878263	0.000727361	NA	NA	NA	NA	NA	NA
chr13	30616751	30617250	2.76667	1	0.976163	0.937593	7.42695e-05	NA	NA	NA	HSPH1:10808	NA	NA
chr13	30815751	30816250	2.53333	0.1	0.706883	0.381099	0.000321776	NA	NA	NA	NA	NA	NA
chr13	31455501	31456000	5.36667	2.4	0.931667	0.828563	0.000220436	NA	NA	NA	NA	NA	NA
chr13	31527251	31527750	0.533333	0.0333333	0.885966	0.381099	0.000447238	NA	NA	NA	FRY:10129	NA	NA
chr13	31536001	31536500	3.23333	1.1	0.867529	0.937928	0.000536776	NA	NA	NA	FRY:10129	NA	NA
chr13	31663751	31664250	1.73333	0.666667	0.946706	0.94733	0.000138511	NA	NA	NA	FRY:10129	NA	NA
chr13	31940251	31940750	3.23333	0.366667	0.529565	0.166385	0.00043748	NA	NA	NA	NA	NA	NA
chr13	32421501	32422000	4.5	2.13333	0.927964	0.901667	0.000261093	NA	NA	NA	NA	NA	NA
chr13	32571251	32571750	2.06667	0.366667	0.696245	0.590435	0.000442739	NA	NA	NA	NA	NA	NA
chr13	32675751	32676250	0.933333	0.0666667	0.950785	0.124801	0.000312666	NA	NA	NA	STARD13:90627	NA	NA
chr13	32710501	32711000	1.06667	0.0666667	0.869447	0.124801	0.000447238	NA	NA	NA	NA	NA	NA
chr13	32863501	32864000	3.33333	1.1	0.908719	0.672275	0.000139521	NA	NA	NA	NA	NA	NA
chr13	32947251	32947750	1.03333	0.133333	0.86505	0.509085	0.000672594	NA	NA	NA	NA	NA	NA
chr13	32986751	32987250	2.4	0.2	0.820331	0.562955	4.47099e-05	NA	NA	NA	NA	NA	NA
chr13	33010251	33010750	2.76667	0.133333	0.389342	0.142012	0.000504034	NA	NA	NA	NA	NA	NA
chr13	33431501	33432000	3	0.7	0.885104	0.604885	0.000570948	NA	NA	NA	RFC3:5983	NA	NA
chr13	33523001	33523500	0.566667	0.0333333	0.884504	0.381099	0.000347891	NA	NA	NA	NA	NA	NA
chr13	33657751	33658250	0.733333	0.1	0.690813	1	0.000685233	NA	NA	NA	NA	NA	NA
chr13	33709251	33709750	4.03333	1.63333	0.830874	0.558697	0.000947947	NA	NA	NA	NA	NA	NA
chr13	33820501	33821000	1.66667	0.566667	0.873122	0.908074	0.000308532	NA	NA	NA	NA	NA	NA
chr13	34247001	34247500	2.66667	1.06667	0.961957	0.880794	0.000212839	NA	NA	NA	NA	NA	NA
chr13	34322251	34322750	0.766667	0.0666667	0.923659	0.124801	0.000716276	NA	NA	NA	NA	NA	NA
chr13	34485001	34485500	1.76667	0.4	0.657154	0.813743	0.000943818	NA	NA	NA	NBEA:26960	NA	NA
chr13	34798501	34799000	0.733333	0.266667	0.937011	0.857026	0.000584411	NA	NA	NA	NBEA:26960	NA	NA
chr13	35009251	35009750	0.733333	0.1	0.950785	1	4.52021e-05	NA	NA	NA	NBEA:26960	NA	NA
chr13	35816251	35816750	12.8	4.56667	0.853912	0.326286	0.000819887	NA	NA	NA	SPG20:23111	NA	NA
chr13	35836501	35837000	2.2	0.233333	0.90196	0.103573	0.00073503	NA	NA	NA	NA	NA	NA
chr13	35850001	35850500	1.03333	0.0666667	0.849886	0.124801	0.000942743	NA	NA	NA	NA	NA	NA
chr13	36028251	36028750	1.3	0.566667	0.894428	0.934728	0.000388171	NA	NA	NA	NA	NA	NA
chr13	36790251	36790750	1.2	0.1	0.920748	0.353817	0.000175635	NA	NA	NA	NA	NA	NA
chr13	37069251	37069750	0.666667	0.0333333	0.931238	0.381099	0.000177551	NA	NA	POSTN:10631	POSTN:10631	NA	NA
chr13	37594501	37595000	1.13333	0.0333333	0.802021	0.381099	0.000912048	NA	NA	NA	NA	NA	NA
chr13	37695251	37695750	0.4	0.0333333	1	0.381099	0.000388171	NA	NA	NA	NA	NA	NA
chr13	37823251	37823750	1.03333	0.266667	0.901811	0.937011	0.000503846	NA	NA	NA	UFM1:51569	NA	NA
chr13	38010001	38010500	0.733333	0.0333333	0.950785	0.381099	0.000119761	NA	NA	NA	NA	NA	NA
chr13	38494501	38495000	0.933333	0.266667	0.968182	0.857026	0.000145128	NA	NA	C13orf23:80209	C13orf23:80209	NA	NA
chr13	39450501	39451000	1.16667	0.4	0.956282	1	2.11732e-05	NA	NA	NA	NA	NA	NA
chr13	39506001	39506500	1.33333	0.4	0.974348	0.40234	0.000898386	NA	NA	NA	NA	NA	NA
chr13	39700751	39701250	0.933333	0.0666667	0.816269	0.124801	0.000777907	NA	NA	NA	NA	NA	NA
chr13	40248001	40248500	2.2	0.766667	0.754832	0.607896	0.000424492	NA	NA	NA	NA	NA	NA
chr13	40457501	40458000	1.56667	0.0666667	0.685054	0.124801	0.000400199	NA	NA	NA	NA	NA	NA
chr13	40471751	40472250	1.73333	0.333333	0.978716	0.409472	0.000523181	NA	NA	NA	NA	NA	NA
chr13	41165001	41165500	7.8	3.3	0.970114	0.864753	0.000274032	NA	NA	NA	NA	NA	NA
chr13	41286501	41287000	1.66667	0.5	0.855719	0.694275	0.000378971	NA	NA	NA	KIAA0564:28984	NA	NA
chr13	41426251	41426750	3.5	1.36667	0.842687	0.318413	0.000536776	NA	NA	NA	KIAA0564:28984	NA	NA
chr13	42332751	42333250	0.566667	0.0333333	0.884504	0.381099	0.000347891	NA	NA	NA	NA	NA	NA
chr13	42858251	42858750	1.43333	0.266667	0.92157	0.912538	0.000245123	NA	NA	NA	PIG38:55068	NA	NA
chr13	42923751	42924250	10.8	4.53333	0.9562	0.977003	0.000123782	NA	NA	NA	PIG38:55068	NA	NA
chr13	43522501	43523000	0.6	0.1	1	0.353817	0.000978089	NA	NA	NA	NA	NA	NA
chr13	43584751	43585250	1.46667	0.0666667	0.7694	0.124801	0.000716276	NA	NA	NA	NA	NA	NA
chr13	43699001	43699500	1.06667	0.133333	0.968182	0.142012	0.000584411	NA	NA	NA	NA	NA	NA
chr13	44414501	44415000	1.63333	0.7	0.99146	0.885483	0.000151011	NA	NA	NA	NUFIP1:26747	NA	NA
chr13	45247251	45247750	0.866667	0.133333	0.89146	0.7694	0.000598504	NA	NA	NA	NA	NA	NA
chr13	45591001	45591500	1.2	0.0333333	1	0.381099	3.97667e-06	NA	NA	NA	NA	NA	NA
chr13	45608501	45609000	1.3	0.166667	0.874884	0.804329	7.02107e-05	NA	NA	NA	LCP1:9878	NA	NA
chr13	46237501	46238000	1.03333	0.166667	0.941512	0.201175	0.000777907	NA	NA	NA	NA	NA	NA
chr13	46584751	46585250	1.26667	0.0666667	0.765994	0.381099	0.000408831	NA	NA	NA	NA	NA	NA
chr13	46717001	46717500	1.73333	0.133333	0.704709	0.299806	0.000427093	NA	NA	NA	NA	NA	NA
chr13	47136751	47137250	1.26667	0.266667	0.989322	0.699563	0.000447238	NA	NA	NA	NA	NA	NA
chr13	47161251	47161750	2.33333	0.733333	0.977548	0.539426	0.000427093	NA	NA	NA	NA	NA	NA
chr13	47198001	47198500	1.93333	0.3	0.952348	0.363137	0.000169722	NA	NA	NA	NA	NA	NA
chr13	47892501	47893000	1.06667	0.3	0.981361	0.767425	0.000326421	NA	NA	NA	NA	NA	NA
chr13	48369751	48370250	7.36667	2.26667	0.805589	0.0607704	0.000815996	NA	NA	NA	NA	NA	NA
chr13	48489751	48490250	2.93333	1.43333	0.955908	0.994148	0.000400199	NA	NA	NA	NA	NA	NA
chr13	48597751	48598250	1.7	0.233333	0.752036	0.0927591	0.000919874	NA	NA	NA	FNDC3A:22862	NA	NA
chr13	49174501	49175000	1.33333	0.6	0.957319	0.898013	0.000388171	NA	NA	KPNA3:3839	KPNA3:3839	NA	NA
chr13	49782501	49783000	0.866667	0.1	0.949685	0.353817	0.000326421	NA	NA	NA	NA	NA	NA
chr13	49977501	49978000	2.66667	0.9	0.935463	0.616093	0.000262555	NA	NA	NA	NA	NA	NA
chr13	49978001	49978500	3.5	0.9	0.750328	0.616093	0.000399047	NA	NA	NA	NA	NA	NA
chr13	50258751	50259250	1.06667	0.0666667	0.816269	0.124801	0.000447238	NA	NA	NA	DLEU7:220107	NA	NA
chr13	50271001	50271500	1.36667	0.133333	0.977149	0.7694	1.2682e-05	NA	NA	NA	DLEU7:220107	NA	NA
chr13	50286751	50287250	1.26667	0.266667	0.795472	0.519906	0.000827691	NA	NA	NA	DLEU7:220107	NA	NA
chr13	52105251	52105750	0.966667	0.1	0.755384	0.353817	0.000601246	NA	NA	NA	LOC144983:NA	NA	NA
chr13	52113001	52113500	1.53333	0.3	0.4591	0.646927	0.000759419	NA	NA	NA	LOC144983:NA	NA	NA
chr13	52256751	52257250	1.26667	0.0333333	0.566372	0.381099	0.000853332	NA	NA	NA	NA	NA	NA
chr13	52638251	52638750	1.33333	0.0666667	0.928508	0.612037	7.03068e-05	NA	NA	NA	NA	NA	NA
chr13	53334001	53334500	0.6	0.0333333	1	0.381099	7.02107e-05	NA	NA	NA	NA	NA	NA
chr13	53407501	53408000	0.9	0.1	0.849886	0.353817	0.000608185	NA	NA	NA	NA	NA	NA
chr13	53530251	53530750	1.93333	0.133333	0.892934	0.3394	8.32756e-05	NA	NA	NA	NA	NA	NA
chr13	53842751	53843250	2.4	0.133333	0.354905	0.124801	0.000785533	NA	NA	NA	NA	NA	NA
chr13	54013251	54013750	1.73333	0.833333	0.984559	0.72901	0.000672594	NA	NA	NA	NA	NA	NA
chr13	54079001	54079500	1.4	0.0333333	0.745657	0.381099	0.000341065	NA	NA	NA	NA	NA	NA
chr13	54083251	54083750	1.6	0.366667	0.970797	0.329102	0.000759419	NA	NA	NA	NA	NA	NA
chr13	54220501	54221000	0.966667	0.0333333	0.555966	0.381099	0.000584411	NA	NA	NA	NA	NA	NA
chr13	54670751	54671250	1.4	0.166667	0.678693	0.201175	0.000759419	NA	NA	NA	NA	NA	NA
chr13	54951001	54951500	2.23333	0.733333	0.919235	0.837945	0.000548647	NA	NA	NA	NA	NA	NA
chr13	55381501	55382000	1.2	0.0666667	0.571952	0.124801	0.00070509	NA	NA	NA	NA	NA	NA
chr13	56005751	56006250	2.96667	1.2	0.957405	0.903821	7.42695e-05	NA	NA	NA	NA	NA	NA
chr13	56440751	56441250	0.533333	0.0333333	0.924301	0.381099	0.000447238	NA	NA	NA	NA	NA	NA
chr13	56700251	56700750	0.666667	0.0333333	0.873122	0.381099	0.000177551	NA	NA	NA	NA	NA	NA
chr13	56806751	56807250	1.63333	0.2	0.883221	0.0853205	0.000592385	NA	NA	NA	NA	NA	NA
chr13	56901251	56901750	0.766667	0.1	0.971685	0.555966	0.000562004	NA	NA	NA	NA	NA	NA
chr13	57650251	57650750	3.83333	1.53333	0.93325	0.581805	0.000548145	NA	NA	NA	NA	NA	NA
chr13	57887751	57888250	0.633333	0.0333333	0.878263	0.381099	0.000219511	NA	NA	NA	NA	NA	NA
chr13	58024001	58024500	0.8	0.0333333	0.776978	0.381099	0.000326421	NA	NA	NA	NA	NA	NA
chr13	58394251	58394750	7.5	2.53333	0.88594	0.267372	0.00027582	NA	NA	NA	NA	NA	NA
chr13	58558251	58558750	0.766667	0.0333333	0.962163	0.381099	9.96897e-05	NA	NA	NA	NA	NA	NA
chr13	58746251	58746750	0.533333	0.0333333	0.909003	0.381099	0.000447238	NA	NA	NA	NA	NA	NA
chr13	58899001	58899500	0.733333	0.0666667	0.7694	0.612037	0.000864211	NA	NA	NA	NA	NA	NA
chr13	59029751	59030250	6.06667	2.26667	0.991675	0.217187	0.000880113	NA	NA	NA	NA	NA	NA
chr13	59113001	59113500	1.43333	0.133333	0.501027	0.3394	0.000696793	NA	NA	NA	NA	NA	NA
chr13	59806751	59807250	1.06667	0.166667	0.970283	0.345644	0.000672594	NA	NA	NA	NA	NA	NA
chr13	60086251	60086750	1.36667	0.366667	0.901811	0.392186	0.000827691	NA	NA	NA	NA	NA	NA
chr13	61411251	61411750	1.06667	0.233333	0.829181	0.844718	0.000904464	NA	NA	NA	NA	NA	NA
chr13	61412001	61412500	1.1	0.0666667	0.945959	0.124801	0.000303459	NA	NA	NA	NA	NA	NA
chr13	61756751	61757250	1.3	0.466667	0.894428	0.727849	0.000699578	NA	NA	NA	NA	NA	NA
chr13	62204501	62205000	1.13333	0.0333333	0.54074	0.381099	0.000912048	NA	NA	NA	NA	NA	NA
chr13	62217251	62217750	0.766667	0.0666667	0.923659	0.124801	0.000716276	NA	NA	NA	NA	NA	NA
chr13	62991501	62992000	1.7	0.133333	0.712785	0.124801	0.000887646	NA	NA	NA	NA	NA	NA
chr13	63050501	63051000	1.33333	0.1	0.873122	0.555966	0.000151663	NA	NA	NA	NA	NA	NA
chr13	63455001	63455500	1.13333	0.0666667	0.830099	0.124801	0.000347891	NA	NA	NA	NA	NA	NA
chr13	63710501	63711000	1.76667	0.4	0.884133	0.308926	0.000341065	NA	NA	NA	NA	NA	NA
chr13	63846501	63847000	1.26667	0.233333	0.816269	0.56782	0.00072955	NA	NA	NA	NA	NA	NA
chr13	63978751	63979250	1.4	0.233333	0.939277	0.0927591	0.000940196	NA	NA	NA	NA	NA	NA
chr13	64727001	64727500	0.866667	0.0333333	0.142012	0.381099	0.000904464	NA	NA	NA	NA	NA	NA
chr13	64736751	64737250	1.1	0.166667	1	0.804329	9.6791e-06	NA	NA	NA	NA	NA	NA
chr13	64806501	64807000	0.566667	0.0333333	0.949402	0.381099	0.000347891	NA	NA	NA	NA	NA	NA
chr13	65123251	65123750	0.666667	0.0666667	0.873122	0.612037	0.000219511	NA	NA	NA	NA	NA	NA
chr13	65515501	65516000	1.26667	0.133333	0.972124	0.3394	0.000109083	NA	NA	NA	NA	NA	NA
chr13	65661001	65661500	0.833333	0.0333333	0.798886	0.381099	0.000427093	NA	NA	NA	NA	NA	NA
chr13	65723751	65724250	0.7	0.0666667	1	0.124801	0.000685233	NA	NA	NA	NA	NA	NA
chr13	65837001	65837500	0.533333	0.0333333	0.924301	0.381099	0.000447238	NA	NA	NA	PCDH9:5101	NA	NA
chr13	66241501	66242000	1.33333	0.433333	0.971048	0.923659	4.4346e-05	NA	NA	NA	PCDH9:5101	NA	NA
chr13	66568251	66568750	1.1	0.0666667	0.887391	0.124801	0.000303459	NA	NA	NA	PCDH9:5101	NA	NA
chr13	66720001	66720500	2.2	0.3	0.964501	0.25455	0.000124046	NA	NA	NA	NA	NA	NA
chr13	66905251	66905750	1.2	0.3	0.946067	0.646927	0.000385068	NA	NA	NA	NA	NA	NA
chr13	66985501	66986000	2.73333	0.433333	0.915611	0.428155	0.000420525	NA	NA	NA	NA	NA	NA
chr13	67039251	67039750	3.93333	1.63333	0.916138	0.876205	0.000259323	NA	NA	NA	NA	NA	NA
chr13	67124501	67125000	0.9	0.0666667	0.864882	0.124801	0.000699578	NA	NA	NA	NA	NA	NA
chr13	67346251	67346750	1.06667	0.0666667	0.725497	0.124801	0.000827691	NA	NA	NA	NA	NA	NA
chr13	67800001	67800500	1.13333	0.0333333	0.954744	0.381099	1.9992e-05	NA	NA	NA	NA	NA	NA
chr13	67898501	67899000	0.566667	0.133333	0.923659	0.7694	0.000777907	NA	NA	NA	NA	NA	NA
chr13	68372001	68372500	0.9	0.0666667	0.807114	0.612037	0.000235616	NA	NA	NA	NA	NA	NA
chr13	68535751	68536250	4.5	1.73333	0.962964	0.705445	0.000628653	NA	NA	NA	NA	NA	NA
chr13	69712751	69713250	1.26667	0.133333	0.833239	0.299806	0.000510459	NA	NA	NA	NA	NA	NA
chr13	69981001	69981500	1.83333	0.733333	0.987249	0.747345	0.000308532	NA	NA	NA	NA	NA	NA
chr13	69982251	69982750	1.7	0.6	0.894428	0.898013	0.000175635	NA	NA	NA	NA	NA	NA
chr13	70545501	70546000	2.5	1.06667	1	0.926764	1.74869e-06	NA	NA	NA	NA	NA	NA
chr13	70679501	70680000	0.733333	0.0333333	0.944743	0.381099	0.000119761	NA	NA	NA	NA	NA	NA
chr13	70836251	70836750	0.966667	0.3	0.961516	0.719438	0.000562004	NA	NA	NA	NA	NA	NA
chr13	71503751	71504250	1.1	0.366667	0.903477	0.92098	0.000388171	NA	NA	NA	NA	NA	NA
chr13	71891751	71892250	0.7	0.0333333	0.801463	0.381099	0.000562004	NA	NA	NA	NA	NA	NA
chr13	71950501	71951000	1.5	0.433333	0.59935	0.923659	0.000890322	NA	NA	NA	NA	NA	NA
chr13	72026001	72026500	2.83333	0.733333	0.881187	0.410901	0.000778851	NA	NA	NA	NA	NA	NA
chr13	72049251	72049750	1.9	0.133333	0.454879	0.0533772	0.000955532	NA	NA	NA	NA	NA	NA
chr13	73008001	73008500	1.36667	0.6	0.97576	1	0.000963969	NA	NA	NA	NA	NA	NA
chr13	73052751	73053250	2.56667	0.733333	0.691934	0.912538	0.00051789	NA	NA	NA	NA	NA	NA
chr13	73076501	73077000	1.36667	0.6	0.977149	0.879886	0.000326421	NA	NA	NA	NA	NA	NA
chr13	73099751	73100250	3.33333	1.13333	0.970162	0.751151	0.000431219	NA	NA	NA	NA	NA	NA
chr13	73267501	73268000	1.8	0.2	0.555966	0.0853205	0.000608185	NA	NA	NA	KLF12:11278	NA	NA
chr13	74118501	74119000	0.833333	0.0666667	0.915014	0.124801	0.000503846	NA	NA	NA	NA	NA	NA
chr13	74522001	74522500	0.766667	0.0333333	0.725793	0.381099	0.000598504	NA	NA	NA	NA	NA	NA
chr13	75181251	75181750	2.13333	1.03333	0.935341	0.989931	0.000912048	NA	NA	NA	LMO7:4008	NA	NA
chr13	75923751	75924250	2.53333	0.6	0.806425	0.668302	0.00039358	NA	NA	NA	NA	NA	NA
chr13	76220751	76221250	3.66667	0.766667	0.881875	0.292843	6.92055e-05	NA	NA	NA	NA	NA	NA
chr13	76470501	76471000	1.83333	0.6	0.961639	0.533647	0.000508424	NA	NA	NA	CLN5:1203	NA	NA
chr13	76548001	76548500	1.1	0.0333333	0.554184	0.381099	0.000890322	NA	NA	NA	MYCBP2:23077	NA	NA
chr13	76923751	76924250	3.53333	0.966667	0.624984	0.878263	0.000403737	NA	NA	NA	NA	NA	NA
chr13	77021251	77021750	1.03333	0.0333333	0.953577	0.381099	2.91957e-05	NA	NA	NA	SCEL:8796	NA	NA
chr13	77271751	77272250	1.13333	0.0333333	0.885966	0.381099	1.9992e-05	NA	NA	NA	NA	NA	NA
chr13	77300251	77300750	1.66667	0.0333333	0.542537	0.381099	0.000977308	NA	NA	NA	NA	NA	NA
chr13	77417501	77418000	3.06667	1.13333	0.84808	0.934728	0.000510138	NA	NA	NA	NA	NA	NA
chr13	77669251	77669750	1.26667	0.0666667	0.816269	0.124801	0.000219511	NA	NA	NA	NA	NA	NA
chr13	77678751	77679250	0.566667	0.0333333	0.923659	0.381099	0.000347891	NA	NA	NA	NA	NA	NA
chr13	77795501	77796000	1.7	0.333333	0.634848	0.94035	0.000943818	NA	NA	NA	NA	NA	NA
chr13	77857501	77858000	0.7	0.0333333	0.874884	0.381099	0.000562004	NA	NA	NA	NA	NA	NA
chr13	77988001	77988500	3.63333	1.03333	0.942539	0.28399	0.000160323	NA	NA	NA	NA	NA	NA
chr13	78598001	78598500	0.833333	0.0333333	0.966147	0.381099	7.06935e-05	NA	NA	NA	NA	NA	NA
chr13	78799501	78800000	1.93333	0.4	0.968182	0.40234	0.000129885	NA	NA	NA	C13orf10:64062	NA	NA
chr13	79113251	79113750	0.666667	0.2	0.952847	1	0.000151011	NA	NA	NA	NA	NA	NA
chr13	79539751	79540250	1.43333	0.2	0.740429	1	0.000508424	NA	NA	NA	NA	NA	NA
chr13	79926001	79926500	1.4	0.4	0.853938	0.683652	0.000255217	NA	NA	NA	NA	NA	NA
chr13	79981001	79981500	0.866667	0.0333333	0.836264	0.381099	0.000904464	NA	NA	NA	NA	NA	NA
chr13	80163251	80163750	1.33333	0.5	0.976973	0.817507	0.000235616	NA	NA	NA	NA	NA	NA
chr13	80174001	80174500	1.96667	0.933333	0.973042	0.668302	0.000393694	NA	NA	NA	NA	NA	NA
chr13	80406501	80407000	1.96667	0.4	0.546823	0.784076	0.000557579	NA	NA	NA	NA	NA	NA
chr13	80613001	80613500	0.933333	0.0333333	0.629929	0.381099	0.000672594	NA	NA	NA	NA	NA	NA
chr13	80644251	80644750	3.3	1.6	1	0.863222	0.000370926	NA	NA	NA	NA	NA	NA
chr13	81275251	81275750	3.46667	1.06667	0.990414	0.137094	0.00052401	NA	NA	NA	NA	NA	NA
chr13	81315001	81315500	2.96667	0.1	0.521801	0.353817	0.000892242	NA	NA	NA	NA	NA	NA
chr13	81553501	81554000	7.9	3.6	0.826789	0.386567	0.000979102	NA	NA	NA	NA	NA	NA
chr13	81583251	81583750	1.46667	0.1	0.916588	0.381099	0.000341065	NA	NA	NA	NA	NA	NA
chr13	81812501	81813000	0.533333	0.0333333	0.935197	0.381099	0.000447238	NA	NA	NA	NA	NA	NA
chr13	82101501	82102000	1.9	0.366667	0.938586	0.486	0.000129885	NA	NA	NA	NA	NA	NA
chr13	82181251	82181750	0.866667	0.0333333	0.763373	0.381099	0.000364348	NA	NA	NA	NA	NA	NA
chr13	82341001	82341500	1.5	0.333333	0.936864	0.901002	6.26042e-05	NA	NA	NA	NA	NA	NA
chr13	82820501	82821000	1.06667	0.0333333	0.829181	0.381099	0.000393694	NA	NA	NA	NA	NA	NA
chr13	82834751	82835250	0.933333	0.166667	0.926764	0.804329	8.36435e-05	NA	NA	NA	NA	NA	NA
chr13	83396501	83397000	1.96667	0.533333	0.894897	0.679947	0.000204189	NA	NA	NA	NA	NA	NA
chr13	83700501	83701000	1.6	0.366667	0.979303	0.565588	0.000759419	NA	NA	NA	NA	NA	NA
chr13	84276251	84276750	5.16667	2.1	0.977902	0.197099	0.000775433	NA	NA	NA	NA	NA	NA
chr13	84307001	84307500	3.96667	0.6	0.130142	0.475539	0.000936985	NA	NA	NA	NA	NA	NA
chr13	84461501	84462000	0.9	0.133333	0.664233	0.3394	0.000963969	NA	NA	NA	NA	NA	NA
chr13	84618501	84619000	3.5	1.2	0.912254	0.814472	0.000877856	NA	NA	NA	NA	NA	NA
chr13	84853751	84854250	1.56667	0.0666667	0.500899	0.124801	0.000548647	NA	NA	NA	NA	NA	NA
chr13	84925501	84926000	4.76667	0.8	0.736528	0.695735	0.000497682	NA	NA	NA	NA	NA	NA
chr13	85031251	85031750	16.2333	7.66667	0.887932	0.727581	0.000429497	NA	NA	NA	NA	NA	NA
chr13	85031501	85032000	11.1333	5.13333	0.973509	0.877573	0.000281252	NA	NA	NA	NA	NA	NA
chr13	85153751	85154250	0.8	0.0333333	0.832205	0.381099	0.000326421	NA	NA	NA	NA	NA	NA
chr13	85497751	85498250	1.53333	0.133333	0.937011	0.299806	0.000223922	NA	NA	NA	NA	NA	NA
chr13	85651751	85652250	1.1	0.166667	0.949964	0.201175	0.000898386	NA	NA	NA	NA	NA	NA
chr13	85891751	85892250	1.36667	0.0666667	0.854135	0.612037	6.34417e-05	NA	NA	NA	NA	NA	NA
chr13	85942751	85943250	0.7	0.0333333	1	0.381099	3.68831e-05	NA	NA	NA	NA	NA	NA
chr13	86166001	86166500	4.5	1.56667	0.78649	0.656628	0.000719417	NA	NA	NA	NA	NA	NA
chr13	86185751	86186250	1.93333	0.3	0.904162	0.0825864	0.000607695	NA	NA	NA	NA	NA	NA
chr13	86555501	86556000	0.833333	0.0666667	0.819031	0.612037	0.000503846	NA	NA	NA	NA	NA	NA
chr13	86569251	86569750	0.633333	0.0333333	0.92098	0.381099	0.000219511	NA	NA	NA	NA	NA	NA
chr13	87186251	87186750	2.93333	1.1	0.79178	0.896052	0.000962661	NA	NA	NA	NA	NA	NA
chr13	87374251	87374750	0.6	0.266667	1	0.857026	0.000562004	NA	NA	NA	NA	NA	NA
chr13	87474501	87475000	4.76667	1.66667	0.990978	0.458317	0.000448595	NA	NA	NA	NA	NA	NA
chr13	87522751	87523250	3.1	0.833333	0.452986	0.55058	0.000958328	NA	NA	NA	NA	NA	NA
chr13	87622001	87622500	0.766667	0.1	0.949402	0.555966	0.000562004	NA	NA	NA	NA	NA	NA
chr13	87879751	87880250	3.1	1.26667	0.802702	0.965761	0.000302536	NA	NA	NA	NA	NA	NA
chr13	88244501	88245000	2	0.566667	0.797004	0.884504	0.000169347	NA	NA	NA	NA	NA	NA
chr13	88350751	88351250	1.23333	0.466667	0.981922	0.727849	0.000503846	NA	NA	NA	NA	NA	NA
chr13	90403251	90403750	5.9	1.8	0.773184	0.0853205	0.000971412	NA	NA	NA	NA	NA	NA
chr13	90678251	90678750	0.833333	0.0333333	0.638794	0.381099	0.000427093	NA	NA	NA	NA	NA	NA
chr13	90854001	90854500	2.26667	0.1	0.527031	0.353817	0.000662415	NA	NA	NA	GPC5:2262	NA	NA
chr13	91095751	91096250	1.4	0.1	0.925961	0.353817	9.09619e-05	NA	NA	NA	GPC5:2262	NA	NA
chr13	91113001	91113500	1.76667	0.166667	0.573224	0.201175	0.000709818	NA	NA	NA	GPC5:2262	NA	NA
chr13	91651501	91652000	0.8	0.133333	0.865553	0.847346	0.000562004	NA	NA	NA	GPC5:2262	NA	NA
chr13	91950751	91951250	1.1	0.133333	0.920515	0.142012	0.000785043	NA	NA	NA	GPC5:2262	NA	NA
chr13	92308001	92308500	2.83333	0.466667	0.911432	0.124801	0.000121193	NA	NA	NA	GPC5:2262	NA	NA
chr13	92884501	92885000	0.9	0.2	0.915545	1	0.000265505	NA	NA	NA	GPC6:10082	NA	NA
chr13	93058001	93058500	1.7	0.1	0.856837	0.15822	0.000469554	NA	NA	NA	GPC6:10082	NA	NA
chr13	93225501	93226000	2.06667	0.866667	0.889172	0.827313	0.000652455	NA	NA	NA	GPC6:10082	NA	NA
chr13	93370251	93370750	6.13333	2.43333	0.578536	0.978461	0.000907671	NA	NA	NA	GPC6:10082	NA	NA
chr13	94840751	94841250	10.7333	4.5	0.720144	0.267865	0.000815083	NA	NA	NA	NA	NA	NA
chr13	94841001	94841500	8.43333	3.96667	0.979866	0.610409	0.000216265	NA	NA	NA	NA	NA	NA
chr13	94845251	94845750	17.9	8.36667	0.935568	0.977431	2.18248e-05	NA	NA	NA	NA	NA	NA
chr13	94885001	94885500	2	0.933333	1	0.41842	0.000890322	NA	NA	NA	NA	NA	NA
chr13	95518751	95519250	1.73333	0.0666667	0.465154	0.612037	0.000748525	NA	NA	NA	NA	NA	NA
chr13	95742001	95742500	1.9	0.533333	0.851998	0.924301	0.000943818	NA	NA	NA	HS6ST3:266722	NA	NA
chr13	96119751	96120250	1.5	0.333333	0.671291	0.655793	0.000940196	NA	NA	NA	HS6ST3:266722	NA	NA
chr13	96584251	96584750	7.46667	3.7	0.959751	0.662443	0.000806757	NA	NA	NA	NA	NA	NA
chr13	97170501	97171000	6.63333	2.06667	0.635627	0.652048	0.00051269	NA	NA	NA	NA	NA	NA
chr13	97245751	97246250	2.26667	0.7	0.957086	0.693294	0.000887646	NA	NA	NA	NA	NA	NA
chr13	98665001	98665500	0.7	0.2	0.646927	1	0.000978089	NA	NA	NA	PHGDHL1:337867	NA	NA
chr13	99661251	99661750	4.4	1.3	0.371105	0.560649	0.000249531	NA	NA	NA	PCCA:5095	NA	NA
chr13	100605001	100605500	0.733333	0.0333333	0.912538	0.381099	0.000119761	NA	NA	NA	VGCNL1:259232	NA	NA
chr13	101117001	101117500	2.96667	0.733333	0.572606	0.326612	0.000540628	NA	NA	NA	ITGBL1:9358	NA	NA
chr13	101211501	101212000	0.733333	0.0333333	0.912538	0.381099	0.000119761	NA	NA	NA	FGF14:2259	NA	NA
chr13	101405501	101406000	1.8	0.166667	0.308926	0.345644	0.000756225	NA	NA	NA	FGF14:2259	NA	NA
chr13	101751251	101751750	3.8	1.53333	0.930428	0.98634	0.000131616	NA	NA	NA	FGF14:2259	NA	NA
chr13	102159501	102160000	1.26667	0.5	0.984559	0.839182	0.000326421	NA	NA	NA	NA	NA	NA
chr13	102448751	102449250	0.9	0.0333333	0.920515	0.381099	0.00020204	NA	NA	NA	NA	NA	NA
chr13	102707751	102708250	2.76667	0.8	0.879267	0.877713	0.000122968	NA	NA	NA	NA	NA	NA
chr13	102835751	102836250	1.16667	0.0333333	0.988547	0.381099	1.77543e-05	NA	NA	NA	NA	NA	NA
chr13	102949501	102950000	2.53333	0.9	0.926615	0.800489	0.000607695	NA	NA	NA	NA	NA	NA
chr13	103269251	103269750	5.76667	2.46667	0.89983	0.729556	0.000665905	NA	NA	NA	NA	NA	NA
chr13	103856001	103856500	0.966667	0.0333333	0.887391	0.381099	0.000584411	NA	NA	NA	NA	NA	NA
chr13	104355501	104356000	6.46667	2	0.85261	0.618185	0.000875707	NA	NA	NA	NA	NA	NA
chr13	104412001	104412500	1.36667	0.2	0.979255	0.276184	0.000630447	NA	NA	NA	NA	NA	NA
chr13	104601751	104602250	2	0.0666667	0.513673	0.124801	0.00090208	NA	NA	NA	NA	NA	NA
chr13	104617001	104617500	1.53333	0.4	0.935197	0.813743	7.02107e-05	NA	NA	NA	NA	NA	NA
chr13	104823251	104823750	0.7	0.1	1	0.353817	0.000484128	NA	NA	NA	NA	NA	NA
chr13	104844001	104844500	0.8	0.0666667	0.562955	0.612037	0.000388171	NA	NA	NA	NA	NA	NA
chr13	104938251	104938750	0.966667	0.133333	0.826006	0.7694	0.000364348	NA	NA	NA	DAOA:267012	NA	NA
chr13	104958751	104959250	0.7	0.0666667	1	0.124801	0.000685233	NA	NA	NA	NA	NA	NA
chr13	105014001	105014500	1.13333	0.0666667	0.621189	0.612037	0.000347891	NA	NA	NA	NA	NA	NA
chr13	105226251	105226750	0.6	0.1	1	0.353817	0.000978089	NA	NA	NA	NA	NA	NA
chr13	105616751	105617250	0.9	0.0666667	0.896052	0.124801	0.000699578	NA	NA	NA	NA	NA	NA
chr13	105858501	105859000	2.16667	0.666667	0.911432	0.490821	0.000909827	NA	NA	NA	NA	NA	NA
chr13	106153501	106154000	13.6667	6	0.977502	0.323396	0.000136093	NA	NA	NA	NA	NA	NA
chr13	106357501	106358000	9.23333	2.6	0.590151	0.406434	0.000280358	NA	NA	NA	NA	NA	NA
chr13	106557251	106557750	1.76667	0.233333	0.98262	0.0927591	0.000251454	NA	NA	NA	NA	NA	NA
chr13	106683001	106683500	1.4	0.133333	0.580597	0.142012	0.000685233	NA	NA	NA	LOC728215:NA	NA	NA
chr13	106813251	106813750	0.966667	0.3	0.957917	0.646927	0.000562004	NA	NA	NA	LOC728215:NA	NA	NA
chr13	107014001	107014500	1.73333	0.0333333	0.627781	0.381099	2.1891e-05	NA	NA	NA	LOC728215:NA	NA	NA
chr13	107144251	107144750	2.26667	0.533333	0.631239	0.720671	0.000312666	NA	NA	NA	LOC728215:NA	NA	NA
chr13	107269501	107270000	3.56667	1.66667	0.950036	0.975732	0.00064897	NA	NA	NA	LOC728215:NA	NA	NA
chr13	107388001	107388500	0.966667	0.0666667	0.941512	0.124801	0.000269795	NA	NA	NA	NA	NA	NA
chr13	108045251	108045750	1.23333	0.1	0.856457	0.353817	0.000211398	MYR8:23026	NA	NA	NA	NA	NA
chr13	108174501	108175000	9.3	3.33333	0.905112	0.908053	0.000380216	NA	NA	NA	MYR8:23026	NA	NA
chr13	109001251	109001750	4.06667	1.8	0.946167	0.887391	0.00016924	NA	NA	NA	NA	NA	NA
chr13	109003751	109004250	1.83333	0.0333333	0.552666	0.381099	0.000133986	NA	NA	NA	NA	NA	NA
chr13	109004001	109004500	2.2	0.1	0.736627	0.353817	5.37586e-05	NA	NA	NA	NA	NA	NA
chr13	109198251	109198750	5.63333	2.26667	0.951792	0.94508	5.78279e-05	NA	NA	NA	NA	NA	NA
chr13	110613001	110613500	1.16667	0.233333	0.97238	0.923659	3.8391e-05	NA	NA	NA	ARHGEF7:8874	NA	NA
chr13	111767501	111768000	1.1	0.133333	0.831159	0.7694	0.000131532	SOX1:6656	NA	NA	NA	NA	NA
chr13	111895001	111895500	4.4	1.86667	0.998136	0.70316	0.000814319	NA	NA	NA	NA	NA	NA
chr13	114068751	114069250	1.43333	0.0333333	0.71538	0.381099	0.000358735	NA	NA	NA	UPF3A:65110	NA	NA
chr14	18538251	18538750	5.1	1.86667	0.936052	0.617214	0.000138853	NA	NA	NA	NA	NA	NA
chr14	19264501	19265000	2.73333	1.16667	0.847346	0.289763	0.000463501	NA	NA	NA	NA	NA	NA
chr14	19335501	19336000	0.833333	0.1	0.904921	1	0.000388171	NA	NA	NA	NA	NA	NA
chr14	19646751	19647250	1.3	0.233333	0.666957	0.884504	0.000536776	NA	NA	NA	NA	NA	NA
chr14	20055501	20056000	1.23333	0.566667	0.884504	0.923659	0.000145128	NA	NA	NA	NA	NA	NA
chr14	20122751	20123250	5.3	1.83333	0.536691	0.734962	0.000511225	NA	NA	NA	RNASE11:122651	NA	NA
chr14	21197251	21197750	1.63333	0.0666667	0.554631	0.381099	0.000463501	NA	NA	NA	NA	NA	NA
chr14	21483001	21483500	1.16667	0.133333	0.968516	0.142012	0.000393694	NA	NA	NA	NA	NA	NA
chr14	22099501	22100000	0.8	0.0666667	0.733184	0.612037	0.000388171	NA	NA	NA	NA	NA	NA
chr14	23125001	23125500	3.23333	0.666667	0.835114	0.118475	0.000168664	NA	NA	NA	NA	NA	NA
chr14	23285001	23285500	1.8	0.433333	0.716519	0.618941	0.000712011	NA	NA	NA	NA	NA	NA
chr14	24621501	24622000	0.633333	0.0666667	0.941512	0.612037	0.000274562	NA	NA	NA	NA	NA	NA
chr14	24764001	24764500	3.73333	1.73333	0.98682	0.2048	0.000827691	NA	NA	NA	NA	NA	NA
chr14	24878501	24879000	2.03333	0.566667	0.849886	0.761817	0.000186574	NA	NA	NA	NA	NA	NA
chr14	25042001	25042500	1.03333	0.0333333	0.555966	0.381099	0.000447238	NA	NA	NA	NA	NA	NA
chr14	25064001	25064500	1	0.2	0.934569	0.668302	0.000608185	NA	NA	NA	NA	NA	NA
chr14	25418251	25418750	0.7	0.0666667	1	0.124801	0.000685233	NA	NA	NA	NA	NA	NA
chr14	25576751	25577250	0.533333	0.0333333	0.924301	0.381099	0.000447238	NA	NA	NA	NA	NA	NA
chr14	26246001	26246500	1.2	0.2	1	0.164858	0.000562004	NA	NA	NA	NA	NA	NA
chr14	26942501	26943000	0.733333	0.0333333	0.735775	0.381099	0.000716276	NA	NA	NA	NA	NA	NA
chr14	26967751	26968250	1.2	0.1	0.938726	0.555966	0.000175635	NA	NA	NA	NA	NA	NA
chr14	26989251	26989750	8.03333	3.4	0.811334	0.352115	0.000648149	NA	NA	NA	NA	NA	NA
chr14	27422251	27422750	0.533333	0.0666667	0.885966	0.612037	0.000584411	NA	NA	NA	NA	NA	NA
chr14	27423501	27424000	1.23333	0.133333	0.618941	0.3394	0.000573043	NA	NA	NA	NA	NA	NA
chr14	27502251	27502750	1	0.166667	0.931238	0.863518	0.000235616	NA	NA	NA	NA	NA	NA
chr14	27679251	27679750	11.9333	5.53333	0.918987	0.188017	0.000508255	NA	NA	NA	NA	NA	NA
chr14	28695501	28696000	1.03333	0.0666667	0.841304	0.124801	0.000510138	NA	NA	NA	NA	NA	NA
chr14	28907501	28908000	1.46667	0.366667	0.943352	0.392186	0.000308532	NA	NA	NA	NA	NA	NA
chr14	29604251	29604750	0.666667	0.0333333	0.979111	0.381099	0.000177551	NA	NA	NA	NA	NA	NA
chr14	29655251	29655750	1.03333	0.0333333	0.757952	0.381099	0.000447238	NA	NA	NA	NA	NA	NA
chr14	29853751	29854250	0.7	0.0666667	1	0.124801	0.000685233	NA	NA	NA	NA	NA	NA
chr14	30508751	30509250	5	2.46667	0.839182	0.951691	0.000316651	NA	NA	NA	STRN3:29966	NA	NA
chr14	31220251	31220750	2.16667	0.0666667	0.340589	0.612037	0.000516574	NA	NA	NA	NA	NA	NA
chr14	31255251	31255750	0.533333	0.0333333	0.885966	0.381099	0.000447238	NA	NA	NA	NA	NA	NA
chr14	31842751	31843250	5.26667	2.36667	0.880323	0.873313	0.000979574	NA	NA	NA	NA	NA	NA
chr14	32143251	32143750	0.666667	0.0666667	0.918843	0.612037	0.000219511	NA	NA	NA	AKAP6:9472	NA	NA
chr14	32455001	32455500	2.6	1.2	0.995023	1	1.71589e-05	NA	NA	NA	NA	NA	NA
chr14	32664251	32664750	2.03333	0.333333	0.979255	0.0744952	0.000693515	NA	NA	NA	NPAS3:64067	NA	NA
chr14	33024751	33025250	1.7	0.433333	0.82684	0.607896	0.000136555	NA	NA	NA	NPAS3:64067	NA	NA
chr14	33355501	33356000	0.866667	0.0333333	0.817331	0.381099	0.000904464	NA	NA	NA	NA	NA	NA
chr14	35131001	35131500	1.9	0.166667	0.96027	0.219914	0.00020204	NA	NA	NA	GARNL1:253959	NA	NA
chr14	35592751	35593250	1.26667	0.1	0.765994	0.15822	0.000940196	NA	NA	NA	NA	NA	NA
chr14	36371751	36372250	3.46667	1.23333	0.96002	0.645694	0.000774409	NA	NA	NA	SLC25A21:89874	NA	NA
chr14	36393251	36393750	1.76667	0.4	0.891132	0.308926	0.000341065	NA	NA	NA	SLC25A21:89874	NA	NA
chr14	36558001	36558500	2.4	0.266667	0.801463	0.437979	0.000125206	NA	NA	NA	SLC25A21:89874	NA	NA
chr14	36948751	36949250	2.9	0.466667	0.961406	0.205921	9.95052e-05	NA	NA	NA	MIPOL1:145282	NA	NA
chr14	37018751	37019250	0.966667	0.166667	0.717255	0.804329	0.000427093	NA	NA	NA	MIPOL1:145282	NA	NA
chr14	37058251	37058750	0.566667	0.0333333	0.908074	0.381099	0.000347891	NA	NA	NA	MIPOL1:145282	NA	NA
chr14	37105501	37106000	0.7	0.0333333	0.84648	0.381099	0.000562004	NA	NA	NA	NA	NA	NA
chr14	37168251	37168750	1.33333	0.133333	0.772709	0.299806	0.000652455	NA	NA	NA	NA	NA	NA
chr14	37345751	37346250	0.466667	0.0333333	0.924301	0.381099	0.000777907	NA	NA	NA	NA	NA	NA
chr14	38023501	38024000	2.93333	0.633333	0.821988	0.92098	0.000102979	NA	NA	NA	NA	NA	NA
chr14	39068501	39069000	2.3	1	0.679007	0.859986	0.000547077	NA	NA	NA	NA	NA	NA
chr14	39284001	39284500	1.46667	0.133333	0.806129	0.3394	0.00027105	NA	NA	NA	NA	NA	NA
chr14	39341001	39341500	1.36667	0.466667	0.973042	0.679947	0.000269795	NA	NA	NA	NA	NA	NA
chr14	39381001	39381500	1.33333	0.2	0.969057	0.164858	0.000424225	NA	NA	NA	NA	NA	NA
chr14	39637001	39637500	1	0.266667	0.966772	0.944743	0.000388171	NA	NA	NA	NA	NA	NA
chr14	39654501	39655000	2.03333	0.366667	0.586203	0.609681	0.000904464	NA	NA	NA	NA	NA	NA
chr14	39678751	39679250	1	0.0333333	0.710497	0.381099	0.000131532	NA	NA	NA	NA	NA	NA
chr14	40082001	40082500	1.56667	0.0666667	0.471237	0.124801	0.000718733	NA	NA	NA	NA	NA	NA
chr14	40177001	40177500	0.966667	0.233333	0.904162	0.844718	9.96897e-05	NA	NA	NA	NA	NA	NA
chr14	40525001	40525500	1.2	0.0666667	0.910213	0.124801	0.000211398	NA	NA	NA	NA	NA	NA
chr14	40607501	40608000	1.2	0.0666667	0.850715	0.124801	0.000211398	NA	NA	NA	NA	NA	NA
chr14	40776751	40777250	0.533333	0.2	0.885966	1	0.000562004	NA	NA	NA	NA	NA	NA
chr14	41005501	41006000	1	0.3	0.934569	1	0.000265505	NA	NA	NA	NA	NA	NA
chr14	41193251	41193750	0.733333	0.0666667	0.857026	0.612037	0.000145128	NA	NA	NA	LRFN5:145581	NA	NA
chr14	41346751	41347250	7.26667	3.46667	0.983945	0.851889	0.000287002	NA	NA	NA	LRFN5:145581	NA	NA
chr14	41347001	41347500	16.7667	8.33333	0.444816	0.803158	0.000979289	NA	NA	NA	LRFN5:145581	NA	NA
chr14	41745001	41745500	0.766667	0.233333	0.954515	0.884504	0.000347891	NA	NA	NA	NA	NA	NA
chr14	42405251	42405750	0.633333	0.0333333	0.878263	0.381099	0.000219511	NA	NA	NA	NA	NA	NA
chr14	42834001	42834500	0.733333	0.0333333	0.735775	0.381099	0.000716276	NA	NA	NA	NA	NA	NA
chr14	42836251	42836750	3.86667	1.23333	0.866325	0.728475	0.000284713	NA	NA	NA	NA	NA	NA
chr14	42963501	42964000	2.53333	1.2	0.856457	0.733184	0.000783062	NA	NA	NA	NA	NA	NA
chr14	43233001	43233500	3.86667	1.93333	0.923994	0.98682	0.00034067	NA	NA	NA	NA	NA	NA
chr14	43254751	43255250	0.9	0.266667	0.864882	0.857026	0.000685233	NA	NA	NA	NA	NA	NA
chr14	43635751	43636250	0.533333	0.0333333	0.971774	0.381099	0.000447238	NA	NA	NA	NA	NA	NA
chr14	43796501	43797000	1.3	0.0333333	0.602716	0.381099	0.000274934	NA	NA	NA	NA	NA	NA
chr14	43896001	43896500	1.6	0.1	0.359835	0.353817	0.000780127	NA	NA	NA	NA	NA	NA
chr14	44394501	44395000	2.46667	0.433333	0.712858	0.618941	0.000585322	NA	NA	NA	NA	NA	NA
chr14	44524501	44525000	0.9	0.0333333	0.849886	0.381099	0.00020204	NA	NA	NA	KIAA0423:23116	NA	NA
chr14	44918751	44919250	0.866667	0.0333333	0.661266	0.381099	0.000904464	NA	NA	NA	NA	NA	NA
chr14	45565251	45565750	1.23333	0.133333	0.770748	0.7694	0.000912048	NA	NA	NA	NA	NA	NA
chr14	45672751	45673250	1.7	0.366667	0.831858	0.878263	0.00022492	NA	NA	NA	NA	NA	NA
chr14	46607751	46608250	2.56667	1	0.779349	0.500344	0.000557579	NA	NA	NA	MAMDC1:161357	NA	NA
chr14	46679501	46680000	1.86667	0.1	0.35784	0.353817	0.000679948	NA	NA	NA	MAMDC1:161357	NA	NA
chr14	46981001	46981500	0.566667	0.0333333	0.934728	0.381099	0.000347891	NA	NA	NA	NA	NA	NA
chr14	47528251	47528750	1.76667	0.7	0.9509	0.938023	0.000536776	NA	NA	NA	NA	NA	NA
chr14	47617501	47618000	0.533333	0.0333333	0.885966	0.381099	0.000447238	NA	NA	NA	NA	NA	NA
chr14	47883501	47884000	0.533333	0.0333333	0.885966	0.381099	0.000447238	NA	NA	NA	NA	NA	NA
chr14	48065751	48066250	6.53333	2.2	0.97382	0.334735	0.000100156	NA	NA	NA	NA	NA	NA
chr14	48469751	48470250	0.533333	0.0333333	0.885966	0.381099	0.000447238	NA	NA	NA	NA	NA	NA
chr14	49808001	49808500	2.53333	0.866667	0.977435	0.217444	0.000748525	NA	NA	NA	L2HGDH:79944	NA	NA
chr14	50356751	50357250	0.7	0.0333333	1	0.381099	3.68831e-05	NA	NA	NA	NIN:51199	NA	NA
chr14	50967001	50967500	2.8	0.366667	0.350263	0.25353	0.000729598	NA	NA	NA	NA	NA	NA
chr14	51038251	51038750	1.83333	0.633333	0.764526	0.953577	0.000947947	NA	NA	NA	FRMD6:122786	NA	NA
chr14	51222251	51222750	3.23333	1.5	0.945374	1	0.000482739	NA	NA	NA	FRMD6:122786	NA	NA
chr14	51351251	51351750	2.03333	0.5	0.565588	0.377798	0.000775433	NA	NA	NA	NA	NA	NA
chr14	51843501	51844000	1.66667	0.3	0.906159	0.258948	0.000341065	NA	NA	NA	NA	NA	NA
chr14	51985001	51985500	1.13333	0.0333333	0.761937	0.381099	0.000912048	NA	NA	NA	KIAA1344:57544	NA	NA
chr14	52035751	52036250	6.56667	2.93333	0.915579	0.587585	0.000189265	NA	NA	NA	KIAA1344:57544	NA	NA
chr14	52099251	52099750	1.5	0.0666667	0.655793	0.124801	0.00028319	NA	NA	NA	GPR137C:283554	NA	NA
chr14	52178251	52178750	1.43333	0.333333	0.954458	0.546657	0.000573043	NA	NA	NA	NA	ERO1L:30001	ERO1L:30001
chr14	52361001	52361500	0.866667	0.0333333	0.693785	0.381099	0.000904464	NA	NA	NA	NA	NA	NA
chr14	52926751	52927250	15.8667	7.23333	0.99173	0.672133	0.000543003	NA	NA	NA	NA	NA	NA
chr14	53042501	53043000	1.8	0.2	0.308926	0.668302	0.000608185	NA	NA	NA	NA	NA	NA
chr14	53120751	53121250	1	0.0333333	0.349071	0.381099	0.000785043	NA	NA	NA	NA	NA	NA
chr14	54014251	54014750	1.13333	0.2	0.867529	0.668302	0.000451125	NA	NA	GMFB:2764	GMFB:2764	GMFB:2764	NA
chr14	54685501	54686000	0.566667	0.0333333	0.942994	0.381099	0.000347891	NA	NA	NA	DLG7:9787	NA	NA
chr14	55533001	55533500	3.5	1.36667	0.856978	0.960285	0.000890322	NA	NA	NA	NA	NA	NA
chr14	55570251	55570750	1.73333	0.0333333	0.753978	0.381099	0.000167765	NA	NA	NA	NA	NA	NA
chr14	55677001	55677500	1.3	0.2	0.874884	0.462255	0.000677968	NA	NA	NA	PELI2:57161	NA	NA
chr14	55938751	55939250	2.23333	0.5	0.862235	0.705282	0.000376519	NA	NA	NA	NA	NA	NA
chr14	56802251	56802750	1.2	0.366667	0.929071	0.904162	0.000235616	NA	NA	NA	EXOC5:10640	NA	NA
chr14	57076251	57076750	1.4	0.166667	0.739983	0.201175	0.000759419	NA	NA	NA	NA	NA	NA
chr14	57492501	57493000	2.8	0.3	0.636	0.363137	0.000364348	NA	NA	NA	NA	NA	NA
chr14	57594251	57594750	0.566667	0.133333	0.908074	0.7694	0.000777907	NA	NA	NA	C14orf37:145407	NA	NA
chr14	58037501	58038000	2.76667	0.9	0.957494	0.971263	0.000657054	NA	NA	NA	KIAA0586:9786	NA	NA
chr14	58378501	58379000	1.63333	0.0666667	0.856701	0.612037	7.68292e-05	NA	NA	NA	NA	NA	NA
chr14	59053751	59054250	2.16667	0.533333	0.989102	0.701729	0.000196303	NA	NA	NA	NA	NA	NA
chr14	59325501	59326000	1.4	0.0666667	0.646927	0.124801	0.000562004	NA	NA	NA	RTN1:6252	NA	NA
chr14	59468501	59469000	1.06667	0.2	0.937011	1	1.30013e-05	NA	NA	NA	NA	NA	NA
chr14	59560251	59560750	1.1	0.0333333	0.554184	0.381099	0.000890322	NA	NA	NA	NA	NA	NA
chr14	60249751	60250250	1.43333	0.4	0.618941	0.836264	0.000606962	NA	NA	SIX4:51804	NA	SIX4:51804	NA
chr14	60613751	60614250	0.666667	0.0333333	0.873122	0.381099	0.000177551	NA	NA	NA	NA	NA	NA
chr14	61888751	61889250	2.13333	0.166667	0.502557	0.201175	0.000250788	NA	NA	NA	NA	NA	NA
chr14	62299501	62300000	4.06667	1.36667	0.455491	0.807457	0.000551931	NA	NA	NA	KCNH5:27133	NA	NA
chr14	62770001	62770500	2.53333	0.7	0.879391	0.74879	0.000302536	NA	NA	NA	RHOJ:57381	NA	NA
chr14	63023751	63024250	0.8	0.0333333	1	0.381099	2.11732e-05	NA	NA	NA	PPP2R5E:5529	NA	NA
chr14	63075751	63076250	2.9	0.7	0.704674	1	0.000135078	NA	PPP2R5E:5529	PPP2R5E:5529	PPP2R5E:5529	NA	NA
chr14	64108001	64108500	4.36667	1.36667	0.888273	0.279996	0.000219511	NA	NA	NA	C14orf50:145376	NA	NA
chr14	65147501	65148000	9.26667	4.33333	0.783057	0.985846	0.000571778	NA	NA	NA	FUT8:2530	NA	NA
chr14	65164751	65165250	0.7	0.0333333	0.767425	0.381099	0.000562004	NA	NA	NA	FUT8:2530	NA	NA
chr14	65192501	65193000	0.7	0.0333333	0.874884	0.381099	0.000562004	NA	NA	NA	FUT8:2530	NA	NA
chr14	65474751	65475250	1.2	0.0666667	0.89645	0.124801	0.000211398	NA	NA	NA	NA	NA	NA
chr14	66071251	66071750	0.566667	0.0333333	0.934728	0.381099	0.000347891	NA	NA	NA	GPHN:10243	NA	NA
chr14	66556751	66557250	1	0.0666667	0.859986	0.124801	0.000451125	NA	NA	NA	GPHN:10243	NA	NA
chr14	67749751	67750250	0.733333	0.0333333	0.847346	0.381099	0.000716276	NA	NA	NA	RAD51L1:5890	NA	NA
chr14	67870251	67870750	1.43333	0.133333	0.500899	0.7694	0.000696793	NA	NA	NA	RAD51L1:5890	NA	NA
chr14	68596251	68596750	2.93333	1.16667	0.9756	0.368198	0.000722876	NA	NA	NA	WDR22:8816	NA	NA
chr14	68816501	68817000	4.5	1.8	0.975594	0.953497	3.0889e-05	NA	NA	NA	GALNTL1:57452	NA	NA
chr14	70861751	70862250	2.53333	0.2	0.712858	0.0853205	0.000436221	NA	NA	NA	NA	NA	NA
chr14	71202001	71202500	0.7	0.0333333	0.646927	0.381099	0.000562004	NA	NA	NA	SIPA1L1:26037	NA	NA
chr14	71300751	71301250	0.8	0.1	0.668302	1	0.000265505	NA	NA	NA	NA	NA	NA
chr14	71459501	71460000	2.26667	0.533333	0.892752	0.189074	0.000227535	NA	NA	NA	NA	NA	NA
chr14	71683501	71684000	11.1333	4.86667	0.874198	0.0722705	0.000759142	NA	NA	NA	RGS6:9628	NA	NA
chr14	71836501	71837000	0.966667	0.166667	0.717255	0.863518	0.000427093	NA	NA	NA	RGS6:9628	NA	NA
chr14	72030501	72031000	2.23333	0.466667	0.731661	0.267638	0.000858901	NA	NA	NA	RGS6:9628	NA	NA
chr14	75566251	75566750	1.96667	0.6	0.862925	0.683652	0.000204167	NA	NA	NA	C14orf179:112752	NA	NA
chr14	75872501	75873000	6.7	3.16667	0.987908	0.930303	0.00015452	NA	NA	NA	NA	NA	NA
chr14	76136751	76137250	3.43333	0.166667	0.953781	0.804329	4.14018e-06	NA	NA	NA	NA	NA	NA
chr14	77752001	77752500	1.03333	0.0333333	0.757952	0.381099	0.000447238	NA	NA	NA	NA	NA	NA
chr14	77987251	77987750	0.6	0.1	1	0.555966	0.000978089	NA	NA	NA	NA	NA	NA
chr14	78393251	78393750	3.2	0.466667	0.6656	0.34612	0.000303723	NA	NA	NA	NA	NA	NA
chr14	78406501	78407000	1.8	0.666667	0.941385	0.901002	7.02107e-05	NA	NA	NA	NA	NA	NA
chr14	78520751	78521250	2.2	0.766667	0.881983	0.835839	0.000424492	NA	NA	NA	NA	NA	NA
chr14	78935751	78936250	3.66667	1.2	0.919747	0.642324	0.000151663	NA	NA	NA	NA	NA	NA
chr14	79026501	79027000	12.0333	4.5	0.726536	0.736797	0.000844944	NA	NA	NA	NA	NA	NA
[truncated: 5,554 more rows]
