# Supplementary material for: Distinct epigenomes in CD4+ T cells of newborns, middle-ages and centenarians
Source: Sci Rep. 2016 Dec 5;6:38411. doi: 10.1038/srep38411 (PMC5137168; doi:10.1038/srep38411)
Supplement: Supplementary Table S5 [file srep38411-s6.xls]

## Sheet: CD4_S0_VS_S40_DMR
Chr	Start	End	Conc	S0	S40	log_Foldchange	p-value	FDR	geneChr	geneStart	geneEnd	ensemblGene	GeneName	geneStrand	distance
chr9	92042085	92043298	7.26788	8.08501	5.19759	-2.88742	6.17e-18	1.29e-13	chr9	91975702	92113045	ENSG00000187764	SEMA4D	-	0
chr6	5302789	5303621	7.12847	7.92813	5.1812	-2.74693	7.27e-11	3.87e-07	chr6	5261277	5771813	ENSG00000145982	FARS2	+	0
chr5	167836239	167837176	7.82035	8.61428	5.91102	-2.70325	1.21e-17	2.13e-13	chr5	167718656	167899308	ENSG00000113645	WWC1	+	0
chr7	116654983	116656303	7.90389	8.69079	6.03948	-2.65132	1.57e-09	5.79e-06	chr7	116593292	116870157	ENSG00000004866	ST7	+	0
chr9	73025396	73027392	8.44018	9.2157	6.64529	-2.57041	6.62e-06	0.00571603	chr9	72999503	73029540	ENSG00000119138	KLF9	-	0
chr17	57915934	57916806	7.55914	8.31429	5.87967	-2.43462	1.78e-11	1.08e-07	chr17	57784553	57919616	ENSG00000062716	VMP1	+	0
chr14	50699899	50701105	7.83432	8.5598	6.30545	-2.25435	6.12e-12	4.46e-08	chr14	50583847	50698276	ENSG00000100485	SOS2	-	-1624
chr15	60881870	60883146	8.25655	8.9803	6.73589	-2.24441	8.14e-10	3.36e-06	chr15	60771377	60922836	ENSG00000245534	RP11-219B17.1	+	0
chr6	149804510	149805472	7.40701	8.1041	6.00637	-2.09773	2.18e-09	7.31e-06	chr6	149768794	149806197	ENSG00000178199	ZC3H12D	-	0
chr18	60826860	60828238	7.89721	8.59321	6.50128	-2.09193	1.4e-10	7.11e-07	chr18	60790579	60987361	ENSG00000171791	BCL2	-	0
chr22	19714152	19715921	7.5248	8.20163	6.20784	-1.99379	8.89e-05	0.040786	chr22	19701987	19712295	ENSG00000184702	2014-09-05	+	1858
chr22	19714152	19715921	7.5248	8.20163	6.20784	-1.99379	8.89e-05	0.040786	chr22	19701987	19712295	ENSG00000184702	2014-09-05	+	1858
chr9	92022293	92022951	7.45933	8.12777	6.1753	-1.95247	2.49e-08	5.66e-05	chr9	91975702	92113045	ENSG00000187764	SEMA4D	-	0
chr7	34767692	34768568	6.23427	6.89105	4.9945	-1.89655	5.18e-06	0.00476186	chr7	34697851	34917944	ENSG00000187258	NPSR1	+	0
chr9	85655573	85656394	6.92408	7.57812	5.69447	-1.88364	6.17e-06	0.00547058	chr9	85594500	85678092	ENSG00000165105	RASEF	-	0
chr3	69130284	69130827	7.49363	8.14726	6.26554	-1.88172	2.04e-07	0.000342857	chr3	69103881	69129559	ENSG00000144744	UBA3	-	-726
chr12	68426837	68427680	7.00865	7.66078	5.78604	-1.87474	1.18e-06	0.00143494	chr12	68383225	68628466	ENSG00000255733	IFNG-AS1	+	0
chr6	135517731	135518971	8.37492	9.02359	7.16494	-1.85865	3.04e-09	9.27e-06	chr6	135502453	135540311	ENSG00000118513	MYB	+	0
chr13	112706123	112706914	6.59146	7.23993	5.38221	-1.85773	1.28e-07	0.000243278	chr13	112706392	112706452	ENSG00000200072	SNORD44	+	0
chr6	52847023	52848352	8.00776	8.65367	6.80777	-1.8459	1.81e-08	4.39e-05	chr6	52842751	52860176	ENSG00000170899	GSTA4	-	0
chr11	84396496	84397513	6.87405	7.51253	5.70043	-1.81211	3.73e-08	8.16e-05	chr11	83166055	85338966	ENSG00000150672	DLG2	-	0
chr18	9137699	9138953	7.94394	8.57905	6.78213	-1.79692	1.91e-07	0.000334711	chr18	9136226	9285983	ENSG00000101745	ANKRD12	+	0
chr19	2288377	2289599	7.98285	8.59602	6.89479	-1.70122	8.42e-06	0.00694838	chr19	2289774	2308156	ENSG00000220008	LINGO3	-	176
chr1	66712924	66713854	7.56053	8.17339	6.47347	-1.69991	1.07e-06	0.00132344	chr1	66258197	66840259	ENSG00000184588	PDE4B	+	0
chr13	73581229	73582081	6.98279	7.58434	5.93185	-1.65249	1.12e-06	0.0013701	chr13	73356197	73590591	ENSG00000083535	PIBF1	+	0
chr10	47697562	47699171	7.79641	8.39057	6.76845	-1.62211	2.01e-07	0.000342857	chr10	47657581	47701443	ENSG00000198250	ANTXRL	+	0
chr17	57919532	57920919	9.13974	9.73342	8.11328	-1.62014	8.65e-10	3.53e-06	chr17	57784553	57919616	ENSG00000062716	VMP1	+	0
chr11	1412511	1413802	7.32895	7.91879	6.31423	-1.60456	0.000108668	0.0469109	chr11	1411129	1483919	ENSG00000174672	BRSK2	+	0
chr2	189320676	189321717	7.47147	8.06065	6.45873	-1.60193	1.56e-05	0.0114586	chr2	189156396	189460653	ENSG00000144366	GULP1	+	0
chr12	24991904	24992899	8.28359	8.86941	7.28103	-1.58838	6.5e-05	0.0330982	chr12	24964295	25102393	ENSG00000060982	BCAT1	-	0
chr11	13142784	13143813	7.36663	7.94837	6.37624	-1.57213	4.1e-07	0.000613955	chr11	13076162	13156386	ENSG00000255558	CTC-497E21.5	-	0
chr17	16664021	16664871	7.0224	7.60353	6.03381	-1.56972	1.2e-07	0.000229027	chr17	16592851	16707767	ENSG00000170160	CCDC144A	+	0
chr1	221888690	221889945	8.21004	8.78886	7.22832	-1.56054	3.98e-05	0.0234436	chr1	221874766	221915518	ENSG00000143507	DUSP10	-	0
chr3	109213480	109214301	7.01427	7.59285	6.03325	-1.55959	3.58e-06	0.00353887	chr3	109128837	109214014	ENSG00000228980	RP11-702L6.4	+	0
chr15	94204175	94204948	6.18313	6.76153	5.20263	-1.5589	0.000118461	0.0495956	chr15	94133096	94304028	ENSG00000258631	RP11-739G5.1	+	0
chr18	5440985	5441958	7.00336	7.57691	6.03704	-1.53988	9.83e-05	0.0434489	chr18	5392383	5630699	ENSG00000082397	EPB41L3	-	0
chr14	22691369	22692725	7.95132	8.52447	6.98617	-1.5383	2.23e-05	0.0151621	chr14	22689792	22690371	ENSG00000211814	TRAV35	+	999
chr9	109638871	109640129	7.44718	8.01975	6.48373	-1.53602	1.34e-07	0.000251061	chr9	109625378	109775915	ENSG00000148143	ZNF462	+	0
chr2	74057796	74058556	7.10912	7.68102	6.14762	-1.5334	1.06e-07	0.000205798	chr2	74056086	74100786	ENSG00000124356	STAMBP	+	0
chr5	83018443	83019718	7.68583	8.25655	6.72771	-1.52885	4.28e-06	0.00410495	chr5	82933624	83017432	ENSG00000145681	HAPLN1	-	-1012
chr12	129398707	129399970	8.37003	8.93955	7.4154	-1.52415	1.35e-07	0.000251937	chr12	129337972	129469509	ENSG00000151948	GLT1D1	+	0
chr11	90359570	90360247	6.76784	7.33733	5.81329	-1.52404	8.98e-05	0.0409946	chr11	89984400	90648220	ENSG00000261645	DISC1FP1	+	0
chr16	80603306	80605071	9.04837	9.61759	8.09458	-1.52301	7.97e-09	2.15e-05	chr16	80600691	80606705	ENSG00000260737	RP11-18F14.1	-	0
chrX	107840849	107841598	7.18089	7.74627	6.23808	-1.50819	2.79e-06	0.00289976	chrX	107683074	107940775	ENSG00000188153	COL4A5	+	0
chrX	68748720	68749446	7.31951	7.87969	6.39142	-1.48827	2.44e-05	0.0161866	chrX	68725084	68752351	ENSG00000130054	FAM155B	+	0
chr20	41474486	41475299	7.50374	8.06338	6.57715	-1.48623	4.82e-05	0.0268306	chr20	40701392	41818610	ENSG00000196090	PTPRT	-	0
chrX	103492449	103493484	7.50171	8.06085	6.57651	-1.48434	8.26e-05	0.0388195	chrX	103494719	103499614	ENSG00000123576	ESX1	-	1236
chr1	172306839	172307564	7.22236	7.78023	6.30072	-1.47952	6.65e-07	0.000933724	chr1	171810621	172387606	ENSG00000197959	DNM3	+	0
chr19	49922846	49924161	8.38084	8.93486	7.46985	-1.46501	2.54e-07	0.000408225	chr19	49925671	49926698	ENSG00000142538	PTH2	-	1511
chr8	48596097	48597177	8.48583	9.0374	7.58162	-1.45578	2.23e-06	0.00243556	chr8	48173167	48648868	ENSG00000164808	SPIDR	+	0
chrX	33080479	33081046	6.46758	7.01835	5.56555	-1.4528	6.93e-06	0.00590835	chrX	31115794	33357558	ENSG00000198947	DMD	-	0
chr6	109800491	109801372	7.50625	8.05608	6.6068	-1.44928	1.35e-05	0.0101663	chr6	109783797	109804440	ENSG00000112365	ZBTB24	-	0
chr1	178337938	178338963	7.31468	7.86288	6.41967	-1.44321	1.18e-05	0.00908897	chr1	178062864	178448644	ENSG00000075391	RASAL2	+	0
chr13	50801440	50802679	8.0377	8.58426	7.14713	-1.43713	2.78e-07	0.000432861	chr13	50656307	51297372	ENSG00000176124	DLEU1	+	0
chr10	85897693	85899104	8.42867	8.97516	7.53829	-1.43687	6.83e-06	0.00586292	chr10	85898176	85900338	ENSG00000271933	RP11-338I21.1	-	0
chr5	149011373	149012593	7.08895	7.6349	6.20003	-1.43487	6.99e-07	0.000959744	chr5	148931510	149014531	ENSG00000183111	ARHGEF37	+	0
chr5	59461501	59462278	6.76063	7.30526	5.87527	-1.42999	0.000110625	0.0473808	chr5	58264865	59817947	ENSG00000113448	PDE4D	-	0
chr2	84940241	84941210	7.84322	8.38484	6.96596	-1.41887	3.43e-05	0.0207965	chr2	84743579	85046713	ENSG00000115423	DNAH6	+	0
chr4	30927505	30928295	7.19235	7.73351	6.3163	-1.41722	9.9e-05	0.0435578	chr4	30722037	31148422	ENSG00000169851	PCDH7	+	0
chr10	101295588	101296615	7.88858	8.42962	7.01283	-1.41679	5.62e-05	0.029945	chr10	101292690	101296278	ENSG00000119919	NKX2-3	+	0
chr8	86925696	86926449	7.49848	8.03926	6.62343	-1.41582	7.43e-05	0.0362	chr8	86851934	86963312	ENSG00000253154	CTA-392E5.1	+	0
chr3	78764157	78765434	7.84908	8.38767	6.97987	-1.4078	2.75e-06	0.00288892	chr3	78646390	79816965	ENSG00000169855	ROBO1	-	0
chr8	18770023	18771302	8.39255	8.9311	7.52345	-1.40765	4.87e-06	0.00452227	chr8	18384811	18942240	ENSG00000156011	PSD3	-	0
chr5	81653854	81654945	7.74646	8.28429	6.87926	-1.40503	3.48e-06	0.00346832	chr5	81575281	81682796	ENSG00000205464	ATP6AP1L	+	0
chr10	25617510	25618529	7.38177	7.91953	6.51478	-1.40475	1e-06	0.00126407	chr10	25463991	25891155	ENSG00000151025	GPR158	+	0
chr3	81080919	81081719	7.30672	7.84398	6.44103	-1.40295	5.07e-06	0.00468099	chr3	81043019	81144798	ENSG00000243694	RP11-6B4.1	+	0
chr14	69129341	69130984	8.70529	9.24113	7.84335	-1.39778	2.57e-07	0.000408225	chr14	68286496	69196935	ENSG00000182185	RAD51B	+	0
chr7	69065882	69068679	9.81006	10.3451	8.95013	-1.39501	2.64e-06	0.00279929	chr7	69063905	70258054	ENSG00000158321	AUTS2	+	0
chr3	125892731	125893639	6.80542	7.34004	5.9467	-1.39333	3.06e-05	0.0191733	chr3	125822412	125916837	ENSG00000144908	ALDH1L1	-	0
chr10	32632966	32634215	7.59007	8.12436	6.73221	-1.39216	3.53e-06	0.00350763	chr10	32556679	32667726	ENSG00000120616	EPC1	-	0
chr18	8812604	8813747	7.64375	8.17724	6.78801	-1.38923	3.92e-06	0.00381699	chr18	8705659	8832776	ENSG00000168502	SOGA2	+	0
chr15	39886019	39886706	7.50443	8.03703	6.65101	-1.38602	9.5e-06	0.0076273	chr15	39885781	39886432	ENSG00000259279	CTD-2033D15.1	-	0
chr2	230686235	230687220	7.97547	8.50792	7.12244	-1.38548	1e-05	0.00796876	chr2	230628554	230787955	ENSG00000153827	TRIP12	-	0
chr15	41185300	41186230	7.65963	8.19181	6.80728	-1.38453	9.11e-05	0.0414972	chr15	41186628	41196173	ENSG00000104142	VPS18	+	-399
chr15	65923631	65924823	7.58185	8.11375	6.73026	-1.38349	9.97e-07	0.00126407	chr15	65903704	65953333	ENSG00000074621	SLC24A1	+	0
chr1	59548101	59549436	8.29062	8.82176	7.44097	-1.38079	2.08e-05	0.0143483	chr1	59522315	59553867	ENSG00000237352	RP11-145M4.3	+	0
chr9	129965153	129966289	8.30383	8.83326	7.45866	-1.37461	2.09e-06	0.00232343	chr9	129677053	129985445	ENSG00000136828	RALGPS1	+	0
chrX	18791714	18792988	7.80337	8.33174	6.96093	-1.3708	2.82e-05	0.0180468	chrX	18694029	18846039	ENSG00000086717	PPEF1	+	0
chrX	104795396	104796532	7.2486	7.77692	6.40628	-1.37064	9.12e-05	0.0414972	chrX	103810996	105011822	ENSG00000189108	IL1RAPL2	+	0
chr7	69069608	69072818	9.92578	10.4541	9.08351	-1.37058	5.11e-05	0.0281586	chr7	69063905	70258054	ENSG00000158321	AUTS2	+	0
chr11	16923147	16924197	7.82747	8.35519	6.98671	-1.36848	1.24e-06	0.00148849	chr11	16799842	17035990	ENSG00000166689	PLEKHA7	-	0
chr20	31175294	31176564	7.91718	8.44323	7.08072	-1.36251	1.55e-05	0.0114216	chr20	31169765	31181702	ENSG00000228156	RP11-410N8.1	+	0
chr6	143241855	143243135	7.2792	7.80509	6.44315	-1.36194	6.56e-05	0.0332518	chr6	143072604	143266338	ENSG00000010818	HIVEP2	-	0
chr3	141120407	141121026	7.59701	8.11902	6.77091	-1.34811	8.91e-06	0.00726788	chr3	141043055	141168634	ENSG00000177311	ZBTB38	+	0
chr2	10585697	10587236	9.17606	9.6978	8.35064	-1.34716	4.25e-06	0.00409457	chr2	10586840	10586975	ENSG00000206633	SNORA80B	-	0
chrX	3256986	3257851	7.44111	7.96096	6.62049	-1.34047	6.52e-06	0.00568819	chrX	3226606	3264682	ENSG00000101825	MXRA5	-	0
chr15	29305220	29306380	7.93369	8.45352	7.11312	-1.3404	5.39e-05	0.0292612	chr15	29129629	29410518	ENSG00000034053	APBA2	+	0
chr10	4944802	4945911	8.36804	8.88562	7.55315	-1.33247	1.39e-05	0.010352	chr10	4934796	5025475	ENSG00000187134	AKR1C1	+	0
chr18	40220352	40221084	7.08903	7.60246	6.28452	-1.31794	9.31e-06	0.00750279	chr18	39739247	40271387	ENSG00000267586	LINC00907	+	0
chr5	135388345	135389087	7.38832	7.9013	6.58495	-1.31635	6.01e-05	0.0312443	chr5	135364584	135399507	ENSG00000120708	TGFBI	+	0
chr3	72179148	72180099	7.27339	7.7862	6.47043	-1.31577	5.59e-05	0.029945	chr3	72084451	72291716	ENSG00000241163	LINC00877	-	0
chr3	56948828	56949886	7.88523	8.3977	7.08311	-1.31459	3.07e-06	0.00313423	chr3	56761446	57113357	ENSG00000163947	ARHGEF3	-	0
chr12	24017814	24018953	7.8279	8.3397	7.02745	-1.31225	9.32e-06	0.00750279	chr12	23682440	24103966	ENSG00000134532	SOX5	-	0
chr8	56322573	56323675	7.61239	8.12386	6.81275	-1.31111	3.74e-05	0.0221686	chr8	56014949	56454613	ENSG00000206579	XKR4	+	0
chr22	46450494	46452248	8.6792	9.19051	7.87996	-1.31056	1.31e-06	0.00155703	chr22	46449585	46453090	ENSG00000241990	RP6-109B7.3	+	0
chr10	91127632	91129119	8.01695	8.52808	7.21819	-1.30989	5.15e-05	0.0283231	chr10	90973326	91174314	ENSG00000107798	LIPA	-	0
chr8	6580813	6581272	7.14916	7.65972	6.35179	-1.30793	0.000116843	0.0490649	chr8	6565878	6617184	ENSG00000155189	AGPAT5	+	0
chr7	100143565	100145118	8.21656	8.72548	7.42326	-1.30221	1.67e-06	0.00191517	chr7	100136834	100165842	ENSG00000106351	AGFG2	+	0
chr5	83381598	83382784	7.58675	8.0943	6.7968	-1.2975	1.36e-05	0.0102287	chr5	83236373	83680611	ENSG00000164176	EDIL3	-	0
chr12	19705533	19706481	8.27152	8.77836	7.48329	-1.29507	1.44e-06	0.0016819	chr12	19556979	19873735	ENSG00000139154	AEBP2	+	0
chr18	21581227	21582237	7.92875	8.43373	7.14513	-1.2886	9.88e-05	0.0435229	chr18	21574177	21595303	ENSG00000264745	RP11-403A21.2	-	0
chr18	42867192	42868362	7.69904	8.20337	6.91698	-1.28639	6.06e-06	0.00542832	chr18	42792960	43263072	ENSG00000132874	SLC14A2	+	0
chr2	113871517	113872987	8.61312	9.11568	7.83536	-1.28033	2.29e-05	0.0154984	chr2	113864791	113891593	ENSG00000136689	IL1RN	+	0
chr9	102558786	102559959	7.46376	7.96598	6.68684	-1.27914	3.24e-05	0.0199534	chr9	102348068	102582171	ENSG00000237461	RP11-554F20.1	-	0
chr12	52980637	52981851	7.81351	8.31559	7.03692	-1.27867	6.08e-06	0.00542832	chr12	52979373	52995322	ENSG00000170486	KRT72	-	0
chr9	79518308	79519261	7.27473	7.77473	6.50317	-1.27156	5.6e-05	0.029945	chr9	79226292	79521003	ENSG00000106772	PRUNE2	-	0
chr20	52197493	52198940	8.18316	8.68257	7.41303	-1.26954	6.62e-06	0.00571603	chr20	52183604	52226446	ENSG00000171940	ZNF217	-	0
chr15	61089751	61090948	7.81018	8.30875	7.04208	-1.26667	1.4e-05	0.0104304	chr15	60780483	61521518	ENSG00000069667	RORA	-	0
chr3	16965978	16967115	7.54257	8.03999	6.7772	-1.26279	1.5e-05	0.0110682	chr3	16844159	17132086	ENSG00000154822	PLCL2	+	0
chr15	91769139	91770120	7.43934	7.93676	6.67399	-1.26278	6.36e-05	0.0325164	chr15	91643180	91844539	ENSG00000185518	SV2B	+	0
chr15	33062875	33063774	7.18777	7.68239	6.42911	-1.25328	2.09e-05	0.0143854	chr15	33057747	33486897	ENSG00000248905	FMN1	-	0
chr11	12141760	12142915	8.35442	8.84807	7.5981	-1.24997	8.35e-06	0.00690702	chr11	12115543	12285334	ENSG00000133816	MICAL2	+	0
chr7	113835644	113836837	7.55174	8.04531	6.7956	-1.24971	4.02e-05	0.0234938	chr7	113726382	114333827	ENSG00000128573	FOXP2	+	0
chr1	160232735	160233899	9.17121	9.66267	8.42006	-1.24261	1.17e-05	0.00908791	chr1	160185505	160254920	ENSG00000132716	DCAF8	-	0
chr7	29232937	29234209	7.64558	8.13679	6.89503	-1.24176	1.59e-05	0.0115807	chr7	29034847	29235067	ENSG00000106066	CPVL	-	0
chr2	214322547	214323895	8.26046	8.74949	7.51507	-1.23443	2.35e-05	0.0157459	chr2	214149113	215275225	ENSG00000144451	SPAG16	+	0
chr21	39884591	39885474	7.88981	8.37812	7.14608	-1.23204	1.84e-05	0.0128936	chr21	39751949	40033704	ENSG00000157554	ERG	-	0
chr8	53064003	53065252	7.99664	8.48415	7.25479	-1.22936	2.85e-05	0.0181977	chr8	53063380	53067452	ENSG00000254314	RP11-26M5.3	+	0
chr7	55892897	55894151	7.6099	8.09681	6.86949	-1.22732	0.00011145	0.0475521	chr7	55861237	55930482	ENSG00000154997	2014-09-14	-	0
chr7	130625590	130627761	9.05359	9.53913	8.31636	-1.22276	6.28e-06	0.00554311	chr7	130626519	130794935	ENSG00000231721	LINC-PINT	-	0
chrX	36059496	36060502	7.56966	8.05468	6.83366	-1.22102	2.19e-05	0.0149219	chrX	36053908	36163187	ENSG00000176034	CHDC2	+	0
chr9	124130757	124131492	8.29445	8.77873	7.56017	-1.21856	4.51e-05	0.0256726	chr9	124101355	124132531	ENSG00000148175	STOM	-	0
chr1	7684651	7685806	7.69216	8.17512	6.96093	-1.21419	1.79e-05	0.0126971	chr1	6845384	7829766	ENSG00000171735	CAMTA1	+	0
chr4	173055009	173056046	7.95069	8.43149	7.22446	-1.20703	3.14e-05	0.0195558	chr4	172733405	173962710	ENSG00000174473	GALNTL6	+	0
chrX	15344604	15345649	7.90487	8.38561	7.17879	-1.20682	5.03e-05	0.0277796	chrX	15337573	15353676	ENSG00000165195	PIGA	-	0
chr9	27276595	27277648	7.42502	7.90522	6.70018	-1.20504	9.47e-05	0.0425653	chr9	27245682	27282791	ENSG00000231459	LINC00032	-	0
chr11	110107137	110107859	7.38355	7.86106	6.66489	-1.19617	5.78e-05	0.0302726	chr11	110045605	110167447	ENSG00000137710	RDX	-	0
chr3	45835133	45837286	8.8369	9.31335	8.12065	-1.19271	1.56e-05	0.0114586	chr3	45796942	45838027	ENSG00000163817	SLC6A20	-	0
chr6	149156668	149157875	8.30485	8.77995	7.59171	-1.18823	2.45e-05	0.0162724	chr6	149068464	149398126	ENSG00000111962	UST	+	0
chr13	30507200	30508728	7.82647	8.30151	7.11346	-1.18806	5.66e-05	0.0299516	chr13	30510042	30524625	ENSG00000122043	LINC00544	+	-1315
chr16	47112518	47113889	8.05228	8.52685	7.34034	-1.18651	6.58e-05	0.0332948	chr16	47111614	47177908	ENSG00000171208	NETO2	-	0
chr1	87464433	87465581	7.60655	8.08023	6.89662	-1.18361	0.000118684	0.049627	chr1	87380331	87602334	ENSG00000153936	HS2ST1	+	0
chr17	27947841	27949244	8.21911	8.69279	7.50918	-1.18361	4.29e-05	0.0246721	chr17	27948635	27949272	ENSG00000264007	RP11-68I3.10	-	0
chr20	19332169	19333337	7.86249	8.33572	7.15361	-1.1821	1.65e-05	0.0119199	chr20	19193290	19703581	ENSG00000185052	SLC24A3	+	0
chr9	129749530	129753633	10.9434	11.4164	10.2348	-1.18161	5.5e-05	0.0296664	chr9	129677053	129985445	ENSG00000136828	RALGPS1	+	0
chr10	70853128	70853966	7.98745	8.46006	7.27995	-1.18011	4.06e-05	0.0236916	chr10	70847862	70864567	ENSG00000122862	SRGN	+	0
chr7	24697892	24698848	7.56637	8.03737	6.86253	-1.17484	0.000109635	0.0470786	chr7	24612887	24733812	ENSG00000105926	MPP6	+	0
chr12	41865613	41866298	7.10732	7.57758	6.40515	-1.17243	4.31e-05	0.0246808	chr12	41803269	41867312	ENSG00000257228	RP11-413B19.2	-	0
chr7	112286855	112288170	7.4219	7.88906	6.72667	-1.16239	3.39e-05	0.0206709	chr7	112262433	112348135	ENSG00000223646	AC002463.3	+	0
chrX	26159006	26160074	7.5037	7.97024	6.80986	-1.16038	7.34e-05	0.0359513	chrX	26156460	26158852	ENSG00000176774	MAGEB18	+	155
chrX	153969252	153970490	7.77029	8.23564	7.07913	-1.15651	9.77e-05	0.0434313	chrX	153903529	153979858	ENSG00000160219	GAB3	-	0
chr3	160614585	160615489	7.35205	7.81698	6.66182	-1.15516	0.000105883	0.0461229	chr3	160473390	160796695	ENSG00000163590	PPM1L	+	0
chr3	40594590	40595559	7.34846	7.81303	6.65904	-1.15399	4.14e-05	0.0239119	chr3	40566369	40616176	ENSG00000172888	ZNF621	+	0
chr5	150457607	150459786	9.24223	9.7067	8.55301	-1.15369	2.48e-05	0.0163696	chr5	150409506	150473138	ENSG00000145901	TNIP1	-	0
chrX	29180753	29181379	6.91312	7.3774	6.22434	-1.15306	7.61e-05	0.0365783	chrX	28605516	29974840	ENSG00000169306	IL1RAPL1	+	0
chr16	49555961	49557041	7.89483	8.35896	7.20638	-1.15258	8.12e-05	0.0384597	chr16	49521435	49891830	ENSG00000102935	ZNF423	-	0
chr5	74405774	74406749	7.4467	7.91077	6.75836	-1.15241	4.78e-05	0.0267899	chr5	74364100	74532703	ENSG00000145700	ANKRD31	-	0
chr8	109424168	109424796	7.14176	7.60399	6.45753	-1.14646	4.36e-05	0.0248563	chr8	109213445	109447562	ENSG00000104408	EIF3E	-	0
chr13	49701468	49702816	7.82888	8.28992	7.14725	-1.14267	7.29e-05	0.0358544	chr13	49550048	49783915	ENSG00000102531	FNDC3A	+	0
chr1	116708089	116709490	7.99371	8.45438	7.31291	-1.14147	8.73e-05	0.0403884	chr1	116706905	116708862	ENSG00000235933	RP5-1185H19.2	+	0
chr1	18974415	18976680	9.04735	9.50732	8.36808	-1.13924	2.11e-05	0.014474	chr1	18957500	19075360	ENSG00000009709	PAX7	+	0
chr6	134636948	134638514	8.54024	8.99873	7.86422	-1.13451	0.000110939	0.047455	chr6	134490384	134639250	ENSG00000118515	SGK1	-	0
chrX	23021632	23022441	8.27396	8.73219	7.59854	-1.13365	5.7e-05	0.0300643	chrX	22277914	23311263	ENSG00000233067	RP11-40F8.2	-	0
chr3	129309597	129311371	9.57865	10.0355	8.90621	-1.1293	4.02e-05	0.0234938	chr3	129310192	129310488	ENSG00000239437	RN7SL752P	+	0
chr2	221168398	221169613	7.79291	8.24932	7.12145	-1.12788	3.44e-05	0.0208405	chr2	220970377	221315499	ENSG00000239498	AC114765.1	+	0
chr16	13867459	13869185	8.52823	8.98284	7.86071	-1.12213	2.31e-05	0.015563	chr16	13823994	13873617	ENSG00000262267	U95743.1	-	0
chr17	16835318	16836615	8.64275	9.09732	7.97532	-1.122	8.9e-05	0.040786	chr17	16826229	16838153	ENSG00000128438	TBC1D27	-	0
chr9	92331396	92332836	8.95025	9.40316	8.28643	-1.11672	2.21e-05	0.0150258	chr9	92316566	92334585	ENSG00000237372	RP11-316P17.2	+	0
chr14	101385027	101386354	8.00972	8.46256	7.34604	-1.11652	9.81e-05	0.0434489	chr14	101361107	101402336	ENSG00000258399	MEG8	+	0
chr11	122727369	122728465	7.7902	8.24223	7.12827	-1.11397	8.29e-05	0.0388685	chr11	122709208	122743347	ENSG00000109943	CRTAM	+	0
chr9	129743731	129747256	10.3774	10.8287	9.71688	-1.11186	0.000109004	0.0469871	chr9	129677053	129985445	ENSG00000136828	RALGPS1	+	0
chr17	36585586	36586812	7.81052	8.26068	7.15265	-1.10803	8.91e-05	0.040786	chr17	36584662	36668628	ENSG00000225485	ARHGAP23	+	0
chr20	44921836	44923110	8.13855	8.58749	7.48328	-1.10421	5.93e-05	0.0309794	chr20	44802372	44937137	ENSG00000149654	CDH22	-	0
chr2	24770123	24771378	7.78098	8.22709	7.13178	-1.09531	0.000107946	0.0468027	chr2	24714783	24993571	ENSG00000084676	NCOA1	+	0
chr11	111894000	111895073	7.4168	7.86206	6.76942	-1.09264	0.000115551	0.0487135	chr11	111895538	111935114	ENSG00000150768	DLAT	+	-466
chr3	126381673	126383588	8.24651	8.69072	7.60137	-1.08934	7.35e-05	0.0359513	chr3	126379452	126390782	ENSG00000198284	NUP210P1	+	0
chr7	104468676	104469824	7.99065	8.43272	7.35005	-1.08267	5.23e-05	0.0285283	chr7	103969104	104549001	ENSG00000187416	LHFPL3	+	0
chr10	35416682	35418338	8.87982	9.32012	8.24298	-1.07714	7.26e-05	0.0357443	chr10	35415719	35501886	ENSG00000095794	CREM	+	0
chr7	43708550	43709778	8.18352	8.62187	7.55077	-1.0711	6.85e-05	0.0342808	chr7	43648055	43769316	ENSG00000106603	COA1	-	0
chr14	23483801	23484926	8.53552	8.97123	7.9083	-1.06294	9.17e-05	0.0416263	chr14	23485752	23504439	ENSG00000100804	PSMB5	-	827
chr21	43728078	43729847	9.03577	9.46969	8.41229	-1.0574	9.33e-05	0.04222	chr21	43731777	43735761	ENSG00000160180	TFF3	-	1931
chr3	171054579	171056532	9.20387	8.61153	9.62258	1.01105	0.000104391	0.0457047	chr3	170779128	171178197	ENSG00000154310	TNIK	-	0
chr5	32311203	32312532	9.43795	8.83527	9.86176	1.02649	6.73e-05	0.0339091	chr5	32227100	32313115	ENSG00000150712	MTMR12	-	0
chr11	68269844	68271712	9.24378	8.63556	9.6703	1.03474	9.59e-05	0.0429327	chr11	68228186	68382802	ENSG00000110075	PPP6R3	+	0
chr22	17569113	17571424	9.3769	8.76723	9.80413	1.0369	7.3e-05	0.0358746	chr22	17565844	17596583	ENSG00000177663	IL17RA	+	0
chr2	197013684	197014420	8.43171	7.81804	8.86088	1.04284	8.16e-05	0.0386187	chr2	196998290	197041227	ENSG00000081320	STK17B	-	0
chr1	16554497	16556242	9.25289	8.63893	9.68222	1.04329	5.55e-05	0.0298642	chr1	16555368	16556038	ENSG00000204377	C1orf134	-	0
chr12	48223957	48225525	8.90861	8.29199	9.33922	1.04723	5.44e-05	0.0294116	chr12	48220637	48231681	ENSG00000257488	RP5-1057I20.2	+	0
chr16	84119611	84121711	9.33149	8.71387	9.76259	1.04872	0.000112131	0.0477209	chr16	84087368	84150511	ENSG00000140943	MBTPS1	-	0
chr2	70696530	70697943	8.79876	8.17328	9.23364	1.06037	8.36e-05	0.0391131	chr2	70674412	70781325	ENSG00000163235	TGFA	-	0
chr14	100566595	100568519	8.76346	8.13711	9.19875	1.06164	0.000105889	0.0461229	chr14	100437786	100610573	ENSG00000196405	EVL	+	0
chr10	11374166	11375464	7.97051	7.34312	8.4063	1.06317	0.000111083	0.0474558	chr10	11047259	11378674	ENSG00000048740	CELF2	+	0
chr17	2116971	2118420	9.10057	8.46962	9.53806	1.06844	6.02e-05	0.0312443	chr17	2116991	2117708	ENSG00000236838	AC090617.1	+	0
chr7	1982037	1984729	9.63896	9.00764	10.0766	1.06899	0.000107749	0.0468027	chr7	1855429	2272878	ENSG00000002822	MAD1L1	-	0
chr1	51893978	51896113	8.74579	8.11282	9.18424	1.07142	7.47e-05	0.0362593	chr1	51819935	51985000	ENSG00000085832	EPS15	-	0
chr14	98628364	98630127	10.274	9.63936	10.7133	1.07393	8.48e-05	0.0395696	chr14	98534577	98671480	ENSG00000259097	RP11-61O1.1	-	0
chr4	81106303	81108146	8.53501	7.89788	8.97544	1.07756	5.66e-05	0.0299516	chr4	81104434	81111323	ENSG00000248719	RP11-377G16.2	-	0
chr17	44235283	44236605	8.4345	7.79683	8.8752	1.07837	7.6e-05	0.0365783	chr17	44107282	44302733	ENSG00000120071	KANSL1	-	0
chr8	95451159	95452538	9.03565	8.39532	9.47759	1.08228	8.67e-05	0.0402001	chr8	95384188	95487337	ENSG00000197275	RAD54B	-	0
chr12	772399	775220	10.1295	9.48696	10.5724	1.08548	6.74e-05	0.0339091	chr12	673462	772945	ENSG00000171840	NINJ2	-	0
chr17	75459620	75461487	8.85153	8.20665	9.29562	1.08897	6.42e-05	0.0327896	chr17	75276651	75496678	ENSG00000184640	2014-09-09	+	0
chr1	11342371	11343715	8.58984	7.94247	9.0351	1.09262	0.000116464	0.0490045	chr1	11333263	11356106	ENSG00000120942	UBIAD1	+	0
chr3	158517129	158519546	9.90441	9.25589	10.3502	1.09431	5.74e-05	0.0301976	chr3	158519046	158519724	ENSG00000272247	RP11-379F4.9	-	0
chr9	78591642	78592960	8.02287	7.37313	8.46923	1.0961	7.55e-05	0.0365513	chr9	78505560	78977255	ENSG00000099139	PCSK5	+	0
chr10	12632656	12634316	8.83459	8.18165	9.28245	1.10081	5.22e-05	0.0285065	chr10	12391481	12877545	ENSG00000183049	CAMK1D	+	0
chr1	204449757	204451003	8.31063	7.65761	8.75853	1.10091	5.61e-05	0.029945	chr1	204391756	204463852	ENSG00000133056	PIK3C2B	-	0
chr19	37239830	37241134	8.84332	8.19021	9.29126	1.10105	8.49e-05	0.0395698	chr19	37205285	37263727	ENSG00000267041	ZNF850	-	0
chr6	24913835	24915226	8.05624	7.40263	8.50441	1.10178	9.79e-05	0.0434313	chr6	24797601	25042238	ENSG00000111913	FAM65B	-	0
chr8	71110273	71111781	8.75262	8.09665	9.20189	1.10523	2.64e-05	0.0170718	chr8	71021997	71316040	ENSG00000140396	NCOA2	-	0
chr7	21891307	21892886	8.45771	7.79615	8.90957	1.11342	2.62e-05	0.0170042	chr7	21582833	21941457	ENSG00000105877	DNAH11	+	0
chr17	20436006	20437452	8.48071	7.81865	8.93281	1.11416	6.08e-05	0.0315326	chr17	20435561	20436194	ENSG00000265916	RP11-434D2.9	-	0
chr13	77460823	77462040	9.7944	9.13219	10.2466	1.11437	3.18e-05	0.0196802	chr13	77454312	77460540	ENSG00000178695	KCTD12	-	-284
chr11	44758783	44759973	7.85515	7.19093	8.30824	1.11732	9.87e-05	0.0435229	chr11	44748015	44953972	ENSG00000157570	TSPAN18	+	0
chr6	130454049	130455485	9.07482	8.4102	9.52809	1.11789	5.19e-05	0.0284242	chr6	130454555	130465515	ENSG00000227678	RP11-73O6.3	-	0
chr13	111823712	111825129	9.19114	8.52482	9.64519	1.12037	0.000115065	0.0486604	chr13	111766906	111958084	ENSG00000102606	ARHGEF7	+	0
chr3	23849815	23852158	9.14625	8.47951	9.6005	1.12098	7.72e-05	0.0369075	chr3	23847394	23932807	ENSG00000170142	UBE2E1	+	0
chr1	145414473	145416557	8.64674	7.97931	9.1013	1.12199	4.13e-05	0.0238687	chr1	145413095	145417545	ENSG00000168509	HFE2	+	0
chr10	26766480	26767939	8.53165	7.86359	8.98651	1.12292	2.42e-05	0.01614	chr10	26727132	26856732	ENSG00000077420	APBB1IP	+	0
chr10	112404458	112405475	7.73159	7.06341	8.1865	1.12309	5.65e-05	0.0299516	chr10	112404155	112599227	ENSG00000203867	RBM20	+	0
chr6	89942992	89944233	7.78496	7.11663	8.23994	1.12331	6.21e-05	0.0320783	chr6	89887220	89940997	ENSG00000146276	GABRR1	-	-1996
chr7	91868654	91869840	8.38919	7.71877	8.84513	1.12636	6.96e-05	0.0345958	chr7	91828283	91875480	ENSG00000001631	KRIT1	-	0
chr5	148906181	148907539	9.06128	8.39011	9.51756	1.12745	2.56e-05	0.0167065	chr5	148871760	148931007	ENSG00000113712	CSNK1A1	-	0
chr7	139453983	139455423	9.27111	8.5998	9.72747	1.12767	6.33e-05	0.0324183	chr7	139246316	139477577	ENSG00000064393	HIPK2	-	0
chr9	113801193	113802437	7.87118	7.19718	8.32876	1.13158	8.8e-05	0.0405187	chr9	113635543	113800981	ENSG00000198121	LPAR1	-	-213
chr9	5749039	5750039	8.03612	7.35796	8.49559	1.13763	8.95e-05	0.040883	chr9	5629025	5776557	ENSG00000107036	KIAA1432	+	0
chr13	41136962	41139096	8.32682	7.64757	8.78679	1.13921	2.29e-05	0.0154984	chr13	41129804	41240734	ENSG00000150907	FOXO1	-	0
chr7	95402261	95403382	8.89858	8.21888	9.35876	1.13988	3.71e-05	0.0220796	chr7	95401866	95739634	ENSG00000158560	DYNC1I1	+	0
chr17	75391091	75393116	9.88978	9.20864	10.3506	1.14196	8.97e-06	0.00728983	chr17	75393066	75393136	ENSG00000264060	MIR4316	-	0
chr6	15243610	15245003	9.25952	8.57792	9.72054	1.14262	0.000108687	0.0469109	chr6	15244154	15245231	ENSG00000271888	RP11-560J1.2	-	0
chr12	120502076	120503164	7.83405	7.15139	8.29556	1.14417	2.54e-05	0.0165847	chr12	120427673	120532298	ENSG00000135127	CCDC64	+	0
chr8	75001458	75002608	7.91031	7.22284	8.374	1.15116	2.32e-05	0.0155789	chr8	74964575	75012088	ENSG00000254288	RP11-6I2.3	+	0
chr13	25854638	25855880	8.32976	7.64192	8.79362	1.1517	4.33e-05	0.0247138	chr13	25802307	25862147	ENSG00000139505	MTMR6	-	0
chr5	96220160	96221455	7.97986	7.29114	8.44411	1.15297	6.33e-05	0.0324183	chr5	96211643	96255420	ENSG00000164308	ERAP2	+	0
chr9	101879097	101880190	8.47562	7.78641	8.94009	1.15368	7.2e-05	0.0356545	chr9	101866320	101916474	ENSG00000106799	TGFBR1	+	0
chr4	75072348	75073180	7.2479	6.55775	7.7128	1.15505	7.88e-05	0.0374934	chr4	74979891	75168816	ENSG00000163738	MTHFD2L	+	0
chr17	66519556	66520856	8.0302	7.33738	8.49628	1.15891	7.59e-05	0.0365783	chr17	66507921	66547460	ENSG00000108946	PRKAR1A	+	0
chr8	81985860	81986922	8.85223	8.15925	9.31838	1.15913	3.66e-05	0.0218755	chr8	81880045	82024303	ENSG00000076641	PAG1	-	0
chr7	148397680	148398738	8.011	7.31582	8.47813	1.16231	5.94e-05	0.0309926	chr7	148395006	148498128	ENSG00000055130	CUL1	+	0
chr8	10209241	10211507	9.40959	8.7136	9.8771	1.1635	1.28e-05	0.00973681	chr8	9911778	10286401	ENSG00000175806	MSRA	+	0
chr5	14757824	14759037	8.43976	7.74218	8.90797	1.16579	5.42e-05	0.0293721	chr5	14704910	14871887	ENSG00000154122	ANKH	-	0
chr2	70349860	70351276	8.27889	7.58076	8.74735	1.1666	4.1e-05	0.0237841	chr2	70351168	70352449	ENSG00000231327	AC016700.5	-	0
chr8	120995118	120996396	8.47395	7.77547	8.94256	1.16709	2e-05	0.0139847	chr8	120885957	121063152	ENSG00000155792	DEPTOR	+	0
chr2	101437535	101438909	8.01471	7.31582	8.48351	1.1677	9.44e-05	0.0424977	chr2	101436614	101613291	ENSG00000170485	NPAS2	+	0
chr1	117282280	117283422	8.74841	8.04592	9.2188	1.17287	5.18e-05	0.0283842	chr1	117282603	117285231	ENSG00000223489	NEFHP1	-	0
chr7	50416469	50417855	8.51797	7.81433	8.98888	1.17456	9.26e-06	0.00749461	chr7	50343720	50472799	ENSG00000185811	IKZF1	+	0
chr3	30716601	30717497	7.45664	6.75125	7.92831	1.17706	6.74e-05	0.0339091	chr3	30647994	30735634	ENSG00000163513	TGFBR2	+	0
chr16	9195330	9197490	9.16445	8.45884	9.63623	1.1774	9.76e-06	0.00778982	chr16	9185505	9215497	ENSG00000182831	C16orf72	+	0
chr4	16205086	16206170	7.541	6.83491	8.01299	1.17807	7.49e-05	0.0362836	chr4	16162128	16229033	ENSG00000169762	TAPT1	-	0
chr1	53832661	53833831	8.71021	8.00255	9.18289	1.18034	4.76e-05	0.0266778	chr1	53832340	53833917	ENSG00000230138	RP11-117D22.2	-	0
chr7	23386003	23387610	8.68694	7.97921	9.15965	1.18044	8.75e-05	0.040402	chr7	23349828	23510086	ENSG00000136231	IGF2BP3	-	0
chr13	21242595	21243981	9.00647	8.29867	9.47922	1.18054	1.7e-05	0.0122176	chr13	21140585	21265503	ENSG00000032742	IFT88	+	0
chrX	133684790	133686058	7.33689	6.62893	7.80971	1.18078	1.59e-05	0.0115807	chrX	133684003	133693953	ENSG00000227060	LINC00629	+	0
chr9	84956442	84957359	7.28433	6.57612	7.75725	1.18113	0.000106966	0.0465277	chr9	84887671	85179347	ENSG00000228430	RP11-15B24.5	+	0
chr11	200686	202958	9.14214	8.43344	9.61528	1.18184	1.39e-05	0.010352	chr11	167784	207428	ENSG00000177951	BET1L	-	0
chr14	55035086	55036303	7.73807	7.02824	8.2117	1.18346	5.05e-05	0.0278804	chr14	55033815	55260033	ENSG00000020577	SAMD4A	+	0
chr21	22368436	22369752	8.15943	7.44834	8.63362	1.18528	4.3e-05	0.0246808	chr21	22370633	22915650	ENSG00000154654	NCAM2	+	-882
chr10	26774767	26776014	8.21137	7.49903	8.68611	1.18709	5.67e-05	0.0299516	chr10	26727132	26856732	ENSG00000077420	APBB1IP	+	0
chr4	107954504	107955604	7.75508	7.04192	8.23018	1.18826	6.22e-05	0.0320878	chr4	107842959	108204963	ENSG00000155011	DKK2	-	0
chr2	131093432	131095507	8.6342	7.9172	9.11098	1.19378	5.16e-05	0.0283231	chr2	131095814	131099922	ENSG00000136710	CCDC115	-	308
chr14	33401089	33402429	7.68846	6.97118	8.16536	1.19417	0.000102174	0.0447925	chr14	33404139	34273382	ENSG00000151322	NPAS3	+	-1711
chr11	128331722	128332824	7.71763	6.99928	8.195	1.19572	4.58e-05	0.0260202	chr11	128328656	128457453	ENSG00000134954	ETS1	-	0
chr1	41951728	41952730	7.75523	7.03646	8.23279	1.19632	2.06e-05	0.0142486	chr1	41944446	41950344	ENSG00000127129	EDN2	-	-1385
chr1	244216173	244218626	9.19506	8.47127	9.67481	1.20354	3.28e-05	0.0200534	chr1	244214585	244220778	ENSG00000179456	ZBTB18	+	0
chr10	116276809	116277886	7.34253	6.61851	7.82238	1.20386	2.47e-05	0.0163164	chr10	116190872	116444762	ENSG00000099204	ABLIM1	-	0
chr6	150944115	150945204	7.87383	7.14972	8.35371	1.20399	4.73e-05	0.0265684	chr6	150920999	151164799	ENSG00000120278	PLEKHG1	+	0
chr3	64703171	64703955	7.16692	6.44259	7.64689	1.20431	0.000115521	0.0487135	chr3	64670585	64997143	ENSG00000241684	ADAMTS9-AS2	+	0
chr17	6557425	6559445	9.40884	8.68391	9.88908	1.20517	4.63e-06	0.00434377	chr17	6556783	6558328	ENSG00000261996	CTC-281F24.1	-	0
chr10	121291750	121293060	9.56694	8.84187	10.0472	1.20537	6.89e-06	0.00588787	chr10	121259340	121302220	ENSG00000148908	RGS10	-	0
chr7	4782505	4784371	9.2729	8.54743	9.75337	1.20594	4.23e-06	0.00408723	chr7	4683388	4811074	ENSG00000164916	FOXK1	+	0
chr3	30722005	30723725	9.2737	8.5477	9.7544	1.20671	3.57e-05	0.0214616	chr3	30647994	30735634	ENSG00000163513	TGFBR2	+	0
chr5	140551911	140554318	9.49834	8.7719	9.97924	1.20734	6.52e-05	0.0331518	chr5	140552243	140555957	ENSG00000113212	PCDHB7	+	0
chr4	95679671	95680668	7.61094	6.88393	8.09207	1.20814	9.57e-05	0.042904	chr4	95679119	96079599	ENSG00000138696	BMPR1B	+	0
chr11	96068386	96069358	8.17126	7.444	8.65251	1.20851	7.82e-05	0.0372667	chr11	95709762	96076344	ENSG00000184384	MAML2	-	0
chr8	19567479	19568630	7.71381	6.98642	8.19511	1.20868	6.92e-05	0.0344875	chr8	19261672	19615540	ENSG00000147408	CSGALNACT1	-	0
chr1	228784262	228785372	8.43388	7.70497	8.91584	1.21087	1.84e-05	0.0128936	chr1	228744885	228788150	ENSG00000183929	DUSP5P1	+	0
chr6	90984752	90985965	7.42857	6.69943	7.91063	1.2112	3.58e-05	0.0214616	chr6	90636248	91006627	ENSG00000112182	BACH2	-	0
chr5	56136350	56137322	7.67711	6.9474	8.15941	1.21202	4.61e-05	0.0260949	chr5	56111401	56191979	ENSG00000095015	MAP3K1	+	0
chr2	215736375	215737174	7.41485	6.68279	7.89816	1.21538	5.75e-05	0.0301997	chr2	215674953	215827998	ENSG00000229267	AC072062.1	+	0
chr6	90927785	90929886	8.41952	7.68722	8.90294	1.21573	1.69e-05	0.0121795	chr6	90636248	91006627	ENSG00000112182	BACH2	-	0
chr4	40632118	40633317	7.80332	7.07091	8.28679	1.21588	9.15e-05	0.0415715	chr4	40425272	40632892	ENSG00000163694	RBM47	-	0
chr17	40459276	40460868	8.94267	8.20919	9.42661	1.21742	1.42e-05	0.0105514	chr17	40439565	40463961	ENSG00000126561	STAT5A	+	0
chr1	241791162	241792133	8.04641	7.31088	8.53122	1.22034	5e-05	0.0276729	chr1	241753404	241840678	ENSG00000054277	OPN3	-	0
chr1	226900286	226901910	8.54057	7.80318	9.02618	1.223	1.09e-05	0.00851107	chr1	226819391	226927024	ENSG00000143772	ITPKB	-	0
chr10	104357544	104358599	8.14764	7.40973	8.63347	1.22374	7.91e-05	0.0375644	chr10	104263744	104393292	ENSG00000107882	SUFU	+	0
chr7	42725294	42726869	8.86496	8.12644	9.35105	1.22462	3.09e-05	0.0193393	chr7	42701325	42746046	ENSG00000238284	AC027269.2	-	0
chr9	135299379	135301451	9.29951	8.55995	9.78605	1.2261	2.72e-05	0.0174597	chr9	135285430	135448704	ENSG00000188523	C9orf171	+	0
chr16	3925041	3926122	8.22603	7.48604	8.71275	1.22671	7.23e-05	0.0356635	chr16	3775055	3930727	ENSG00000005339	CREBBP	-	0
chr20	3386516	3388058	8.9084	8.16783	9.39537	1.22754	1.01e-05	0.00796876	chr20	3229951	3388272	ENSG00000088854	C20orf194	-	0
chr12	77171349	77172337	7.59907	6.8579	8.0863	1.2284	1.99e-05	0.0139133	chr12	77157368	77247476	ENSG00000186908	ZDHHC17	+	0
chr21	34036627	34037542	7.25624	6.51499	7.7435	1.22852	0.00010944	0.0470786	chr21	34001069	34100359	ENSG00000159082	SYNJ1	-	0
chr9	130545779	130547297	8.44569	7.70435	8.93299	1.22864	4.01e-05	0.0234938	chr9	130547958	130553066	ENSG00000136807	CDK9	+	-662
chr5	114938297	114940069	7.86123	7.11807	8.34931	1.23123	5.36e-05	0.0291671	chr5	114937754	114956356	ENSG00000249249	AC010226.4	+	0
chr4	17783327	17784639	9.10177	8.35748	9.59032	1.23284	5.67e-06	0.0051293	chr4	17630929	17783135	ENSG00000047662	FAM184B	-	-193
chr9	6000763	6001926	7.91604	7.17016	8.40527	1.2351	7.67e-05	0.0367321	chr9	5881596	6007901	ENSG00000183354	KIAA2026	-	0
chr15	63887924	63889160	7.87331	7.12674	8.36283	1.23609	6.79e-05	0.0341123	chr15	63836446	63893788	ENSG00000259248	USP3-AS1	-	0
chr10	77664022	77664905	7.64654	6.89993	8.13608	1.23615	3.69e-05	0.0220032	chr10	77360998	78319925	ENSG00000148655	C10orf11	+	0
chr9	73778857	73780068	7.49008	6.74347	7.97962	1.23615	0.0001169	0.0490649	chr9	73143979	74061820	ENSG00000083067	TRPM3	-	0
chr1	117532687	117534291	8.67949	7.93232	9.16927	1.23695	4.32e-05	0.0246911	chr1	117452679	117532980	ENSG00000134247	PTGFRN	+	0
chr17	40467715	40469474	8.4625	7.7139	8.95289	1.23899	7.57e-06	0.00637023	chr17	40465342	40540586	ENSG00000168610	STAT3	-	0
chr6	91242727	91243692	7.33931	6.59065	7.82972	1.23907	6.89e-05	0.0343982	chr6	91223292	91296764	ENSG00000135341	MAP3K7	-	0
chr8	85134930	85135929	7.3029	6.55362	7.79357	1.23995	2.7e-05	0.0174258	chr8	85095022	85834079	ENSG00000184672	RALYL	+	0
chr14	71784537	71785256	7.25136	6.49675	7.74428	1.24753	3.73e-05	0.022121	chr14	71759442	71788531	ENSG00000259146	RP1-261D10.2	-	0
chr9	116861111	116862208	8.68567	7.9306	9.17878	1.24818	5.38e-06	0.00490629	chr9	116848406	116861507	ENSG00000136883	KIF12	-	0
chr14	71120595	71121816	7.65656	6.901	8.14988	1.24889	4.71e-05	0.0265625	chr14	71108504	71142077	ENSG00000133985	TTC9	+	0
chr14	99642332	99644934	9.14127	8.38463	9.63505	1.25042	8.19e-06	0.00680821	chr14	99635624	99737861	ENSG00000127152	BCL11B	-	0
chr8	133027586	133028487	7.3459	6.58906	7.83975	1.25069	3.64e-05	0.0218331	chr8	132916335	133025889	ENSG00000132294	EFR3A	+	1698
chr3	32525698	32526816	8.43747	7.68062	8.93134	1.25072	5.61e-05	0.029945	chr3	32522804	32544900	ENSG00000091317	CMTM6	-	0
chr10	106059358	106060765	8.56201	7.80479	9.05603	1.25123	6.23e-05	0.0320878	chr10	106028631	106064703	ENSG00000065621	GSTO2	+	0
chr11	65846062	65848002	9.42091	8.66236	9.91549	1.25313	6.14e-06	0.0054558	chr11	65837834	66012218	ENSG00000175115	PACS1	+	0
chr2	233018200	233019008	7.25578	6.49533	7.75116	1.25583	2.96e-05	0.0186777	chr2	232825955	233209060	ENSG00000144535	DIS3L2	+	0
chr7	43394989	43395846	7.35763	6.59704	7.85307	1.25603	1.4e-05	0.0104304	chr7	43152198	43605600	ENSG00000002746	HECW1	+	0
chr13	31479179	31480261	8.57984	7.8174	9.07604	1.25865	5.64e-05	0.0299516	chr13	31456070	31507983	ENSG00000224743	TEX26-AS1	-	0
chr9	35092327	35093543	7.47398	6.71073	7.97053	1.2598	6.82e-05	0.0341809	chr9	35088685	35096591	ENSG00000165282	PIGO	-	0
chr22	40319757	40321217	8.295	7.5317	8.79157	1.25987	7.62e-06	0.00639745	chr22	40297086	40369725	ENSG00000100351	GRAP2	+	0
chr8	11378686	11379879	8.09662	7.33295	8.59335	1.2604	4.73e-06	0.00441424	chr8	11351510	11422113	ENSG00000136573	BLK	+	0
chr1	59962798	59963783	7.94192	7.17547	8.4398	1.26433	1.1e-05	0.00856641	chr1	59762310	60233347	ENSG00000172456	FGGY	+	0
chr12	6446819	6448557	8.31268	7.54558	8.81083	1.26526	3.55e-06	0.00351512	chr12	6437923	6451280	ENSG00000067182	TNFRSF1A	-	0
chr15	48935977	48936899	7.30614	6.53735	7.80499	1.26764	5.66e-06	0.0051293	chr15	48700503	48938046	ENSG00000166147	FBN1	-	0
chr9	78635361	78637516	8.47602	7.70695	8.97499	1.26804	7.52e-06	0.00634478	chr9	78505560	78977255	ENSG00000099139	PCSK5	+	0
chr3	147125540	147127028	7.88848	7.1185	8.38783	1.26933	3.47e-06	0.00346832	chr3	147111209	147228080	ENSG00000152977	ZIC1	+	0
chr10	106013339	106014487	7.5176	6.74707	8.01717	1.2701	9.64e-05	0.0430135	chr10	105995114	106027217	ENSG00000148834	GSTO1	+	0
chr5	35674021	35675029	7.92062	7.14871	8.42076	1.27205	1.03e-05	0.00807023	chr5	35617946	35814713	ENSG00000152582	SPEF2	+	0
chr12	54982581	54983632	8.22844	7.45101	8.73086	1.27985	3.17e-06	0.00321898	chr12	54969171	54982443	ENSG00000135447	PPP1R1A	-	-139
chr17	17660817	17662471	8.26255	7.48422	8.76534	1.28112	8.09e-06	0.00674426	chr17	17662468	17674135	ENSG00000237328	RAI1-AS1	-	0
chr4	25815576	25817540	9.27033	8.49178	9.77321	1.28144	1.83e-06	0.00207134	chr4	25749055	25865382	ENSG00000091490	SEL1L3	-	0
chr14	91861487	91863899	10.4814	9.70221	10.9845	1.28231	4.08e-06	0.00395935	chr14	91737667	91884188	ENSG00000015133	CCDC88C	-	0
chr15	69087817	69089475	8.72726	7.94114	9.23325	1.29211	3.15e-05	0.0195558	chr15	69070874	69113236	ENSG00000140350	ANP32A	-	0
chr4	108992772	108993732	7.31259	6.52563	7.81892	1.29329	1.01e-05	0.00796876	chr4	108968701	109090112	ENSG00000138795	LEF1	-	0
chr3	11679134	11682790	9.89614	9.10908	10.4025	1.29343	1.22e-06	0.00147626	chr3	11597544	11762220	ENSG00000144560	VGLL4	-	0
chr8	10871090	10872948	8.75402	7.96672	9.2605	1.29378	3.62e-06	0.00356425	chr8	10753555	11058875	ENSG00000171044	XKR6	-	0
chr13	31506413	31507834	8.87135	8.08172	9.37878	1.29705	1.42e-06	0.00166593	chr13	31506840	31549639	ENSG00000175664	TEX26	+	0
chr6	35564659	35565710	7.78229	6.99235	8.28984	1.29749	2.95e-05	0.0186777	chr6	35541362	35696360	ENSG00000096060	FKBP5	-	0
chr2	208000460	208001774	8.23669	7.44621	8.74446	1.29824	1.28e-05	0.00973681	chr2	207938861	208031991	ENSG00000118263	KLF7	-	0
chr10	70321031	70323089	8.76913	7.97558	9.27815	1.30257	7.51e-06	0.00634478	chr10	70320413	70454239	ENSG00000138336	TET1	+	0
chr9	114424974	114426547	8.49597	7.70192	9.00519	1.30326	2.05e-05	0.0142486	chr9	114393632	114432508	ENSG00000059769	DNAJC25	+	0
chr12	90099874	90101218	8.71949	7.92512	9.22883	1.3037	9.78e-05	0.0434313	chr12	89981828	90103077	ENSG00000070961	ATP2B1	-	0
chr6	90856478	90857646	8.29579	7.49973	8.80581	1.30608	2.64e-05	0.0170718	chr6	90636248	91006627	ENSG00000112182	BACH2	-	0
chr1	168548158	168549194	7.73476	6.93864	8.24482	1.30618	5.95e-05	0.0310172	chr1	168547891	168548677	ENSG00000229757	RP4-738P11.4	-	0
chr6	157398340	157400126	9.24176	8.44494	9.7521	1.30716	7.22e-07	0.000982546	chr6	157099063	157531913	ENSG00000049618	ARID1B	+	0
chr18	46473856	46475022	8.48614	7.68915	8.99655	1.30741	7.75e-05	0.0369917	chr18	46446223	46477081	ENSG00000101665	SMAD7	-	0
chr9	98279425	98280787	8.27989	7.48274	8.79036	1.30762	2.8e-05	0.0179274	chr9	98205262	98279339	ENSG00000185920	PTCH1	-	-87
chr5	140810123	140812473	8.79511	7.99589	9.30642	1.31053	1.64e-05	0.0118984	chr5	140772381	140892546	ENSG00000253767	PCDHGA8	+	0
chr15	80192104	80193169	8.22451	7.42454	8.73611	1.31157	7.67e-05	0.0367321	chr15	80191182	80216044	ENSG00000180953	ST20	-	0
chr17	78736617	78738104	7.65596	6.85076	8.16967	1.31891	9.64e-06	0.0077277	chr17	78518619	78940171	ENSG00000141564	RPTOR	+	0
chr6	37666853	37668159	8.53617	7.73068	9.05	1.31933	9.12e-06	0.00739693	chr6	37600284	37667082	ENSG00000112139	MDGA1	-	0
chr2	193057447	193058917	7.97865	7.17251	8.49274	1.32022	4.52e-06	0.0042781	chr2	192813769	193060435	ENSG00000144339	TMEFF2	-	0
chr3	59779322	59780614	8.31551	7.50892	8.82977	1.32085	1.58e-06	0.00183062	chr3	59735036	61237133	ENSG00000189283	FHIT	-	0
chr7	155468466	155469131	7.5355	6.72633	8.05081	1.32447	2.91e-05	0.0184288	chr7	155437145	155574179	ENSG00000184863	RBM33	+	0
chr17	3863771	3864715	6.9421	6.13272	7.45748	1.32476	1.05e-05	0.00821567	chr17	3827169	3867736	ENSG00000074370	ATP2A3	-	0
chr22	38198892	38200786	9.00904	8.1962	9.5258	1.3296	5.43e-07	0.000790911	chr22	38201114	38203442	ENSG00000189060	H1F0	+	-329
chr8	27190281	27193206	9.69273	8.87878	10.2099	1.33115	2.47e-06	0.00263684	chr8	27168999	27316903	ENSG00000120899	PTK2B	+	0
chr17	20176131	20177145	6.93864	6.12293	7.45654	1.33361	2.88e-05	0.0183404	chr17	20088395	20226286	ENSG00000263494	AC004702.2	+	0
chr2	135016954	135018397	8.50521	7.68878	9.0234	1.33462	2.77e-06	0.00289063	chr2	134877554	135212192	ENSG00000152127	MGAT5	+	0
chr7	23567676	23569883	9.79756	8.97764	10.3171	1.33949	2.63e-07	0.000413121	chr7	23544399	23571660	ENSG00000164548	TRA2A	-	0
chr1	54866796	54869705	10.1582	9.33682	10.6784	1.34157	8.35e-06	0.00690702	chr1	54691105	54879152	ENSG00000157216	SSBP3	-	0
chr1	225683539	225684478	7.35274	6.52999	7.87342	1.34343	2.11e-05	0.014474	chr1	225674537	225840844	ENSG00000154380	ENAH	-	0
chr3	152094039	152095282	8.04728	7.22276	8.56866	1.3459	6.36e-06	0.00557879	chr3	151961617	152183569	ENSG00000152601	MBNL1	+	0
chr5	9546578	9547689	7.96563	7.14009	8.48741	1.34732	1e-06	0.00126407	chr5	9546312	9550721	ENSG00000250786	SNHG18	+	0
chr5	87975396	87976231	7.40898	6.58337	7.93079	1.34741	2.14e-05	0.0146585	chr5	87972036	88018648	ENSG00000245864	CTC-467M3.1	+	0
chr4	103752860	103754080	7.88478	7.05898	8.40667	1.34769	1.84e-05	0.0128936	chr4	103749212	103765232	ENSG00000246560	RP11-10L12.4	+	0
chr6	150471419	150472724	8.18153	7.35528	8.7036	1.34832	2.53e-05	0.0165731	chr6	150464212	150571493	ENSG00000198729	PPP1R14C	+	0
chr1	243446823	243448626	8.30994	7.48298	8.83227	1.3493	2.13e-06	0.00235303	chr1	243419320	243663394	ENSG00000054282	SDCCAG8	+	0
chr3	153840172	153841579	7.99896	7.17171	8.52142	1.34971	2.34e-06	0.00252284	chr3	153838792	153975616	ENSG00000114790	ARHGEF26	+	0
chr2	85068720	85069745	7.26895	6.43862	7.79261	1.35398	7.8e-06	0.00652778	chr2	85048774	85134132	ENSG00000186854	TRABD2A	-	0
chr9	73793	74929	7.26471	6.43363	7.78866	1.35503	3.12e-05	0.0194799	chr9	72701	88826	ENSG00000225655	RP11-143M1.2	+	0
chr19	33281384	33282500	8.18069	7.34943	8.70471	1.35528	2.23e-06	0.00243642	chr19	33210659	33320483	ENSG00000173809	TDRD12	+	0
chr1	116196859	116198306	7.95273	7.12037	8.47719	1.35682	3e-06	0.00308963	chr1	116184574	116240845	ENSG00000173218	VANGL1	+	0
chr8	59942468	59943733	8.39375	7.56114	8.9183	1.35716	7.6e-05	0.0365783	chr8	59717977	60031767	ENSG00000198846	TOX	-	0
chr17	34988834	34990597	9.08914	8.25478	9.61438	1.3596	5.71e-07	0.000824277	chr17	34990527	34991156	ENSG00000267067	CTB-75G16.3	+	0
chr4	122684580	122686014	8.60999	7.77559	9.13524	1.35965	8.7e-07	0.00114209	chr4	122685740	122687962	ENSG00000226757	AC079341.1	+	0
chr3	171024096	171025122	7.28572	6.45018	7.81141	1.36123	0.000108017	0.0468027	chr3	170779128	171178197	ENSG00000154310	TNIK	-	0
chr12	95939661	95941149	8.94591	8.10924	9.47205	1.36281	5.37e-05	0.0291881	chr12	95910336	95945266	ENSG00000136014	USP44	-	0
chr2	8723969	8725063	8.20463	7.36729	8.73102	1.36373	8.23e-07	0.00108949	chr2	8699963	8723922	ENSG00000236008	AC011747.4	-	-48
chr3	11674477	11676870	9.39797	8.55852	9.92519	1.36667	3.06e-07	0.000469577	chr3	11597544	11762220	ENSG00000144560	VGLL4	-	0
chr1	65418382	65419907	8.80683	7.96568	9.3347	1.36902	2.39e-07	0.000390954	chr1	65298912	65432187	ENSG00000162434	JAK1	-	0
chr1	110627813	110629242	7.93768	7.09582	8.46582	1.37	6.69e-07	0.000933724	chr1	110625310	110652341	ENSG00000258673	RP4-773N10.6	+	0
chr1	67204413	67205290	7.16143	6.31784	7.69025	1.37241	4.72e-05	0.0265684	chr1	66999066	67213982	ENSG00000118473	SGIP1	+	0
chr8	59970569	59971584	7.70911	6.86501	8.23812	1.3731	3.45e-05	0.0208605	chr8	59717977	60031767	ENSG00000198846	TOX	-	0
chr1	44298812	44300870	9.28645	8.43836	9.817	1.37865	3.55e-07	0.000539403	chr1	44171495	44396831	ENSG00000126091	ST3GAL3	+	0
chr16	49474473	49475599	7.83666	6.98845	8.36726	1.37882	2.9e-06	0.00300269	chr16	49476821	49487989	ENSG00000262950	RP11-189E14.5	-	1223
chr14	98632290	98633768	9.02018	8.1699	9.55157	1.38167	1.04e-06	0.00130297	chr14	98534577	98671480	ENSG00000259097	RP11-61O1.1	-	0
chr10	95654074	95655145	7.03676	6.1859	7.56837	1.38247	7.23e-05	0.0356635	chr10	95653730	95715819	ENSG00000176273	SLC35G1	+	0
chr5	10421637	10423827	8.09842	7.2466	8.6304	1.3838	2.47e-05	0.0163473	chr5	10353815	10440500	ENSG00000145495	2014-03-06	+	0
chr13	30928240	30929881	8.40278	7.54899	8.93552	1.38654	2.57e-07	0.000408225	chr13	30914407	30951282	ENSG00000238121	LINC00426	-	0
chr1	41480132	41481118	8.29801	7.44294	8.83123	1.38829	1.8e-05	0.0127673	chr1	41481269	41488909	ENSG00000171790	SLFNL1	-	152
chr7	96621822	96622803	6.74934	5.89322	7.28296	1.38974	1.79e-05	0.0126971	chr7	96584453	96643377	ENSG00000231764	DLX6-AS1	-	0
chr7	50423248	50426219	9.7201	8.86363	10.2539	1.39023	7.27e-08	0.000147556	chr7	50343720	50472799	ENSG00000185811	IKZF1	+	0
chr15	38839757	38840743	7.51076	6.65309	8.04498	1.39188	1.21e-06	0.00146861	chr15	38780304	38857776	ENSG00000172575	RASGRP1	-	0
chr9	90399709	90400867	8.05433	7.19496	8.5892	1.39423	2.74e-06	0.00288556	chr9	90387368	90401799	ENSG00000188029	CTSL3P	+	0
chr6	6587090	6587991	7.48782	6.62792	8.02288	1.39496	5.46e-07	0.000790977	chr6	6346698	6623004	ENSG00000216863	LY86-AS1	-	0
chr1	109181952	109183113	7.61352	6.75159	8.14935	1.39776	1.37e-05	0.0103155	chr1	109102711	109187522	ENSG00000162636	FAM102B	+	0
chr11	111808507	111809549	7.83882	6.9767	8.37472	1.39802	8.71e-05	0.0403539	chr11	111797868	111893308	ENSG00000150764	DIXDC1	+	0
chr3	37358210	37359130	7.23958	6.3774	7.77551	1.39811	7.47e-06	0.00633358	chr3	37284668	37408242	ENSG00000144674	GOLGA4	+	0
chr8	143813739	143814759	8.73011	7.86771	9.26612	1.39841	6.46e-06	0.0056481	chr8	143808621	143818345	ENSG00000130193	THEM6	+	0
chr3	61235766	61236772	7.48435	6.6211	8.02069	1.39959	2.27e-06	0.00246456	chr3	59735036	61237133	ENSG00000189283	FHIT	-	0
chr15	90479695	90480843	8.24725	7.38231	8.78423	1.40192	2.76e-05	0.0177104	chr15	90479724	90480237	ENSG00000259273	RP11-493E3.2	+	0
chr5	140743610	140745688	8.7692	7.90421	9.3062	1.40199	2.41e-06	0.00257384	chr5	140710252	140892546	ENSG00000204956	PCDHGA1	+	0
chr2	20537284	20538597	9.17574	8.30932	9.71328	1.40396	8.28e-08	0.000165166	chr2	20448452	20551995	ENSG00000055917	PUM2	-	0
chr1	180914471	180916278	9.24767	8.37934	9.78593	1.40658	5.73e-07	0.000824277	chr1	180913178	180945618	ENSG00000243155	RP11-46A10.5	-	0
chr4	185683642	185685487	8.8598	7.99122	9.39816	1.40694	1.28e-05	0.00973681	chr4	185676749	185747972	ENSG00000151726	ACSL1	-	0
chrX	19882307	19883229	8.01144	7.14141	8.55034	1.40894	2.99e-05	0.0188496	chrX	19552093	19905719	ENSG00000147010	SH3KBP1	-	0
chr2	135069934	135071447	9.17472	8.30323	9.71417	1.41094	9.05e-08	0.000179266	chr2	134877554	135212192	ENSG00000152127	MGAT5	+	0
chr6	166583134	166584436	8.15934	7.28479	8.69994	1.41515	0.000108458	0.0469109	chr6	166571144	166582188	ENSG00000164458	T	-	-947
chr12	54070784	54072135	8.07716	7.20124	8.61827	1.41702	2.03e-07	0.000342857	chr12	54026510	54071192	ENSG00000135390	ATP5G2	-	0
chr16	15664841	15666412	8.31593	7.43998	8.85706	1.41708	1.08e-06	0.00133256	chr16	15528152	15718885	ENSG00000166780	C16orf45	+	0
chr12	49728869	49729945	7.65647	6.77878	8.19824	1.41947	3.9e-07	0.000588549	chr12	49726200	49730971	ENSG00000186897	C1QL4	-	0
chr15	81295089	81296442	7.94224	7.0639	8.48426	1.42035	7.17e-07	0.000980074	chr15	81293295	81296342	ENSG00000140406	MESDC1	+	0
chr5	82581044	82581868	7.42859	6.54929	7.97096	1.42167	4.3e-05	0.0246808	chr5	82373317	82649606	ENSG00000152422	XRCC4	+	0
chr7	110723831	110725124	8.40041	7.52054	8.943	1.42246	1.79e-05	0.0126971	chr7	110303110	111202573	ENSG00000184903	IMMP2L	-	0
chr3	124304841	124306048	7.19633	6.31593	7.73912	1.42319	2.62e-05	0.0170042	chr3	123798870	124445172	ENSG00000160145	KALRN	+	0
chr14	98666537	98667916	7.85924	6.97873	8.40207	1.42335	8.74e-06	0.0071908	chr14	98534577	98671480	ENSG00000259097	RP11-61O1.1	-	0
chr7	5258082	5258863	9.33425	8.4535	9.87716	1.42366	1.91e-07	0.000334711	chr7	5229819	5273457	ENSG00000157954	WIPI2	+	0
chr17	62773404	62774680	8.38815	7.50568	8.93171	1.42603	9.93e-07	0.00126407	chr17	62745781	62778117	ENSG00000215769	hsa-mir-6080	-	0
chr10	91597412	91598899	8.2665	7.3835	8.81025	1.42676	5.41e-07	0.000790691	chr10	91589267	91600618	ENSG00000232229	LINC00865	+	0
chr18	9741570	9743136	8.83605	7.95296	9.37984	1.42688	1.82e-07	0.000324805	chr18	9708162	9862548	ENSG00000168461	RAB31	+	0
chr22	30714477	30715622	8.14819	7.26353	8.69257	1.42904	3.05e-06	0.00312977	chr22	30687979	30723035	ENSG00000099992	TBC1D10A	-	0
chr13	20736050	20737568	9.52207	8.63626	10.0669	1.43061	1.61e-05	0.0116787	chr13	20712394	20735188	ENSG00000121743	GJA3	-	-863
chr1	212002206	212003552	8.38446	7.49816	8.92944	1.43128	7.46e-05	0.0362593	chr1	212003188	212027045	ENSG00000229258	RP11-552D8.1	+	0
chrX	17068672	17069415	7.10592	6.219	7.65113	1.43213	8.26e-05	0.0388195	chrX	16964814	17171395	ENSG00000169891	REPS2	+	0
chr5	54517434	54519118	7.84015	6.95129	8.38608	1.43479	2.52e-07	0.000407839	chr5	54515442	54523143	ENSG00000234602	MCIDAS	-	0
chr10	11172744	11173987	8.88776	7.99653	9.43457	1.43803	4.45e-06	0.0042239	chr10	11047259	11378674	ENSG00000048740	CELF2	+	0
chr9	37035543	37036759	7.9359	7.04402	8.48294	1.43892	3.85e-05	0.02275	chr9	36833272	37034103	ENSG00000196092	PAX5	-	-1441
chr6	128212163	128213245	7.74729	6.85472	8.29459	1.43986	8.77e-06	0.00720186	chr6	128029217	128239776	ENSG00000172673	THEMIS	-	0
chr3	43337002	43337730	7.0875	6.19462	7.63491	1.44028	6.25e-05	0.0320878	chr3	43328004	43466256	ENSG00000163788	SNRK	+	0
chr6	3458065	3459408	7.90089	7.00734	8.44855	1.44121	2.03e-07	0.000342857	chr6	3269196	3457256	ENSG00000137266	SLC22A23	-	-810
chr5	78125740	78127012	8.53431	7.63867	9.08273	1.44406	3.06e-06	0.00313423	chr5	78073032	78281910	ENSG00000113273	ARSB	-	0
chr18	72916948	72918569	8.7591	7.86177	9.30815	1.44638	1.16e-07	0.00022413	chr18	72907063	72921303	ENSG00000180011	ZADH2	-	0
chr7	134679486	134680450	7.16367	6.26597	7.71285	1.44688	1.09e-06	0.0013414	chr7	134671259	134832715	ENSG00000146856	AGBL3	+	0
chr19	13047293	13048656	7.58819	6.68964	8.13769	1.44804	9.77e-06	0.00778982	chr19	13049392	13055303	ENSG00000179218	CALR	+	-737
chr4	146841078	146842316	7.56835	6.66786	8.11855	1.45069	1.76e-05	0.0126008	chr4	146678779	146859787	ENSG00000151612	ZNF827	-	0
chr12	4488413	4489645	8.01585	7.11237	8.56714	1.45477	1.13e-05	0.00876072	chr12	4477393	4488894	ENSG00000118972	FGF23	-	0
chr1	226854017	226855363	8.63978	7.7334	9.19214	1.45874	4.31e-07	0.000638562	chr1	226844341	226862768	ENSG00000228382	ITPKB-IT1	-	0
chr1	169225096	169226104	7.85342	6.94537	8.40638	1.46101	1.22e-05	0.00930103	chr1	169101769	169337205	ENSG00000143156	NME7	-	0
chr6	27250533	27252453	7.75457	6.84634	8.3076	1.46126	1.82e-07	0.000324805	chr6	27253682	27279949	ENSG00000158553	POM121L2	-	1230
chr1	113052005	113053800	8.05316	7.14335	8.60677	1.46342	2.01e-07	0.000342857	chr1	113009163	113072787	ENSG00000134245	WNT2B	+	0
chr8	29610042	29611222	7.43295	6.51551	7.98931	1.4738	3.74e-06	0.00367436	chr8	29605825	29656008	ENSG00000253490	AC145110.1	+	0
chr1	38941130	38942107	7.505	6.58662	8.06169	1.47508	7.95e-05	0.0377308	chr1	38940868	38942156	ENSG00000238063	RP11-329N22.1	+	0
chr4	109090325	109091306	6.30957	5.38904	6.86704	1.478	6.34e-06	0.00557758	chr4	109088681	109177992	ENSG00000232021	LEF1-AS1	+	0
chr1	97566666	97567636	7.68017	6.75761	8.23837	1.48076	3.23e-06	0.00325993	chr1	97561479	97788511	ENSG00000232878	DPYD-AS1	+	0
chr4	153848093	153849123	7.49392	6.56996	8.05261	1.48266	2.36e-05	0.0157953	chr4	153848598	153849359	ENSG00000231841	RP11-206F17.2	+	0
chr10	46281975	46282924	7.35859	6.43303	7.91785	1.48482	2.35e-06	0.00252925	chr10	46222648	46288409	ENSG00000172661	FAM21C	+	0
chr4	48484318	48485279	7.60457	6.67778	8.16428	1.4865	5.3e-06	0.00485997	chr4	48485360	48491213	ENSG00000145248	SLC10A4	+	-82
chr2	202046955	202047820	7.38713	6.4602	7.94689	1.48669	1.9e-06	0.00214445	chr2	202047604	202094129	ENSG00000003400	CASP10	+	0
chr8	16859492	16860858	8.37861	7.45049	8.93879	1.4883	1.96e-06	0.00220042	chr8	16849678	16859690	ENSG00000078579	FGF20	-	0
chr6	21102114	21103438	8.12428	7.19552	8.6847	1.48918	4.36e-06	0.00417105	chr6	20534688	21232635	ENSG00000145996	CDKAL1	+	0
chr14	23032117	23032832	7.09787	6.16691	7.65906	1.49215	3.2e-06	0.00323886	chr14	23033805	23058175	ENSG00000129562	DAD1	-	974
chrX	39945091	39946982	8.46395	7.53117	9.02579	1.49462	7.44e-06	0.00632224	chrX	39909068	40036582	ENSG00000183337	BCOR	-	0
chr2	157183904	157186073	9.60673	8.67211	10.1692	1.49711	2.55e-08	5.77e-05	chr2	157180944	157198860	ENSG00000153234	NR4A2	-	0
chr6	129966138	129967138	7.92252	6.98526	8.48595	1.50069	4.98e-06	0.00460761	chr6	129897277	130031370	ENSG00000146376	ARHGAP18	-	0
chr19	52390157	52391977	7.94573	6.99787	8.51288	1.51501	3.29e-06	0.00330062	chr19	52391278	52403716	ENSG00000268095	CTC-429C10.2	+	0
chr9	117136968	117138288	7.69578	6.74542	8.26381	1.51839	1.49e-07	0.000276387	chr9	117096436	117156685	ENSG00000106948	AKNA	-	0
chr2	209048046	209049082	7.49803	6.54265	8.06781	1.52516	1.25e-06	0.00149268	chr2	209030067	209054797	ENSG00000188674	C2orf80	-	0
chr6	157160488	157161979	8.70038	7.74493	9.27017	1.52524	6.81e-07	0.000943134	chr6	157099063	157531913	ENSG00000049618	ARID1B	+	0
chr2	44995460	44996761	7.67781	6.72201	8.24773	1.52572	2.88e-07	0.000443936	chr2	44589089	44999731	ENSG00000143919	CAMKMT	+	0
chr6	97516255	97517342	7.38699	6.42199	7.96009	1.53811	1.88e-07	0.000333498	chr6	97372605	97588630	ENSG00000186231	KLHL32	+	0
chr9	2043470	2044637	7.73244	6.76556	8.30619	1.54063	2.62e-07	0.000413121	chr9	2041900	2046023	ENSG00000236199	RP11-264I13.2	-	0
chr11	93477749	93478636	7.80831	6.83984	8.38261	1.54277	6.4e-07	0.000909379	chr11	93463114	93517557	ENSG00000166012	TAF1D	-	0
chr1	243876238	243877506	8.53136	7.56255	9.10578	1.54323	6.04e-07	0.00086418	chr1	243866159	243904123	ENSG00000232184	RP11-370K11.1	-	0
chr11	17230100	17231584	8.61733	7.64804	9.19191	1.54387	1.51e-07	0.000277655	chr11	17229700	17371521	ENSG00000070081	NUCB2	+	0
chr5	140800910	140802497	7.65998	6.68662	8.23596	1.54934	1.02e-05	0.00800671	chr5	140772381	140892546	ENSG00000253767	PCDHGA8	+	0
chr2	64868378	64869583	8.07342	7.09844	8.64994	1.55151	2.06e-07	0.00034514	chr2	64858755	64978139	ENSG00000179833	SERTAD2	-	0
chr4	48115823	48117081	9.01162	8.03383	9.5891	1.55528	4.18e-06	0.0040415	chr4	48068410	48136273	ENSG00000074966	TXK	-	0
chr21	34733919	34734889	7.8327	6.8545	8.41032	1.55582	1.79e-05	0.0126971	chr21	34696734	34732168	ENSG00000142166	IFNAR1	+	1752
chr15	38981992	38982858	7.37736	6.39499	7.9564	1.56141	1.24e-06	0.00148849	chr15	38964048	38981392	ENSG00000259747	RP11-275I4.2	+	601
chr12	58022006	58023148	6.97633	5.99378	7.55543	1.56164	3.55e-05	0.021392	chr12	58017193	58027138	ENSG00000135454	B4GALNT1	-	0
chr6	38411124	38411799	7.69676	6.71378	8.27601	1.56223	7.94e-06	0.0066342	chr6	38136227	38607924	ENSG00000183826	BTBD9	-	0
chr4	89378877	89379811	7.57748	6.59202	8.15756	1.56554	1.57e-05	0.0114948	chr4	89378268	89427314	ENSG00000138646	HERC5	+	0
chr2	182542543	182544032	7.09484	6.10623	7.67599	1.56976	8.9e-06	0.00726788	chr2	182537815	182545603	ENSG00000162992	NEUROD1	-	0
chr10	7455067	7455898	7.01502	6.02261	7.59745	1.57484	2.15e-07	0.000354139	chr10	7200586	7453450	ENSG00000198879	SFMBT2	-	-1618
chr3	56969106	56970397	8.97657	7.98405	9.55903	1.57498	6.49e-08	0.00013251	chr3	56761446	57113357	ENSG00000163947	ARHGEF3	-	0
chr7	20826621	20827738	7.87646	6.88144	8.45976	1.57832	9.71e-07	0.00125027	chr7	20823906	20826505	ENSG00000164651	SP8	-	-117
chr12	65175144	65176192	7.53897	6.54303	8.12258	1.57955	3.78e-05	0.0223619	chr12	65174589	65274812	ENSG00000111490	TBC1D30	+	0
chr9	100461164	100462355	7.89863	6.90217	8.48242	1.58025	3.1e-06	0.00315225	chr9	100461204	100463016	ENSG00000214417	KRT18P13	+	0
chr2	158271987	158273001	7.47097	6.47372	8.05501	1.58128	5.11e-08	0.000107598	chr2	158271131	158345473	ENSG00000115165	CYTIP	-	0
chr10	25010156	25011528	8.64735	7.64906	9.23174	1.58268	1.06e-07	0.000205798	chr10	24872538	25012597	ENSG00000107863	ARHGAP21	-	0
chr4	16899473	16900700	7.47081	6.47214	8.05533	1.58318	1.69e-07	0.000307991	chr4	16503164	16900432	ENSG00000169744	LDB2	-	0
chr20	21371409	21372469	7.11685	6.11777	7.70151	1.58374	1.45e-05	0.0107466	chr20	21283942	21370463	ENSG00000088930	XRN2	+	947
chr13	42615683	42616806	8.33694	7.33502	8.92254	1.58753	2.44e-08	5.59e-05	chr13	42614176	42830714	ENSG00000102780	DGKH	+	0
chr8	144655260	144656150	6.98806	5.98493	7.57406	1.58913	1.01e-05	0.00797907	chr8	144655660	144659567	ENSG00000255050	RP11-661A12.9	+	0
chr2	15438546	15439413	7.17277	6.16694	7.75968	1.59274	0.000105897	0.0461229	chr2	15307032	15701454	ENSG00000151779	NBAS	-	0
chr15	60690809	60692275	9.04178	8.03131	9.63022	1.59891	3.69e-09	1.09e-05	chr15	60639333	60695082	ENSG00000182718	ANXA2	-	0
chr9	21560022	21561152	8.38211	7.37087	8.9708	1.59993	3.19e-07	0.000487237	chr9	21455641	21559668	ENSG00000171889	MIR31HG	-	-355
chr6	15439875	15440787	7.44014	6.42846	8.02897	1.60051	2.42e-08	5.59e-05	chr6	15246527	15522252	ENSG00000008083	JARID2	+	0
chr6	130532074	130533081	7.58458	6.57088	8.17408	1.6032	2.57e-07	0.000408225	chr6	130465460	130686570	ENSG00000164483	SAMD3	-	0
chr3	71437829	71438890	7.71885	6.70339	8.30893	1.60553	8.57e-05	0.0398459	chr3	71003844	71633140	ENSG00000114861	FOXP1	-	0
chr12	113739809	113741904	9.08653	8.07038	9.67683	1.60645	1.54e-07	0.000281008	chr12	113736564	113797298	ENSG00000089060	SLC8B1	-	0
chr5	61877468	61878428	7.52976	6.5084	8.12178	1.61338	1.57e-08	3.9e-05	chr5	61699799	61924409	ENSG00000086200	IPO11	+	0
chr9	135463290	135464188	7.49961	6.47396	8.09302	1.61906	2.92e-08	6.52e-05	chr9	135457572	135465653	ENSG00000125492	BARHL1	+	0
chr16	17458598	17459630	7.68142	6.65559	8.27489	1.6193	3.66e-05	0.0218755	chr16	17195626	17564738	ENSG00000103489	XYLT1	-	0
chr21	38818571	38819410	7.57471	6.54309	8.17006	1.62697	5.75e-06	0.00519198	chr21	38738092	38889753	ENSG00000157540	DYRK1A	+	0
chr2	74728333	74729931	8.59547	7.55684	9.19309	1.63624	9.85e-07	0.00126407	chr2	74728844	74729492	ENSG00000272183	RP11-523H20.3	+	0
chr2	157327411	157328336	8.2087	7.16916	8.8066	1.63744	9.81e-06	0.00780594	chr2	157291802	157470247	ENSG00000115159	GPD2	+	0
chr14	51562334	51563598	7.71947	6.67989	8.31739	1.6375	3.15e-09	9.43e-06	chr14	51441980	51562779	ENSG00000100505	TRIM9	-	0
chr3	27760936	27762593	8.96999	7.92888	9.5684	1.63951	4.53e-06	0.0042781	chr3	27757440	27764206	ENSG00000163508	EOMES	-	0
chr7	50987928	50989082	7.39126	6.34777	7.99043	1.64267	4.2e-08	9.02e-05	chr7	50934444	51090687	ENSG00000228204	RP4-724E13.2	+	0
chr9	72152	73005	7.35704	6.30843	7.95785	1.64943	5.12e-09	1.44e-05	chr9	52452	73323	ENSG00000144140	RP11-143M1.7	-	0
chr6	41168972	41170245	8.2064	7.15637	8.80766	1.65129	2.44e-07	0.000396106	chr6	41158015	41168932	ENSG00000112195	TREML2	-	-41
chr9	98225187	98226385	8.21873	7.16696	8.82055	1.65358	1.09e-09	4.3e-06	chr9	98205262	98279339	ENSG00000185920	PTCH1	-	0
chr8	97873470	97874863	8.06816	7.01578	8.67017	1.65439	1.33e-07	0.000251061	chr8	97657455	98161882	ENSG00000104324	CPQ	+	0
chr12	56139348	56140634	7.32416	6.27084	7.92647	1.65562	1.12e-08	2.91e-05	chr12	56137064	56150911	ENSG00000135414	GDF11	+	0
chr17	63553298	63554678	8.4316	7.37814	9.03396	1.65582	2.9e-09	8.95e-06	chr17	63524681	63557765	ENSG00000168646	AXIN2	-	0
chr5	142729284	142730068	6.96255	5.90572	7.56598	1.66026	2.04e-06	0.00227505	chr5	142657496	142815077	ENSG00000113580	NR3C1	-	0
chr12	67355942	67356775	7.26359	6.20604	7.86724	1.66119	3.25e-05	0.0199669	chr12	67285656	67462942	ENSG00000256248	RP11-123O10.4	-	0
chr10	35666799	35668100	8.24148	7.18116	8.84601	1.66485	1.13e-08	2.91e-05	chr10	35535953	35860852	ENSG00000108100	CCNY	+	0
chr16	74636187	74637710	7.50204	6.4414	8.10666	1.66527	3.25e-05	0.0199669	chr16	74485856	74641012	ENSG00000090863	GLG1	-	0
chr6	106533195	106534171	6.90443	5.83579	7.51157	1.67578	2.17e-07	0.000355646	chr6	106534195	106557814	ENSG00000057657	PRDM1	+	-25
chr13	84451605	84453598	8.12936	7.05991	8.73675	1.67684	1.7e-09	6.05e-06	chr13	84451344	84456528	ENSG00000178235	SLITRK1	-	0
chr15	66695917	66697749	8.67347	7.60127	9.28171	1.68045	2.9e-06	0.00300252	chr15	66679155	66784650	ENSG00000169032	MAP2K1	+	0
chr8	41890893	41892189	7.98802	6.9131	8.59712	1.68402	9.59e-07	0.00124457	chr8	41786997	41909508	ENSG00000083168	KAT6A	-	0
chr5	59711934	59713041	7.15716	6.0811	7.76661	1.6855	6.95e-05	0.0345703	chr5	58264865	59817947	ENSG00000113448	PDE4D	-	0
chr7	43678893	43679969	7.45326	6.37698	8.06278	1.6858	1.57e-06	0.00182853	chr7	43648055	43769316	ENSG00000106603	COA1	-	0
chr1	53019400	53020618	8.18515	7.10613	8.79552	1.68939	6.5e-07	0.000918148	chr1	53020490	53020945	ENSG00000272371	RP11-25O10.2	+	0
chr17	33815387	33818278	9.83682	8.75634	10.4476	1.6913	1.5e-09	5.71e-06	chr17	33817028	33818257	ENSG00000267046	RP11-1094M14.9	+	0
chr2	174129233	174130572	8.00443	6.92195	8.61587	1.69392	9.45e-07	0.00123115	chr2	174031174	174146764	ENSG00000238133	MLK7-AS1	-	0
chrX	39865973	39868132	9.10827	8.02447	9.72012	1.69566	1.78e-08	4.35e-05	chrX	39868529	39871435	ENSG00000223486	AC092198.1	+	-398
chr15	89931819	89933071	7.73185	6.64803	8.34371	1.69568	1.94e-08	4.62e-05	chr15	89904810	89939471	ENSG00000255571	LINC00925	+	0
chr9	21995819	21997740	8.99767	7.91269	9.60988	1.69719	1.9e-09	6.55e-06	chr9	21995481	21996012	ENSG00000266446	RP11-149I2.4	+	0
chr10	7448518	7449922	7.57024	6.48061	8.18388	1.70327	9.68e-09	2.59e-05	chr10	7200586	7453450	ENSG00000198879	SFMBT2	-	0
chr4	48485991	48487496	7.53103	6.43794	8.14573	1.70778	4.87e-09	1.41e-05	chr4	48485360	48491213	ENSG00000145248	SLC10A4	+	0
chr8	41787113	41788377	7.3985	6.30504	8.01332	1.70827	1.23e-08	3.13e-05	chr8	41786997	41909508	ENSG00000083168	KAT6A	-	0
chr4	121990957	121992104	9.25041	8.15243	9.86661	1.71418	2.8e-09	8.75e-06	chr4	121956768	121994176	ENSG00000173376	NDNF	-	0
chr9	20619118	20620481	7.36616	6.26347	7.9838	1.72033	7.75e-07	0.00104476	chr9	20341663	20622542	ENSG00000171843	MLLT3	-	0
chr5	32274474	32275616	9.26265	8.15918	9.88052	1.72134	8.24e-11	4.25e-07	chr5	32227100	32313115	ENSG00000150712	MTMR12	-	0
chr10	71123355	71124535	7.86392	6.75675	8.4829	1.72615	2.21e-09	7.34e-06	chr10	71123311	71123397	ENSG00000221774	AC016821.1	-	0
chr1	70035409	70036751	8.51465	7.4043	9.13459	1.7303	6.16e-10	2.61e-06	chr1	70034081	70617628	ENSG00000033122	LRRC7	+	0
chr17	74476092	74477253	8.80523	7.69285	9.42578	1.73294	1.51e-10	7.56e-07	chr17	74466973	74497872	ENSG00000129667	RHBDF2	-	0
chr2	172720514	172721832	8.33237	7.21921	8.95316	1.73395	2.02e-07	0.000342857	chr2	172640880	172864766	ENSG00000115840	SLC25A12	-	0
chr12	58011561	58013627	8.78152	7.65811	9.40538	1.74726	4.22e-07	0.000628588	chr12	58005901	58013421	ENSG00000224713	AC025165.8	-	0
chr2	46118442	46119481	7.75384	6.62709	8.3787	1.7516	1.69e-08	4.15e-05	chr2	45878484	46415129	ENSG00000171132	PRKCE	+	0
chr9	6899988	6901039	7.40662	6.27937	8.03161	1.75224	3.13e-08	6.89e-05	chr9	6720863	7175648	ENSG00000107077	KDM4C	+	0
chr6	2990724	2992022	7.76898	6.62945	8.3976	1.76815	4.98e-09	1.41e-05	chr6	2988201	2991407	ENSG00000244041	LINC01011	+	0
chr6	41999242	42000154	6.97482	5.83098	7.60471	1.77373	4e-08	8.64e-05	chr6	41902671	42018095	ENSG00000112576	CCND3	-	0
chr9	130714693	130715603	8.0995	6.95093	8.73077	1.77984	2.32e-10	1.1e-06	chr9	130702858	130742792	ENSG00000167106	FAM102A	-	0
chr18	13627821	13629126	7.85112	6.69978	8.4832	1.78342	1.66e-09	6.03e-06	chr18	13217497	13652754	ENSG00000168675	LDLRAD4	+	0
chrX	43832307	43833485	7.2293	6.07694	7.86167	1.78473	1.83e-05	0.0128936	chrX	43808022	43832750	ENSG00000124479	NDP	-	0
chr2	39891866	39892859	8.93999	7.77133	9.57706	1.80573	4.53e-11	2.49e-07	chr2	39892122	39945103	ENSG00000152154	TMEM178A	+	0
chr11	66232699	66233546	7.44068	6.27004	8.07832	1.80828	3.19e-10	1.42e-06	chr11	66202546	66234209	ENSG00000174547	MRPL11	-	0
chr10	124132810	124133729	7.20567	6.03228	7.84409	1.81182	1.64e-06	0.00189249	chr10	124134212	124191867	ENSG00000107679	PLEKHA1	+	-484
chr17	79926200	79926966	7.64541	6.46568	8.28563	1.81995	5.01e-08	0.000106229	chr17	79923508	79924465	ENSG00000264735	RP11-498C9.17	-	-1736
chr1	206889345	206890716	8.67654	7.49629	9.31691	1.82062	3.12e-10	1.41e-06	chr1	206858289	206907628	ENSG00000162889	MAPKAPK2	+	0
chr1	40163699	40164484	7.05867	5.87203	7.70084	1.82881	2.82e-07	0.000437227	chr1	40157854	40229586	ENSG00000084072	PPIE	+	0
chr1	151844980	151846154	7.60108	6.41354	8.2435	1.82996	1.5e-08	3.78e-05	chr1	151846060	151882284	ENSG00000159445	THEM4	-	0
chr14	60386512	60387610	7.03124	5.84211	7.67412	1.83201	1.31e-07	0.000247552	chr14	60386141	60387057	ENSG00000261120	RP11-62H20.1	-	0
chr22	19749105	19749992	7.7084	6.51223	8.35325	1.84102	4.84e-10	2.11e-06	chr22	19744226	19771116	ENSG00000184058	TBX1	+	0
chr4	109094659	109095794	8.19041	6.99379	8.83537	1.84158	5.73e-05	0.030178	chr4	109088681	109177992	ENSG00000232021	LEF1-AS1	+	0
chr3	188290717	188291859	7.82594	6.6153	8.47479	1.85949	1.49e-09	5.71e-06	chr3	187871072	188608460	ENSG00000145012	LPP	+	0
chr20	10197233	10198234	7.39592	6.18523	8.04478	1.85955	1.16e-09	4.51e-06	chr20	10002620	10349424	ENSG00000227906	SNAP25-AS1	-	0
chr1	50887446	50888359	7.15845	5.94296	7.80864	1.86568	7.78e-08	0.000157002	chr1	50883222	50889172	ENSG00000142700	DMRTA2	-	0
chr12	103888048	103889217	7.19095	5.96406	7.84425	1.88019	4.93e-09	1.41e-05	chr12	103631369	103889749	ENSG00000179088	C12orf42	-	0
chr5	140254789	140256002	6.82694	5.59963	7.48036	1.88073	1.93e-08	4.62e-05	chr5	140165876	140391929	ENSG00000204970	PCDHA1	+	0
chr22	19751968	19753312	7.15838	5.93001	7.81208	1.88207	8.12e-08	0.000162799	chr22	19744226	19771116	ENSG00000184058	TBX1	+	0
chr7	43657376	43658249	7.6329	6.40429	8.28667	1.88238	3.27e-06	0.00328747	chr7	43648055	43769316	ENSG00000106603	COA1	-	0
chr10	76656689	76657354	7.13955	5.88884	7.79926	1.91042	6.24e-08	0.000128211	chr10	76585340	76792380	ENSG00000156650	KAT6B	+	0
chr2	37550029	37551329	8.29307	7.03482	8.95478	1.91996	3.83e-08	8.32e-05	chr2	37477645	37551951	ENSG00000115825	PRKD3	-	0
chr5	139026527	139027850	8.57668	7.31598	9.23904	1.92306	5.12e-10	2.2e-06	chr5	139026884	139063467	ENSG00000171604	CXXC5	+	0
chr2	135064498	135065732	7.74958	6.48461	8.41305	1.92845	1.78e-07	0.000321755	chr2	134877554	135212192	ENSG00000152127	MGAT5	+	0
chr22	43354526	43356251	8.94192	7.67153	9.60681	1.93528	1.88e-09	6.55e-06	chr22	43231418	43411151	ENSG00000100266	PACSIN2	-	0
chr11	31817328	31818615	7.90987	6.63822	8.5751	1.93688	3.49e-10	1.54e-06	chr11	31806340	31839509	ENSG00000007372	PAX6	-	0
chr16	79210464	79211791	8.00823	6.73003	8.67516	1.94513	7.14e-09	1.98e-05	chr16	78133310	79246564	ENSG00000186153	WWOX	+	0
chr12	73003918	73004685	7.11958	5.83861	7.78723	1.94863	1.92e-09	6.57e-06	chr12	73004458	73005096	ENSG00000257723	CHCHD3P2	+	0
chr10	126313165	126314316	7.87178	6.58191	8.54173	1.95981	5.76e-12	4.29e-08	chr10	126305649	126480296	ENSG00000258539	RP11-12J10.3	-	0
chr13	112725891	112726561	6.5665	5.26569	7.23925	1.97355	7.9e-07	0.00105028	chr13	112721913	112726020	ENSG00000182968	SOX1	+	0
chr9	22005083	22006071	6.4331	5.12956	7.10654	1.97698	4.6e-06	0.00432401	chr9	22002902	22009362	ENSG00000147883	CDKN2B	-	0
chr6	152472674	152473913	8.15584	6.85214	8.82931	1.97717	1.05e-11	7.2e-08	chr6	152442819	152958936	ENSG00000131018	SYNE1	-	0
chr15	93614477	93615772	7.52075	6.20585	8.19706	1.9912	2.06e-05	0.0142486	chr15	93586636	93632433	ENSG00000182175	RGMA	-	0
chr14	92980961	92981968	6.18557	4.85148	6.86666	2.01518	6.75e-07	0.000938359	chr14	92980118	93155339	ENSG00000100599	RIN3	+	0
chr10	18917013	18917994	7.47155	6.13609	8.15298	2.0169	1.72e-10	8.22e-07	chr10	18834490	18940551	ENSG00000241058	NSUN6	-	0
chr20	35200046	35201463	7.70546	6.36894	8.38716	2.01822	2.71e-05	0.0174597	chr20	35136563	35201794	ENSG00000232907	RP5-977B1.7	-	0
chr12	123378990	123380484	9.12553	7.78472	9.80828	2.02356	1.47e-11	9.29e-08	chr12	123349882	123380991	ENSG00000139722	VPS37B	-	0
chr9	98273738	98275426	8.21036	6.85945	8.89558	2.03613	4.65e-06	0.00435359	chr9	98205262	98279339	ENSG00000185920	PTCH1	-	0
chr2	162282245	162283320	7.40426	6.04443	8.09165	2.04722	7.46e-05	0.0362593	chr2	162272605	162282381	ENSG00000136535	TBR1	+	0
chr10	27546118	27547389	7.83015	6.46882	8.5179	2.04908	1.76e-11	1.08e-07	chr10	27535279	27548384	ENSG00000230445	LRRC37A6P	-	0
chr16	23875409	23876854	9.23303	7.87111	9.92093	2.04982	2.41e-11	1.43e-07	chr16	23847322	24231932	ENSG00000166501	PRKCB	+	0
chr2	47205957	47207411	8.01014	6.64475	8.69887	2.05412	2.51e-13	2.35e-09	chr2	47143296	47303276	ENSG00000068724	TTC7A	+	0
chr14	56586511	56587806	7.77965	6.409	8.46965	2.06065	3.62e-12	2.76e-08	chr14	56584532	56768244	ENSG00000139946	PELI2	+	0
chr14	65016856	65017901	7.55406	6.17866	8.2452	2.06654	2.81e-08	6.31e-05	chr14	65016620	65056098	ENSG00000165807	PPP1R36	+	0
chr12	103694996	103696196	7.44458	6.06811	8.13597	2.06786	2.34e-09	7.69e-06	chr12	103631369	103889749	ENSG00000179088	C12orf42	-	0
chr6	99379926	99381029	7.66622	6.28398	8.35899	2.07501	1.35e-06	0.00160085	chr6	99316420	99395849	ENSG00000112234	FBXL4	-	0
chr15	31650623	31651745	7.31289	5.92614	8.00672	2.08057	2.43e-11	1.43e-07	chr15	31619058	31727868	ENSG00000169926	KLF13	+	0
chr3	71834617	71836034	7.95963	6.56803	8.65461	2.08657	6.29e-06	0.00554311	chr3	71820807	71834357	ENSG00000163421	PROK2	-	-261
chr6	134303717	134304624	7.17658	5.78137	7.87241	2.09104	2.43e-09	7.91e-06	chr6	134273308	134311570	ENSG00000028839	TBPL1	+	0
chr5	176057636	176058373	6.44566	5.04721	7.14224	2.09503	2.03e-08	4.79e-05	chr5	176057683	176073642	ENSG00000175766	EIF4E1B	+	0
chr15	31616799	31618044	8.25373	6.85224	8.95103	2.09879	2.51e-12	2e-08	chr15	31619058	31727868	ENSG00000169926	KLF13	+	-1015
chr1	110751883	110752607	6.57788	5.16952	7.27677	2.10725	2.58e-09	8.22e-06	chr1	110751456	110752609	ENSG00000224965	KCNC4-AS1	-	0
chr4	41415834	41417025	8.16975	6.75776	8.86948	2.11172	2.38e-10	1.11e-06	chr4	41361624	41702061	ENSG00000064042	LIMCH1	+	0
chr1	149718668	149719464	6.79251	5.38039	7.49227	2.11188	9.71e-10	3.92e-06	chr1	149649060	149719362	ENSG00000234232	RP11-353N4.5	-	0
chr1	111150527	111151897	7.76609	6.33848	8.46941	2.13093	8.38e-12	5.97e-08	chr1	111136202	111174096	ENSG00000177301	KCNA2	-	0
chr12	49761171	49762203	7.77283	6.33342	8.47884	2.14542	1.96e-06	0.00220017	chr12	49760367	49921205	ENSG00000123352	SPATS2	+	0
chr1	243584091	243585548	8.68995	7.23723	9.39895	2.16172	2.06e-09	6.97e-06	chr1	243419320	243663394	ENSG00000054282	SDCCAG8	+	0
chr5	139049654	139050857	7.53996	6.07857	8.25089	2.17232	2.24e-08	5.24e-05	chr5	139026884	139063467	ENSG00000171604	CXXC5	+	0
chr2	71132192	71133018	6.8618	5.39458	7.57402	2.17944	7.86e-07	0.00104836	chr2	71127720	71160576	ENSG00000116035	VAX2	+	0
chr3	23922863	23924105	8.57587	7.0884	9.29252	2.20412	6.22e-11	3.36e-07	chr3	23847394	23932807	ENSG00000170142	UBE2E1	+	0
chr1	212282733	212284015	7.15609	5.66625	7.87326	2.20701	9.76e-09	2.59e-05	chr1	212208919	212280742	ENSG00000143476	DTL	+	1992
chr10	21816451	21817708	7.4178	5.92595	8.1354	2.20944	5.51e-08	0.00011382	chr10	21802407	21814611	ENSG00000180592	SKIDA1	-	-1841
chr21	38446362	38447545	8.11509	6.62243	8.83287	2.21043	8.07e-11	4.23e-07	chr21	38445526	38575413	ENSG00000182670	TTC3	+	0
chr20	32415638	32417073	8.72641	7.19282	9.45288	2.26006	6.14e-14	6.24e-10	chr20	32399110	32442172	ENSG00000101421	CHMP4B	+	0
chr14	64663345	64664611	7.27922	5.71991	8.011	2.2911	2.57e-13	2.35e-09	chr14	64319683	64693165	ENSG00000054654	SYNE2	+	0
chr1	61517266	61518570	7.41518	5.79536	8.15902	2.36365	2.89e-15	3.87e-11	chr1	61330931	61928465	ENSG00000162599	NFIA	+	0
chr15	67355717	67357404	8.51936	6.89668	9.26376	2.36708	2.72e-12	2.12e-08	chr15	67356101	67487533	ENSG00000166949	SMAD3	+	0
chr11	134147095	134148307	9.03046	7.37799	9.78056	2.40258	4.86e-14	5.09e-10	chr11	134144139	134189458	ENSG00000166105	GLB1L3	+	0
chr12	52346062	52347629	8.33069	6.65921	9.08436	2.42514	1.16e-11	7.77e-08	chr12	52345451	52390862	ENSG00000135503	ACVR1B	+	0
chr9	118127	119037	6.59813	4.91248	7.35441	2.44194	1.4e-11	9.05e-08	chr9	116237	118417	ENSG00000170122	FOXD4	-	0
chr3	18410757	18413157	8.89251	7.19751	9.65051	2.453	2.32e-12	1.89e-08	chr3	18386879	18487080	ENSG00000182568	SATB1	-	0
chr7	150949097	150950158	7.83398	6.11928	8.59555	2.47627	6.49e-15	8.05e-11	chr7	150946411	150951476	ENSG00000243018	RP5-1070G24.2	+	0
chr9	96723003	96723851	7.49796	5.77676	8.26069	2.48393	5.43e-08	0.000112979	chr9	96717879	96721422	ENSG00000235601	RP11-231K24.2	+	1582
chr1	85515320	85516452	7.11187	5.38736	7.87519	2.48783	1.03e-08	2.71e-05	chr1	85464830	85598821	ENSG00000162643	WDR63	+	0
chr4	54959173	54960787	6.83812	5.10473	7.60302	2.49829	9.43e-12	6.58e-08	chr4	54243810	55161439	ENSG00000145216	FIP1L1	+	0
chr4	146856323	146857648	8.30718	6.57373	9.0721	2.49837	6.36e-15	8.05e-11	chr4	146678779	146859787	ENSG00000151612	ZNF827	-	0
chr2	173293038	173294978	8.08153	6.33048	8.84954	2.51906	3.54e-14	3.95e-10	chr2	173292502	173293331	ENSG00000226963	AC078883.4	-	0
chr3	13000749	13002112	8.09009	6.33374	8.85901	2.52527	2.91e-09	8.95e-06	chr3	12938719	13114617	ENSG00000144711	IQSEC1	-	0
chr14	65800859	65801991	9.0324	7.24197	9.80717	2.5652	5.76e-16	8.39e-12	chr14	65801835	65801901	ENSG00000266740	MIR4708	-	0
chr3	17231769	17233105	8.4179	6.62255	9.19349	2.57094	1.59e-10	7.71e-07	chr3	17198654	18486309	ENSG00000131374	TBC1D5	-	0
chr4	155661032	155662560	7.02554	5.22699	7.80168	2.57469	7.81e-09	2.14e-05	chr4	155548097	155674270	ENSG00000121207	LRAT	+	0
chr2	169488736	169489672	7.23392	5.41217	8.01392	2.60175	2.39e-08	5.56e-05	chr2	169312372	169631644	ENSG00000172292	CERS6	+	0
chr6	7112760	7113759	7.25537	5.42925	8.03608	2.60683	1.53e-09	5.72e-06	chr6	7107830	7252213	ENSG00000124782	RREB1	+	0
chr8	119121616	119122965	7.36115	5.53409	8.14202	2.60793	3.61e-18	8.65e-14	chr8	118806729	119124092	ENSG00000182197	EXT1	-	0
chr1	150134701	150136056	7.93264	6.08187	8.71735	2.63548	3.77e-11	2.1e-07	chr1	150121373	150136916	ENSG00000023902	PLEKHO1	+	0
chr2	60137184	60138510	8.27989	6.40213	9.06891	2.66677	2.24e-13	2.21e-09	chr2	59445815	60327335	ENSG00000271955	RP11-444A22.1	-	0
chr9	21989225	21990765	8.03953	6.15711	8.82928	2.67217	1.37e-12	1.18e-08	chr9	21967751	21995300	ENSG00000147889	CDKN2A	-	0
chr2	88327138	88327728	7.21751	5.32904	8.00821	2.67917	1.68e-09	6.05e-06	chr2	88326724	88355248	ENSG00000172086	KRCC1	-	0
chr19	13126192	13129659	9.8499	7.95463	10.6417	2.68703	5.39e-17	9.03e-13	chr19	13106422	13209610	ENSG00000008441	NFIX	+	0
chrX	8700517	8701590	7.93171	6.02424	8.72535	2.70112	6.82e-18	1.34e-13	chrX	8496915	8700227	ENSG00000011201	KAL1	-	-291
chr6	7145632	7147271	8.78577	6.85239	9.58335	2.73096	5.71e-18	1.28e-13	chr6	7107830	7252213	ENSG00000124782	RREB1	+	0
chr8	61593103	61593957	7.64888	5.71433	8.44663	2.7323	2.55e-09	8.22e-06	chr8	61591337	61779465	ENSG00000171316	CHD7	+	0
chr8	101327638	101329091	9.16317	7.18275	9.9677	2.78495	7.63e-18	1.42e-13	chr8	101269288	101348446	ENSG00000034677	RNF19A	-	0
chr17	46678866	46679976	7.75696	5.75855	8.56409	2.80554	1.11e-12	9.8e-09	chr17	46671639	46682354	ENSG00000108511	HOXB6	-	0
chr3	45932201	45932948	7.25018	5.24445	8.05835	2.8139	2e-07	0.000342857	chr3	45927996	45944667	ENSG00000173585	CCR9	+	0
chr1	59348818	59350001	7.8874	5.86579	8.69782	2.83202	1.19e-16	1.89e-12	chr1	59250823	59365384	ENSG00000234807	LINC01135	+	0
chr22	25026219	25027665	7.92455	5.89328	8.73632	2.84304	1.26e-20	8.44e-16	chr22	25028882	25046799	ENSG00000215481	BCRP3	+	-1218
chr1	44771066	44772341	7.72611	5.65697	8.54308	2.88611	2.07e-15	2.89e-11	chr1	44686742	44820932	ENSG00000117419	ERI3	-	0
chr2	219744169	219744818	5.55185	3.48016	6.36916	2.889	6.68e-05	0.0337668	chr2	219745085	219764303	ENSG00000135925	WNT10A	+	-268
chr12	58024261	58024837	6.70467	4.60855	7.52525	2.9167	1.01e-18	3.77e-14	chr12	58017193	58027138	ENSG00000135454	B4GALNT1	-	0
chr5	139490356	139491526	8.25411	6.05129	9.08825	3.03696	9.7e-15	1.16e-10	chr5	139487362	139496321	ENSG00000185129	PURA	+	0
chrX	7027162	7027979	7.24561	4.99813	8.08509	3.08696	2.14e-18	6.51e-14	chrX	6966961	7066231	ENSG00000130021	HDHD1	-	0
chr12	76425942	76427027	7.70583	5.4025	8.55175	3.14925	4.27e-14	4.61e-10	chr12	76419227	76427712	ENSG00000139289	PHLDA1	-	0
chr7	139332929	139334123	8.59885	6.2121	9.45387	3.24177	2.61e-26	2.92e-21	chr7	139246316	139477577	ENSG00000064393	HIPK2	-	0
chr2	157179054	157180553	8.21849	5.80444	9.07637	3.27193	2.42e-18	6.77e-14	chr2	157180944	157198860	ENSG00000153234	NR4A2	-	392
chr15	41795484	41796078	6.49974	4.05369	7.36089	3.30721	2.62e-10	1.2e-06	chr15	41795836	41806085	ENSG00000062524	LTK	-	0
chr10	88517130	88518428	7.5543	5.00801	8.4252	3.41718	2.57e-20	1.23e-15	chr10	88516407	88692595	ENSG00000107779	BMPR1A	+	0
chr2	114256032	114256834	6.12214	3.40832	7.00778	3.59946	1.18e-18	3.94e-14	chr2	114256661	114258728	ENSG00000184492	FOXD4L1	+	0
chr2	202644443	202645607	7.41343	4.53265	8.31202	3.77937	3.47e-31	5.81e-26	chr2	202565277	202645912	ENSG00000003393	ALS2	-	0
chr15	76631378	76632145	5.43679	2.46813	6.34156	3.87343	5.97e-09	1.67e-05	chr15	76631950	76634404	ENSG00000259514	RP11-685G9.2	-	0
chr6	127835040	127836314	6.83917	3.85548	7.74497	3.88948	5.46e-16	8.31e-12	chr6	127759551	127840500	ENSG00000214338	SOGA3	-	0
chr10	89620676	89621781	8.20205	5.08028	9.1167	4.03642	6.7e-38	2.24e-32	chr10	89618918	89623194	ENSG00000227268	KLLN	-	0
chr4	154710805	154712006	7.09607	3.40346	8.03918	4.63571	1.71e-20	9.53e-16	chr4	154701744	154710272	ENSG00000145423	SFRP2	-	-534
chr9	124981951	124983561	6.46729	2.16753	7.43019	5.26266	2.59e-13	2.35e-09	chr9	124964856	124991905	ENSG00000106852	LHX6	-	0

## Sheet: CD4_S40_VS_S90_DMR
Chr	Start	End	Conc	S40	S90	log_Foldchange	p-value	FDR	geneChr	geneStart	geneEnd	ensemblGene	GeneName	geneStrand	distance
chr2	214132982	214133789	6.85839	7.54584	5.49832	-2.04752	2.32e-10	5.92e-06	chr2	214131719	214140876	ENSG00000272519	RP11-105N14.2	-	0
chr1	81671366	81672385	7.12797	7.80907	5.79388	-2.01519	2.22e-10	5.92e-06	chr1	81674253	81674895	ENSG00000235089	RP3-445O10.1	+	-1869
chr7	113812983	113813703	6.95108	7.62908	5.62942	-1.99966	1.17e-11	6.51e-07	chr7	113726382	114333827	ENSG00000128573	FOXP2	+	0
chr8	52512566	52513250	7.2458	7.92184	5.93199	-1.98985	6.45e-06	0.00386461	chr8	52232138	52722005	ENSG00000147485	PXDNL	-	0
chr6	45455296	45456390	6.53455	7.20263	5.25189	-1.95075	3.6e-09	4.16e-05	chr6	45295894	45632086	ENSG00000124813	RUNX2	+	0
chr8	102520810	102521942	7.44288	8.09556	6.21824	-1.87732	3.22e-11	1.35e-06	chr8	102504660	102681954	ENSG00000083307	GRHL2	+	0
chr11	14784450	14785650	7.28157	7.93334	6.0603	-1.87304	1.79e-07	0.000498235	chr11	14665269	14892350	ENSG00000152270	PDE3B	+	0
chr17	57905799	57906758	5.99215	6.63951	4.7869	-1.85261	4.62e-07	0.000885028	chr17	57784553	57919616	ENSG00000062716	VMP1	+	0
chr14	102272051	102272690	6.77789	7.42356	5.57876	-1.84481	3.97e-07	0.000785961	chr14	102262892	102276658	ENSG00000259088	CTD-2017C7.2	-	0
chr6	108768410	108769692	7.56167	8.2053	6.36981	-1.83549	2.98e-08	0.000177974	chr6	108616098	108847999	ENSG00000135537	LACE1	+	0
chr6	119644671	119645788	7.08295	7.72347	5.90214	-1.82133	2.13e-08	0.000149696	chr6	119498374	119670926	ENSG00000111885	MAN1A1	-	0
chr7	156533058	156534249	7.75417	8.39318	6.57871	-1.81447	3.99e-09	4.45e-05	chr7	156461646	156685924	ENSG00000105983	LMBR1	-	0
chr11	105703180	105704422	7.0927	7.72637	5.93586	-1.7905	0.000428742	0.0330343	chr11	105480721	105852819	ENSG00000152578	GRIA4	+	0
chr3	189762357	189762966	7.03899	7.66575	5.90579	-1.75996	2.89e-08	0.000177974	chr3	189674517	189840226	ENSG00000090530	LEPREL1	-	0
chr20	15877880	15878456	7.17917	7.80241	6.05785	-1.74456	9.11e-09	7.82e-05	chr20	13976015	16033842	ENSG00000172264	MACROD2	+	0
chr1	73240352	73241344	7.31101	7.93258	6.19525	-1.73733	5.14e-06	0.0034654	chr1	73230714	73245974	ENSG00000227016	RP11-262K1.1	+	0
chrX	123756738	123757647	6.91072	7.53227	5.79502	-1.73725	1.19e-06	0.00146463	chrX	123509753	124097666	ENSG00000009694	TENM1	-	0
chr2	69247508	69248334	7.27613	7.89729	6.16175	-1.73554	6.87e-10	1.44e-05	chr2	69240310	69476459	ENSG00000169604	ANTXR1	+	0
chr15	60881870	60883146	6.17005	6.79009	5.05938	-1.73071	6.14e-06	0.0037663	chr15	60771377	60922836	ENSG00000245534	RP11-219B17.1	+	0
chr5	45556452	45557451	7.42484	8.04266	6.32151	-1.72115	1.31e-08	0.00010341	chr5	45259349	45696253	ENSG00000164588	HCN1	-	0
chr3	120738485	120739514	7.2346	7.84741	6.14768	-1.69973	2.31e-08	0.00015474	chr3	120626919	121143608	ENSG00000145087	STXBP5L	+	0
chr4	101454756	101455895	7.09481	7.70595	6.01329	-1.69266	4.3e-07	0.000836648	chr4	101316498	101801283	ENSG00000164035	EMCN	-	0
chr10	100686362	100686978	6.92214	7.53303	5.84144	-1.69159	3.79e-06	0.00290758	chr10	100218875	100995619	ENSG00000172987	HPSE2	-	0
chr18	59036605	59037399	7.05282	7.66358	5.97255	-1.69102	6.31e-08	0.00026408	chr18	59000815	59223006	ENSG00000101542	CDH20	+	0
chr2	229899825	229900455	6.78555	7.38938	5.72742	-1.66196	1.06e-07	0.000354602	chr2	229715242	230136001	ENSG00000153823	PID1	-	0
chr3	114032925	114034254	7.73618	8.33977	6.67881	-1.66095	7.69e-10	1.52e-05	chr3	114033348	114035026	ENSG00000259976	RP11-553L6.5	-	0
chr9	109221285	109222180	6.73433	7.33647	5.68153	-1.65495	4.9e-08	0.000240498	chr9	109040673	109367076	ENSG00000234323	RP11-308N19.1	+	0
chr6	154329719	154330733	7.14382	7.74243	6.10209	-1.64035	3.74e-06	0.00289266	chr6	154331631	154568001	ENSG00000112038	OPRM1	+	-899
chr5	19139417	19140226	7.28896	7.87889	6.27394	-1.60495	8.91e-05	0.0153487	chr5	18965970	19142455	ENSG00000249174	RP11-124N3.3	-	0
chr9	23688379	23689404	7.45501	8.04349	6.44443	-1.59906	9.16e-07	0.00133838	chr9	23690102	23826335	ENSG00000107105	ELAVL2	-	699
chr8	121485203	121486188	7.21959	7.80651	6.21372	-1.59278	6.76e-05	0.0134576	chr8	121457640	121554373	ENSG00000172167	MTBP	+	0
chr17	63983004	63983895	7.14276	7.72939	6.13773	-1.59166	0.000211766	0.0237454	chr17	63631656	64188202	ENSG00000154240	CEP112	-	0
chr5	91451380	91452203	7.14362	7.73002	6.13929	-1.59073	1.23e-06	0.00149561	chr5	91378414	91815133	ENSG00000250049	RP11-348J24.2	+	0
chr2	132483321	132484328	7.01126	7.59276	6.0216	-1.57117	0.00022853	0.0247126	chr2	132479948	132524973	ENSG00000197927	C2orf27A	+	0
chr16	76451584	76452764	7.48024	8.06138	6.49165	-1.56974	0.00010052	0.0163355	chr16	76311176	76593135	ENSG00000152910	CNTNAP4	+	0
chr3	7125378	7126203	7.09679	7.67757	6.10926	-1.56831	5.05e-07	0.000940438	chr3	6811688	7783215	ENSG00000196277	GRM7	+	0
chr3	7170355	7171282	7.87741	8.45806	6.89027	-1.56778	1.98e-05	0.00721	chr3	6811688	7783215	ENSG00000196277	GRM7	+	0
chr1	94926582	94927377	6.93476	7.51435	5.95076	-1.5636	1.17e-06	0.001464	chr1	94883933	94984222	ENSG00000117528	ABCD3	+	0
chr18	36810811	36811391	6.86019	7.43976	5.87626	-1.56349	2.09e-07	0.000541037	chr18	36786888	37380282	ENSG00000267374	LINC00669	-	0
chr11	73922200	73923297	7.84194	8.42116	6.85905	-1.56211	5.24e-06	0.00349551	chr11	73882144	73965748	ENSG00000214517	PPME1	+	0
chr4	16443604	16444165	7.38867	7.96684	6.40888	-1.55795	0.000345833	0.0298379	chr4	16402053	16513810	ENSG00000248138	RP11-446J8.1	+	0
chr7	69594478	69595462	7.58974	8.16763	6.61074	-1.55689	6.15e-08	0.00026408	chr7	69063905	70258054	ENSG00000158321	AUTS2	+	0
chr18	52434833	52435713	6.98633	7.56386	6.00841	-1.55545	7.89e-05	0.0145177	chr18	52385091	52562747	ENSG00000041353	RAB27B	+	0
chr12	92509322	92510201	7.05372	7.63038	6.07835	-1.55203	4.46e-08	0.000229977	chr12	92378756	92536690	ENSG00000257242	C12orf79	-	0
chr1	57210675	57211849	7.3817	7.95753	6.40875	-1.54878	2.25e-06	0.00213758	chr1	57184477	57285369	ENSG00000187889	C1orf168	-	0
chr2	18477326	18478100	7.41626	7.99102	6.44645	-1.54457	0.000176536	0.0215559	chr2	18059114	18542882	ENSG00000170745	KCNS3	+	0
chr9	98276343	98277543	7.51087	8.08512	6.54255	-1.54257	8.61e-08	0.000321516	chr9	98276327	98276802	ENSG00000271659	RP11-435O5.4	+	0
chr14	44943070	44943925	7.42375	7.99622	6.4606	-1.53561	4.88e-06	0.00336592	chr14	44913950	44949821	ENSG00000258487	RP11-99L13.1	-	0
chr6	155608254	155609143	7.41341	7.98557	6.45115	-1.53443	1.13e-07	0.000363615	chr6	155578643	155635627	ENSG00000029639	TFB1M	-	0
chr12	21492934	21493964	7.08659	7.65704	6.12928	-1.52777	7.94e-05	0.0145348	chr12	21417534	21572528	ENSG00000084453	SLCO1A2	-	0
chr7	14961385	14962314	7.09615	7.66646	6.13925	-1.52721	5.29e-05	0.0119167	chr7	14184674	15014402	ENSG00000136267	DGKB	-	0
chr2	19460525	19461736	7.31455	7.8848	6.35779	-1.52702	5.97e-05	0.0127687	chr2	19167729	19546509	ENSG00000236204	AC092594.1	-	0
chr2	59851308	59852276	7.43767	8.00614	6.48603	-1.52011	3.07e-07	0.00068493	chr2	59445815	60327335	ENSG00000271955	RP11-444A22.1	-	0
chr2	149845262	149846217	7.25184	7.81999	6.30115	-1.51884	5.16e-06	0.0034654	chr2	149632819	149883273	ENSG00000168280	KIF5C	+	0
chr11	83261828	83262717	7.13896	7.70682	6.18909	-1.51773	3.48e-05	0.00958102	chr11	83166055	85338966	ENSG00000150672	DLG2	-	0
chr4	128742810	128743637	7.32619	7.89269	6.38018	-1.51251	2.58e-06	0.00233734	chr4	128702976	128761888	ENSG00000164070	HSPA4L	+	0
chr21	36347735	36348544	7.29972	7.86609	6.35409	-1.512	1.43e-05	0.0061579	chr21	36160098	37376965	ENSG00000159216	RUNX1	-	0
chr18	70827107	70828486	7.93288	8.4986	6.98909	-1.50952	9.48e-08	0.000334199	chr18	70818476	70931715	ENSG00000263711	RP11-169F17.1	-	0
chr1	70332780	70333619	7.13474	7.70045	6.191	-1.50944	1.86e-05	0.00700591	chr1	70034081	70617628	ENSG00000033122	LRRC7	+	0
chr13	109129555	109130952	8.08566	8.65032	7.1449	-1.50542	2.37e-05	0.0078556	chr13	109132574	109134165	ENSG00000232087	HCFC2P1	+	-1623
chr2	113878315	113878974	7.27639	7.84077	6.33645	-1.50432	2.86e-06	0.00247567	chr2	113864791	113891593	ENSG00000136689	IL1RN	+	0
chr7	93324138	93324817	7.37703	7.94069	6.43911	-1.50158	1.83e-07	0.000498979	chr7	93220885	93540577	ENSG00000127928	GNGT1	+	0
chr15	39715642	39716619	7.10425	7.66697	6.16899	-1.49798	1.41e-06	0.00164076	chr15	39157523	39719396	ENSG00000259345	RP11-624L4.1	-	0
chr16	18130847	18131589	7.33591	7.89682	6.40577	-1.49105	1.49e-06	0.00167845	chr16	18027046	18245452	ENSG00000259929	CTA-481E9.4	-	0
chr6	102343127	102343827	7.2683	7.82894	6.33893	-1.49001	3.57e-07	0.000747601	chr6	101846664	102517958	ENSG00000164418	GRIK2	+	0
chr2	59824816	59825917	7.22904	7.78905	6.30141	-1.48765	0.000107152	0.0168492	chr2	59445815	60327335	ENSG00000271955	RP11-444A22.1	-	0
chr4	176700282	176701245	7.87586	8.43556	6.94907	-1.48649	3.8e-07	0.000765061	chr4	176554085	176923815	ENSG00000150625	GPM6A	-	0
chr2	210435090	210435825	7.16614	7.72529	6.24093	-1.48436	2.99e-06	0.00251831	chr2	210288782	210598842	ENSG00000078018	MAP2	+	0
chr1	61786437	61787740	7.92547	8.4843	7.00114	-1.48315	1.84e-07	0.000498979	chr1	61330931	61928465	ENSG00000162599	NFIA	+	0
chr12	3810992	3811565	7.2806	7.83924	6.3568	-1.48244	5.47e-07	0.000974573	chr12	3715799	3873985	ENSG00000130038	EFCAB4B	-	0
chr5	129931395	129933381	10.2503	10.8082	9.32866	-1.47951	6.24e-08	0.00026408	chr5	129934041	129934472	ENSG00000249418	AC005741.2	+	-661
chr7	141819223	141820439	8.03881	8.59654	7.11758	-1.47896	5.34e-06	0.00353952	chr7	141811549	141922124	ENSG00000257743	RP11-1220K2.2	+	0
chr12	85466110	85467002	7.01298	7.57006	6.09356	-1.4765	0.000533641	0.036365	chr12	85430092	85657002	ENSG00000133640	LRRIQ1	+	0
chr7	154122889	154124226	8.2264	8.78289	7.30862	-1.47427	1.93e-07	0.000516101	chr7	153584182	154685995	ENSG00000130226	DPP6	+	0
chr3	147917271	147918336	7.13927	7.69564	6.2218	-1.47384	0.000122242	0.0180631	chr3	147878698	147944393	ENSG00000244650	RP11-501O2.3	+	0
chr8	31905921	31906863	7.74994	8.30601	6.8333	-1.47271	1.03e-06	0.00139664	chr8	31883735	31996991	ENSG00000253974	NRG1-IT1	+	0
chr12	21364390	21365136	6.81645	7.37244	5.90003	-1.4724	8.03e-07	0.00124201	chr12	21284136	21392180	ENSG00000134538	SLCO1B1	+	0
chr6	22754838	22755807	7.49639	8.05238	6.58	-1.47238	9.78e-08	0.000341319	chr6	22744624	23032009	ENSG00000233358	RP1-209A6.1	-	0
chr2	67832814	67834101	7.95314	8.50856	7.03829	-1.47027	4.82e-06	0.00333474	chr2	67792736	67911209	ENSG00000235495	AC010987.5	-	0
chr13	19594674	19595848	8.20451	8.75978	7.29009	-1.46969	3.5e-06	0.00276809	chr13	19520895	19636858	ENSG00000226057	PHF2P2	-	0
chr2	46126700	46127898	7.79242	8.34682	6.8804	-1.46642	1.41e-07	0.00042996	chr2	45878484	46415129	ENSG00000171132	PRKCE	+	0
chr7	19601238	19602478	7.76909	8.32336	6.85746	-1.4659	2.05e-06	0.00203857	chr7	19393157	19618229	ENSG00000223838	AC007091.1	+	0
chr2	66721507	66722670	7.77128	8.32535	6.86016	-1.46519	7.32e-08	0.000288324	chr2	66660584	66801001	ENSG00000143995	MEIS1	+	0
chr12	18252046	18253264	7.67386	8.22642	6.7669	-1.45952	1.16e-06	0.001464	chr12	18233803	18473041	ENSG00000111404	RERGL	-	0
chr3	55037371	55038128	7.66239	8.21469	6.75617	-1.45852	3.19e-07	0.000688731	chr3	54156574	55108584	ENSG00000157445	CACNA2D3	+	0
chr5	165171992	165172861	7.17201	7.7239	6.26693	-1.45697	1.62e-05	0.00656333	chr5	164776036	165205694	ENSG00000253693	CTC-535M15.2	+	0
chrX	102473050	102474097	8.30682	8.8584	7.40258	-1.45582	3.47e-05	0.00956608	chrX	102470020	102472174	ENSG00000102409	BEX4	+	877
chr13	86027472	86028425	8.0598	8.61137	7.15557	-1.4558	2.17e-07	0.000541037	chr13	85937736	86118705	ENSG00000226317	LINC00351	+	0
chr5	60450741	60451559	7.14381	7.69537	6.2396	-1.45577	1.52e-06	0.00170972	chr5	60240956	60448853	ENSG00000164182	NDUFAF2	+	1889
chr11	115193971	115194890	7.88681	8.43811	6.9833	-1.45481	1.22e-05	0.00560046	chr11	115039938	115375675	ENSG00000182985	CADM1	-	0
chr16	21881829	21882436	7.54045	8.09174	6.63698	-1.45476	8.2e-07	0.00125405	chr16	21845890	21892148	ENSG00000185864	NPIPB4	-	0
chr2	136708196	136708818	7.32879	7.87979	6.42612	-1.45367	3.89e-05	0.0101532	chr2	136664247	136743670	ENSG00000115866	DARS	-	0
chr5	82779800	82780838	7.62083	8.17176	6.71838	-1.45337	7.06e-07	0.00111564	chr5	82767284	82878122	ENSG00000038427	VCAN	+	0
chr3	64086198	64087030	7.07159	7.62179	6.17114	-1.45065	4.55e-05	0.011029	chr3	64084949	64086798	ENSG00000241572	PRICKLE2-AS1	+	0
chr2	202301816	202302751	7.59356	8.14331	6.6943	-1.449	2.78e-07	0.000637642	chr2	202252581	202345569	ENSG00000082146	STRADB	+	0
chr21	37040911	37042196	8.73148	9.28088	7.83318	-1.4477	1.71e-07	0.000482386	chr21	36160098	37376965	ENSG00000159216	RUNX1	-	0
chr21	19494641	19495632	7.55841	8.10674	6.66304	-1.4437	1.34e-07	0.000411766	chr21	19273580	19639690	ENSG00000154645	CHODL	+	0
chr4	132327921	132328807	7.23586	7.78393	6.34119	-1.44275	5.33e-06	0.00353952	chr4	132301168	132462552	ENSG00000250102	RP11-314N14.1	+	0
chr5	94306156	94306992	7.08011	7.62731	6.18782	-1.43948	4.62e-05	0.0111019	chr5	94039446	94620279	ENSG00000175471	MCTP1	-	0
chr2	213665429	213666702	7.48708	8.03389	6.59582	-1.43807	1.17e-06	0.001464	chr2	213660055	213683986	ENSG00000234308	AC093381.2	+	0
chr10	93013477	93014606	7.92753	8.47397	7.03727	-1.4367	1.74e-05	0.0067814	chr10	92979908	93044088	ENSG00000180628	PCGF5	+	0
chr14	66818746	66819579	6.81861	7.36487	5.92884	-1.43603	1.23e-05	0.0056169	chr14	66679528	66976112	ENSG00000258561	RP11-72M17.1	-	0
chr6	161034009	161034627	7.45255	7.99871	6.56308	-1.43563	0.000114488	0.0174775	chr6	160952515	161087407	ENSG00000198670	LPA	-	0
chr18	50373339	50374597	7.68088	8.22683	6.79197	-1.43487	1.31e-06	0.00154294	chr18	49866542	51057784	ENSG00000187323	DCC	+	0
chr13	25132205	25133306	7.32634	7.87227	6.43746	-1.43482	3.85e-06	0.00293506	chr13	24982295	25171814	ENSG00000205822	TPTE2P6	+	0
chr16	79537943	79539068	8.00367	8.54931	7.11561	-1.43369	5.55e-07	0.000984016	chr16	79539500	79550190	ENSG00000261472	RP11-467I17.1	+	-433
chr16	20706957	20708213	7.4876	8.03065	6.60649	-1.42416	1.17e-05	0.00543501	chr16	20621565	20808903	ENSG00000005187	ACSM3	+	0
chr15	54805432	54806458	7.12277	7.66571	6.24193	-1.42378	0.000474493	0.0345132	chr15	54305101	54920806	ENSG00000137766	UNC13C	+	0
chr7	126505132	126505924	7.11398	7.65684	6.2334	-1.42344	0.000944151	0.0470155	chr7	126078652	126893348	ENSG00000179603	GRM8	-	0
chr3	192108284	192109197	7.57189	8.11415	6.69289	-1.42126	1.16e-05	0.00542875	chr3	191857184	192485553	ENSG00000114279	FGF12	-	0
chr2	49209162	49209925	7.10943	7.65168	6.23046	-1.42122	1.78e-05	0.006833	chr2	49189296	49381676	ENSG00000170820	FSHR	-	0
chr20	2525848	2526893	7.42285	7.96506	6.54398	-1.42108	8.8e-05	0.015314	chr20	2517253	2622430	ENSG00000149488	TMC2	+	0
chr2	169309537	169311142	7.64483	8.18676	6.76674	-1.42002	0.000207486	0.0235333	chr2	169312372	169631644	ENSG00000172292	CERS6	+	-1231
chr12	1187633	1188918	8.42378	8.965	7.54756	-1.41745	4.86e-07	0.000920409	chr12	1099675	1605099	ENSG00000082805	ERC1	+	0
chr14	32011460	32012385	7.83572	8.37677	6.95996	-1.41681	7.32e-06	0.00416765	chr14	31959162	32330430	ENSG00000151413	NUBPL	+	0
chr6	98828861	98830061	7.31092	7.85195	6.43522	-1.41672	2.42e-05	0.007907	chr6	98264585	98847748	ENSG00000271860	RP11-436D23.1	+	0
chr4	101359921	101361152	8.29668	8.83751	7.42152	-1.41598	1.28e-06	0.00153105	chr4	101316498	101801283	ENSG00000164035	EMCN	-	0
chr11	81942010	81943078	7.32872	7.86952	6.45362	-1.41591	0.000103185	0.0165043	chr11	81590893	82429124	ENSG00000245832	RP11-179A16.1	-	0
chr18	72512170	72512921	7.15455	7.69393	6.28324	-1.41068	1.23e-05	0.0056169	chr18	72265106	72777627	ENSG00000215421	ZNF407	+	0
chr1	74153798	74154646	7.29519	7.83443	6.42426	-1.41017	1.39e-05	0.00602863	chr1	74100899	74180897	ENSG00000223479	RP4-788P17.1	+	0
chr1	99147001	99148268	7.88344	8.42142	7.01585	-1.40557	1.96e-06	0.00199156	chr1	99127236	99226056	ENSG00000162627	SNX7	+	0
chr3	178136447	178137678	7.4561	7.99399	6.58873	-1.40526	3.26e-06	0.00263963	chr3	178136989	178175097	ENSG00000223941	LINC01014	+	0
chr10	20640049	20640997	7.8732	8.41085	7.00648	-1.40437	2.25e-05	0.00763418	chr10	20638978	20640029	ENSG00000228339	AMD1P1	+	21
chr2	125427001	125428063	8.17932	8.71679	7.3131	-1.40369	9.41e-08	0.000334199	chr2	124782864	125672864	ENSG00000155052	CNTNAP5	+	0
chr9	75606710	75607700	7.62394	8.16117	6.75834	-1.40283	2.18e-06	0.0021018	chr9	75515578	75695358	ENSG00000165092	ALDH1A1	-	0
chr13	77677041	77677706	6.90597	7.44318	6.04041	-1.40277	5.36e-05	0.0119544	chr13	77618792	77901185	ENSG00000005810	MYCBP2	-	0
chr3	67410748	67411967	7.56456	8.1015	6.69975	-1.40175	4.64e-05	0.0111338	chr3	67410884	67705038	ENSG00000172340	SUCLG2	-	0
chr1	159077846	159079157	7.96487	8.5016	7.10057	-1.40102	0.000554644	0.0370426	chr1	159032274	159116886	ENSG00000163568	AIM2	-	0
chr15	55369861	55371112	7.84194	8.37835	6.9785	-1.39985	5.29e-05	0.0119167	chr15	55348945	55384371	ENSG00000260937	RP11-548M13.1	+	0
chr3	37178978	37180083	7.90211	8.43821	7.03949	-1.39872	2.13e-07	0.000541037	chr3	37094117	37225180	ENSG00000093167	LRRFIP2	-	0
chr15	47707144	47708006	7.36154	7.89754	6.49917	-1.39837	2.2e-05	0.00752746	chr15	47476298	48066420	ENSG00000137872	SEMA6D	+	0
chr1	51315536	51316178	7.3228	7.85833	6.46168	-1.39665	3.91e-05	0.0101834	chr1	50905150	51425935	ENSG00000185104	FAF1	-	0
chr7	87896371	87897478	8.6339	9.16933	7.77305	-1.39627	6.48e-07	0.0010636	chr7	87848674	87921781	ENSG00000228113	AC003991.3	+	0
chr3	6931192	6932575	8.44818	8.98347	7.58768	-1.39579	1.79e-05	0.00684427	chr3	6811688	7783215	ENSG00000196277	GRM7	+	0
chr1	110232772	110233477	7.63422	8.16931	6.77425	-1.39507	3.58e-05	0.00973346	chr1	110210644	110252171	ENSG00000213366	GSTM2	+	0
chr18	40170659	40171434	7.22238	7.75723	6.36306	-1.39417	2.84e-06	0.00246992	chr18	39739247	40271387	ENSG00000267586	LINC00907	+	0
chr18	71992185	71993085	7.48284	8.01765	6.6236	-1.39405	7.87e-06	0.00430724	chr18	71983048	72026422	ENSG00000206043	C18orf63	+	0
chr12	59409366	59410196	6.58436	7.11891	5.72583	-1.39308	7.34e-06	0.00416765	chr12	59314420	59458019	ENSG00000257443	RP11-150C16.1	+	0
chr9	128649976	128651671	8.13658	8.67077	7.27898	-1.39179	5.79e-07	0.00100021	chr9	128509624	128729656	ENSG00000167081	PBX3	+	0
chr1	68284322	68285399	7.35783	7.892	6.50029	-1.39171	0.000619802	0.0390496	chr1	68167149	68299150	ENSG00000172380	GNG12	-	0
chr2	166388004	166388699	7.07201	7.60604	6.21485	-1.39118	9.99e-07	0.00137727	chr2	166326157	166545917	ENSG00000178662	CSRNP3	+	0
chr2	37850593	37851450	6.4578	6.99109	5.60257	-1.38852	5.33e-05	0.0119373	chr2	37827279	37873841	ENSG00000236213	AC006369.2	+	0
chr7	157750164	157751400	7.55363	8.08679	6.69873	-1.38806	4.59e-06	0.00325934	chr7	157331750	158380480	ENSG00000155093	PTPRN2	-	0
chr1	78061016	78061769	7.34625	7.87784	6.49544	-1.38241	1.57e-06	0.00175821	chr1	78028101	78149104	ENSG00000036549	ZZZ3	-	0
chr6	57796062	57797156	7.84367	8.37476	6.99418	-1.38058	0.000405661	0.0322423	chr6	57793932	57794280	ENSG00000262828	RP11-325M4.2	-	-1783
chr11	99300700	99301692	7.81477	8.3457	6.96567	-1.38003	7.75e-06	0.00429508	chr11	98891683	100229616	ENSG00000149972	CNTN5	+	0
chr5	162636282	162637262	7.43488	7.96506	6.58775	-1.37731	7.67e-05	0.0142916	chr5	162439271	162864332	ENSG00000250061	RP11-541P9.3	-	0
chr17	68174597	68175601	7.58945	8.11898	6.74401	-1.37497	5.44e-05	0.0120612	chr17	68164814	68176189	ENSG00000123700	KCNJ2	+	0
chr7	123900268	123901378	7.37568	7.90502	6.53072	-1.3743	3.79e-06	0.00290758	chr7	123672259	124035172	ENSG00000242593	RP5-921G16.1	+	0
chr20	13014211	13014879	7.07901	7.60793	6.23516	-1.37277	1.2e-05	0.00553243	chr20	12989627	13147411	ENSG00000172296	SPTLC3	+	0
chr18	9255015	9256733	8.27891	8.80778	7.43517	-1.37262	0.000168518	0.02099	chr18	9136226	9285983	ENSG00000101745	ANKRD12	+	0
chr2	137558653	137559906	8.23743	8.76553	7.39568	-1.36986	2.42e-06	0.00224148	chr2	137523115	138435287	ENSG00000144229	THSD7B	+	0
chr16	64582229	64583450	7.87374	8.4018	7.0321	-1.3697	0.000170253	0.021112	chr16	64398684	64634150	ENSG00000259846	RP11-467L24.1	+	0
chr1	66645500	66646524	7.68169	8.20974	6.84009	-1.36964	2.72e-06	0.0024151	chr1	66258197	66840259	ENSG00000184588	PDE4B	+	0
chr5	167383303	167384435	7.66949	8.19627	6.83116	-1.3651	1.72e-05	0.00673387	chr5	166711804	167691162	ENSG00000145934	TENM2	+	0
chr4	94237112	94237926	7.69264	8.21908	6.85518	-1.3639	1.07e-06	0.0014202	chr4	93225550	94695707	ENSG00000152208	GRID2	+	0
chr18	50666531	50667031	7.01905	7.54539	6.18187	-1.36352	2.65e-06	0.0023836	chr18	49866542	51057784	ENSG00000187323	DCC	+	0
chr7	14799395	14800304	7.34674	7.87284	6.51016	-1.36268	0.000239854	0.0252626	chr7	14184674	15014402	ENSG00000136267	DGKB	-	0
chr11	109692314	109693325	7.81054	8.33635	6.97468	-1.36168	3.19e-06	0.0025927	chr11	109622168	109694573	ENSG00000254659	RP11-262A12.1	-	0
chr1	93649734	93650894	7.43888	7.96459	6.60331	-1.36128	0.000227894	0.0246775	chr1	93645476	93744287	ENSG00000122483	CCDC18	+	0
chr5	71887447	71888696	7.96653	8.49158	7.13265	-1.35893	2.27e-05	0.00763676	chr5	71869947	71956496	ENSG00000248371	CTC-347C20.2	-	0
chr3	188997235	188998441	7.43388	7.95868	6.60064	-1.35804	0.000502561	0.0354801	chr3	188665003	189043093	ENSG00000188001	TPRG1	+	0
chr9	8818594	8819474	7.66982	8.19357	6.83929	-1.35428	0.000141828	0.0195084	chr9	8314246	10612723	ENSG00000153707	PTPRD	-	0
chr9	9560611	9561733	7.34348	7.86716	6.51309	-1.35407	0.000123296	0.0181593	chr9	8314246	10612723	ENSG00000153707	PTPRD	-	0
chr17	39408601	39409558	7.4968	8.02033	6.66682	-1.35351	5.92e-06	0.00374234	chr17	39405939	39406904	ENSG00000241595	KRTAP9-4	+	1698
chr18	30322921	30323585	7.13628	7.65924	6.30772	-1.35153	0.000451864	0.0337529	chr18	30252634	30353025	ENSG00000197705	KLHL14	-	0
chr5	82581044	82581868	7.50167	8.02402	6.6747	-1.34932	1.04e-06	0.00141394	chr5	82373317	82649606	ENSG00000152422	XRCC4	+	0
chr16	10555488	10556613	7.56122	8.08348	6.73446	-1.34902	3.73e-05	0.00996624	chr16	10420291	10577495	ENSG00000166669	ATF7IP2	+	0
chr15	81409595	81410771	8.29397	8.81606	7.46764	-1.34842	9.98e-06	0.00495321	chr15	81409976	81410681	ENSG00000259461	ANP32BP3	-	0
chr6	96035213	96036425	7.47423	7.99602	6.64868	-1.34734	0.000367683	0.0307247	chr6	96025419	96057333	ENSG00000172469	MANEA	+	0
chr1	215326394	215327482	7.74507	8.26674	6.91983	-1.34691	6.37e-05	0.0131817	chr1	215179118	215410436	ENSG00000082482	KCNK2	+	0
chr21	29580500	29581686	8.04197	8.56338	7.21736	-1.34602	8.31e-06	0.00446026	chr21	29488413	29600986	ENSG00000236532	AL035610.2	-	0
chr4	164655048	164656388	7.73254	8.25373	6.90852	-1.34521	0.000159465	0.0205899	chr4	164445450	165305202	ENSG00000145416	2014-03-01	-	0
chr2	145629327	145630590	7.73065	8.25145	6.9076	-1.34386	2.82e-06	0.00246222	chr2	145425534	145940216	ENSG00000226674	TEX41	+	0
chr9	90246755	90248511	7.93927	8.46007	7.11622	-1.34385	2.95e-06	0.00250738	chr9	90112143	90323548	ENSG00000196730	DAPK1	+	0
chr1	73214317	73215232	7.59733	8.11794	6.77479	-1.34315	0.000909072	0.0464144	chr1	73214604	73364823	ENSG00000225087	RP4-660H19.1	-	0
chr8	40472733	40473722	7.26937	7.78992	6.44698	-1.34294	0.000177561	0.0216258	chr8	40388109	40755352	ENSG00000165061	ZMAT4	-	0
chr8	137904809	137905788	7.68327	8.20339	6.86195	-1.34144	0.000110708	0.0172088	chr8	137543041	137997178	ENSG00000254101	RP11-30J20.1	+	0
chr2	230031306	230032294	7.53552	8.05509	6.71558	-1.33952	2.3e-05	0.00771979	chr2	229715242	230136001	ENSG00000153823	PID1	-	0
chr14	56112543	56113604	7.55206	8.07162	6.73215	-1.33947	0.000607014	0.0386974	chr14	56025790	56168244	ENSG00000126777	KTN1	+	0
chr3	86092760	86093762	7.4073	7.92676	6.58765	-1.33911	2.23e-05	0.00757613	chr3	85008132	86123579	ENSG00000175161	CADM2	+	0
chr9	119724579	119725694	7.42202	7.94128	6.60287	-1.3384	1.26e-05	0.00567424	chr9	119187504	120177348	ENSG00000148219	ASTN2	-	0
chr6	55207597	55208733	7.34904	7.86821	6.53012	-1.33809	9.58e-06	0.00481818	chr6	55192267	55267291	ENSG00000187871	GFRAL	+	0
chr11	60004715	60005998	7.56647	8.08559	6.7477	-1.33789	0.000148204	0.0197999	chr11	59968726	60010561	ENSG00000214787	MS4A4E	-	0
chr4	62779355	62780554	7.25177	7.77085	6.43309	-1.33776	0.000176942	0.021574	chr4	62066976	62944053	ENSG00000150471	LPHN3	+	0
chr9	37143061	37143900	7.23839	7.75717	6.42046	-1.33672	0.000951652	0.0471488	chr9	37120536	37358146	ENSG00000147905	ZCCHC7	+	0
chr2	80797533	80798704	8.09255	8.611	7.27546	-1.33554	1.28e-05	0.00572589	chr2	79412357	80875905	ENSG00000066032	CTNNA2	+	0
chr12	83325399	83326667	7.77119	8.28927	6.95503	-1.33424	1.11e-05	0.00523594	chr12	83080659	83528649	ENSG00000179104	TMTC2	+	0
chr4	68892349	68893616	8.23678	8.75484	7.42066	-1.33419	0.000155046	0.0202694	chr4	68566998	68946670	ENSG00000248049	UBA6-AS1	+	0
chr15	77555211	77556552	8.59574	9.11357	7.7802	-1.33338	1.36e-05	0.00596236	chr15	77400471	77712486	ENSG00000173517	PEAK1	-	0
chr1	118584078	118585206	7.96403	8.48177	7.14872	-1.33305	5.57e-05	0.0122606	chr1	118496484	118727846	ENSG00000155761	SPAG17	-	0
chr3	130667879	130669173	8.34629	8.86388	7.53136	-1.33252	1.78e-05	0.006833	chr3	130569439	130735556	ENSG00000017260	ATP2C1	+	0
chr15	36255123	36256122	7.74342	8.26071	6.92923	-1.33148	1.82e-05	0.0069241	chr15	36231368	36544458	ENSG00000259639	RP11-184D12.1	-	0
chr4	74704416	74705215	7.65129	8.16851	6.83729	-1.33122	3.88e-06	0.00293832	chr4	74702214	74714781	ENSG00000124875	CXCL6	+	0
chr8	106332824	106333884	7.47995	7.99705	6.66628	-1.33076	1.45e-05	0.00619496	chr8	106330920	106816760	ENSG00000169946	ZFPM2	+	0
chr7	119951858	119953375	8.38811	8.90519	7.57447	-1.33072	8.4e-05	0.0149411	chr7	119913722	120390385	ENSG00000184408	KCND2	+	0
chr4	130871604	130872657	8.09395	8.61101	7.28036	-1.33065	3.78e-06	0.00290758	chr4	130692814	130876523	ENSG00000249618	RP11-422J15.1	+	0
chr4	130871604	130872657	8.09395	8.61101	7.28036	-1.33065	3.78e-06	0.00290758	chr4	130692814	130876523	ENSG00000249618	RP11-422J15.1	+	0
chr6	152707352	152708536	8.14457	8.66159	7.33108	-1.33051	2.63e-05	0.00826005	chr6	152442819	152958936	ENSG00000131018	SYNE1	-	0
chr2	115737706	115738689	7.26794	7.7848	6.45485	-1.32996	6.44e-06	0.00386461	chr2	115199876	116603328	ENSG00000175497	DPP10	+	0
chr6	17458606	17459653	7.45372	7.97051	6.6408	-1.32971	0.000306737	0.028201	chr6	17393447	17558023	ENSG00000112186	CAP2	+	0
chr2	130003241	130004495	7.75441	8.27115	6.9416	-1.32955	1.87e-05	0.00702929	chr2	129999746	130031421	ENSG00000204460	AC079586.1	-	0
chr7	40391936	40392595	6.96775	7.48446	6.15503	-1.32943	2.65e-05	0.00829318	chr7	40174575	40900362	ENSG00000175600	SUGCT	+	0
chr11	30094908	30096188	7.55599	8.07259	6.74353	-1.32907	1.91e-05	0.00711336	chr11	30065605	30105890	ENSG00000254532	RP11-624D11.2	-	0
chr8	68476617	68477947	7.65619	8.17265	6.84413	-1.32851	8.77e-05	0.0152691	chr8	68334360	68658620	ENSG00000165078	CPA6	-	0
chr2	58462924	58463979	7.08143	7.59746	6.27045	-1.32701	0.000881464	0.0458586	chr2	58386378	58468507	ENSG00000115392	FANCL	-	0
chr1	163308394	163309420	8.55565	9.07154	7.745	-1.32654	3.49e-05	0.00958102	chr1	163236366	163325554	ENSG00000143228	NUF2	+	0
chr10	33027940	33028621	7.16065	7.67638	6.35037	-1.32601	8.9e-05	0.0153487	chr10	32832297	33171802	ENSG00000150076	C10ORF68	+	0
chr5	96981267	96982575	7.97191	8.48711	7.16299	-1.32412	0.000297074	0.0277388	chr5	96840400	97006750	ENSG00000250331	RP11-1E3.1	+	0
chr19	38131891	38133021	7.53335	8.04813	6.72547	-1.32265	7.33e-05	0.0140207	chr19	38104650	38183238	ENSG00000120784	ZFP30	-	0
chr8	96811089	96811869	7.38684	7.90136	6.57961	-1.32174	0.000372176	0.0309034	chr8	96216684	96822364	ENSG00000253773	KB-1047C11.2	+	0
chrX	91504599	91505497	7.3475	7.86109	6.54259	-1.3185	2.92e-05	0.00874651	chrX	91034260	91878229	ENSG00000102290	PCDH11X	+	0
chr4	175584608	175586119	8.86814	9.38163	8.06351	-1.31812	8.94e-07	0.00133838	chr4	175558065	175750465	ENSG00000145451	GLRA3	-	0
chr14	93915576	93916793	8.18405	8.6975	7.3795	-1.31801	5.65e-06	0.00364793	chr14	93799565	94174222	ENSG00000133958	UNC79	+	0
chrX	55017216	55018084	7.37267	7.88608	6.56822	-1.31786	2.86e-05	0.00864776	chrX	54959394	55024967	ENSG00000158571	PFKFB1	-	0
chr2	213750311	213751450	7.75566	8.26902	6.95134	-1.31768	1.96e-05	0.00718346	chr2	213446081	213886269	ENSG00000273118	AC079610.1	-	0
chr5	87690379	87691438	7.28222	7.79388	6.4821	-1.31178	2.03e-05	0.00728088	chr5	87564712	87732502	ENSG00000247828	TMEM161B-AS1	+	0
chr15	76940064	76940815	7.38923	7.90054	6.58999	-1.31055	1.28e-05	0.0057337	chr15	76640526	77197785	ENSG00000140386	SCAPER	-	0
chr2	22594143	22595431	8.14346	8.65474	7.34431	-1.31043	6.69e-06	0.0039268	chr2	22156208	22753977	ENSG00000231200	AC068490.2	-	0
chr7	18971921	18972795	6.98033	7.49143	6.18163	-1.3098	0.000327157	0.0289379	chr7	18126572	19042039	ENSG00000048052	HDAC9	+	0
chr7	82583992	82584988	7.17671	7.68753	6.37869	-1.30884	0.000170349	0.0211141	chr7	82383329	82792246	ENSG00000186472	PCLO	-	0
chr2	46198686	46199850	7.79996	8.31072	7.00209	-1.30863	0.000129078	0.0186096	chr2	45878484	46415129	ENSG00000171132	PRKCE	+	0
chr6	78618560	78619511	7.95757	8.4681	7.16027	-1.30782	0.000206833	0.0235146	chr6	78400375	78636691	ENSG00000269964	MEI4	+	0
chr20	8635197	8636501	8.01021	8.52071	7.21299	-1.30772	4.48e-05	0.0109386	chr20	8112824	8949003	ENSG00000182621	PLCB1	+	0
chr1	175452871	175454096	7.86585	8.37617	7.06907	-1.3071	4.53e-05	0.0110277	chr1	175284330	175712906	ENSG00000116147	TNR	-	0
chr13	86715967	86716734	6.94691	7.45693	6.15089	-1.30603	9.86e-05	0.0162063	chr13	86634948	86745025	ENSG00000232252	RP11-30L8.1	+	0
chr4	73296260	73297535	8.64159	9.1512	7.84655	-1.30466	3.93e-05	0.0101954	chr4	73146686	73434516	ENSG00000156140	ADAMTS3	-	0
chr8	74405720	74406745	7.93617	8.44577	7.14117	-1.30461	0.00014406	0.0196564	chr8	74332604	74659943	ENSG00000040341	STAU2	-	0
chr2	80410630	80411551	7.71831	8.22781	6.92356	-1.30425	9.19e-05	0.0155598	chr2	79412357	80875905	ENSG00000066032	CTNNA2	+	0
chr14	55051887	55053046	7.81445	8.32356	7.02068	-1.30288	5.94e-06	0.00374234	chr14	55033815	55260033	ENSG00000020577	SAMD4A	+	0
chr6	24263125	24264205	7.61392	8.12299	6.82022	-1.30276	0.000106634	0.0168151	chr6	24171984	24358280	ENSG00000146038	DCDC2	-	0
chr20	46283317	46284108	6.89404	7.40297	6.10068	-1.30229	0.000621794	0.0390877	chr20	46130601	46285621	ENSG00000124151	NCOA3	+	0
chr4	176930673	176931869	9.01302	9.52161	8.22051	-1.3011	9.12e-05	0.0154978	chr4	176933189	176935568	ENSG00000250372	MARK2P4	-	1321
chr1	176942077	176943247	7.64185	8.1496	6.8514	-1.2982	0.000116026	0.0176001	chr1	176826438	177134109	ENSG00000152092	ASTN1	-	0
chr1	52112587	52113772	7.89732	8.40488	7.10735	-1.29753	6.94e-05	0.0137092	chr1	52042851	52254889	ENSG00000117859	OSBPL9	+	0
chr1	196373178	196374169	7.4936	8.00113	6.70371	-1.29742	1.17e-05	0.00542875	chr1	196194909	196578355	ENSG00000162687	KCNT2	-	0
chr4	21951923	21953239	8.0587	8.56612	7.26907	-1.29705	0.000445705	0.0335967	chr4	21950638	22331953	ENSG00000250039	RP11-17E2.2	+	0
chr10	46189433	46190146	7.37081	7.87817	6.58132	-1.29685	4.53e-06	0.00324656	chr10	46174140	46195980	ENSG00000230869	CTGLF10P	+	0
chr9	110082480	110083267	7.52977	8.03701	6.74057	-1.29644	0.000155333	0.0202752	chr9	110045418	110094475	ENSG00000119318	RAD23B	+	0
chr5	54659778	54660951	7.58067	8.08789	6.79154	-1.29636	0.000358324	0.0303834	chr5	54603588	54721409	ENSG00000039123	SKIV2L2	+	0
chr8	116592827	116594067	8.73553	9.24212	7.94796	-1.29416	7.47e-06	0.00418919	chr8	116420724	116821899	ENSG00000104447	TRPS1	-	0
chr18	25575689	25576598	7.44885	7.9554	6.66137	-1.29403	6.96e-05	0.0137102	chr18	25530930	25757410	ENSG00000170558	CDH2	-	0
chr9	16865116	16866254	8.533	9.03947	7.74571	-1.29377	0.000467543	0.0343096	chr9	16409501	16870841	ENSG00000173068	BNC2	-	0
chr7	3350257	3351410	7.63936	8.1457	6.85239	-1.29331	3.15e-05	0.00910603	chr7	3341080	4308632	ENSG00000146555	SDK1	+	0
chr2	132374096	132374755	7.0808	7.58671	6.29486	-1.29185	8.36e-06	0.0044706	chr2	132349325	132384839	ENSG00000204434	POTEKP	+	0
chr2	7043141	7044102	7.04295	7.54866	6.25752	-1.29115	2.42e-05	0.007907	chr2	7045855	7046432	ENSG00000271947	RP11-439M11.1	-	1754
chr14	72778647	72779626	7.27325	7.77885	6.48808	-1.29077	3.58e-05	0.00973346	chr14	72399156	73030654	ENSG00000182732	RGS6	+	0
chr12	51807027	51808345	7.34194	7.84725	6.5575	-1.28975	8.32e-05	0.0148837	chr12	51785101	51902980	ENSG00000050438	SLC4A8	+	0
chr4	80779001	80780328	8.70921	9.21421	7.92553	-1.28868	0.000125952	0.0183257	chr4	80748625	80798924	ENSG00000251321	PCAT4	+	0
chrX	100624434	100625255	8.04792	8.55289	7.26429	-1.2886	4.24e-06	0.00313612	chrX	100604435	100641183	ENSG00000010671	BTK	-	0
chr9	88615537	88616819	7.84406	8.34892	7.06072	-1.2882	2.33e-05	0.00778145	chr9	88556061	88637213	ENSG00000135040	NAA35	+	0
chr5	76766956	76768007	7.60516	8.10989	6.82213	-1.28776	3.88e-06	0.00293832	chr5	76721795	76916436	ENSG00000164253	WDR41	-	0
chr3	107914107	107915388	7.99416	8.49862	7.21179	-1.28683	0.000385524	0.0313943	chr3	107879659	107941417	ENSG00000114446	IFT57	-	0
chr11	113223990	113225240	8.10952	8.61388	7.32739	-1.28649	1.41e-05	0.00610205	chr11	113185251	113254266	ENSG00000149292	TTC12	+	0
chr11	12017612	12018435	7.27864	7.78288	6.49678	-1.2861	4e-05	0.0102503	chr11	11984653	12031316	ENSG00000050165	DKK3	-	0
chr14	87986370	87986988	7.83584	8.33959	7.05521	-1.28438	0.000167204	0.0209511	chr14	87819414	88039366	ENSG00000258859	RP11-594C13.1	-	0
chr4	141838784	141840051	8.10841	8.61181	7.32863	-1.28318	2.12e-05	0.00741694	chr4	141780961	142134031	ENSG00000170153	RNF150	-	0
chr13	81843654	81844624	7.426	7.9294	6.64622	-1.28317	3.29e-05	0.0093123	chr13	81824573	81876542	ENSG00000229309	RP11-452B18.2	+	0
chr10	89087916	89089254	8.59961	9.10239	7.82132	-1.28108	1.83e-06	0.00191374	chr10	88963632	89102369	ENSG00000223482	NUTM2A-AS1	-	0
chr5	22167133	22167999	7.35579	7.85851	6.57765	-1.28086	6.55e-05	0.013284	chr5	21750782	22853731	ENSG00000154162	CDH12	-	0
chr7	42114020	42114842	7.28003	7.78264	6.50217	-1.28047	0.000264846	0.0262676	chr7	42000548	42277469	ENSG00000106571	GLI3	-	0
chr3	184675345	184676613	8.22365	8.72617	7.44598	-1.28019	0.000901024	0.0462715	chr3	184529931	184770402	ENSG00000156931	VPS8	+	0
chr2	165898570	165899490	7.17083	7.67331	6.39327	-1.28004	0.000382976	0.0312908	chr2	165848494	165947803	ENSG00000236283	AC013463.2	+	0
chr11	36017410	36018233	7.11209	7.61452	6.33464	-1.27987	2.07e-05	0.00733319	chr11	35965531	36253686	ENSG00000179241	LDLRAD3	+	0
chr12	102810979	102812144	7.55794	8.05997	6.78148	-1.27849	7.19e-05	0.0139329	chr12	102789645	102874423	ENSG00000017427	IGF1	-	0
chr12	42763273	42764089	7.17904	7.6805	6.40396	-1.27653	5.73e-05	0.01247	chr12	42632249	42853517	ENSG00000134283	PPHLN1	+	0
chr13	103005444	103006296	7.27033	7.77177	6.49528	-1.27649	2.5e-05	0.00809223	chr13	102944677	103046869	ENSG00000243319	FGF14-IT1	-	0
chr8	89312459	89313283	7.40573	7.90711	6.63084	-1.27627	1.08e-05	0.00518965	chr8	89044237	89340254	ENSG00000156103	MMP16	-	0
chr15	38256649	38257925	7.61211	8.11266	6.83925	-1.27341	0.00026191	0.0261389	chr15	38214140	38259925	ENSG00000166069	TMCO5A	+	0
chr5	87753045	87753847	7.21183	7.71233	6.43908	-1.27325	0.000795441	0.0436968	chr5	87729709	87794514	ENSG00000271904	CTC-498M16.4	-	0
chr6	111659086	111660012	7.69603	8.19589	6.92482	-1.27108	1.45e-05	0.00619496	chr6	111620234	111804918	ENSG00000009413	REV3L	-	0
chr9	12733031	12733990	7.5399	8.03958	6.76914	-1.27044	0.000165808	0.0209195	chr9	12700100	12814344	ENSG00000235448	RP11-3L8.3	-	0
chr6	128778496	128779715	8.18394	8.68356	7.41332	-1.27024	0.000105116	0.0167253	chr6	128289924	128841870	ENSG00000152894	PTPRK	-	0
chr3	101951494	101952120	7.53782	8.0374	6.76728	-1.27012	0.000766878	0.0429672	chr3	101818088	102198685	ENSG00000170044	ZPLD1	+	0
chr4	177016155	177017163	7.56097	8.06052	6.79051	-1.27001	0.000690554	0.0410248	chr4	176986985	177103978	ENSG00000150627	WDR17	+	0
chr2	178336449	178337601	7.65283	8.15234	6.88245	-1.26989	8.19e-06	0.00440968	chr2	178257372	178408564	ENSG00000018510	AGPS	+	0
chr12	79361059	79362361	7.96282	8.46232	7.19249	-1.26982	1.01e-05	0.00497216	chr12	79354038	79439424	ENSG00000257191	RP11-390N6.1	-	0
chr7	141743740	141744378	7.08052	7.57967	6.311	-1.26867	6.47e-05	0.0132292	chr7	141607613	141806547	ENSG00000257335	MGAM	+	0
chr14	38592483	38593758	7.95804	8.45698	7.18904	-1.26794	0.000646852	0.0398331	chr14	38503492	38663486	ENSG00000259048	CTD-2058B24.2	-	0
chr7	24996371	24997462	7.40725	7.90602	6.63866	-1.26736	0.000737577	0.042361	chr7	24836158	25021253	ENSG00000070882	OSBPL3	-	0
chr5	52287478	52288700	8.05684	8.55527	7.28905	-1.26622	5.86e-06	0.00371945	chr5	52285156	52390609	ENSG00000164171	ITGA2	+	0
chr2	109838292	109838878	6.94978	7.44821	6.18203	-1.26617	3.79e-05	0.0100223	chr2	109745804	110262207	ENSG00000172985	SH3RF3	+	0
chr7	45783241	45784168	7.125	7.62342	6.35727	-1.26615	2.57e-05	0.00819182	chr7	45763379	45808617	ENSG00000214765	SEPT7P2	-	0
chr11	6976085	6977064	7.83315	8.33102	7.06672	-1.2643	0.000183961	0.0221396	chr11	6947635	7005863	ENSG00000149054	ZNF215	+	0
chr2	80548249	80548748	7.59791	8.09575	6.83154	-1.26422	3.37e-05	0.00946827	chr2	79412357	80875905	ENSG00000066032	CTNNA2	+	0
chr11	55053222	55054297	7.68811	8.18557	6.92266	-1.26291	2.5e-05	0.00809223	chr11	55046923	55052999	ENSG00000255283	RP11-72M10.4	-	-224
chr18	66669753	66670478	7.15125	7.64868	6.38587	-1.26281	0.000522377	0.0361043	chr18	66382446	66722426	ENSG00000150636	CCDC102B	+	0
chr1	50539033	50539594	6.89338	7.39063	6.12844	-1.26219	0.00019626	0.0229159	chr1	50513686	50669458	ENSG00000162374	ELAVL4	+	0
chr1	177385860	177386796	7.15248	7.64961	6.38783	-1.26179	0.000109593	0.0170966	chr1	177362423	177566844	ENSG00000227579	RP1-35C21.2	-	0
chr12	106115523	106116776	7.55052	8.04736	6.78656	-1.2608	1e-05	0.00496198	chr12	106097981	106137840	ENSG00000257859	CASC18	+	0
chr12	44523194	44524351	7.6628	8.15935	6.89954	-1.25981	0.000112303	0.0173017	chr12	44229770	44783545	ENSG00000139173	TMEM117	+	0
chr14	46573673	46574394	7.27579	7.77231	6.51259	-1.25972	6.4e-05	0.0131817	chr14	46410146	46971026	ENSG00000258700	LINC00871	+	0
chr10	117703066	117704007	7.42277	7.91916	6.65989	-1.25927	8.55e-05	0.0150806	chr10	116853124	117708503	ENSG00000107518	ATRNL1	+	0
chr16	13461815	13462978	7.50641	8.00261	6.744	-1.25862	3.5e-06	0.00276809	chr16	13340173	13656775	ENSG00000262801	U91319.1	+	0
chr4	169515085	169515943	7.31692	7.81289	6.55504	-1.25785	0.00013065	0.0187134	chr4	169418217	169849608	ENSG00000129116	PALLD	+	0
chr10	18282730	18283289	6.8895	7.38534	6.12794	-1.2574	0.000122469	0.0180779	chr10	18240768	18332221	ENSG00000148482	SLC39A12	+	0
chr18	6743596	6744470	7.32948	7.8253	6.56796	-1.25734	9.98e-05	0.0162633	chr18	6729717	6915715	ENSG00000088756	ARHGAP28	+	0
chr8	63200089	63201305	8.13086	8.62667	7.36936	-1.25731	1.36e-05	0.00596236	chr8	63161150	63912211	ENSG00000185942	NKAIN3	+	0
chr6	78442910	78443804	7.86975	8.36551	7.10838	-1.25713	2.78e-06	0.00243949	chr6	78400375	78636691	ENSG00000269964	MEI4	+	0
chr21	17638231	17638960	7.16278	7.65832	6.40194	-1.25638	3.53e-05	0.00965773	chr21	17442842	17999716	ENSG00000215386	LINC00478	+	0
chr18	1518567	1519688	7.93124	8.42673	7.17052	-1.25621	1.24e-05	0.00562362	chr18	1509184	1647098	ENSG00000266602	RP11-476K15.1	+	0
chr4	139349551	139350714	7.65729	8.15275	6.89664	-1.25611	7.67e-05	0.0142916	chr4	139346677	139358023	ENSG00000249381	LINC00500	+	0
chr16	32816744	32819941	10.232	10.7275	9.4715	-1.25595	1.48e-06	0.00167845	chr16	32820877	32835966	ENSG00000260158	RP11-67H24.2	+	-937
chr1	66405299	66406558	7.88197	8.37738	7.12143	-1.25595	0.000117526	0.0177153	chr1	66258197	66840259	ENSG00000184588	PDE4B	+	0
chr4	123183740	123184826	7.74558	8.24086	6.98535	-1.25551	1.7e-05	0.00672169	chr4	123073488	123283913	ENSG00000138688	KIAA1109	+	0
chr1	96001172	96002363	7.89229	8.38748	7.13229	-1.25519	8.51e-05	0.0150305	chr1	95975672	96247898	ENSG00000228971	RP11-286B14.1	+	0
chr11	74527321	74528211	7.49666	7.99178	6.73682	-1.25496	0.000529135	0.0362631	chr11	74459913	74553458	ENSG00000166439	RNF169	+	0
chr1	7474034	7474986	7.72747	8.22245	6.96797	-1.25447	2.5e-05	0.00809223	chr1	6845384	7829766	ENSG00000171735	CAMTA1	+	0
chr2	133641903	133643081	7.97534	8.47017	7.21619	-1.25398	9.67e-05	0.0160694	chr2	133429374	134326034	ENSG00000176771	NCKAP5	-	0
chr12	15393649	15394753	7.1728	7.66742	6.41416	-1.25326	0.000214894	0.023904	chr12	15260717	15501609	ENSG00000134533	RERG	-	0
chr1	117944323	117945205	7.21476	7.70931	6.45627	-1.25304	5.39e-06	0.00355347	chr1	117910071	118071494	ENSG00000198162	MAN1A2	+	0
chr13	42266607	42267424	7.43674	7.93088	6.67924	-1.25164	3.07e-05	0.00899284	chr13	42140973	42535256	ENSG00000102763	VWA8	-	0
chr8	72725058	72726261	7.69677	8.19084	6.93945	-1.25139	9.02e-05	0.0154254	chr8	72727729	72727860	ENSG00000200191	U8	-	1469
chr18	59171259	59172372	7.6663	8.16033	6.90905	-1.25127	3.69e-06	0.00286105	chr18	59000815	59223006	ENSG00000101542	CDH20	+	0
chr4	121153135	121154405	8.05278	8.54664	7.29593	-1.25071	0.000331059	0.0291413	chr4	120988113	121337921	ENSG00000250938	RP11-679C8.2	+	0
chr5	56760914	56762086	7.66775	8.16159	6.91097	-1.25062	0.000472912	0.0344661	chr5	56690887	56829251	ENSG00000250961	CTD-2023N9.1	+	0
chr11	32185104	32186426	8.22125	8.71475	7.46526	-1.24949	1.96e-05	0.00718346	chr11	32133595	32364955	ENSG00000227160	RP1-65P5.1	-	0
chr2	78667488	78668209	7.20016	7.69364	6.44422	-1.24942	1.53e-05	0.00641808	chr2	78664976	78666047	ENSG00000270470	RP11-601H16.1	+	1442
chrX	107830277	107831130	6.94123	7.43461	6.18555	-1.24906	0.000698365	0.0411447	chrX	107683074	107940775	ENSG00000188153	COL4A5	+	0
chr13	109376364	109377279	7.37225	7.86531	6.61734	-1.24797	1.02e-05	0.00502917	chr13	109248500	109860355	ENSG00000041515	MYO16	+	0
chr3	82442829	82443539	7.53019	8.02319	6.77539	-1.2478	0.000107373	0.0168601	chr3	82035289	82512826	ENSG00000239440	RP11-260O18.1	+	0
chr3	148009240	148010346	8.29731	8.7899	7.54348	-1.24642	0.000493753	0.0352356	chr3	147998678	148117743	ENSG00000242440	RP11-501O2.5	+	0
chr3	85725623	85726576	7.17967	7.67224	6.42588	-1.24636	0.000152063	0.020114	chr3	85008132	86123579	ENSG00000175161	CADM2	+	0
chr15	94288340	94289586	7.24205	7.73459	6.48836	-1.24623	5.05e-05	0.0116287	chr15	94133096	94304028	ENSG00000258631	RP11-739G5.1	+	0
chr10	107937751	107939081	8.62288	9.11523	7.86962	-1.24561	4.42e-05	0.0108601	chr10	107900022	107948480	ENSG00000229775	RP11-298H24.1	+	0
chr6	136799655	136800590	8.00484	8.49698	7.25208	-1.2449	9.58e-06	0.00481818	chr6	136663875	136871957	ENSG00000135525	MAP7	-	0
chr18	64203867	64205078	8.37224	8.86427	7.61973	-1.24454	5.19e-06	0.00347279	chr18	64168320	64271375	ENSG00000071991	CDH19	-	0
chr12	133776089	133777166	7.81114	8.30304	7.05894	-1.2441	0.000186734	0.0223463	chr12	133707570	133783698	ENSG00000090612	ZNF268	+	0
chr2	167872263	167873206	7.5069	7.99869	6.75497	-1.24373	0.000585029	0.0379578	chr2	167744997	168116263	ENSG00000163092	XIRP2	+	0
chr21	17908797	17909866	7.88213	8.37392	7.13021	-1.24371	0.00010971	0.0170988	chr21	17442842	17999716	ENSG00000215386	LINC00478	+	0
chr7	69069608	69072818	8.64483	9.13654	7.89311	-1.24343	9.52e-06	0.00480225	chr7	69063905	70258054	ENSG00000158321	AUTS2	+	0
chrX	32005291	32005987	7.94572	8.43728	7.19436	-1.24291	9.98e-06	0.00495321	chrX	31115794	33357558	ENSG00000198947	DMD	-	0
chr5	13712598	13713983	9.2035	9.69488	8.45252	-1.24236	2.58e-05	0.00819976	chr5	13690440	13944652	ENSG00000039139	DNAH5	-	0
chr1	76709659	76710994	8.20475	8.696	7.45411	-1.24189	5.52e-05	0.0121884	chr1	76540404	77100286	ENSG00000184005	ST6GALNAC3	+	0
chr6	65384081	65385342	7.93283	8.42406	7.18222	-1.24184	8.01e-06	0.00436159	chr6	64429876	66417118	ENSG00000188107	EYS	-	0
chr10	106482237	106482857	7.1058	7.59702	6.35523	-1.2418	0.000191092	0.0226159	chr10	106400859	107024993	ENSG00000156395	SORCS3	+	0
chr1	241062745	241063951	8.89617	9.38737	8.14566	-1.24171	1.64e-05	0.00660389	chr1	240931554	241520530	ENSG00000182901	RGS7	-	0
chr12	5838383	5839727	8.89338	9.38442	8.14321	-1.24121	8.85e-06	0.00463027	chr12	5641035	6055398	ENSG00000047617	ANO2	-	0
chr8	80755448	80756605	7.62457	8.11546	6.87478	-1.24069	6.48e-06	0.00386858	chr8	80681607	80783994	ENSG00000249328	RP11-26J3.1	-	0
chr4	95958456	95959675	8.32765	8.81845	7.57808	-1.24037	4.66e-05	0.0111543	chr4	95679119	96079599	ENSG00000138696	BMPR1B	+	0
chr8	40585802	40586806	7.32088	7.81151	6.57171	-1.2398	0.000248231	0.0256043	chr8	40388109	40755352	ENSG00000165061	ZMAT4	-	0
chr18	70867299	70868105	7.40608	7.89617	6.65816	-1.23801	8.61e-05	0.0151106	chr18	70818476	70931715	ENSG00000263711	RP11-169F17.1	-	0
chr2	156126614	156127503	7.0507	7.54074	6.30291	-1.23782	4e-05	0.0102503	chr2	156126145	156126399	ENSG00000227682	ATP5A1P2	+	216
chrX	130270006	130272464	11.7178	12.2078	10.9701	-1.2377	5.14e-06	0.0034654	chrX	130268062	130268364	ENSG00000241198	RN7SL191P	-	-1643
chr4	16406468	16407266	7.40281	7.89264	6.65551	-1.23713	0.00032442	0.0287969	chr4	16402053	16513810	ENSG00000248138	RP11-446J8.1	+	0
chr2	185619302	185620327	7.53388	8.02354	6.78701	-1.23652	7.27e-06	0.00416288	chr2	185463093	185804219	ENSG00000170396	ZNF804A	+	0
chr5	90402513	90403717	7.75059	8.24021	7.00379	-1.23642	0.000147656	0.0197662	chr5	89825161	90460038	ENSG00000164199	GPR98	+	0
chr18	41906363	41907661	8.63869	9.12804	7.89252	-1.23551	3.83e-05	0.0100849	chr18	41903401	42111662	ENSG00000267337	CTC-782O7.1	-	0
chr18	25613957	25615211	7.84112	8.33024	7.09552	-1.23472	0.000120234	0.0179225	chr18	25530930	25757410	ENSG00000170558	CDH2	-	0
chr4	156833684	156834766	7.38312	7.87219	6.63762	-1.23456	1e-05	0.00496198	chr4	156775890	156841558	ENSG00000151790	TDO2	+	0
chr2	24494223	24495214	7.53203	8.02104	6.78668	-1.23436	6.19e-06	0.00377241	chr2	24425733	24583583	ENSG00000198399	ITSN2	-	0
chr5	80922816	80923688	7.24779	7.73661	6.50287	-1.23374	0.000192972	0.0227399	chr5	80708840	81047616	ENSG00000145687	SSBP2	-	0
chr2	137772121	137773017	7.58599	8.07473	6.84126	-1.23348	0.00016988	0.0210901	chr2	137523115	138435287	ENSG00000144229	THSD7B	+	0
chr13	78476095	78477222	7.51697	8.00556	6.7726	-1.23297	5.6e-05	0.0123216	chr13	78469616	78493903	ENSG00000136160	EDNRB	-	0
chrX	64817950	64818570	7.10353	7.59186	6.35974	-1.23212	1.09e-05	0.0052023	chrX	64808257	64961791	ENSG00000147065	MSN	+	0
chr7	34977227	34978243	7.24294	7.73117	6.49941	-1.23176	1.46e-05	0.00620989	chr7	34968488	35077883	ENSG00000173852	DPY19L1	-	0
chr12	64069479	64070574	7.88143	8.36945	7.13842	-1.23102	0.000418009	0.0326625	chr12	64017568	64189498	ENSG00000249753	RP11-415I12.3	-	0
chr17	14795602	14796530	7.43411	7.92193	6.69155	-1.23038	2.72e-05	0.00840796	chr17	14737955	14803871	ENSG00000238212	AC005863.2	+	0
chr4	37498677	37499609	7.12601	7.61372	6.38371	-1.23001	3.02e-05	0.00890783	chr4	37455563	37625117	ENSG00000154274	C4orf19	+	0
chr5	173430073	173431314	8.10324	8.59084	7.3612	-1.22963	2.43e-05	0.00793771	chr5	173400782	173433143	ENSG00000185056	C5orf47	+	0
chr7	148344000	148345320	8.67119	9.1586	7.92957	-1.22904	6.61e-06	0.00390319	chr7	148346639	148347332	ENSG00000270200	RP5-1136G13.1	+	-1320
chr4	164085708	164086874	7.72553	8.21282	6.98423	-1.22859	4.17e-06	0.00310026	chr4	164031225	164088073	ENSG00000145414	NAF1	-	0
chr3	169051010	169051946	7.30409	7.7912	6.56317	-1.22803	0.000101469	0.0163968	chr3	168801287	169381406	ENSG00000085276	MECOM	-	0
chr9	119993499	119994200	7.1317	7.61876	6.39092	-1.22784	0.00047616	0.0345836	chr9	119187504	120177348	ENSG00000148219	ASTN2	-	0
chr4	81775186	81776648	9.08421	9.57116	8.34369	-1.22746	0.000626229	0.039234	chr4	81256874	81884910	ENSG00000197826	C4orf22	+	0
chr3	196842272	196843407	7.66293	8.14987	6.92242	-1.22745	3.68e-06	0.00286067	chr3	196769431	197026171	ENSG00000075711	DLG1	-	0
chr4	72105152	72106058	7.47686	7.96369	6.73664	-1.22704	3e-05	0.0088668	chr4	72053003	72437804	ENSG00000080493	SLC4A4	+	0
chr11	101596048	101597220	7.66269	8.14934	6.92286	-1.22648	7.54e-06	0.00421059	chr11	101322295	101743293	ENSG00000137672	TRPC6	-	0
chr9	5961625	5962493	7.56758	8.05414	6.82797	-1.22617	6.6e-06	0.00390319	chr9	5881596	6007901	ENSG00000183354	KIAA2026	-	0
chr6	80829947	80830782	7.84518	8.33171	7.10565	-1.22606	0.000429205	0.0330547	chr6	80816364	81055987	ENSG00000083123	BCKDHB	+	0
chr8	133354026	133355065	7.59977	8.08628	6.86028	-1.226	1.97e-05	0.00718808	chr8	133133108	133493200	ENSG00000184156	KCNQ3	-	0
chr13	79957552	79958494	8.0747	8.56078	7.33622	-1.22456	2.77e-05	0.00851698	chr13	79885962	79980612	ENSG00000139746	RBM26	-	0
chr3	54557001	54558288	8.10299	8.58898	7.36472	-1.22426	2.21e-05	0.0075445	chr3	54156574	55108584	ENSG00000157445	CACNA2D3	+	0
chr10	20009111	20010027	7.48972	7.9756	6.7517	-1.2239	3.68e-05	0.00991156	chr10	19999257	20017479	ENSG00000233968	RP11-354E11.2	-	0
chr2	59452974	59454034	7.86943	8.35499	7.13214	-1.22285	6.08e-05	0.0128463	chr2	59444843	59506535	ENSG00000222030	AC007131.1	+	0
chr21	24486052	24487035	7.98733	8.47284	7.25019	-1.22265	1.04e-05	0.00505596	chr21	24437813	24503528	ENSG00000230972	AP001255.2	+	0
chr3	29825533	29826853	8.39529	8.8805	7.65883	-1.22166	3.09e-05	0.00901907	chr3	29322473	30051886	ENSG00000144642	RBMS3	+	0
chr16	26337198	26338131	7.61855	8.10353	6.88262	-1.2209	0.00043173	0.033143	chr16	26329428	26345749	ENSG00000231876	AC009158.1	+	0
chr2	188353440	188354383	7.32747	7.81231	6.59186	-1.22045	9.98e-05	0.0162633	chr2	187867947	188419390	ENSG00000224063	AC007319.1	+	0
chr12	65767027	65768025	7.95913	8.44385	7.22379	-1.22006	0.000220008	0.0242242	chr12	65672423	65882024	ENSG00000174099	MSRB3	+	0
chr13	34510664	34511821	7.14012	7.62472	6.40507	-1.21965	0.000204515	0.0233625	chr13	34392186	34540695	ENSG00000133119	RFC3	+	0
chr11	11941513	11942244	7.47788	7.96233	6.74319	-1.21914	1.41e-05	0.00608833	chr11	11862970	11980870	ENSG00000170242	USP47	+	0
chr5	43499581	43500135	7.40623	7.89068	6.67154	-1.21914	0.000353283	0.0301775	chr5	43484061	43509458	ENSG00000249492	RP11-159F24.3	+	0
chr6	168410042	168410867	7.84021	8.32451	7.10587	-1.21864	5.54e-05	0.0122233	chr6	168396921	168445769	ENSG00000125337	KIF25	+	0
chr12	82800983	82801713	7.81732	8.30155	7.08315	-1.2184	3.05e-05	0.00895551	chr12	82752276	82873015	ENSG00000127720	METTL25	+	0
chr17	71661347	71662493	7.48727	7.97134	6.75348	-1.21786	0.00033097	0.0291413	chr17	71658707	71659987	ENSG00000265935	RP11-277J6.3	-	-1361
chr2	130024085	130025347	7.33077	7.81468	6.59733	-1.21735	0.000986511	0.0478776	chr2	129999746	130031421	ENSG00000204460	AC079586.1	-	0
chr2	154729912	154731250	7.96018	8.44408	7.22679	-1.21729	0.000109385	0.0170869	chr2	154728426	155310361	ENSG00000144278	GALNT13	+	0
chr2	144935199	144936309	7.58758	8.0714	6.85435	-1.21705	0.000874336	0.0457171	chr2	144695635	145090135	ENSG00000121964	GTDC1	-	0
chr10	117939592	117940507	7.66074	8.14451	6.92766	-1.21685	0.000254168	0.0258046	chr10	117816444	118032979	ENSG00000151892	GFRA1	-	0
chr4	68726817	68728035	7.87661	8.36028	7.14375	-1.21653	7.8e-05	0.0144349	chr4	68686594	68749750	ENSG00000153802	TMPRSS11D	-	0
chrX	27355333	27356390	7.44448	7.92811	6.7117	-1.21642	6.03e-06	0.0037663	chrX	27193037	27417114	ENSG00000228933	RP11-268G12.1	-	0
chr4	169168077	169169410	8.46274	8.94634	7.73003	-1.21632	3.15e-05	0.00911352	chr4	169137444	169239958	ENSG00000137628	DDX60	-	0
chr9	13186266	13187547	8.60156	9.08499	7.86926	-1.21573	7.46e-06	0.00418919	chr9	13105703	13279589	ENSG00000107186	MPDZ	-	0
chr10	131470473	131471711	8.31356	8.79664	7.58206	-1.21459	5.77e-05	0.0125334	chr10	131265448	131566271	ENSG00000170430	MGMT	+	0
chr3	64507292	64508317	7.22882	7.71188	6.49737	-1.21451	0.000383429	0.0313074	chr3	64501333	64673676	ENSG00000163638	ADAMTS9	-	0
chrX	91078974	91080055	7.28408	7.76706	6.5528	-1.21426	1.71e-05	0.00672664	chrX	91034260	91878229	ENSG00000102290	PCDH11X	+	0
chr9	30175987	30177293	8.1325	8.6152	7.40188	-1.21332	0.000262129	0.0261431	chr9	30178473	30178575	ENSG00000239155	snoU13	-	1181
chr4	15044914	15045748	7.63594	8.11862	6.90537	-1.21325	8.47e-06	0.00451161	chr4	15004298	15071777	ENSG00000137449	CPEB2	+	0
chr5	67104563	67105514	7.51616	7.99882	6.78564	-1.21317	0.000118932	0.017823	chr5	66995257	67198428	ENSG00000250421	RP11-83M16.6	-	0
chr6	90822898	90824096	8.50108	8.98344	7.77125	-1.21218	5.06e-05	0.0116333	chr6	90636248	91006627	ENSG00000112182	BACH2	-	0
chr8	16070585	16071721	7.26682	7.749	6.53739	-1.21161	0.000962364	0.0473408	chr8	15965387	16424999	ENSG00000038945	MSR1	-	0
chrX	65042497	65043873	7.91396	8.39528	7.18655	-1.20873	3.8e-05	0.0100327	chrX	65041097	65042091	ENSG00000230039	RP11-314A15.2	-	-407
chr7	14640991	14642198	7.619	8.10026	6.8917	-1.20856	4.65e-05	0.0111543	chr7	14184674	15014402	ENSG00000136267	DGKB	-	0
chr3	132437928	132438922	8.46664	8.94773	7.73975	-1.20798	0.000234143	0.0249593	chr3	132276986	132441303	ENSG00000113971	NPHP3	-	0
chr3	6225760	6226949	8.03607	8.51714	7.30922	-1.20792	0.000529468	0.0362631	chr3	6190171	6407572	ENSG00000226022	AC026167.1	+	0
chr1	66425058	66426172	7.31034	7.7914	6.5835	-1.20789	5.01e-05	0.0116149	chr1	66258197	66840259	ENSG00000184588	PDE4B	+	0
chr6	9661609	9662574	7.71066	8.19156	6.98421	-1.20735	3.3e-05	0.00931767	chr6	9596343	10211841	ENSG00000181355	OFCC1	-	0
chr12	59400467	59401151	7.27261	7.75332	6.5466	-1.20672	9.39e-05	0.015759	chr12	59314420	59458019	ENSG00000257443	RP11-150C16.1	+	0
chr6	125486356	125487276	7.57713	8.05763	6.85158	-1.20605	3.27e-05	0.00927873	chr6	125440195	125585553	ENSG00000111907	TPD52L1	+	0
chr3	188911049	188912201	7.80177	8.28224	7.07631	-1.20593	1.62e-05	0.00656333	chr3	188665003	189043093	ENSG00000188001	TPRG1	+	0
chr2	132198281	132199525	7.27865	7.75885	6.55382	-1.20503	0.000157569	0.0204872	chr2	132200167	132202467	ENSG00000217950	AC073869.20	-	643
chr14	28261247	28262020	7.01464	7.49468	6.29018	-1.2045	0.000103068	0.0164934	chr14	27727923	28314492	ENSG00000258932	CTD-3006G17.2	-	0
chr17	67141677	67143025	8.77619	9.25602	8.05221	-1.20381	8.13e-05	0.0146966	chr17	67143355	67240987	ENSG00000154263	ABCA10	-	331
chr10	84273877	84274805	7.28335	7.76298	6.55983	-1.20315	0.000186272	0.0223215	chr10	83635070	84746935	ENSG00000185737	NRG3	+	0
chr2	159189307	159190494	7.70932	8.18884	6.98606	-1.20277	0.000178749	0.0217408	chr2	159027593	159313265	ENSG00000153237	CCDC148	-	0
chr1	220714130	220715475	8.27192	8.75143	7.54866	-1.20276	3.83e-05	0.0100849	chr1	220701568	220837803	ENSG00000116141	MARK1	+	0
chr10	20186850	20187998	7.96584	8.44531	7.24269	-1.20262	1.56e-05	0.00645892	chr10	20105168	20578785	ENSG00000120594	PLXDC2	+	0
chr4	143415791	143416977	8.57801	9.05747	7.85488	-1.2026	1.48e-05	0.00625013	chr4	142944313	143768585	ENSG00000109452	INPP4B	-	0
chr17	11718345	11719375	7.72568	8.2051	7.00262	-1.20249	2.73e-05	0.00843182	chr17	11501748	11873065	ENSG00000007174	DNAH9	+	0
chr12	45183799	45185045	7.89499	8.37411	7.17264	-1.20146	0.000267465	0.0263945	chr12	44902058	45315631	ENSG00000184613	NELL2	-	0
chr9	3344703	3346048	7.78583	8.26491	7.06358	-1.20134	0.000192879	0.0227399	chr9	3218297	3526004	ENSG00000080298	RFX3	-	0
chr2	231699954	231700921	8.72715	9.20622	8.00492	-1.2013	1.28e-05	0.00572133	chr2	231701624	231702100	ENSG00000270891	RP11-499P1.1	+	-704
chr9	16553492	16554811	8.12386	8.60289	7.4017	-1.20119	0.000468536	0.0343237	chr9	16409501	16870841	ENSG00000173068	BNC2	-	0
chr8	14197014	14198167	7.40116	7.87999	6.67947	-1.20051	5.9e-05	0.0127037	chr8	13947373	15095848	ENSG00000185053	SGCZ	-	0
chr8	81782249	81783797	7.82395	8.30252	7.10286	-1.19966	0.000285087	0.0271709	chr8	81540686	81787016	ENSG00000164684	ZNF704	-	0
chr3	101478430	101479553	7.64801	8.12649	6.92713	-1.19936	0.000137197	0.0191866	chr3	101442769	101489406	ENSG00000182504	CEP97	+	0
chr3	139403278	139404225	7.92086	8.39897	7.2008	-1.19817	0.000785278	0.0434645	chr3	139397462	139401406	ENSG00000261763	RP11-442N1.2	-	-1873
chr6	53776416	53777682	8.79578	9.27389	8.07574	-1.19815	1.75e-05	0.00679332	chr6	53659295	53788919	ENSG00000137269	LRRC1	+	0
chr1	71980104	71981068	7.61484	8.09288	6.89498	-1.1979	0.000316125	0.0284778	chr1	71861623	72748417	ENSG00000172260	NEGR1	-	0
chr16	75412314	75413853	8.23126	8.70924	7.51153	-1.19771	4.96e-05	0.0115792	chr16	75413716	75415158	ENSG00000261783	RP11-252K23.2	-	0
chr4	87557492	87558696	7.81426	8.2919	7.09529	-1.19661	1.56e-05	0.00645892	chr4	87515468	87736324	ENSG00000163629	PTPN13	+	0
chr4	173305541	173306810	7.71113	8.18872	6.99227	-1.19645	3.79e-05	0.0100315	chr4	172733405	173962710	ENSG00000174473	GALNTL6	+	0
chr13	86021481	86022727	7.46221	7.93962	6.74378	-1.19584	0.000165891	0.0209195	chr13	85937736	86118705	ENSG00000226317	LINC00351	+	0
chr4	141026532	141027799	7.43233	7.90968	6.71403	-1.19565	0.000111776	0.0172838	chr4	140637907	141075338	ENSG00000196782	MAML3	-	0
chr7	114593860	114594721	7.80859	8.28584	7.09051	-1.19533	0.000278401	0.0268719	chr7	114562209	114659256	ENSG00000135272	MDFIC	+	0
chr1	41703948	41705125	7.683	8.15997	6.96556	-1.19441	7.22e-05	0.0139752	chr1	41492872	41707826	ENSG00000010803	SCMH1	-	0
chr3	101905477	101906363	7.73217	8.20908	7.01488	-1.1942	0.000885845	0.0459418	chr3	101818088	102198685	ENSG00000170044	ZPLD1	+	0
chr9	82263431	82264635	7.84112	8.31785	7.12424	-1.19361	0.000439719	0.0333854	chr9	82186688	82341658	ENSG00000106829	TLE4	+	0
chr4	98953305	98955345	9.14244	9.61913	8.42566	-1.19347	0.000825283	0.0445802	chr4	98105244	99064391	ENSG00000163116	STPG2	-	0
chr1	197085543	197086476	8.03388	8.51055	7.31716	-1.19339	0.000330251	0.0291161	chr1	197053258	197115824	ENSG00000066279	ASPM	-	0
chr2	154820013	154820794	7.05385	7.53014	6.33799	-1.19214	0.000197171	0.0229456	chr2	154728426	155310361	ENSG00000144278	GALNT13	+	0
chr8	18773950	18775360	8.45683	8.93306	7.74109	-1.19197	9.77e-05	0.0161344	chr8	18384811	18942240	ENSG00000156011	PSD3	-	0
chr17	66639039	66640043	7.24976	7.72576	6.53455	-1.19121	0.000608056	0.0387107	chr17	66587937	66760023	ENSG00000267659	RP11-118B18.1	+	0
chr3	174201665	174202487	7.38448	7.86025	6.6698	-1.19045	2.18e-05	0.00751027	chr3	174156363	175523428	ENSG00000177694	NAALADL2	+	0
chr8	83831591	83832594	8.22681	8.70207	7.51329	-1.18878	4.61e-05	0.0111019	chr8	83775014	83870931	ENSG00000253836	RP11-731N10.1	-	0
chr4	115884518	115885303	7.20133	7.67652	6.48798	-1.18854	0.000445772	0.0335967	chr4	115748919	116035032	ENSG00000138653	NDST4	-	0
chrX	55927206	55928309	7.27091	7.74608	6.55758	-1.1885	1.7e-05	0.00672169	chrX	55930020	55930089	ENSG00000252961	SNORD112	-	1712
chr4	72176959	72178144	8.05086	8.52603	7.33755	-1.18847	1.37e-05	0.00596236	chr4	72053003	72437804	ENSG00000080493	SLC4A4	+	0
chr2	221501394	221502114	7.3869	7.86199	6.67376	-1.18824	0.000242187	0.0253711	chr2	221315400	221569286	ENSG00000236451	AC067956.1	+	0
chr15	49898121	49898955	7.56481	8.03979	6.85192	-1.18788	4.79e-05	0.0113238	chr15	49619159	49913128	ENSG00000166262	FAM227B	-	0
chr12	22451567	22452225	7.06281	7.53779	6.34993	-1.18786	0.00014005	0.0193593	chr12	22216707	22589975	ENSG00000111728	ST8SIA1	-	0
chr13	97452589	97453666	8.42239	8.89734	7.70959	-1.18774	8.48e-05	0.0150146	chr13	96743093	97485671	ENSG00000185352	HS6ST3	+	0
chr5	146598408	146599156	7.58311	8.05802	6.8704	-1.18762	0.000575786	0.0377101	chr5	146559767	146614422	ENSG00000250343	CTC-255N20.1	-	0
chr3	76453529	76454621	8.85091	9.32579	8.13825	-1.18754	3.6e-06	0.00280198	chr3	75955846	77699115	ENSG00000185008	ROBO2	+	0
chr7	107173425	107174415	7.98116	8.4559	7.26883	-1.18707	9.96e-05	0.0162633	chr7	106842000	107204959	ENSG00000164597	COG5	-	0
chr7	145879317	145880457	8.60022	9.07461	7.88868	-1.18592	2.93e-05	0.00877082	chr7	145813453	148118090	ENSG00000174469	CNTNAP2	+	0
chr12	71154214	71155063	7.29664	7.77098	6.58521	-1.18577	0.000220082	0.0242242	chr12	71031853	71314623	ENSG00000153233	PTPRR	-	0
chr12	5766980	5768500	8.69326	9.16747	7.98213	-1.18534	2.02e-05	0.00725733	chr12	5641035	6055398	ENSG00000047617	ANO2	-	0
chr3	78854955	78856283	8.20167	8.67585	7.49062	-1.18524	0.000292692	0.0275294	chr3	78646390	79816965	ENSG00000169855	ROBO1	-	0
chr4	13421462	13422414	7.35396	7.82805	6.64311	-1.18493	5.97e-05	0.0127687	chr4	13362978	13485989	ENSG00000157869	RAB28	-	0
chr6	112499350	112500452	7.38772	7.86181	6.67687	-1.18493	4.49e-05	0.0109386	chr6	112429963	112576141	ENSG00000112769	LAMA4	-	0
chr2	166841432	166842206	7.73957	8.21355	7.02897	-1.18458	6.01e-05	0.0127803	chr2	166813909	167158294	ENSG00000236107	AC010127.3	+	0
chr7	126997706	126999047	8.25311	8.72688	7.54299	-1.1839	6.19e-05	0.012969	chr7	126986844	127071978	ENSG00000048405	ZNF800	-	0
chr15	77599450	77600077	7.81677	8.29038	7.10699	-1.1834	0.000211506	0.0237454	chr15	77400471	77712486	ENSG00000173517	PEAK1	-	0
chr5	94463817	94464882	7.55332	8.02667	6.84414	-1.18253	0.000157275	0.0204648	chr5	94039446	94620279	ENSG00000175471	MCTP1	-	0
chr18	53679712	53680814	7.6032	8.07655	6.89405	-1.18249	3.74e-05	0.00997061	chr18	53560269	53690753	ENSG00000267327	CTD-2008L17.1	+	0
chr2	99977459	99978579	9.0658	9.53913	8.35666	-1.18247	4.36e-06	0.00317552	chr2	99953816	100017789	ENSG00000158417	EIF5B	+	0
chr8	50831034	50832128	7.35295	7.82595	6.64458	-1.18136	0.000154572	0.0202627	chr8	50822349	51706678	ENSG00000147481	SNTG1	+	0
chr4	186680177	186681321	7.81222	8.28514	7.10401	-1.18113	0.000118455	0.0178034	chr4	186506598	186877806	ENSG00000154556	SORBS2	-	0
chr6	80356106	80357102	8.68331	9.15593	7.97577	-1.18016	2.52e-05	0.00810833	chr6	80341000	80413372	ENSG00000198478	SH3BGRL2	+	0
chr2	214204325	214205506	8.06971	8.54224	7.3624	-1.17984	0.000138116	0.0192358	chr2	214149113	215275225	ENSG00000144451	SPAG16	+	0
chr4	141882798	141883877	8.21323	8.68561	7.50625	-1.17937	2.73e-05	0.00842306	chr4	141780961	142134031	ENSG00000170153	RNF150	-	0
chr11	104993721	104994883	8.33684	8.80893	7.6305	-1.17843	1.99e-05	0.00721876	chr11	104993388	104994066	ENSG00000255430	CASP1P1	-	0
chr11	105740869	105742044	7.2996	7.77162	6.59345	-1.17818	0.000153898	0.0202354	chr11	105480721	105852819	ENSG00000152578	GRIA4	+	0
chr5	158623540	158624126	7.72125	8.1932	7.01525	-1.17795	0.000471534	0.0344004	chr5	158584417	158637061	ENSG00000145860	RNF145	-	0
chr22	45952545	45953722	8.07198	8.54373	7.36644	-1.17729	0.000317562	0.0285183	chr22	45898118	45997015	ENSG00000077942	FBLN1	+	0
chr14	25295456	25296377	7.64358	8.11521	6.93829	-1.17693	0.000237351	0.0251412	chr14	25278862	25519503	ENSG00000168952	STXBP6	-	0
chr12	52102841	52103967	8.04612	8.51748	7.34148	-1.176	9.67e-05	0.0160694	chr12	51984050	52206648	ENSG00000196876	SCN8A	+	0
chrX	32194423	32195894	8.77249	9.24378	8.06797	-1.17581	0.000135656	0.0190666	chrX	31115794	33357558	ENSG00000198947	DMD	-	0
chrX	85221775	85222644	7.14969	7.62093	6.44529	-1.17564	0.000516091	0.0358641	chrX	85116185	85302566	ENSG00000188419	CHM	-	0
chr13	19974959	19975740	7.42232	7.89341	6.71825	-1.17516	0.000335494	0.0293696	chr13	19923277	19982102	ENSG00000224976	PARP4P2	+	0
chr12	24544099	24545832	8.53929	9.01036	7.83526	-1.1751	0.000352588	0.0301457	chr12	24366190	24715524	ENSG00000255864	RP11-444D3.1	-	0
chr8	6051234	6052619	8.64178	9.11283	7.93783	-1.175	2.04e-05	0.00728088	chr8	5901875	6115058	ENSG00000253880	RP11-124B13.1	-	0
chr13	38938941	38939591	6.99783	7.46847	6.29479	-1.17368	0.000458456	0.0340018	chr13	38923986	38937140	ENSG00000120686	UFM1	+	1802
chr14	44733507	44734569	7.62856	8.09919	6.92554	-1.17365	0.000281233	0.0270129	chr14	44464984	44853748	ENSG00000258969	RP11-305B6.3	-	0
chr6	47556637	47557593	7.85945	8.32977	7.15715	-1.17262	0.000166562	0.0209195	chr6	47445525	47594999	ENSG00000198087	CD2AP	+	0
chr2	143753151	143754258	7.59161	8.06187	6.88941	-1.17246	7.02e-05	0.0137412	chr2	143635067	143799890	ENSG00000115919	KYNU	+	0
chr10	87461911	87463317	8.41862	8.88858	7.71712	-1.17145	6.1e-06	0.0037663	chr10	87359312	88126250	ENSG00000182771	GRID1	-	0
chr17	10957634	10958560	7.29693	7.76679	6.59564	-1.17115	1.8e-05	0.00687469	chr17	10957105	10957252	ENSG00000221701	AC005284.1	+	383
chr5	43314950	43316148	7.66782	8.13745	6.96706	-1.17039	0.000122031	0.018052	chr5	43289497	43313614	ENSG00000112972	HMGCS1	-	-1337
chr13	33896048	33897003	7.53665	8.00618	6.83611	-1.17007	4.39e-05	0.0108133	chr13	33677272	33924767	ENSG00000133121	STARD13	-	0
chr8	87601131	87602394	8.44727	8.91667	7.74701	-1.16965	0.000159868	0.0206225	chr8	87566205	87755903	ENSG00000170289	CNGB3	-	0
chr9	4280821	4282540	8.48611	8.95549	7.78592	-1.16957	0.000176915	0.021574	chr9	3824127	4348392	ENSG00000107249	GLIS3	-	0
chr11	93731242	93732328	7.9281	8.39745	7.22798	-1.16947	3.76e-05	0.0100026	chr11	93731809	93732384	ENSG00000256752	HPRTP3	-	0
chr5	117338839	117340032	7.84669	8.31574	7.14723	-1.16851	0.000137701	0.0192009	chr5	117260703	117601730	ENSG00000249797	CTD-3179P9.1	+	0
chrX	29034711	29035870	7.87624	8.34478	7.17793	-1.16685	0.000243458	0.0254412	chrX	28605516	29974840	ENSG00000169306	IL1RAPL1	+	0
chr12	126994485	126995808	8.11449	8.58291	7.41645	-1.16645	1.74e-05	0.00678184	chr12	126995456	126996257	ENSG00000255853	RP11-407A16.1	-	0
chr18	70451889	70453169	8.45437	8.92278	7.75633	-1.16645	3.89e-05	0.0101514	chr18	70409549	70535381	ENSG00000166342	NETO1	-	0
chr2	208093661	208095017	8.03383	8.50218	7.33595	-1.16623	0.000526544	0.0362262	chr2	208051441	208100790	ENSG00000234902	AC007879.2	-	0
chr1	19070405	19071797	8.78494	9.25322	8.08719	-1.16604	6.56e-05	0.013284	chr1	18957500	19075360	ENSG00000009709	PAX7	+	0
chr4	86482693	86483724	7.54424	8.01235	6.84688	-1.16548	7.14e-05	0.0138646	chr4	86396267	86923823	ENSG00000138639	ARHGAP24	+	0
chr21	42086851	42087868	7.71696	8.18507	7.0196	-1.16547	2.6e-05	0.0082081	chr21	41382926	42219065	ENSG00000171587	DSCAM	-	0
chr6	5437522	5438738	7.84969	8.31778	7.15238	-1.1654	0.000118806	0.017823	chr6	5261277	5771813	ENSG00000145982	FARS2	+	0
chr8	100841111	100842322	8.70345	9.17134	8.00659	-1.16475	1.96e-05	0.00718346	chr8	100025494	100889808	ENSG00000132549	VPS13B	+	0
chr4	95779926	95781013	8.38303	8.85089	7.68625	-1.16464	3.39e-05	0.00949077	chr4	95679119	96079599	ENSG00000138696	BMPR1B	+	0
chr2	68422492	68423536	7.54545	8.01329	6.8487	-1.16459	8.51e-05	0.0150305	chr2	68358370	68488362	ENSG00000273398	RP11-474G23.1	-	0
chr20	2484130	2485382	7.82132	8.28908	7.12475	-1.16433	1.56e-05	0.00645892	chr20	2447858	2489553	ENSG00000256566	RP4-734P14.4	-	0
chr5	58447415	58448121	6.94623	7.41399	6.24966	-1.16433	0.000982724	0.0478	chr5	58264865	59817947	ENSG00000113448	PDE4D	-	0
chr5	73179127	73180190	7.47089	7.93856	6.77453	-1.16403	0.000536693	0.0364248	chr5	72921983	73237818	ENSG00000214944	ARHGEF28	+	0
chr13	90199920	90200736	7.53168	7.99929	6.83545	-1.16383	2.18e-05	0.0075149	chr13	90200945	90206058	ENSG00000236176	LINC00353	-	210
chr13	35072563	35073842	8.43905	8.90664	7.74285	-1.1638	0.000281005	0.0270066	chr13	34922180	35188307	ENSG00000271850	RP11-16D22.2	+	0
chr13	92622985	92624212	7.83593	8.3035	7.13977	-1.16373	2.47e-05	0.00802246	chr13	92050929	93519490	ENSG00000179399	GPC5	+	0
chr12	99470586	99471532	7.37758	7.84503	6.6817	-1.16333	9.67e-05	0.0160694	chr12	99120235	100378432	ENSG00000185046	ANKS1B	-	0
chr9	33281984	33283277	8.52368	8.99101	7.82807	-1.16293	0.000119054	0.0178308	chr9	33264940	33281977	ENSG00000086065	CHMP5	+	8
chr13	102181998	102183027	7.93014	8.3974	7.23468	-1.16272	0.000166539	0.0209195	chr13	102104966	102375456	ENSG00000198542	ITGBL1	+	0
chr10	60034897	60035963	7.66569	8.1328	6.97058	-1.16222	4.84e-05	0.0113843	chr10	60028818	60049346	ENSG00000122873	CISD1	+	0
chr15	88160018	88161229	8.65319	9.12012	7.9585	-1.16162	0.000166765	0.0209195	chr15	87975289	88247083	ENSG00000259560	RP11-648K4.2	-	0
chr1	57820437	57822082	8.97342	9.44031	8.2788	-1.16151	3e-05	0.00886592	chr1	57460451	59012406	ENSG00000173406	DAB1	-	0
chr6	80736349	80737097	8.16422	8.63089	7.47011	-1.16078	0.000257993	0.0259798	chr6	80713604	80752244	ENSG00000112742	TTK	+	0
chr17	31235583	31236917	8.04876	8.51542	7.35466	-1.16077	6.39e-05	0.0131817	chr17	31232680	31233602	ENSG00000236377	AC084809.3	+	1982
chr12	204775	205661	7.3733	7.83989	6.67935	-1.16054	0.00014618	0.0197329	chr12	175931	287626	ENSG00000120645	IQSEC3	+	0
chr15	99003341	99004695	8.17673	8.64327	7.4829	-1.16037	0.00021743	0.0240662	chr15	98980391	99057611	ENSG00000185087	FAM169B	-	0
chr3	63581243	63582439	8.50808	8.97439	7.81478	-1.15961	8.82e-05	0.0153202	chr3	63213991	63602597	ENSG00000163630	SYNPR	+	0
chr8	71039196	71040345	8.00877	8.47485	7.31597	-1.15888	6.41e-05	0.0131817	chr8	71021997	71316040	ENSG00000140396	NCOA2	-	0
chrX	133946332	133947348	8.43627	8.90235	7.74348	-1.15887	0.000205778	0.0234585	chrX	133930819	133988640	ENSG00000156500	FAM122C	+	0
chr3	131021070	131022124	7.45339	7.91921	6.76116	-1.15805	7.54e-05	0.0142046	chr3	130745694	131069309	ENSG00000114670	NEK11	+	0
chr16	13274819	13276050	7.79947	8.2651	7.10767	-1.15743	0.000467893	0.0343096	chr16	12995477	13334272	ENSG00000237515	SHISA9	+	0
chr11	112926510	112927292	7.20127	7.66682	6.50965	-1.15717	8.96e-05	0.0153782	chr11	112831997	113149158	ENSG00000149294	NCAM1	+	0
chr8	121458678	121459562	7.79804	8.26354	7.10654	-1.157	0.000269097	0.0264543	chr8	121457640	121554373	ENSG00000172167	MTBP	+	0
chr1	75007185	75008238	7.54374	8.00909	6.85256	-1.15652	0.000311675	0.0283521	chr1	74663919	75009666	ENSG00000259030	FPGT-TNNI3K	+	0
chr3	38757776	38759234	8.84467	9.30993	8.15369	-1.15624	3.85e-05	0.0101109	chr3	38738293	38835501	ENSG00000185313	SCN10A	-	0
chr13	92725787	92726723	8.27767	8.74266	7.5873	-1.15536	1.91e-05	0.00710804	chr13	92050929	93519490	ENSG00000179399	GPC5	+	0
chr3	159399231	159399868	7.63587	8.10082	6.94558	-1.15524	4.75e-05	0.0112857	chr3	158680024	159615155	ENSG00000250588	IQCJ-SCHIP1	+	0
chr1	241216731	241217883	8.2086	8.67354	7.51832	-1.15522	0.000753628	0.0427047	chr1	240931554	241520530	ENSG00000182901	RGS7	-	0
chr8	11167333	11168142	7.11738	7.58218	6.42741	-1.15477	0.000142432	0.0195489	chr8	11141925	11185646	ENSG00000104643	MTMR9	+	0
chr3	76149641	76150952	8.27229	8.73705	7.58241	-1.15464	1.97e-05	0.00718346	chr3	75955846	77699115	ENSG00000185008	ROBO2	+	0
chr4	182029399	182030164	7.37011	7.83473	6.68055	-1.15418	2.22e-05	0.00757413	chr4	181985242	182080302	ENSG00000248197	LINC00290	-	0
chr11	123538622	123539652	7.47622	7.94084	6.78667	-1.15417	0.000317204	0.0285183	chr11	123539207	123542345	ENSG00000254467	RP11-634B22.4	+	0
chr12	5816632	5817601	8.28068	8.74524	7.59126	-1.15398	5.86e-05	0.0126619	chr12	5641035	6055398	ENSG00000047617	ANO2	-	0
chr2	4693056	4694307	7.61007	8.07461	6.9207	-1.1539	0.000192482	0.0227236	chr2	4675812	4703805	ENSG00000231532	AC022311.1	-	0
chr7	84203360	84204693	8.32578	8.7903	7.63643	-1.15388	4.83e-05	0.0113711	chr7	84161792	84213638	ENSG00000235139	AC003984.1	+	0
chr13	44025773	44026861	7.83812	8.30229	7.14956	-1.15273	0.00010105	0.0163671	chr13	43787654	44361044	ENSG00000120658	ENOX1	-	0
chr8	85720041	85721154	7.15416	7.61831	6.46565	-1.15266	0.000577148	0.0377698	chr8	85095022	85834079	ENSG00000184672	RALYL	+	0
chr6	165891260	165891929	7.4485	7.91256	6.76017	-1.15239	9.16e-05	0.0155309	chr6	165740776	166400091	ENSG00000112541	PDE10A	-	0
chr2	51964367	51965814	8.58902	9.05281	7.9013	-1.15151	0.000118812	0.017823	chr2	51259739	52635055	ENSG00000231918	AC007682.1	+	0
chrX	5645575	5646735	8.38684	8.85062	7.69917	-1.15144	0.000167171	0.0209511	chrX	5571462	5644346	ENSG00000236120	RP11-733O18.1	-	-1230
chr2	230048886	230050099	7.79313	8.25684	7.1056	-1.15124	0.000134277	0.0189549	chr2	229715242	230136001	ENSG00000153823	PID1	-	0
chr21	19422337	19423528	7.68149	8.14515	6.99406	-1.15109	0.000627291	0.0392721	chr21	19273580	19639690	ENSG00000154645	CHODL	+	0
chr6	53680587	53681853	7.41305	7.87668	6.72569	-1.151	0.000734056	0.0422439	chr6	53659295	53788919	ENSG00000137269	LRRC1	+	0
chr5	115111858	115113663	8.23752	8.70105	7.55039	-1.15066	0.000663438	0.0403353	chr5	115110016	115110199	ENSG00000222598	RNU2-49P	-	-1660
chr2	162997124	162999053	8.77551	9.23903	8.0884	-1.15062	0.000302449	0.0279391	chr2	162999392	163008914	ENSG00000115263	GCG	-	340
chr16	64632772	64633532	7.75258	8.21594	7.06582	-1.15012	0.000379704	0.0311934	chr16	64398684	64634150	ENSG00000259846	RP11-467L24.1	+	0
chr13	51088074	51089111	7.21939	7.68274	6.53266	-1.15008	0.000562918	0.0372682	chr13	50656307	51297372	ENSG00000176124	DLEU1	+	0
chr3	123470151	123470993	7.21424	7.67753	6.52766	-1.14986	0.000349196	0.0299922	chr3	123328896	123603178	ENSG00000065534	MYLK	-	0
chr4	143914672	143915969	8.67447	9.13774	7.98792	-1.14982	0.000120716	0.0179617	chr4	143854348	144106014	ENSG00000250326	RP11-284M14.1	-	0
chr12	25664768	25666052	7.76427	8.22754	7.07773	-1.14981	5.9e-05	0.012699	chr12	25562241	25801513	ENSG00000152936	IFLTD1	-	0
chr7	7976367	7977508	7.43807	7.90131	6.75159	-1.14972	2.95e-05	0.00878705	chr7	7680342	8043689	ENSG00000219545	RPA3-AS1	+	0
chr10	3539246	3540574	8.67763	9.14074	7.99141	-1.14933	6.96e-05	0.0137102	chr10	3529086	3545030	ENSG00000233321	RP11-482E14.1	-	0
chr1	118015698	118017022	8.3365	8.79962	7.6503	-1.14931	0.000154917	0.0202681	chr1	117910071	118071494	ENSG00000198162	MAN1A2	+	0
chr11	81842886	81843986	7.48915	7.95211	6.80328	-1.14882	0.000171524	0.0211755	chr11	81590893	82429124	ENSG00000245832	RP11-179A16.1	-	0
chr12	79858367	79859062	7.28964	7.75246	6.60411	-1.14835	0.00044858	0.0336795	chr12	79734985	79897176	ENSG00000257894	RP1-78O14.1	-	0
chr3	7342137	7343557	9.64601	10.1088	8.96049	-1.14833	1.57e-05	0.00645892	chr3	6811688	7783215	ENSG00000196277	GRM7	+	0
chr12	12364909	12365970	7.6658	8.12846	6.9806	-1.14787	0.00108051	0.0499171	chr12	12268959	12419946	ENSG00000070018	LRP6	-	0
chr6	147577200	147578487	8.47264	8.93511	7.78787	-1.14723	0.000229682	0.0247755	chr6	147525561	147706866	ENSG00000164506	STXBP5	+	0
chr8	85134930	85135929	7.38489	7.84734	6.70013	-1.14721	0.00104144	0.049156	chr8	85095022	85834079	ENSG00000184672	RALYL	+	0
chr19	29826913	29828127	8.28184	8.74425	7.59717	-1.14708	0.00036655	0.0306888	chr19	29777918	30016659	ENSG00000264515	CTC-525D6.1	-	0
chr19	29826913	29828127	8.28184	8.74425	7.59717	-1.14708	0.00036655	0.0306888	chr19	29777918	30016659	ENSG00000264515	CTC-525D6.1	-	0
chr15	67220672	67221828	8.00836	8.47064	7.324	-1.14664	0.000105437	0.0167501	chr15	67212149	67224093	ENSG00000259437	RP11-798K3.4	+	0
chr4	41001510	41002663	7.84965	8.31183	7.16552	-1.14631	4.92e-05	0.0115046	chr4	40812044	41218731	ENSG00000163697	APBB2	-	0
chr2	205901147	205902049	8.0119	8.47402	7.32789	-1.14613	3.95e-05	0.0102091	chr2	205410516	206484886	ENSG00000116117	PARD3B	+	0
chr3	174269317	174270611	7.59013	8.05203	6.90662	-1.14541	0.000222435	0.0243466	chr3	174156363	175523428	ENSG00000177694	NAALADL2	+	0
chr14	93070635	93071914	7.90229	8.36418	7.21879	-1.14539	0.000280034	0.0269674	chr14	92980118	93155339	ENSG00000100599	RIN3	+	0
chr5	72316029	72316979	7.46244	7.92432	6.77895	-1.14538	3.8e-05	0.0100473	chr5	72316527	72317106	ENSG00000248930	CTC-250P20.1	-	0
chr3	79073745	79074794	7.7551	8.21697	7.07163	-1.14535	0.0005191	0.0359849	chr3	78646390	79816965	ENSG00000169855	ROBO1	-	0
chr7	39255275	39256356	7.85433	8.31619	7.17091	-1.14528	1.43e-05	0.0061579	chr7	39017598	39532694	ENSG00000106536	POU6F2	+	0
chr18	8082285	8083597	7.94287	8.40449	7.25997	-1.14453	0.000167966	0.0209524	chr18	7566780	8406859	ENSG00000173482	PTPRM	+	0
chr10	34479313	34480490	8.1024	8.56371	7.42017	-1.14354	6.83e-05	0.0135482	chr10	34398488	35104253	ENSG00000148498	PARD3	-	0
chr5	148455485	148456703	7.94415	8.40502	7.26292	-1.1421	2.51e-05	0.00810249	chr5	148442880	148489350	ENSG00000250072	CTC-529P8.1	+	0
chr8	86890273	86891800	8.10521	8.56587	7.42443	-1.14143	0.000526821	0.0362262	chr8	86851934	86963312	ENSG00000253154	CTA-392E5.1	+	0
chr18	22825687	22826367	7.43379	7.89444	6.75304	-1.1414	7.61e-05	0.0142428	chr18	22641890	22932154	ENSG00000198795	ZNF521	-	0
chr4	173203307	173204428	7.92147	8.3821	7.24074	-1.14136	1.93e-05	0.00715163	chr4	172733405	173962710	ENSG00000174473	GALNTL6	+	0
chr2	138118670	138119565	7.75843	8.21892	7.07802	-1.1409	5.85e-05	0.0126619	chr2	137523115	138435287	ENSG00000144229	THSD7B	+	0
chr12	55867044	55868152	8.22945	8.6898	7.54938	-1.14042	1.24e-05	0.00561838	chr12	55828521	55979255	ENSG00000258763	RP11-110A12.2	-	0
chr20	41579391	41580416	7.94423	8.40451	7.26427	-1.14024	4.12e-05	0.010406	chr20	40701392	41818610	ENSG00000196090	PTPRT	-	0
chr10	1537573	1539356	10.1671	10.6271	9.48766	-1.13949	8.04e-06	0.00436572	chr10	1228073	1779670	ENSG00000185736	ADARB2	-	0
chr2	179610250	179611460	8.69242	9.15226	8.01345	-1.13881	3.38e-05	0.00948358	chr2	179385910	179639402	ENSG00000237298	TTN-AS1	+	0
chr6	98804074	98805169	7.48346	7.94329	6.80451	-1.13879	9.22e-05	0.0155935	chr6	98264585	98847748	ENSG00000271860	RP11-436D23.1	+	0
chr18	1563950	1565126	7.68778	8.14761	7.00884	-1.13877	0.000204107	0.0233318	chr18	1509184	1647098	ENSG00000266602	RP11-476K15.1	+	0
chr6	148098174	148099071	7.80623	8.26603	7.12734	-1.13869	0.000450477	0.0337266	chr6	147981839	148275073	ENSG00000227681	RP11-307P5.1	+	0
chr6	90436720	90437721	7.54359	8.00337	6.86474	-1.13863	1.73e-05	0.00675988	chr6	90352218	90529442	ENSG00000112159	MDN1	-	0
chr4	143979449	143980745	8.25604	8.71574	7.57736	-1.13838	1.46e-05	0.00621544	chr4	143854348	144106014	ENSG00000250326	RP11-284M14.1	-	0
chr8	139648118	139649381	7.94325	8.4027	7.26514	-1.13756	5.44e-05	0.0120612	chr8	139600478	139926249	ENSG00000169436	COL22A1	-	0
chr14	79591295	79592865	8.81826	9.27759	8.14042	-1.13716	3.21e-05	0.00921733	chr14	78708734	80330762	ENSG00000021645	NRXN3	+	0
chr6	46478808	46479916	7.41263	7.87186	6.735	-1.13686	8.58e-05	0.0150998	chr6	46459789	46500495	ENSG00000236466	RP11-795J1.1	+	0
chr1	34297602	34298569	7.57877	8.03794	6.90127	-1.13667	0.000199705	0.0230859	chr1	33979609	34631443	ENSG00000121904	CSMD2	-	0
chr16	7390935	7392223	7.8632	8.32227	7.18591	-1.13636	9.77e-05	0.0161302	chr16	6069095	7763340	ENSG00000078328	RBFOX1	+	0
chr13	36917858	36918958	7.98535	8.44441	7.30808	-1.13633	3.21e-05	0.00922313	chr13	36875775	36944317	ENSG00000133104	SPG20	-	0
chr7	110099622	110100849	7.94292	8.40196	7.26571	-1.13625	0.00045132	0.033747	chr7	110072296	110174811	ENSG00000226965	AC003088.1	-	0
chr2	120920184	120921044	7.25291	7.71195	6.57571	-1.13624	0.000282123	0.027047	chr2	120770581	120936695	ENSG00000115109	EPB41L5	+	0
chr1	57076117	57077313	8.15669	8.6157	7.47955	-1.13615	0.000209553	0.0236716	chr1	56960419	57110974	ENSG00000162407	PPAP2B	-	0
chr7	3602299	3603484	7.99127	8.45017	7.31435	-1.13582	0.000448182	0.0336722	chr7	3341080	4308632	ENSG00000146555	SDK1	+	0
chr7	67584712	67586040	7.73672	8.19558	7.05989	-1.13569	9.56e-05	0.0159816	chr7	67556210	67584196	ENSG00000236531	RP5-945F2.2	+	517
chr16	13182505	13183685	8.28453	8.74304	7.60848	-1.13456	0.000942596	0.0470155	chr16	12995477	13334272	ENSG00000237515	SHISA9	+	0
chr5	155718899	155719816	8.17522	8.63372	7.49921	-1.13451	1.28e-05	0.00572133	chr5	155297354	156194799	ENSG00000170624	SGCD	+	0
chr1	210209025	210209990	7.38313	7.84161	6.70714	-1.13447	0.000210791	0.0237352	chr1	210111538	210337636	ENSG00000143469	SYT14	+	0
chr11	40648267	40649488	7.69913	8.15756	7.02327	-1.13429	0.000493194	0.0352356	chr11	40135753	41481323	ENSG00000148948	LRRC4C	-	0
chr9	82296118	82297093	7.42237	7.8807	6.74672	-1.13397	0.000107455	0.0168651	chr9	82186688	82341658	ENSG00000106829	TLE4	+	0
chr3	40207397	40208633	7.96337	8.42164	7.28786	-1.13378	3.25e-05	0.00927703	chr3	39850405	40301812	ENSG00000170011	MYRIP	+	0
chr3	159347909	159349049	7.53708	7.99533	6.8616	-1.13373	0.000534337	0.0363895	chr3	158680024	159615155	ENSG00000250588	IQCJ-SCHIP1	+	0
chr2	64239311	64240463	7.87023	8.32836	7.19502	-1.13335	0.000158281	0.0205202	chr2	64119280	64246206	ENSG00000143952	VPS54	-	0
chrX	15523291	15524130	7.19697	7.65501	6.52195	-1.13305	0.000245073	0.0255006	chrX	15482369	15574652	ENSG00000102010	BMX	+	0
chr12	79300732	79301984	8.06784	8.52576	7.39309	-1.13267	2.82e-05	0.00857821	chr12	79257773	79845788	ENSG00000067715	SYT1	+	0
chr17	11768556	11769600	7.60067	8.05858	6.92592	-1.13266	2.78e-05	0.00852862	chr17	11501748	11873065	ENSG00000007174	DNAH9	+	0
chr5	151538247	151539254	7.72302	8.18091	7.04833	-1.13258	4.32e-05	0.010752	chr5	151329132	151650009	ENSG00000254226	CTB-12O2.1	+	0
chr5	67124837	67125994	7.54095	7.99877	6.86642	-1.13234	0.000592275	0.0382294	chr5	66995257	67198428	ENSG00000250421	RP11-83M16.6	-	0
chr5	102009153	102010756	8.64676	9.10444	7.97254	-1.1319	0.000112772	0.0173505	chr5	101944860	102007263	ENSG00000250682	LINC00491	-	-1891
chr2	59714231	59715151	7.40144	7.85907	6.7273	-1.13177	0.000864364	0.0454245	chr2	59445815	60327335	ENSG00000271955	RP11-444A22.1	-	0
chr6	128532962	128534221	8.30788	8.76533	7.63416	-1.13117	0.000209726	0.023679	chr6	128289924	128841870	ENSG00000152894	PTPRK	-	0
chr6	146441794	146442639	7.11946	7.57681	6.44596	-1.13084	0.000759161	0.0428421	chr6	146348782	146758734	ENSG00000152822	GRM1	+	0
chr5	116793652	116794960	9.06001	9.51731	8.38663	-1.13067	2.36e-05	0.00785511	chr5	116751205	116881993	ENSG00000248663	LINC00992	+	0
chr8	116799518	116800850	8.5936	9.05085	7.92031	-1.13055	7e-05	0.0137374	chr8	116420724	116821899	ENSG00000104447	TRPS1	-	0
chr11	94481204	94482134	7.65298	8.11011	6.97997	-1.13013	7.25e-05	0.0139869	chr11	94439597	94609918	ENSG00000166025	AMOTL1	+	0
chr6	71494652	71495648	8.62759	9.0846	7.95483	-1.12976	0.000395556	0.0318004	chr6	71377479	71571718	ENSG00000112305	SMAP1	+	0
chr11	27872818	27874070	7.98821	8.44521	7.31549	-1.12972	0.000287511	0.0273183	chr11	27717859	27899195	ENSG00000255496	RP11-587D21.4	-	0
chr2	190706569	190707513	7.61569	8.0726	6.94317	-1.12943	0.000597078	0.0383705	chr2	190649107	190742355	ENSG00000064933	PMS1	+	0
chrX	113098739	113099685	7.43847	7.89534	6.76601	-1.12932	0.000171577	0.0211755	chrX	112859587	113181506	ENSG00000241743	RP5-964N17.1	-	0
chr11	103928366	103929539	7.45798	7.91455	6.78619	-1.12836	0.000366393	0.0306869	chr11	103777914	104035107	ENSG00000170962	PDGFD	-	0
chr10	68991242	68991990	7.38204	7.83844	6.71062	-1.12782	0.000138485	0.0192462	chr10	67672276	69455927	ENSG00000183230	CTNNA3	-	0
chr10	21217356	21218390	8.29318	8.74944	7.62209	-1.12735	0.000257972	0.0259798	chr10	21068902	21463116	ENSG00000078114	NEBL	-	0
chr4	150364535	150365268	7.05841	7.51442	6.38783	-1.12658	0.000146465	0.0197329	chr4	150273169	150817385	ENSG00000234828	RP11-526A4.1	-	0
chr4	110136833	110138094	7.83979	8.29579	7.16924	-1.12655	7.97e-05	0.0145662	chr4	109731877	110223813	ENSG00000188517	COL25A1	-	0
chr6	124989106	124990329	7.70682	8.16281	7.03629	-1.12652	0.000910833	0.0464688	chr6	124125286	125146803	ENSG00000188580	NKAIN2	+	0
chr4	47044721	47045813	8.16797	8.62392	7.49752	-1.1264	0.000129156	0.0186096	chr4	46995740	47428461	ENSG00000163288	GABRB1	+	0
chr12	82356681	82357434	7.66922	8.12512	6.99889	-1.12622	0.000194525	0.0228347	chr12	82347498	82386912	ENSG00000257747	RP11-362A1.1	+	0
chr15	49558671	49559755	7.68678	8.14266	7.01649	-1.12617	6.65e-05	0.0133809	chr15	49447853	49660066	ENSG00000156958	GALK2	+	0
chr4	16382503	16383433	7.28657	7.74237	6.61647	-1.1259	3.2e-05	0.00920044	chr4	16362309	16398946	ENSG00000249506	ZEB2P1	-	0
chr7	43621377	43622335	7.68702	8.14243	7.01777	-1.12467	0.000153495	0.0202226	chr7	43622357	43666385	ENSG00000164543	STK17A	+	-23
chr10	94699035	94700604	8.72947	9.18451	8.06102	-1.12349	2.39e-05	0.00788409	chr10	94590935	94819250	ENSG00000138190	EXOC6	+	0
chr5	130708874	130710080	7.80924	8.26426	7.14082	-1.12344	0.000957851	0.0472663	chr5	130581186	130734140	ENSG00000158985	CDC42SE2	+	0
chr3	173767083	173768262	7.68137	8.13633	7.01306	-1.12327	8.69e-05	0.0151816	chr3	173114074	174004434	ENSG00000169760	NLGN1	+	0
chr15	69382826	69384208	7.94556	8.40049	7.27734	-1.12315	2.55e-05	0.00816456	chr15	69365266	69388160	ENSG00000212766	LINC00277	+	0
chr13	80074939	80076241	7.79542	8.25023	7.12745	-1.12278	0.000269308	0.0264594	chr13	80055287	80130210	ENSG00000102471	NDFIP2	+	0
chr4	106512747	106514316	9.5675	10.0222	8.89973	-1.1225	7.02e-05	0.0137412	chr4	106473777	106629250	ENSG00000236699	ARHGEF38	+	0
chr10	83778907	83779861	7.78285	8.23757	7.1151	-1.12248	0.000161184	0.0206814	chr10	83635070	84746935	ENSG00000185737	NRG3	+	0
chr8	31818040	31819182	8.08357	8.53818	7.41604	-1.12214	0.000110012	0.0171301	chr8	31496902	32622548	ENSG00000157168	NRG1	+	0
chr10	100483138	100484222	7.72442	8.17899	7.05699	-1.122	0.000385749	0.0314014	chr10	100218875	100995619	ENSG00000172987	HPSE2	-	0
chrX	103919311	103920291	7.55944	8.014	6.89204	-1.12195	0.000294904	0.0276598	chrX	103810996	105011822	ENSG00000189108	IL1RAPL2	+	0
chr3	172765795	172767013	7.8184	8.27281	7.15131	-1.1215	0.000128591	0.0186033	chr3	172607148	172859058	ENSG00000144962	SPATA16	-	0
chr1	97566666	97567636	7.83645	8.29084	7.16942	-1.12142	0.000161669	0.020691	chr1	97561479	97788511	ENSG00000232878	DPYD-AS1	+	0
chr13	108061226	108062067	7.74397	8.19835	7.07695	-1.1214	0.000535798	0.0364077	chr13	107820883	108519083	ENSG00000204442	FAM155A	-	0
chr2	99991859	99993522	8.0912	8.54555	7.42426	-1.12129	0.000494284	0.0352356	chr2	99953816	100017789	ENSG00000158417	EIF5B	+	0
chr8	105180341	105181892	8.68351	9.13773	8.01684	-1.12089	0.000555372	0.0370551	chr8	104512976	105268322	ENSG00000176406	RIMS2	+	0
chr6	88035238	88036526	8.47082	8.92488	7.80449	-1.12039	0.000172531	0.0212561	chr6	87992696	88038996	ENSG00000164411	GJB7	-	0
chr17	69305669	69307232	8.09587	8.54992	7.42957	-1.12035	1.7e-05	0.00672169	chr17	69307309	69307383	ENSG00000222563	RNU6-305P	+	-78
chr10	111290662	111291973	8.55105	9.00506	7.88484	-1.12023	0.000470931	0.0343975	chr10	111287877	111288766	ENSG00000232728	PHB2P1	+	1897
chr14	69139861	69141204	8.22316	8.67713	7.55702	-1.12011	8.82e-05	0.0153202	chr14	68286496	69196935	ENSG00000182185	RAD51B	+	0
chr3	33887502	33888755	7.62325	8.07718	6.9572	-1.11998	0.000439347	0.0333854	chr3	33839844	33911194	ENSG00000170248	PDCD6IP	+	0
chr15	39272579	39273879	8.43749	8.89115	7.77205	-1.1191	0.000143905	0.0196516	chr15	39157523	39719396	ENSG00000259345	RP11-624L4.1	-	0
chr3	143066317	143067485	7.67238	8.12603	7.00693	-1.1191	0.000741068	0.0424169	chr3	142984064	143567373	ENSG00000181804	SLC9A9	-	0
chr10	67777484	67778256	7.33485	7.78849	6.66945	-1.11903	0.000575082	0.0376862	chr10	67672276	69455927	ENSG00000183230	CTNNA3	-	0
chr8	112439638	112440921	7.95691	8.41043	7.29175	-1.11868	0.000294403	0.0276445	chr8	112388868	112555202	ENSG00000253434	RP11-1101K5.1	+	0
chrX	29969476	29970487	8.97647	9.42985	8.31161	-1.11824	0.000143777	0.0196516	chrX	28605516	29974840	ENSG00000169306	IL1RAPL1	+	0
chr11	105996648	105997638	7.89023	8.34339	7.22586	-1.11753	0.000435451	0.0332528	chr11	105983186	106002843	ENSG00000254580	RP11-677I18.4	-	0
chr9	28333173	28334206	7.56594	8.01897	6.90184	-1.11714	0.000344436	0.0297674	chr9	27948076	28670283	ENSG00000174482	LINGO2	-	0
chr11	85458636	85460662	7.95952	8.4124	7.29578	-1.11662	0.000343405	0.0297588	chr11	85405267	85522184	ENSG00000137501	SYTL2	-	0
chr17	37687741	37688690	7.45261	7.9053	6.78927	-1.11603	0.000267574	0.0263975	chr17	37617764	37721160	ENSG00000167258	CDK12	+	0
chr8	86271207	86272358	7.83739	8.29004	7.17412	-1.11592	0.00064999	0.0399206	chr8	86239837	86291243	ENSG00000133742	CA1	-	0
chr15	55487095	55488402	8.81051	9.26315	8.14726	-1.11589	0.000150609	0.0199936	chr15	55473004	55489265	ENSG00000137876	RSL24D1	-	0
chr3	66383362	66384290	7.49913	7.95172	6.836	-1.11572	0.000582192	0.0378926	chr3	66119285	66438540	ENSG00000144741	SLC25A26	+	0
chr4	16674217	16675119	7.71046	8.16305	7.04735	-1.1157	0.00014704	0.0197517	chr4	16503164	16900432	ENSG00000169744	LDB2	-	0
chr3	150309212	150310303	8.27687	8.72941	7.61383	-1.11559	0.000939434	0.0469936	chr3	150259781	150321015	ENSG00000120742	SERP1	-	0
chr18	61836597	61837522	7.74193	8.19446	7.07892	-1.11554	0.000224369	0.0244306	chr18	61771325	62090836	ENSG00000267134	RP11-146N18.1	+	0
chr1	8812952	8813703	7.1288	7.58133	6.46581	-1.11552	0.000274177	0.0267183	chr1	8412457	8877702	ENSG00000142599	RERE	-	0
chr2	228868630	228869740	7.63459	8.08704	6.97175	-1.11529	0.000123618	0.0181644	chr2	228844666	229046361	ENSG00000153820	SPHKAP	-	0
chr4	144989045	144989994	7.77403	8.22641	7.11134	-1.11508	7.32e-05	0.0140121	chr4	144917257	145061844	ENSG00000250361	GYPB	-	0
chrX	137889687	137890948	8.13878	8.59114	7.47616	-1.11497	3.11e-05	0.00905398	chrX	137713735	138304939	ENSG00000129682	FGF13	-	0
chr5	167282114	167283340	8.08666	8.53901	7.42406	-1.11495	0.00029323	0.0275568	chr5	166711804	167691162	ENSG00000145934	TENM2	+	0
chr4	81218198	81219631	8.57356	9.02588	7.91103	-1.11485	0.000248368	0.0256043	chr4	81187753	81257834	ENSG00000138675	FGF5	+	0
chrX	9887109	9888419	8.28098	8.7332	7.61866	-1.11454	0.000285346	0.0271709	chrX	9754496	9917483	ENSG00000146950	SHROOM2	+	0
chr18	22766498	22767473	7.47871	7.93076	6.81675	-1.11401	0.00081938	0.0444232	chr18	22641890	22932154	ENSG00000198795	ZNF521	-	0
chr6	163048142	163049733	8.00079	8.45283	7.33885	-1.11398	0.000100747	0.0163644	chr6	161768452	163148803	ENSG00000185345	PARK2	-	0
chr7	83694259	83695521	8.00718	8.45919	7.34529	-1.1139	0.00048563	0.0349492	chr7	83585093	84122040	ENSG00000075213	SEMA3A	-	0
chr6	114632240	114633157	7.54162	7.99358	6.87986	-1.11372	0.000515136	0.0358554	chr6	114376750	114664209	ENSG00000249853	HS3ST5	-	0
chr5	93519555	93520245	7.49201	7.94384	6.83054	-1.1133	0.000348477	0.0299504	chr5	93488671	93954309	ENSG00000185261	KIAA0825	-	0
chr6	66393810	66395330	8.30308	8.75483	7.64178	-1.11304	0.000854988	0.0451606	chr6	64429876	66417118	ENSG00000188107	EYS	-	0
chr1	79444560	79445751	7.87067	8.32239	7.20941	-1.11298	0.00053342	0.0363578	chr1	79355449	79472403	ENSG00000162618	ELTD1	-	0
chr10	89432823	89433825	7.48179	7.93339	6.82081	-1.11258	0.000548017	0.0368208	chr10	89419370	89507462	ENSG00000198682	PAPSS2	+	0
chr7	90595931	90596970	7.42784	7.87941	6.76692	-1.11249	0.000198609	0.0230116	chr7	90095738	90839905	ENSG00000058091	CDK14	+	0
chr6	165840553	165841426	7.74348	8.19483	7.08304	-1.11179	0.000409348	0.0323363	chr6	165740776	166400091	ENSG00000112541	PDE10A	-	0
chr15	83898749	83899869	8.33097	8.78231	7.67054	-1.11177	0.00029666	0.0277215	chr15	83847934	84108197	ENSG00000259986	RP11-382A20.4	+	0
chr20	3304952	3306069	7.84125	8.29253	7.18096	-1.11157	0.000190118	0.0225739	chr20	3229951	3388272	ENSG00000088854	C20orf194	-	0
chr5	54375385	54376659	8.39339	8.84421	7.73408	-1.11013	5.05e-05	0.0116287	chr5	54368843	54392381	ENSG00000249454	GZMAP1	+	0
chr1	232047052	232048277	9.20109	9.6519	8.54181	-1.1101	0.000244638	0.025492	chr1	231762561	232177018	ENSG00000162946	DISC1	+	0
chr2	213848387	213849749	9.18738	9.6381	8.52831	-1.10979	2.31e-05	0.00773673	chr2	213446081	213886269	ENSG00000273118	AC079610.1	-	0
chr4	138088379	138089903	8.42772	8.87842	7.76867	-1.10975	0.000111033	0.0172329	chr4	137717877	138133953	ENSG00000248869	RP11-138I17.1	-	0
chr4	65158305	65159045	6.92523	7.37591	6.26622	-1.10969	0.000538382	0.036449	chr4	65140975	65275186	ENSG00000205678	TECRL	-	0
chr11	100124461	100125829	8.46566	8.91617	7.80701	-1.10916	0.000129696	0.0186435	chr11	98891683	100229616	ENSG00000149972	CNTN5	+	0
chr8	10079938	10080870	7.87908	8.32955	7.22052	-1.10903	0.00100118	0.048211	chr8	9911778	10286401	ENSG00000175806	MSRA	+	0
chr1	207764361	207765978	8.44326	8.89353	7.78513	-1.10839	2.87e-05	0.0086793	chr1	207725270	207779900	ENSG00000236911	RP11-78B10.2	-	0
chr5	108233742	108234650	7.43642	7.88668	6.7783	-1.10839	0.000915837	0.0465226	chr5	108083523	108532542	ENSG00000151422	FER	+	0
chr14	89191330	89192459	7.94712	8.39738	7.28902	-1.10836	0.000381735	0.0312605	chr14	89078775	89259096	ENSG00000165521	EML5	-	0
chr3	106985617	106986486	7.24317	7.69337	6.58521	-1.10817	0.000302119	0.0279375	chr3	106959539	107045811	ENSG00000243701	LINC00883	+	0
chr5	83278769	83280314	7.99401	8.44418	7.3361	-1.10808	7.98e-05	0.0145738	chr5	83236373	83680611	ENSG00000164176	EDIL3	-	0
chr7	76877082	76878307	7.85934	8.3095	7.20146	-1.10804	6.55e-05	0.013284	chr7	76875657	76887440	ENSG00000250990	AC073635.5	-	0
chr13	76347142	76348333	7.89886	8.34877	7.24151	-1.10725	6.99e-05	0.0137374	chr13	76123909	76381256	ENSG00000261553	RP11-29G8.3	+	0
chr8	64974768	64975750	7.70445	8.15431	7.04722	-1.10709	0.000765057	0.0429546	chr8	64599737	65281115	ENSG00000253554	RP11-32K4.1	-	0
chr21	40005732	40006485	7.2508	7.70055	6.59379	-1.10676	0.00034707	0.0298831	chr21	39751949	40033704	ENSG00000157554	ERG	-	0
chr2	52080251	52081342	8.41402	8.8637	7.75718	-1.10652	5.36e-05	0.0119544	chr2	51259739	52635055	ENSG00000231918	AC007682.1	+	0
chr11	7885344	7886412	7.36787	7.8175	6.71112	-1.10638	0.000944288	0.0470155	chr11	7726175	7904494	ENSG00000271758	RP11-35J10.5	-	0
chr4	136824582	136826297	8.29358	8.74321	7.63684	-1.10637	0.00033961	0.0295522	chr4	136788138	136834835	ENSG00000248330	LINC00613	-	0
chr17	42750165	42751059	7.77195	8.22149	7.11539	-1.1061	0.000528449	0.0362499	chr17	42751057	42753625	ENSG00000267160	RP11-1072C15.4	-	0
chr1	182756568	182757758	7.40112	7.85054	6.74484	-1.1057	0.000120657	0.0179617	chr1	182758428	182799519	ENSG00000135838	NPL	+	-671
chr8	91502546	91503629	7.63927	8.08867	6.98303	-1.10564	0.000744161	0.0424919	chr8	91233716	91581546	ENSG00000253394	LINC00534	+	0
chr10	46365708	46366599	7.78934	8.23873	7.13311	-1.10563	0.000421985	0.0327613	chr10	46349541	46411619	ENSG00000239883	RP11-175I17.2	-	0
chr6	163919351	163920578	8.20185	8.65122	7.54567	-1.10554	0.000177082	0.0215832	chr6	163835032	163999628	ENSG00000112531	QKI	+	0
chr20	18614523	18615871	8.59297	9.04234	7.9368	-1.10554	0.000132963	0.0188622	chr20	18568537	18744561	ENSG00000125821	DTD1	+	0
chr1	227888115	227889432	8.36834	8.81765	7.71229	-1.10535	1.59e-05	0.00649569	chr1	227884593	227894412	ENSG00000215812	ZNF847P	-	0
chr4	120983585	120984750	7.91731	8.36659	7.26134	-1.10524	0.000858235	0.0452394	chr4	120976763	120988229	ENSG00000164109	MAD2L1	-	0
chr3	72490072	72490974	7.57951	8.02873	6.92366	-1.10507	0.000122077	0.018052	chr3	72420976	72496069	ENSG00000163602	RYBP	-	0
chr21	21759326	21760266	7.40872	7.85793	6.75289	-1.10504	0.000100867	0.0163671	chr21	21760646	21761157	ENSG00000233676	FDPSP6	+	-381
chr7	136395709	136396444	7.3428	7.79198	6.68702	-1.10496	0.000190396	0.0225851	chr7	136370306	136866854	ENSG00000234352	hsa-mir-490	-	0
chr4	19227466	19228004	7.06207	7.51102	6.40679	-1.10424	0.000605005	0.0386468	chr4	19173958	19458617	ENSG00000248238	RP11-3J1.1	-	0
chrX	134323615	134324755	7.84394	8.2928	7.18885	-1.10395	5.25e-05	0.0118582	chrX	134314179	134328610	ENSG00000236491	RP13-565O16.2	-	0
chr10	13655616	13656352	7.96181	8.4106	7.30688	-1.10372	0.000201617	0.0231578	chr10	13652047	13710299	ENSG00000239665	RP11-295P9.3	+	0
chr9	93618186	93619192	8.6581	9.10687	8.00321	-1.10366	0.0002953	0.0276737	chr9	93564069	93660831	ENSG00000165025	SYK	+	0
chr8	14135112	14136285	7.67272	8.12142	7.01799	-1.10343	0.000544418	0.036652	chr8	13947373	15095848	ENSG00000185053	SGCZ	-	0
chr1	51853669	51854873	8.46844	8.91692	7.81418	-1.10273	5.61e-05	0.0123216	chr1	51819935	51985000	ENSG00000085832	EPS15	-	0
chr4	34135483	34136419	7.70825	8.15667	7.05412	-1.10255	0.000257526	0.0259723	chr4	34122516	34271369	ENSG00000248685	RP11-548L20.1	-	0
chr2	154843145	154844085	7.59782	8.04614	6.94389	-1.10225	0.000794754	0.0436752	chr2	154728426	155310361	ENSG00000144278	GALNT13	+	0
chr3	159557911	159558626	7.28919	7.73742	6.63544	-1.10198	0.000444307	0.0335694	chr3	159557650	159615149	ENSG00000151967	SCHIP1	+	0
chr7	37933949	37935116	7.72443	8.17262	7.07078	-1.10184	4.84e-05	0.0113804	chr7	37888199	37940003	ENSG00000086288	NME8	+	0
chr7	122364088	122365500	9.21509	9.66327	8.56145	-1.10182	0.00011657	0.0176478	chr7	121958481	122526813	ENSG00000081803	CADPS2	-	0
chr13	78178453	78179404	7.311	7.75915	6.65743	-1.10172	0.000616227	0.038913	chr13	78173890	78180686	ENSG00000224347	SCEL-AS1	-	0
chr1	121197283	121198504	7.62845	8.07643	6.97525	-1.10118	0.000280436	0.026982	chr1	121138614	121204983	ENSG00000227082	AL592494.5	+	0
chr6	47999748	48000795	7.55454	8.00233	6.90173	-1.1006	0.000509709	0.0356785	chr6	47845764	48036425	ENSG00000244694	PTCHD4	-	0
chr6	148090963	148092036	7.59352	8.0413	6.94075	-1.10055	0.000303943	0.0280134	chr6	147981839	148275073	ENSG00000227681	RP11-307P5.1	+	0
chr17	8840536	8842052	8.26232	8.71009	7.60958	-1.10051	0.000518188	0.0359557	chr17	8782233	8869029	ENSG00000141506	PIK3R5	-	0
chr6	71235894	71237106	8.10295	8.55056	7.45055	-1.10001	6.96e-05	0.0137102	chr6	71122644	71270877	ENSG00000082269	FAM135A	+	0
chr8	62385424	62386499	7.62968	8.07725	6.97736	-1.0999	8.67e-05	0.0151638	chr8	61969717	62414204	ENSG00000177182	CLVS1	+	0
chr2	115771028	115773349	8.97453	9.42162	8.32326	-1.09836	0.000587412	0.0380703	chr2	115199876	116603328	ENSG00000175497	DPP10	+	0
chr7	18235709	18236949	8.14483	8.5919	7.49357	-1.09833	0.000811277	0.0441733	chr7	18126572	19042039	ENSG00000048052	HDAC9	+	0
chr12	97261153	97262364	7.91077	8.35773	7.25976	-1.09797	9.14e-05	0.0155167	chr12	96883349	97269333	ENSG00000188596	C12orf55	+	0
chr13	67043012	67044628	9.24335	9.69026	8.59245	-1.09781	5.65e-05	0.0123757	chr13	66876967	67804468	ENSG00000184226	PCDH9	-	0
chr5	106749482	106750243	8.50872	8.95557	7.85797	-1.0976	0.000131493	0.018757	chr5	106712590	107006596	ENSG00000184349	EFNA5	-	0
chr14	86473616	86474670	8.31712	8.76391	7.66649	-1.09742	4.11e-05	0.0103983	chr14	86401054	86596117	ENSG00000258733	CTD-2341M24.1	+	0
chr9	75564418	75565779	8.56268	9.00932	7.91234	-1.09698	0.000401776	0.0320794	chr9	75515578	75695358	ENSG00000165092	ALDH1A1	-	0
chr1	47164129	47165309	8.08693	8.53351	7.43674	-1.09676	0.000310575	0.0283206	chr1	47124366	47184824	ENSG00000159658	EFCAB14	-	0
chr1	82355827	82356820	7.2052	7.6517	6.55517	-1.09652	0.00036919	0.0307972	chr1	81771845	82458120	ENSG00000117114	LPHN2	+	0
chr7	135100085	135101271	8.55987	9.00626	7.91007	-1.09619	3.54e-05	0.00967716	chr7	135046547	135194875	ENSG00000080802	CNOT4	-	0
chr20	40616987	40618120	7.3743	7.82055	6.72482	-1.09572	0.000210209	0.0237057	chr20	40619780	40692609	ENSG00000225458	RP5-1121H13.4	+	-1661
chr9	108163663	108165046	8.45811	8.90432	7.80872	-1.0956	0.000372862	0.0309319	chr9	108006903	108201452	ENSG00000070214	SLC44A1	+	0
chr11	84825530	84826851	8.30176	8.74778	7.65276	-1.09502	9.6e-05	0.0160232	chr11	83166055	85338966	ENSG00000150672	DLG2	-	0
chr8	25183393	25184695	8.23888	8.6849	7.58988	-1.09502	9e-05	0.0154254	chr8	25042238	25275598	ENSG00000147459	DOCK5	+	0
chr15	50207149	50207773	7.73644	8.18241	7.08754	-1.09487	0.000567156	0.0374157	chr15	50150435	50475014	ENSG00000104043	ATP8B4	-	0
chrX	109946548	109947773	7.40717	7.85311	6.75834	-1.09476	0.000783716	0.0434244	chrX	109917084	110039286	ENSG00000101938	CHRDL1	-	0
chr8	109054174	109055234	7.75085	8.19677	7.10209	-1.09467	0.0009171	0.0465336	chr8	108911544	109095913	ENSG00000147655	RSPO2	-	0
chr1	238035876	238037264	8.894	9.3399	8.24525	-1.09465	4.59e-05	0.0110834	chr1	238025475	238091621	ENSG00000237250	RP11-193H5.1	+	0
chr11	4891888	4893243	8.99268	9.43856	8.34398	-1.09458	3.47e-05	0.00956608	chr11	4726157	5013659	ENSG00000167346	MMP26	+	0
chr2	135577844	135579117	8.07129	8.51711	7.42273	-1.09438	0.000171232	0.0211755	chr2	135493034	135676280	ENSG00000224043	CCNT2-AS1	-	0
chr1	176699406	176700273	7.2923	7.73805	6.64389	-1.09415	0.000124014	0.0181755	chr1	176432307	176814735	ENSG00000116183	PAPPA2	+	0
chr8	15313402	15314685	7.83852	8.28426	7.19012	-1.09414	0.000220955	0.0242799	chr8	15274724	15624158	ENSG00000104723	TUSC3	+	0
chr5	38145972	38147239	8.30193	8.74767	7.65354	-1.09414	0.000135792	0.0190777	chr5	38025799	38184034	ENSG00000250003	CTD-2116N24.1	+	0
chr9	103208392	103209222	7.62747	8.07319	6.97912	-1.09406	0.000359083	0.030417	chr9	103189438	103213511	ENSG00000066697	MSANTD3	+	0
chr8	15592168	15592935	7.59294	8.03857	6.94478	-1.09379	0.000978251	0.0477135	chr8	15274724	15624158	ENSG00000104723	TUSC3	+	0
chr18	10908898	10909793	7.78787	8.23345	7.13981	-1.09364	0.0007722	0.0431274	chr18	10666480	11148587	ENSG00000154864	PIEZO2	-	0
chrX	11596433	11597593	8.30526	8.75078	7.65735	-1.09343	0.000196323	0.0229159	chrX	11136239	11683821	ENSG00000047648	ARHGAP6	-	0
chr1	67222063	67223044	7.20999	7.65547	6.56214	-1.09333	0.000477872	0.0346437	chr1	67218142	67244470	ENSG00000152760	TCTEX1D1	+	0
chr1	51398673	51400021	8.28547	8.73083	7.63789	-1.09294	0.000347347	0.0298916	chr1	50905150	51425935	ENSG00000185104	FAF1	-	0
chr4	37335860	37337247	8.3559	8.80121	7.70842	-1.09279	0.000321458	0.0286577	chr4	37245842	37451087	ENSG00000174145	KIAA1239	+	0
chr2	206451422	206453124	8.8329	9.27814	8.18556	-1.09258	7.87e-05	0.0145043	chr2	205410516	206484886	ENSG00000116117	PARD3B	+	0
chr8	25698051	25699368	8.57221	9.01739	7.925	-1.0924	4.59e-05	0.0110834	chr8	25699246	25902913	ENSG00000221818	EBF2	-	0
chr11	115064991	115065984	7.90893	8.35386	7.26226	-1.09161	4.95e-05	0.011543	chr11	115039938	115375675	ENSG00000182985	CADM1	-	0
chr12	16030577	16031859	8.02542	8.47021	7.37905	-1.09115	0.000632317	0.039431	chr12	15773092	16035263	ENSG00000151491	EPS8	-	0
chr20	16429060	16430163	8.16851	8.61329	7.52214	-1.09115	0.000112976	0.0173656	chr20	16252749	16554078	ENSG00000089177	KIF16B	-	0
chr2	29022513	29023744	8.36294	8.8076	7.71682	-1.09078	9.84e-05	0.016201	chr2	28974506	29025806	ENSG00000213639	PPP1CB	+	0
chr18	50881680	50882583	7.4567	7.90135	6.81064	-1.09071	8.9e-05	0.0153487	chr18	49866542	51057784	ENSG00000187323	DCC	+	0
chr1	175939228	175940641	7.98651	8.43113	7.3405	-1.09063	0.000723155	0.0418633	chr1	175913967	176176629	ENSG00000143207	RFWD2	-	0
chr18	36911245	36912024	7.69975	8.14434	7.05379	-1.09056	0.000273928	0.0267112	chr18	36786888	37380282	ENSG00000267374	LINC00669	-	0
chr4	20998882	21000180	8.18452	8.62906	7.53868	-1.09039	0.00100241	0.0482179	chr4	20730239	21950422	ENSG00000185774	KCNIP4	-	0
chr6	106559066	106560087	7.38942	7.83383	6.74387	-1.08995	0.000735414	0.0423042	chr6	106534195	106557814	ENSG00000057657	PRDM1	+	1253
chr5	142219172	142220021	7.49206	7.93641	6.84663	-1.08977	5.57e-05	0.0122606	chr5	142149949	142608576	ENSG00000145819	ARHGAP26	+	0
chr1	72716906	72717518	7.20523	7.64957	6.55982	-1.08974	0.000731746	0.0421835	chr1	71861623	72748417	ENSG00000172260	NEGR1	-	0
chr6	72066729	72068015	8.26622	8.71052	7.62087	-1.08965	0.000608193	0.0387107	chr6	72004876	72127139	ENSG00000269966	RP3-331H24.5	-	0
chr10	69277511	69278835	8.21284	8.65713	7.56751	-1.08962	7.45e-05	0.014148	chr10	67672276	69455927	ENSG00000183230	CTNNA3	-	0
chr12	129792452	129793233	7.88859	8.33289	7.24327	-1.08961	4.17e-05	0.0104982	chr12	129556270	130388211	ENSG00000151952	TMEM132D	-	0
chr10	74590386	74592224	10.0007	10.4448	9.35589	-1.08892	2.38e-05	0.00788409	chr10	74451889	74647452	ENSG00000156026	MCU	+	0
chr4	22749084	22750106	7.47215	7.91601	6.82777	-1.08824	0.000412907	0.0324545	chr4	22694537	22821198	ENSG00000249948	GBA3	+	0
chr4	160669735	160671136	8.39823	8.84196	7.75413	-1.08783	0.000174833	0.0214338	chr4	160587655	160698936	ENSG00000250488	RP11-6C14.1	-	0
chr14	94739244	94740492	7.60722	8.05093	6.96315	-1.08778	0.000418702	0.0326744	chr14	94612465	94746072	ENSG00000119698	PPP4R4	+	0
chr3	74452498	74453419	7.37351	7.81721	6.72945	-1.08776	0.000329273	0.0290681	chr3	74311719	74570291	ENSG00000113805	CNTN3	-	0
chr12	9992739	9993971	7.84889	8.29249	7.20504	-1.08745	0.000752248	0.0426845	chr12	9980077	9997606	ENSG00000150045	KLRF1	+	0
chr17	3264494	3265522	7.58195	8.02551	6.93819	-1.08732	0.000842612	0.0448776	chr17	3182069	3289633	ENSG00000262670	RP11-64J4.2	-	0
chr11	99727179	99728120	7.84331	8.28675	7.19979	-1.08696	0.000244465	0.025492	chr11	98891683	100229616	ENSG00000149972	CNTN5	+	0
chr1	242304381	242304980	7.33852	7.78148	6.69603	-1.08545	0.000360911	0.0304676	chr1	242246288	242687998	ENSG00000180287	PLD5	-	0
chr14	82283709	82284844	7.54096	7.9839	6.89851	-1.08538	0.000180289	0.0218547	chr14	82207346	82496693	ENSG00000259035	RP11-666E17.1	+	0
chr12	3946134	3947930	8.77222	9.21502	8.13007	-1.08495	8.39e-05	0.0149411	chr12	3900213	3982608	ENSG00000111224	PARP11	-	0
chr13	102981600	102983320	8.75996	9.20272	8.11791	-1.08481	7.34e-05	0.0140207	chr13	102944677	103046869	ENSG00000243319	FGF14-IT1	-	0
chr7	111710502	111711486	7.38499	7.82775	6.74295	-1.0848	0.000167845	0.0209524	chr7	111366166	111846466	ENSG00000128512	DOCK4	-	0
chr12	97664872	97666175	8.18341	8.62615	7.54142	-1.08473	0.000141973	0.0195203	chr12	97666470	97669987	ENSG00000257920	RP11-541G9.2	-	296
chr8	76178777	76180100	8.5875	9.03021	7.94555	-1.08466	0.000143473	0.0196218	chr8	76135639	76236976	ENSG00000249395	CASC9	-	0
chr19	42131452	42132708	7.78957	8.23228	7.14763	-1.08465	0.000273402	0.0266816	chr19	42125344	42133442	ENSG00000105352	CEACAM4	-	0
chr3	81560417	81561310	7.47656	7.91916	6.83483	-1.08433	0.000113045	0.0173681	chr3	81538850	81811312	ENSG00000114480	GBE1	-	0
chr1	198160006	198161264	7.81861	8.2612	7.17691	-1.08429	0.000881478	0.0458586	chr1	198126093	198291550	ENSG00000151414	NEK7	+	0
chr4	182743604	182744654	7.92228	8.36478	7.28078	-1.084	0.000206416	0.023498	chr4	182741172	182751126	ENSG00000251336	RP11-540E16.2	-	0
chr6	147958815	147960007	8.26165	8.70402	7.62041	-1.0836	0.000252709	0.0257422	chr6	147830063	148058683	ENSG00000203727	SAMD5	+	0
chr15	47033861	47035298	9.71169	10.1541	9.07049	-1.08357	1.44e-05	0.00618739	chr15	46985486	47097042	ENSG00000259255	RP11-627D16.1	+	0
chr6	38348945	38350074	8.29236	8.73467	7.65125	-1.08342	0.000832261	0.0446722	chr6	38136227	38607924	ENSG00000183826	BTBD9	-	0
chr9	76193757	76194836	7.39205	7.83426	6.75114	-1.08312	7.55e-05	0.0142124	chr9	76188531	76194414	ENSG00000232590	RP11-128I7.1	+	0
chr5	52280396	52281596	7.5521	7.99428	6.91127	-1.08301	0.000251258	0.0256839	chr5	52228249	52286108	ENSG00000249899	CTD-2175A23.1	-	0
chr5	82974698	82975851	8.25229	8.69446	7.61148	-1.08298	0.000434414	0.0332238	chr5	82933624	83017432	ENSG00000145681	HAPLN1	-	0
chr3	79323380	79324469	7.51667	7.95881	6.87591	-1.0829	0.000496337	0.0352973	chr3	78646390	79816965	ENSG00000169855	ROBO1	-	0
chr14	27876656	27877885	8.29186	8.7339	7.65132	-1.08259	0.000255163	0.0258507	chr14	27727923	28314492	ENSG00000258932	CTD-3006G17.2	-	0
chr13	97146183	97147491	7.97791	8.41989	7.3375	-1.0824	0.00055208	0.0369745	chr13	96743093	97485671	ENSG00000185352	HS6ST3	+	0
chrX	83682798	83684125	8.9258	9.36774	8.28546	-1.08228	0.000588593	0.0381052	chrX	83572882	83757487	ENSG00000165259	HDX	-	0
chr11	102289201	102290306	8.31641	8.75826	7.67627	-1.08199	9.19e-05	0.0155598	chr11	102267063	102341115	ENSG00000152558	TMEM123	-	0
chr7	36594801	36596149	9.0054	9.44723	8.36533	-1.0819	5.93e-05	0.0127265	chr7	36552456	36764154	ENSG00000136250	AOAH	-	0
chrX	71494361	71495723	8.45392	8.89567	7.81401	-1.08166	2.85e-05	0.00863511	chrX	71475529	71497150	ENSG00000198034	RPS4X	-	0
chr11	82211103	82212106	7.56011	8.00185	6.9202	-1.08165	0.000171341	0.0211755	chr11	81590893	82429124	ENSG00000245832	RP11-179A16.1	-	0
chr11	63154708	63155818	8.34981	8.79154	7.70992	-1.08162	0.000577845	0.0377859	chr11	63137261	63177766	ENSG00000149742	SLC22A9	+	0
chr6	109502522	109503977	7.70393	8.14567	7.06405	-1.08161	0.000229306	0.024743	chr6	109487036	109592217	ENSG00000243587	C6orf183	+	0
chr3	17968484	17969103	7.05381	7.49547	6.41407	-1.0814	0.000308706	0.0282402	chr3	17198654	18486309	ENSG00000131374	TBC1D5	-	0
chr3	18013195	18014303	7.62331	8.06488	6.98376	-1.08112	0.000128937	0.0186063	chr3	17198654	18486309	ENSG00000131374	TBC1D5	-	0
chr21	31932683	31933597	7.48647	7.92796	6.84711	-1.08085	0.000592686	0.0382436	chr21	31933194	31933633	ENSG00000244362	KRTAP19-7	-	0
chr11	99835134	99836724	7.52152	7.96295	6.88227	-1.08067	0.00080002	0.0438316	chr11	98891683	100229616	ENSG00000149972	CNTN5	+	0
chr2	119699721	119700307	7.49811	7.93951	6.85894	-1.08057	0.000124952	0.0182275	chr2	119699742	119752236	ENSG00000019169	MARCO	+	0
chr11	8526530	8527751	8.13183	8.57319	7.49272	-1.08047	0.000257005	0.0259551	chr11	8413418	8615836	ENSG00000130413	STK33	-	0
chr3	151866700	151867695	7.38729	7.82863	6.74822	-1.08041	0.00026177	0.0261328	chr3	151835962	151869513	ENSG00000239941	RP11-246A10.1	-	0
chr12	129793628	129795070	9.23157	9.67275	8.59286	-1.07989	3.12e-05	0.00907008	chr12	129556270	130388211	ENSG00000151952	TMEM132D	-	0
chr3	184614645	184615867	7.95464	8.3958	7.31598	-1.07982	0.00032653	0.0289121	chr3	184529931	184770402	ENSG00000156931	VPS8	+	0
chr7	14187714	14188999	8.02361	8.46473	7.38504	-1.07969	9.85e-05	0.0162063	chr7	14184674	15014402	ENSG00000136267	DGKB	-	0
chr10	79156869	79158121	7.85733	8.29834	7.21899	-1.07935	0.000875065	0.0457379	chr10	78629359	79398353	ENSG00000156113	KCNMA1	-	0
chr9	113932729	113934035	8.53106	8.97183	7.89322	-1.0786	0.000318636	0.0285524	chr9	113901526	114047116	ENSG00000227531	RP11-202G18.1	-	0
chr10	53872877	53873491	6.98177	7.42248	6.34404	-1.07844	0.000147776	0.0197664	chr10	52750945	54058110	ENSG00000185532	PRKG1	+	0
chr4	19338896	19339897	9.20171	9.6422	8.56446	-1.07774	9.93e-05	0.0162392	chr4	19173958	19458617	ENSG00000248238	RP11-3J1.1	-	0
chr10	63580086	63581283	7.6328	8.07316	6.99583	-1.07733	0.000870039	0.0456176	chr10	63541503	63581004	ENSG00000233643	RP11-491H19.1	-	0
chr12	117867720	117868965	8.34584	8.78614	7.70897	-1.07717	0.000128721	0.0186033	chr12	117645947	117889975	ENSG00000089250	NOS1	-	0
chr4	87816957	87818373	8.61243	9.05269	7.97565	-1.07705	0.000251407	0.0256878	chr4	87797358	87857354	ENSG00000163633	C4orf36	-	0
chr12	22644824	22646240	9.24471	9.68492	8.60802	-1.0769	2.05e-05	0.00729627	chr12	22601517	22697480	ENSG00000111731	C2CD5	-	0
chr3	114741784	114742881	7.13584	7.57584	6.49963	-1.0762	0.000296693	0.0277215	chr3	114056941	114866118	ENSG00000181722	ZBTB20	-	0
chr8	35550268	35551868	7.862	8.30187	7.22604	-1.07584	0.00107155	0.0497587	chr8	35092975	35654068	ENSG00000156687	UNC5D	+	0
chr4	46049994	46051348	8.57441	9.01427	7.93849	-1.07578	0.000247426	0.0255854	chr4	46037786	46126098	ENSG00000163285	GABRG1	-	0
chr6	62907644	62908879	8.20677	8.64651	7.57111	-1.0754	9.93e-05	0.0162392	chr6	62389865	62996132	ENSG00000112232	KHDRBS2	-	0
chr4	118440407	118441590	7.89821	8.33777	7.26291	-1.07486	0.000412274	0.0324217	chr4	118349552	118612343	ENSG00000236922	AC092661.1	+	0
chr5	39015886	39016953	8.27308	8.71253	7.638	-1.07453	0.000556621	0.0370878	chr5	38938021	39074510	ENSG00000164327	RICTOR	-	0
chr5	39397733	39398947	7.67029	8.10964	7.03545	-1.07419	0.000143891	0.0196516	chr5	39284364	39424970	ENSG00000113600	C9	-	0
chr5	106857787	106858934	7.65405	8.09339	7.01923	-1.07416	0.00105139	0.0493684	chr5	106712590	107006596	ENSG00000184349	EFNA5	-	0
chr8	64878111	64879179	8.04916	8.48838	7.41458	-1.0738	0.000629571	0.039377	chr8	64599737	65281115	ENSG00000253554	RP11-32K4.1	-	0
chr11	103853947	103855199	8.04926	8.48842	7.41481	-1.07361	0.000231309	0.0248482	chr11	103777914	104035107	ENSG00000170962	PDGFD	-	0
chr7	122769204	122770191	7.29954	7.7387	6.6651	-1.0736	6.42e-05	0.0131817	chr7	122753585	122840040	ENSG00000081800	SLC13A1	-	0
chr3	114024135	114024976	7.79544	8.23451	7.16119	-1.07332	0.000373665	0.0309698	chr3	113995760	114029135	ENSG00000181847	TIGIT	+	0
chr7	139604093	139605451	8.37202	8.81104	7.73787	-1.07317	7.06e-05	0.0137663	chr7	139476850	139720125	ENSG00000059377	TBXAS1	+	0
chr7	16749777	16750719	7.45045	7.88945	6.81634	-1.07312	0.00016653	0.0209195	chr7	16735496	16759523	ENSG00000235837	AC073333.8	-	0
chr3	168996863	168997721	6.80356	7.24238	6.16982	-1.07256	0.000151746	0.0200968	chr3	168801287	169381406	ENSG00000085276	MECOM	-	0
chr7	110455234	110456519	8.80669	9.24546	8.17306	-1.07241	0.000123651	0.0181644	chr7	110303110	111202573	ENSG00000184903	IMMP2L	-	0
chr4	62480631	62481987	8.89718	9.33591	8.26364	-1.07227	0.000706749	0.0413944	chr4	62066976	62944053	ENSG00000150471	LPHN3	+	0
chr3	165269517	165270481	7.72881	8.16738	7.09558	-1.0718	0.000700417	0.0412072	chr3	164924748	165373211	ENSG00000244128	RP11-85M11.2	+	0
chr12	72790201	72791595	8.3194	8.75795	7.68625	-1.0717	0.000153541	0.0202226	chr12	72481046	73059422	ENSG00000072657	TRHDE	+	0
chr13	29852743	29853633	7.11894	7.55743	6.48589	-1.07154	0.000147597	0.0197662	chr13	29598748	30077892	ENSG00000132938	MTUS2	+	0
chr20	9229424	9230466	7.40054	7.83898	6.76759	-1.0714	0.000905673	0.0463203	chr20	9049410	9461889	ENSG00000101333	PLCB4	+	0
chr7	53753021	53754296	9.02301	9.46134	8.39031	-1.07103	8.89e-05	0.0153487	chr7	53723202	53879624	ENSG00000205628	GS1-179L18.1	-	0
chr2	76996355	76997334	7.80078	8.23908	7.16812	-1.07096	0.000118747	0.017823	chr2	76974845	77820445	ENSG00000176204	LRRTM4	-	0
chrX	17011900	17013258	8.60147	9.03975	7.96887	-1.07087	0.000285398	0.0271709	chrX	16964814	17171395	ENSG00000169891	REPS2	+	0
chr4	156137917	156139268	8.80868	9.24685	8.1763	-1.07055	0.0007224	0.0418464	chr4	156129781	156138230	ENSG00000185149	NPY2R	+	0
chr2	7868179	7869360	7.74995	8.18809	7.11763	-1.07047	0.000987213	0.0478787	chr2	7865932	7870836	ENSG00000235576	AC092580.4	+	0
chr7	36433534	36434699	7.3802	7.81829	6.74798	-1.07031	0.000112775	0.0173505	chr7	36429415	36493400	ENSG00000011426	ANLN	+	0
chr4	159236047	159237149	7.40108	7.83917	6.76887	-1.0703	6.43e-05	0.0131817	chr4	159236463	159574524	ENSG00000171509	RXFP1	+	0
chr8	104155622	104156505	7.79936	8.23746	7.16716	-1.0703	0.00040006	0.0319946	chr8	104152938	104242533	ENSG00000164929	BAALC	+	0
chr12	104003622	104004951	8.85266	9.29067	8.22063	-1.07004	0.000407488	0.0322793	chr12	103981051	104160505	ENSG00000136011	STAB2	+	0
chr6	131161522	131162832	8.26508	8.70301	7.63322	-1.06979	6.87e-05	0.0135992	chr6	131160487	131384462	ENSG00000079819	EPB41L2	-	0
chr12	48660629	48661742	7.78169	8.21958	7.14991	-1.06967	0.000522132	0.0361022	chr12	48624881	48677993	ENSG00000258234	RP11-370I10.2	-	0
chr18	4800306	4801430	7.68247	8.12031	7.05077	-1.06955	5.11e-05	0.0117145	chr18	4775053	5004536	ENSG00000266268	RP11-172F10.1	-	0
chr4	178786372	178787649	8.03556	8.47338	7.40394	-1.06944	0.000799021	0.0438144	chr4	178650792	178829090	ENSG00000251504	LINC01099	-	0
chr1	142560529	142561661	7.68824	8.12595	7.05683	-1.06911	0.000369392	0.0307972	chr1	142553293	142559170	ENSG00000227552	RP11-417J8.1	+	1360
chr2	75292312	75293219	7.27271	7.7102	6.64176	-1.06845	0.000895023	0.0461118	chr2	75273590	75426826	ENSG00000115353	TACR1	-	0
chr8	15568888	15570665	8.83162	9.26909	8.20074	-1.06834	0.000248832	0.0256298	chr8	15274724	15624158	ENSG00000104723	TUSC3	+	0
chr3	117295978	117296858	7.75618	8.1936	7.12537	-1.06823	0.000275638	0.0267235	chr3	115521235	117716095	ENSG00000185565	LSAMP	-	0
chr15	49011801	49012637	7.33657	7.77388	6.70602	-1.06786	0.000444607	0.03358	chr15	49005125	49103343	ENSG00000103995	CEP152	-	0
chr12	60042461	60043738	8.24305	8.68023	7.61274	-1.06749	0.000233285	0.0249333	chr12	59989848	60176395	ENSG00000118596	SLC16A7	+	0
chr5	129051914	129053239	8.8021	9.23928	8.17181	-1.06747	4.49e-05	0.0109386	chr5	128836054	129241610	ENSG00000251680	CTC-575N7.1	-	0
chr3	5188646	5189825	8.36712	8.80427	7.73688	-1.06739	0.000713544	0.0416285	chr3	5163905	5222596	ENSG00000134108	ARL8B	+	0
chr15	33757198	33758448	8.06856	8.50569	7.43838	-1.06731	9.58e-05	0.0159919	chr15	33603163	34158303	ENSG00000198838	RYR3	+	0
chr13	102164226	102164864	7.15372	7.59083	6.52357	-1.06726	0.000827544	0.0446259	chr13	102104966	102375456	ENSG00000198542	ITGBL1	+	0
chr18	65778096	65778906	7.73367	8.17063	7.10384	-1.06679	0.000147745	0.0197664	chr18	65769353	65781614	ENSG00000264869	RP11-526H11.1	+	0
chr9	4344730	4345569	6.6414	7.07835	6.0116	-1.06675	0.000855515	0.0451671	chr9	3824127	4348392	ENSG00000107249	GLIS3	-	0
chr6	42581330	42582436	7.94621	8.38305	7.31663	-1.06642	0.000366294	0.0306863	chr6	42531800	42661242	ENSG00000024048	UBR2	+	0
chr16	31787250	31788430	8.14821	8.58471	7.51933	-1.06538	0.000653393	0.0400416	chr16	31724550	31806190	ENSG00000197302	ZNF720	+	0
chr8	105609303	105611036	8.48894	8.92535	7.86027	-1.06507	0.00071429	0.0416397	chr8	105602961	106431488	ENSG00000253350	RP11-127H5.1	+	0
chr2	135059863	135061138	8.0203	8.45664	7.39178	-1.06486	0.000570078	0.0374829	chr2	134877554	135212192	ENSG00000152127	MGAT5	+	0
chr21	37245916	37247106	8.15334	8.58966	7.52485	-1.06482	0.00023075	0.0248268	chr21	36160098	37376965	ENSG00000159216	RUNX1	-	0
chr7	123228018	123229048	7.24363	7.67993	6.61517	-1.06476	0.00100641	0.0483198	chr7	123224913	123265011	ENSG00000230442	RP11-390E23.3	-	0
chr4	87430344	87430846	7.44091	7.87721	6.81246	-1.06474	0.000285696	0.0271742	chr4	86936276	87515284	ENSG00000109339	MAPK10	-	0
chrX	67284792	67285911	7.5204	7.95652	6.89233	-1.06419	0.000849019	0.0449588	chrX	67262186	67653755	ENSG00000079482	OPHN1	-	0
chr15	84482845	84483697	7.67989	8.11593	7.05198	-1.06395	0.000567941	0.0374336	chr15	84322838	84708594	ENSG00000156218	ADAMTSL3	+	0
chr14	20195071	20196153	7.89301	8.32895	7.2653	-1.06365	0.00067591	0.0406794	chr14	20187174	20296531	ENSG00000176294	OR4N2	+	0
chr11	131858714	131859930	8.13028	8.56606	7.50291	-1.06315	0.00035755	0.0303485	chr11	131240373	132206716	ENSG00000182667	NTM	+	0
chr15	25370560	25371878	8.21085	8.64657	7.58361	-1.06297	7.51e-05	0.0141971	chr15	25223730	25664609	ENSG00000224078	SNHG14	+	0
chr1	218523035	218523887	7.87837	8.31406	7.25121	-1.06285	0.000444759	0.03358	chr1	218519577	218617961	ENSG00000092969	TGFB2	+	0
chr4	94287415	94288539	7.98059	8.41621	7.35356	-1.06264	0.000257046	0.0259551	chr4	93225550	94695707	ENSG00000152208	GRID2	+	0
chr3	2021180	2022558	8.60775	9.04337	7.98073	-1.06264	3.44e-05	0.00956573	chr3	2004065	2029154	ENSG00000225044	RP11-204C23.1	-	0
chr5	59618008	59619048	7.8171	8.25266	7.19018	-1.06249	6.36e-05	0.0131817	chr5	58264865	59817947	ENSG00000113448	PDE4D	-	0
chr2	62845262	62846108	7.55287	7.98843	6.92596	-1.06246	0.000157392	0.0204721	chr2	62817390	62889789	ENSG00000226622	AC092155.4	-	0
chr6	78424916	78426156	8.44334	8.87885	7.81653	-1.06232	4.05e-05	0.0103168	chr6	78400375	78636691	ENSG00000269964	MEI4	+	0
chr1	71493635	71494582	7.52247	7.95785	6.89594	-1.06192	0.000417293	0.0326402	chr1	71318036	71513491	ENSG00000050628	PTGER3	-	0
chr8	138827452	138829293	9.78524	10.2206	9.15875	-1.06185	0.000161969	0.0207057	chr8	138821687	139095813	ENSG00000253288	RP11-238K6.1	-	0
chr4	47214892	47216141	7.9004	8.33556	7.27433	-1.06123	0.000783741	0.0434244	chr4	46995740	47428461	ENSG00000163288	GABRB1	+	0
chr4	87320951	87321867	7.0424	7.47726	6.41695	-1.06031	0.000980301	0.0477362	chr4	86936276	87515284	ENSG00000109339	MAPK10	-	0
chr18	50776667	50778062	9.03301	9.46787	8.40757	-1.0603	0.000409752	0.0323363	chr18	49866542	51057784	ENSG00000187323	DCC	+	0
chr8	78398828	78400084	8.09167	8.52624	7.46684	-1.05941	0.000637622	0.0395996	chr8	78311308	78449526	ENSG00000254366	RP11-38H17.1	+	0
chr9	73491505	73492822	8.52363	8.95805	7.89911	-1.05894	0.000206673	0.0235047	chr9	73143979	74061820	ENSG00000083067	TRPM3	-	0
chr14	60170285	60171628	8.56612	9.00053	7.94162	-1.05892	6.02e-05	0.0127803	chr14	60062694	60337684	ENSG00000139970	RTN1	-	0
chr6	2362207	2363140	7.25684	7.69123	6.63237	-1.05887	0.00107475	0.0497953	chr6	2245982	2482256	ENSG00000250903	GMDS-AS1	+	0
chr5	157232448	157233775	8.55691	8.99128	7.93248	-1.0588	8.92e-05	0.0153487	chr5	157212751	157286183	ENSG00000113282	CLINT1	-	0
chr8	75281433	75282264	7.08206	7.51638	6.45776	-1.05862	0.000508053	0.0356146	chr8	75233365	75401107	ENSG00000104381	GDAP1	+	0
chr17	14798165	14799316	7.23225	7.66655	6.60797	-1.05858	0.000159202	0.0205855	chr17	14737955	14803871	ENSG00000238212	AC005863.2	+	0
chr4	169578524	169579772	7.98727	8.4215	7.36314	-1.05836	0.000491502	0.0351978	chr4	169418217	169849608	ENSG00000129116	PALLD	+	0
chr3	140201409	140202691	7.78259	8.21675	7.15861	-1.05814	0.000332309	0.0292129	chr3	139654027	140296239	ENSG00000158258	CLSTN2	+	0
chr4	169677360	169678739	8.686	9.12016	8.06202	-1.05814	3.5e-05	0.0096135	chr4	169676967	169677533	ENSG00000214676	RPL9P16	+	0
chr11	127139992	127141013	7.64547	8.07957	7.02162	-1.05794	0.000564217	0.0372952	chr11	127140957	127206928	ENSG00000273409	RP11-480C22.1	+	0
chr2	111638475	111639843	9.61856	10.0525	8.99493	-1.05761	4.33e-05	0.0107609	chr2	111490150	111875799	ENSG00000153093	ACOXL	+	0
chr15	47505977	47506901	7.89922	8.33309	7.27586	-1.05723	0.000450251	0.0337266	chr15	47476298	48066420	ENSG00000137872	SEMA6D	+	0
chr4	87812055	87813087	8.38625	8.8201	7.76291	-1.05719	8.44e-05	0.0150042	chr4	87797358	87857354	ENSG00000163633	C4orf36	-	0
chr4	72358960	72359886	7.27843	7.71213	6.65541	-1.05672	0.000154102	0.0202354	chr4	72053003	72437804	ENSG00000080493	SLC4A4	+	0
chr4	22379832	22381112	7.88615	8.31984	7.26314	-1.0567	0.000353177	0.0301775	chr4	22346694	22517677	ENSG00000152990	GPR125	-	0
chr5	19901711	19902774	7.957	8.39055	7.33428	-1.05627	0.000723412	0.0418633	chr5	19473060	20575982	ENSG00000145526	CDH18	-	0
chr3	192181641	192182752	7.17489	7.60844	6.55217	-1.05627	0.000439829	0.0333854	chr3	191857184	192485553	ENSG00000114279	FGF12	-	0
chr13	73544655	73545860	8.0337	8.46722	7.41104	-1.05618	0.000215808	0.023958	chr13	73356197	73590591	ENSG00000083535	PIBF1	+	0
chr11	81867843	81868553	6.99955	7.43296	6.37712	-1.05584	0.000585821	0.0379959	chr11	81590893	82429124	ENSG00000245832	RP11-179A16.1	-	0
chr12	119503068	119504204	7.62013	8.05353	6.9977	-1.05583	0.00021215	0.0237567	chr12	119468844	119554766	ENSG00000257095	RP11-364C11.2	-	0
chr5	88492201	88493568	8.58738	9.02073	7.96507	-1.05567	0.000357176	0.0303321	chr5	88179145	88762215	ENSG00000248309	MEF2C-AS1	+	0
chr18	34703752	34705067	8.19413	8.62741	7.57198	-1.05543	6.76e-05	0.0134576	chr18	34409069	34812135	ENSG00000150477	KIAA1328	+	0
chr19	48499175	48500426	8.10618	8.53938	7.4842	-1.05518	0.000373377	0.0309545	chr19	48497908	48528410	ENSG00000169393	ELSPBP1	+	0
chr4	14945238	14946245	8.43027	8.86339	7.80845	-1.05494	0.00012207	0.018052	chr4	14911585	15003669	ENSG00000247624	CPEB2-AS1	-	0
chr12	94267099	94268316	8.86589	9.29898	8.24413	-1.05484	5.81e-05	0.0126178	chr12	94071151	94288616	ENSG00000169372	CRADD	+	0
chr2	61115823	61117029	8.47369	8.90668	7.85212	-1.05457	6.45e-05	0.013202	chr2	61108656	61158745	ENSG00000162924	REL	+	0
chr15	30308107	30309602	8.53357	8.96655	7.91204	-1.0545	0.000366996	0.0307144	chr15	30297646	30338051	ENSG00000259647	RP11-143J24.1	-	0
chr3	168908744	168909907	7.95811	8.39099	7.33679	-1.0542	0.00074677	0.042566	chr3	168801287	169381406	ENSG00000085276	MECOM	-	0
chr7	91630135	91631171	7.74282	8.1757	7.1215	-1.0542	8.21e-05	0.0147549	chr7	91570181	91739987	ENSG00000127914	AKAP9	+	0
chr7	25700052	25701353	8.3322	8.76488	7.71129	-1.05359	0.000534917	0.0363895	chr7	25632971	25790614	ENSG00000223561	AC003090.1	-	0
chr4	169617342	169618520	7.63574	8.06833	7.01502	-1.05331	0.000245379	0.0255076	chr4	169418217	169849608	ENSG00000129116	PALLD	+	0
chr5	146796346	146797319	7.9453	8.37786	7.32464	-1.05322	0.000611268	0.0387685	chr5	146770374	146889619	ENSG00000113657	DPYSL3	-	0
chr1	247904547	247905816	8.5866	9.01914	7.96599	-1.05316	0.000261017	0.0261043	chr1	247803051	247910364	ENSG00000235749	RP11-634B7.4	+	0
chr2	125345311	125346365	7.46017	7.89267	6.83964	-1.05303	0.000867127	0.0455219	chr2	124782864	125672864	ENSG00000155052	CNTNAP5	+	0
chr3	122112461	122113477	7.94063	8.37313	7.32011	-1.05302	0.000132581	0.0188399	chr3	122103023	122131181	ENSG00000114023	FAM162A	+	0
chr20	41224397	41225590	9.5599	9.99238	8.93939	-1.05299	8.5e-05	0.0150305	chr20	40701392	41818610	ENSG00000196090	PTPRT	-	0
chr1	222342247	222343410	8.09689	8.5293	7.47653	-1.05278	0.00010983	0.0171096	chr1	222262511	222560776	ENSG00000236230	RP11-400N13.1	-	0
chr3	76776221	76777500	8.02381	8.4562	7.40352	-1.05268	0.000163251	0.0207524	chr3	75955846	77699115	ENSG00000185008	ROBO2	+	0
chr14	70600835	70601598	7.91162	8.34394	7.29146	-1.05248	0.00039647	0.0318186	chr14	70510934	70655787	ENSG00000100678	SLC8A3	-	0
chrX	77910754	77911830	7.11248	7.54479	6.49235	-1.05244	0.000687074	0.0409692	chrX	77911566	77914825	ENSG00000179300	ZCCHC5	-	0
chr3	8298965	8300221	7.65791	8.09021	7.03779	-1.05242	0.000810542	0.0441498	chr3	7994492	8653610	ENSG00000227110	LMCD1-AS1	-	0
chr13	46576731	46577741	7.97454	8.40679	7.3545	-1.05229	0.00011598	0.0176001	chr13	46528600	46626894	ENSG00000123200	ZC3H13	-	0
chrX	150787629	150789172	9.04	9.47223	8.42004	-1.05219	0.000212879	0.0238064	chrX	150780136	150839668	ENSG00000239429	RP11-45D17.1	+	0
chr4	48027611	48028280	7.47939	7.91157	6.85952	-1.05205	0.000539383	0.0364841	chr4	47916159	48042188	ENSG00000163293	NIPAL1	+	0
chr2	35310701	35311850	7.5248	7.95697	6.90494	-1.05203	0.000444237	0.0335694	chr2	35024917	35410755	ENSG00000226994	AC012593.1	+	0
chr5	94543243	94544272	7.74804	8.18008	7.12846	-1.05163	0.000154924	0.0202681	chr5	94039446	94620279	ENSG00000175471	MCTP1	-	0
chr7	110723831	110725124	8.56433	8.99632	7.94486	-1.05146	0.000111199	0.0172499	chr7	110303110	111202573	ENSG00000184903	IMMP2L	-	0
chrX	22732179	22733038	7.32316	7.75512	6.70375	-1.05137	0.00062113	0.0390827	chrX	22716574	22787083	ENSG00000237019	GS1-433O24.1	+	0
chr13	51309622	51310635	7.73967	8.17151	7.12051	-1.051	0.000417947	0.0326625	chr13	51285144	51418075	ENSG00000186047	DLEU7	-	0
chr11	124275801	124277009	8.11115	8.54298	7.49201	-1.05097	0.000253903	0.0257855	chr11	124274130	124274998	ENSG00000255048	OR8X1P	-	-804
chr4	151730364	151731680	8.13953	8.57136	7.5204	-1.05096	0.000344007	0.0297638	chr4	151185594	151936879	ENSG00000198589	LRBA	-	0
chr8	58949789	58951021	7.86943	8.30122	7.25036	-1.05085	8.74e-05	0.0152413	chr8	58907068	59116838	ENSG00000169122	FAM110B	+	0
chr13	102574913	102576186	8.45105	8.88267	7.83233	-1.05034	5.91e-05	0.0127037	chr13	102372134	103054124	ENSG00000102466	FGF14	-	0
chr6	128564873	128566020	8.34841	8.77994	7.7299	-1.05003	0.000631873	0.0394253	chr6	128289924	128841870	ENSG00000152894	PTPRK	-	0
chr15	60338618	60339846	7.77597	8.20738	7.15769	-1.04969	0.000148165	0.0197999	chr15	60296421	60353929	ENSG00000171956	FOXB1	+	0
chr12	20777294	20778605	7.85945	8.29077	7.24136	-1.04941	5.14e-05	0.0117456	chr12	20522179	20837315	ENSG00000172572	PDE3A	+	0
chr1	109955471	109956745	8.02459	8.45588	7.40656	-1.04932	0.000647237	0.0398421	chr1	109941653	109969062	ENSG00000143106	PSMA5	-	0
chr6	11811014	11812193	7.50182	7.93302	6.88397	-1.04905	0.000608526	0.0387187	chr6	11810835	11811481	ENSG00000234427	RP3-413H6.2	+	0
chr8	73744700	73745677	7.39609	7.82725	6.77832	-1.04892	0.000213128	0.0238139	chr8	73449626	73850584	ENSG00000182674	KCNB2	+	0
chr11	132684521	132685680	7.49332	7.92441	6.87572	-1.04869	0.000279481	0.0269374	chr11	132284871	133402414	ENSG00000183715	OPCML	-	0
chr7	8305907	8306731	7.29676	7.72779	6.67928	-1.04851	0.000234679	0.0249812	chr7	8301894	8384146	ENSG00000229970	AC007128.1	+	0
chr15	25943712	25945138	9.10574	9.53666	8.48849	-1.04817	0.000198283	0.0230036	chr15	25922420	26110317	ENSG00000206190	ATP10A	-	0
chr1	227325893	227327257	7.81199	8.2429	7.19475	-1.04815	0.00020514	0.0234099	chr1	227177566	227506175	ENSG00000143776	CDC42BPA	-	0
chr1	75220433	75221667	8.33137	8.7622	7.71431	-1.04789	0.000270132	0.0264937	chr1	75198836	75232362	ENSG00000162623	TYW3	+	0
chr2	179545588	179546497	7.70806	8.13884	7.09108	-1.04775	0.000633237	0.039459	chr2	179385910	179639402	ENSG00000237298	TTN-AS1	+	0
chr10	85069432	85070539	7.24034	7.67094	6.62375	-1.0472	0.000348812	0.0299714	chr10	85071384	85074231	ENSG00000234931	MARK2P15	-	846
chr2	228960632	228961653	7.58391	8.01439	6.96756	-1.04683	0.00027468	0.0267235	chr2	228844666	229046361	ENSG00000153820	SPHKAP	-	0
chr12	130027262	130028413	7.63611	8.06639	7.02019	-1.0462	0.000297886	0.0277574	chr12	129556270	130388211	ENSG00000151952	TMEM132D	-	0
chr3	63364096	63365017	7.83246	8.26271	7.21659	-1.04612	0.000228656	0.0247126	chr3	63213991	63602597	ENSG00000163630	SYNPR	+	0
chr4	110054826	110056442	8.29714	8.72731	7.68143	-1.04589	0.000984392	0.0478389	chr4	109731877	110223813	ENSG00000188517	COL25A1	-	0
chr17	50177153	50178080	7.54776	7.97791	6.93208	-1.04582	0.000137625	0.0191983	chr17	49707674	50237377	ENSG00000154975	CA10	-	0
chr10	63778876	63779450	6.93935	7.36941	6.32388	-1.04553	0.000413653	0.0324921	chr10	63661059	63856703	ENSG00000150347	ARID5B	+	0
chr5	88119228	88120030	8.19326	8.62321	7.57799	-1.04522	4.81e-05	0.0113397	chr5	88013975	88199922	ENSG00000081189	MEF2C	-	0
chr1	172322720	172323645	7.97199	8.4017	7.35724	-1.04445	0.000666377	0.0403861	chr1	171810621	172387606	ENSG00000197959	DNM3	+	0
chr13	52249247	52250183	7.90092	8.33052	7.28639	-1.04413	0.000323671	0.0287555	chr13	52158644	52336171	ENSG00000139668	WDFY2	+	0
chr10	131289349	131290560	7.71761	8.1472	7.10311	-1.04409	0.000500948	0.0354424	chr10	131265448	131566271	ENSG00000170430	MGMT	+	0
chr3	143228804	143229981	8.08421	8.51375	7.46979	-1.04396	0.000421184	0.0327557	chr3	142984064	143567373	ENSG00000181804	SLC9A9	-	0
chr10	93173131	93175200	8.15979	8.58925	7.54554	-1.04372	0.000637036	0.0395706	chr10	93170096	93274586	ENSG00000165338	HECTD2	+	0
chr1	211129064	211130190	8.36241	8.79186	7.74819	-1.04367	0.000169206	0.0210366	chr1	210856555	211307457	ENSG00000143473	KCNH1	-	0
chr14	82214832	82216108	8.18434	8.61378	7.57013	-1.04365	0.000176601	0.0215559	chr14	82207346	82496693	ENSG00000259035	RP11-666E17.1	+	0
chrX	145069948	145071075	7.68005	8.10939	7.06604	-1.04335	0.000901977	0.0462801	chrX	145072385	145072455	ENSG00000216032	AL445258.1	-	1311
chr11	43580688	43581615	7.5816	8.01087	6.96774	-1.04313	0.00107225	0.0497646	chr11	43581206	43581303	ENSG00000211568	MIR670	+	0
chr15	95859440	95860671	7.73816	8.16723	7.12472	-1.04251	7.05e-05	0.0137663	chr15	95819690	95870358	ENSG00000248441	CTD-2536I1.1	-	0
chr11	82705103	82706210	7.63588	8.06481	7.02273	-1.04209	0.000591006	0.0381917	chr11	82674723	82750157	ENSG00000254698	RP11-659G9.3	-	0
chr4	155642695	155643674	7.78941	8.21828	7.17637	-1.04191	0.000145777	0.0197329	chr4	155548097	155674270	ENSG00000121207	LRAT	+	0
chr12	24722280	24723104	7.71304	8.14187	7.1001	-1.04177	0.00106143	0.0496062	chr12	24719898	24737102	ENSG00000197503	LINC00477	-	0
chr14	80417965	80419240	7.33547	7.76421	6.72271	-1.04149	9.86e-05	0.0162063	chr14	80359423	80440512	ENSG00000258416	RP11-526N18.1	-	0
chr6	114676967	114677906	7.42632	7.85504	6.8136	-1.04145	0.00063052	0.039405	chr6	114290865	114792869	ENSG00000228624	RP3-399L15.3	+	0
chr7	14932666	14933731	7.64695	8.07564	7.03431	-1.04133	8.03e-05	0.0146287	chr7	14184674	15014402	ENSG00000136267	DGKB	-	0
chr1	243358374	243359008	7.14096	7.56961	6.52838	-1.04123	0.000493968	0.0352356	chr1	243287730	243418650	ENSG00000143702	CEP170	-	0
chr11	24903907	24905021	7.71537	8.1438	7.10325	-1.04055	0.000335127	0.0293528	chr11	24518516	25104150	ENSG00000187398	LUZP2	+	0
chr1	51036055	51037169	7.80852	8.23692	7.19645	-1.04048	0.000377302	0.0310859	chr1	50905150	51425935	ENSG00000185104	FAF1	-	0
chr4	62127612	62128880	8.99832	9.4267	8.38629	-1.04042	0.000777493	0.0432761	chr4	62066976	62944053	ENSG00000150471	LPHN3	+	0
chr6	136385476	136386085	7.81491	8.243	7.20349	-1.03951	0.000944088	0.0470155	chr6	136364990	136393965	ENSG00000227844	RP13-143G15.3	-	0
chr6	7928570	7929799	7.71768	8.14576	7.10626	-1.0395	0.00079728	0.0437619	chr6	7881483	8026646	ENSG00000239264	TXNDC5	-	0
chr3	173340856	173342078	7.73038	8.15846	7.11897	-1.03949	0.000196585	0.0229213	chr3	173114074	174004434	ENSG00000169760	NLGN1	+	0
chr7	13420782	13421325	7.10914	7.53722	6.49774	-1.03947	0.000705582	0.0413848	chr7	13141016	13743774	ENSG00000229618	AC011288.2	+	0
chr12	59342004	59343316	8.62782	9.05589	8.01644	-1.03945	8.14e-05	0.0146966	chr12	59314420	59458019	ENSG00000257443	RP11-150C16.1	+	0
chr16	76546168	76547496	8.37466	8.80267	7.76342	-1.03925	0.000767022	0.0429672	chr16	76311176	76593135	ENSG00000152910	CNTNAP4	+	0
chr2	142212348	142213525	8.0002	8.42808	7.38922	-1.03886	0.00015388	0.0202354	chr2	140988992	142889270	ENSG00000168702	LRP1B	-	0
chr9	78593259	78594531	7.97253	8.40028	7.36181	-1.03847	6.31e-05	0.013132	chr9	78505560	78977255	ENSG00000099139	PCSK5	+	0
chr2	47047668	47048935	8.14557	8.57318	7.53513	-1.03805	0.000385365	0.0313889	chr2	47043807	47049796	ENSG00000222005	LINC01118	+	0
chr7	67741160	67741863	7.93741	8.3648	7.3274	-1.0374	0.000260695	0.0260799	chr7	67615270	67753220	ENSG00000226829	RP5-945F2.3	-	0
chr6	134758599	134759571	8.19571	8.62298	7.58595	-1.03703	0.000208075	0.0235523	chr6	134749378	134841723	ENSG00000231971	RP11-557H15.3	-	0
chrX	69881553	69882591	8.00338	8.43062	7.3937	-1.03693	0.000139584	0.0193477	chrX	69748790	70128581	ENSG00000120498	TEX11	-	0
chr2	29584389	29585466	7.71013	8.13702	7.10116	-1.03587	0.000436988	0.0332913	chr2	29415640	30144432	ENSG00000171094	ALK	-	0
chr2	69369285	69371209	8.68499	9.11184	8.07611	-1.03573	0.000170942	0.021166	chr2	69240310	69476459	ENSG00000169604	ANTXR1	+	0
chr3	99498306	99499459	8.17059	8.59729	7.56203	-1.03526	0.000150241	0.0199686	chr3	99357319	99518070	ENSG00000144810	COL8A1	+	0
chr9	103070398	103071622	8.49291	8.91944	7.88469	-1.03475	0.000358448	0.0303863	chr9	103064359	103115221	ENSG00000136891	TEX10	-	0
chr5	109122647	109124437	8.63397	9.06044	8.02586	-1.03458	0.00055815	0.0371321	chr5	109025067	109205326	ENSG00000112893	MAN2A1	+	0
chr8	62209287	62210724	9.13939	9.56583	8.53136	-1.03447	0.00023184	0.0248482	chr8	61969717	62414204	ENSG00000177182	CLVS1	+	0
chr7	77528035	77529004	7.74107	8.16743	7.13317	-1.03426	0.000171451	0.0211755	chr7	77428122	77586818	ENSG00000006576	PHTF2	+	0
chr21	47196129	47197390	8.46708	8.89342	7.85924	-1.03418	0.000216993	0.0240338	chr21	47063608	47362368	ENSG00000183570	PCBP3	+	0
chr6	151518345	151519378	7.78909	8.2154	7.1813	-1.0341	0.000306958	0.0282096	chr6	151517816	151518773	ENSG00000231883	RP1-297M16.2	-	0
chr17	72443409	72444712	8.0285	8.45481	7.42072	-1.03408	0.000723083	0.0418633	chr17	72420990	72447792	ENSG00000170412	GPRC5C	+	0
chr2	44156871	44158198	9.22442	9.65061	8.61688	-1.03373	0.00026864	0.0264543	chr2	44113647	44223144	ENSG00000138095	LRPPRC	-	0
chr5	125766228	125767107	7.59725	8.02342	6.98975	-1.03367	0.000563485	0.0372804	chr5	125695824	125832186	ENSG00000155324	GRAMD3	+	0
chr5	74064203	74065514	8.99312	9.41928	8.38564	-1.03364	0.00015815	0.0205202	chr5	74062817	74072737	ENSG00000164346	NSA2	+	0
chr13	23832837	23833905	7.80065	8.22675	7.1933	-1.03346	0.000439541	0.0333854	chr13	23755091	23899304	ENSG00000102683	SGCG	+	0
chr4	94084801	94086729	9.16706	9.59315	8.55973	-1.03342	0.000231711	0.0248482	chr4	93225550	94695707	ENSG00000152208	GRID2	+	0
chr16	22907265	22908569	8.29732	8.72322	7.69037	-1.03285	0.000599361	0.0384419	chr16	22825498	22927659	ENSG00000122254	HS3ST2	+	0
chr2	33423301	33424477	7.81839	8.24409	7.21185	-1.03225	0.000741371	0.0424169	chr2	33172039	33624576	ENSG00000049323	LTBP1	+	0
chr12	26294650	26295837	8.53642	8.9621	7.92993	-1.03217	8.52e-05	0.0150409	chr12	26274924	26452223	ENSG00000123096	SSPN	+	0
chr3	159165701	159166745	7.24014	7.66582	6.63366	-1.03216	0.000740248	0.0424063	chr3	158680024	159615155	ENSG00000250588	IQCJ-SCHIP1	+	0
chr2	210449204	210450252	8.01182	8.4374	7.40554	-1.03185	0.000806047	0.0439837	chr2	210288782	210598842	ENSG00000078018	MAP2	+	0
chr3	69849944	69850961	7.83536	8.26076	7.22945	-1.03132	0.000327193	0.0289379	chr3	69788586	70017488	ENSG00000187098	MITF	+	0
chr11	100169482	100170555	7.5068	7.93219	6.90089	-1.0313	0.000601001	0.038479	chr11	98891683	100229616	ENSG00000149972	CNTN5	+	0
chr5	19753534	19754670	7.83005	8.2554	7.22423	-1.03117	0.00102977	0.0489252	chr5	19473060	20575982	ENSG00000145526	CDH18	-	0
chr3	130686880	130688069	7.97905	8.40431	7.37343	-1.03087	0.000660134	0.0402587	chr3	130569439	130735556	ENSG00000017260	ATP2C1	+	0
chr4	135685260	135686571	8.74266	9.16792	8.13705	-1.03087	0.000503737	0.0355047	chr4	135680554	135738444	ENSG00000249000	CTD-2012I17.1	+	0
chr2	179989913	179991783	8.72056	9.14559	8.1154	-1.03019	0.000694779	0.041073	chr2	179990263	179990364	ENSG00000238339	snoU13	-	0
chr2	87586176	87589026	9.48194	9.90681	8.87709	-1.02973	0.000364558	0.030638	chr2	87586177	87586367	ENSG00000225049	AC068279.2	-	0
chr13	95680073	95681588	9.1585	9.58337	8.55368	-1.02969	0.000450079	0.0337266	chr13	95672083	95953687	ENSG00000125257	ABCC4	-	0
chr6	64951187	64952592	8.82555	9.25036	8.22082	-1.02954	0.0002507	0.0256839	chr6	64429876	66417118	ENSG00000188107	EYS	-	0
chr3	77615085	77616346	7.76197	8.18665	7.15752	-1.02913	0.000172115	0.0212249	chr3	75955846	77699115	ENSG00000185008	ROBO2	+	0
chr4	19324266	19325101	8.42593	8.8506	7.82152	-1.02908	0.00067331	0.0406336	chr4	19173958	19458617	ENSG00000248238	RP11-3J1.1	-	0
chr7	107155609	107156288	7.42472	7.84937	6.82034	-1.02903	0.000307621	0.0282203	chr7	106842000	107204959	ENSG00000164597	COG5	-	0
chr5	127766523	127767707	8.2797	8.70423	7.67556	-1.02867	0.000412456	0.0324284	chr5	127593601	127994878	ENSG00000138829	FBN2	-	0
chr1	119447298	119448195	7.463	7.88752	6.85889	-1.02864	0.000710347	0.0415071	chr1	119425669	119532179	ENSG00000092607	TBX15	-	0
chr7	80508655	80509750	8.36075	8.78523	7.75672	-1.0285	0.000819313	0.0444232	chr7	80371854	80551675	ENSG00000075223	SEMA3C	-	0
chr2	170856997	170858022	7.66692	8.09129	7.06309	-1.02821	0.00101795	0.0485858	chr2	170683968	170940641	ENSG00000144357	UBR3	+	0
chr22	26587485	26588657	7.6861	8.1104	7.08244	-1.02796	0.000801383	0.0438407	chr22	26565440	26779562	ENSG00000100095	SEZ6L	+	0
chr7	103539286	103540637	8.08694	8.51123	7.48329	-1.02794	0.00093709	0.0469339	chr7	103112231	103629963	ENSG00000189056	RELN	-	0
chr3	197703701	197705647	10.7722	11.1965	10.1686	-1.02789	9.79e-05	0.016145	chr3	197687071	197770591	ENSG00000185621	LMLN	+	0
chr8	25789024	25789998	8.89577	9.32001	8.29224	-1.02777	0.000130728	0.0187134	chr8	25699246	25902913	ENSG00000221818	EBF2	-	0
chr2	145528862	145529952	9.01458	9.43879	8.4111	-1.02769	0.000124161	0.0181755	chr2	145425534	145940216	ENSG00000226674	TEX41	+	0
chr16	61926627	61927797	7.69563	8.11982	7.09217	-1.02765	0.000103861	0.0165807	chr16	61681146	62070939	ENSG00000150394	CDH8	-	0
chr2	60283061	60284404	8.09148	8.51566	7.48806	-1.0276	0.000185341	0.0222578	chr2	59445815	60327335	ENSG00000271955	RP11-444A22.1	-	0
chr8	35196502	35197630	8.37494	8.7991	7.77156	-1.02753	0.000420389	0.0327371	chr8	35092975	35654068	ENSG00000156687	UNC5D	+	0
chr7	120384900	120385462	7.3797	7.80371	6.77662	-1.02709	0.000468345	0.034322	chr7	119913722	120390385	ENSG00000184408	KCND2	+	0
chr2	162527179	162529143	8.3748	8.79872	7.7719	-1.02681	8.03e-05	0.0146287	chr2	162280843	162841792	ENSG00000144290	SLC4A10	+	0
chr5	94884911	94886308	9.15338	9.57713	8.55083	-1.02631	0.000457048	0.0339316	chr5	94799599	94890711	ENSG00000198677	TTC37	-	0
chr6	80366160	80367510	8.18344	8.60716	7.58095	-1.0262	0.000990587	0.0479659	chr6	80341000	80413372	ENSG00000198478	SH3BGRL2	+	0
chr12	8323600	8324751	7.94322	8.36691	7.34081	-1.0261	0.000160419	0.0206349	chr12	8290733	8341133	ENSG00000196946	ZNF705A	+	0
chr11	49677725	49678988	8.11273	8.53626	7.51063	-1.02563	7.65e-05	0.0142779	chr11	49580098	49831971	ENSG00000205035	RP11-707M1.1	+	0
chr5	147663096	147664269	7.83011	8.25357	7.22816	-1.02541	0.00010141	0.0163968	chr5	147647743	147665817	ENSG00000214510	SPINK13	+	0
chr2	181921580	181922255	7.56964	7.99295	6.96799	-1.02496	0.000336502	0.0293963	chr2	181831975	181941312	ENSG00000170035	UBE2E3	+	0
chr8	133013930	133015183	7.6442	8.06749	7.04258	-1.0249	0.000750409	0.0426501	chr8	132916335	133025889	ENSG00000132294	EFR3A	+	0
chr15	80192104	80193169	8.36595	8.78912	7.76459	-1.02453	0.000617075	0.0389372	chr15	80191182	80216044	ENSG00000180953	ST20	-	0
chr2	71434002	71435147	7.76308	8.18619	7.16184	-1.02435	0.000195148	0.0228446	chr2	71409869	71454213	ENSG00000124374	PAIP2B	-	0
chr8	17758902	17760169	7.98705	8.41015	7.38584	-1.02431	0.000953389	0.0471811	chr8	17721889	17767874	ENSG00000104760	FGL1	-	0
chr2	238580985	238582119	7.55149	7.97457	6.9503	-1.02427	0.000964381	0.0473928	chr2	238536219	238722325	ENSG00000124831	LRRFIP1	+	0
chr21	27831744	27832966	7.56994	7.993	6.9688	-1.0242	0.000219499	0.0242073	chr21	27832222	27832533	ENSG00000273115	KB-1466C5.1	-	0
chr5	162449222	162450311	7.70441	8.12745	7.10332	-1.02413	0.00103769	0.0490482	chr5	162439271	162864332	ENSG00000250061	RP11-541P9.3	-	0
chr2	205880428	205881609	7.40599	7.82886	6.80524	-1.02361	0.000477449	0.0346208	chr2	205410516	206484886	ENSG00000116117	PARD3B	+	0
chr1	167224379	167225622	8.37718	8.79999	7.77655	-1.02344	0.000563736	0.0372855	chr1	167190066	167396582	ENSG00000143190	POU2F1	+	0
chr5	16514237	16515499	7.66272	8.0854	7.06235	-1.02305	0.000985104	0.0478596	chr5	16473147	16617167	ENSG00000154153	FAM134B	-	0
chr8	10769091	10771008	9.00679	9.42941	8.40655	-1.02286	0.000692728	0.0410551	chr8	10753555	11058875	ENSG00000171044	XKR6	-	0
chr20	10122240	10123454	8.03188	8.45443	7.43179	-1.02264	0.000294318	0.0276445	chr20	10002620	10349424	ENSG00000227906	SNAP25-AS1	-	0
chr5	127340978	127342049	7.57904	8.00157	6.97898	-1.02259	0.000589824	0.0381447	chr5	127276118	127418864	ENSG00000245937	CTC-228N24.3	-	0
chr6	99860780	99861861	8.01214	8.4346	7.41222	-1.02238	0.000482686	0.0348121	chr6	99845927	99873207	ENSG00000132424	PNISR	-	0
chr2	90295585	90297316	9.07866	9.50105	8.47887	-1.02218	0.00080463	0.0439565	chr2	90294146	90294339	ENSG00000237677	AC113612.2	-	-1247
chr11	133002326	133003880	8.01866	8.44102	7.41894	-1.02208	8.29e-05	0.014849	chr11	132284871	133402414	ENSG00000183715	OPCML	-	0
chr1	240353661	240354266	6.99804	7.42024	6.39864	-1.0216	0.000501209	0.0354533	chr1	240177648	240638489	ENSG00000155816	FMN2	+	0
chr15	92869891	92871130	8.60537	9.02756	8.006	-1.02156	0.000171588	0.0211755	chr15	92691982	92874267	ENSG00000260661	RP11-152L20.3	-	0
chr15	99864032	99865166	8.32571	8.74783	7.72649	-1.02134	9.8e-05	0.016145	chr15	99791567	99930934	ENSG00000168904	LRRC28	+	0
chr5	33814535	33815500	7.59654	8.01863	6.99738	-1.02125	0.000526208	0.0362262	chr5	33523640	33892297	ENSG00000151388	ADAMTS12	-	0
chr10	44229082	44230083	7.58887	8.01093	6.98977	-1.02116	0.000264114	0.0262338	chr10	44227782	44228032	ENSG00000224162	UQCRHP3	+	1051
chr4	159397775	159398555	7.73634	8.15828	7.13747	-1.02081	0.000333234	0.0292503	chr4	159236463	159574524	ENSG00000171509	RXFP1	+	0
chr2	137723732	137725091	8.54546	8.96733	7.94672	-1.02061	0.000156889	0.0204384	chr2	137523115	138435287	ENSG00000144229	THSD7B	+	0
chr8	12585806	12586834	8.78605	9.20788	8.18741	-1.02047	0.000174333	0.0214275	chr8	12579403	12613582	ENSG00000154359	LONRF1	-	0
chr17	79933178	79934565	8.3614	8.78317	7.76289	-1.02028	0.000285458	0.0271709	chr17	79934683	79975282	ENSG00000169696	ASPSCR1	+	-119
chr3	118724699	118725452	7.8881	8.30981	7.28971	-1.02011	0.000110724	0.0172088	chr3	118619404	118864915	ENSG00000144847	IGSF11	-	0
chr10	122550331	122551537	7.80882	8.23048	7.21051	-1.01997	0.000251056	0.0256839	chr10	122521324	122610721	ENSG00000227165	WDR11-AS1	-	0
chrX	134299461	134300541	7.38603	7.80767	6.78776	-1.01992	0.000669136	0.040498	chrX	134290461	134305322	ENSG00000169551	CT55	-	0
chr9	14320636	14321922	8.45734	8.87896	7.85913	-1.01983	0.000379985	0.0312012	chr9	14317084	14357907	ENSG00000225472	RP11-120J1.1	+	0
chrX	14861922	14862898	7.87013	8.29169	7.27203	-1.01966	0.000964527	0.0473928	chrX	14861529	14891191	ENSG00000181544	FANCB	-	0
chr22	16949951	16951449	7.99537	8.41688	7.39738	-1.0195	0.000946614	0.0470823	chr22	16909690	16957613	ENSG00000227367	SLC9B1P4	-	0
chr6	133976025	133977294	8.43763	8.85909	7.83976	-1.01933	0.000232351	0.0248792	chr6	133823390	134213074	ENSG00000227954	RP3-323P13.2	-	0
chr21	47949820	47951183	9.25992	9.68135	8.66208	-1.01927	0.000436684	0.0332913	chr21	47878812	47989926	ENSG00000160305	DIP2A	+	0
chr2	56529923	56530768	7.51276	7.93417	6.91497	-1.0192	0.000535661	0.0364077	chr2	56374765	56613306	ENSG00000271894	RP11-482H16.1	+	0
chr15	77707378	77709004	8.63051	9.05172	8.03312	-1.01859	0.000274884	0.0267235	chr15	77400471	77712486	ENSG00000173517	PEAK1	-	0
chr1	199013633	199014597	7.63026	8.05138	7.03305	-1.01833	0.000635572	0.0395279	chr1	198985262	199045864	ENSG00000235492	RP11-16L9.4	+	0
chr2	163276604	163277941	8.55732	8.97843	7.96014	-1.01829	0.000387896	0.0314803	chr2	163227917	163695240	ENSG00000184611	KCNH7	-	0
chr3	79781537	79782794	8.74075	9.16183	8.14362	-1.01821	0.000312061	0.0283727	chr3	78646390	79816965	ENSG00000169855	ROBO1	-	0
chr1	107380612	107381958	8.83848	9.2595	8.24148	-1.01802	0.000165225	0.0208906	chr1	107360861	107380789	ENSG00000237460	RP11-233E12.1	+	0
chr10	33195162	33196485	8.0151	8.4361	7.41815	-1.01795	0.000163953	0.0207986	chr10	33189247	33294720	ENSG00000150093	ITGB1	-	0
chr1	69584294	69585231	7.89725	8.31823	7.30034	-1.01789	0.000859116	0.0452716	chr1	69521581	69650686	ENSG00000223883	RP11-424D14.1	+	0
chr6	98841256	98842540	8.11295	8.53389	7.51612	-1.01777	0.000346524	0.0298517	chr6	98264585	98847748	ENSG00000271860	RP11-436D23.1	+	0
chr7	69065882	69068679	8.5826	9.00353	7.98578	-1.01775	0.000203126	0.0232873	chr7	69063905	70258054	ENSG00000158321	AUTS2	+	0
chr4	139935419	139936546	8.50349	8.92418	7.90715	-1.01702	0.000137601	0.0191983	chr4	139936943	139966906	ENSG00000151014	CCRN4L	+	-398
chr11	121973452	121974651	8.38217	8.80284	7.78589	-1.01695	0.000279158	0.0269295	chr11	121899063	121987031	ENSG00000255248	RP11-166D19.1	-	0
chr6	57208038	57209056	7.74811	8.16873	7.15192	-1.01681	0.000873164	0.0456884	chr6	57179603	57513375	ENSG00000146143	PRIM2	+	0
chr5	111728422	111729734	8.99519	9.41575	8.39912	-1.01663	0.000845543	0.0448876	chr5	111478138	111755013	ENSG00000129595	EPB41L4A	-	0
chr7	116077026	116078270	8.68766	9.10817	8.09171	-1.01646	0.000252249	0.0257349	chr7	115878314	116139519	ENSG00000237813	AC002066.1	-	0
chr2	30730588	30731855	7.84248	8.26297	7.24656	-1.01641	0.000312304	0.0283727	chr2	30670092	30867091	ENSG00000172954	LCLAT1	+	0
chr14	57574670	57576720	8.67679	9.09725	8.08091	-1.01635	0.000992759	0.0480017	chr14	57279901	57618895	ENSG00000248550	OTX2-AS1	+	0
chr3	191940218	191941411	8.30055	8.72092	7.70485	-1.01607	0.000141768	0.0195082	chr3	191857184	192485553	ENSG00000114279	FGF12	-	0
chr5	41329965	41330956	7.95892	8.3791	7.36362	-1.01548	0.000688615	0.0409944	chr5	41307056	41510730	ENSG00000182836	PLCXD3	-	0
chr18	36954171	36955426	8.50179	8.92194	7.90656	-1.01538	0.000166741	0.0209195	chr18	36786888	37380282	ENSG00000267374	LINC00669	-	0
chr4	119913974	119915086	8.13288	8.55302	7.53768	-1.01534	0.000717117	0.041692	chr4	119809996	119982402	ENSG00000172403	SYNPO2	+	0
chr2	115376216	115377341	8.31199	8.7321	7.71684	-1.01526	0.000999716	0.0481935	chr2	115199876	116603328	ENSG00000175497	DPP10	+	0
chr2	182501651	182502751	8.08218	8.50224	7.48712	-1.01512	0.000655566	0.0401189	chr2	182401403	182545392	ENSG00000188452	CERKL	-	0
chr2	234455058	234456422	7.97489	8.39455	7.38065	-1.01389	0.00031581	0.0284648	chr2	234454128	234455678	ENSG00000271639	RP11-289A15.1	+	0
chr8	102300672	102301732	7.70198	8.12154	7.10794	-1.0136	0.000403443	0.03215	chr8	102299673	102306011	ENSG00000253282	KB-1410C5.3	+	0
chr11	128908958	128910008	8.27881	8.6982	7.6851	-1.0131	0.000902473	0.0462801	chr11	128834955	129149219	ENSG00000134909	ARHGAP32	-	0
chr5	169020217	169021304	8.15399	8.57335	7.56033	-1.01302	0.000971177	0.0475554	chr5	169010638	169031782	ENSG00000040275	SPDL1	+	0
chr3	45140820	45141840	8.20348	8.62272	7.61008	-1.01264	0.000728205	0.0420445	chr3	45123770	45187914	ENSG00000163814	CDCP1	-	0
chr18	1899286	1900077	7.41887	7.83806	6.82556	-1.0125	0.000932844	0.0468848	chr18	1883525	2240847	ENSG00000263745	RP11-161I6.2	-	0
chr4	140641938	140642839	7.76076	8.1798	7.16775	-1.01205	0.000237741	0.0251747	chr4	140586922	140661899	ENSG00000085871	MGST2	+	0
chr8	77333928	77335136	8.25252	8.67143	7.65978	-1.01165	0.000405356	0.0322334	chr8	77318889	77436591	ENSG00000254300	LINC01111	+	0
chr12	39052827	39054137	8.64772	9.06652	8.05521	-1.0113	0.000630253	0.0393976	chr12	39040624	39301232	ENSG00000139117	CPNE8	-	0
chr10	11564240	11565426	7.39821	7.81694	6.80583	-1.01111	0.000654891	0.0400922	chr10	11495945	11653753	ENSG00000148429	USP6NL	-	0
chrX	24720825	24721876	7.86759	8.28623	7.27539	-1.01084	0.000420529	0.0327403	chrX	24712036	25015103	ENSG00000101868	POLA1	+	0
chr8	62150506	62151419	7.76993	8.18849	7.1779	-1.01059	0.000166719	0.0209195	chr8	61969717	62414204	ENSG00000177182	CLVS1	+	0
chr1	8678134	8679162	7.38146	7.79999	6.7895	-1.01049	0.000870686	0.0456276	chr1	8412457	8877702	ENSG00000142599	RERE	-	0
chr13	31718965	31720134	8.50246	8.92097	7.91053	-1.01043	0.000422169	0.0327615	chr13	31710762	31736525	ENSG00000120694	HSPH1	-	0
chr2	115365856	115367183	8.32093	8.73927	7.72932	-1.00995	0.000467097	0.0342858	chr2	115199876	116603328	ENSG00000175497	DPP10	+	0
chr4	108181204	108182364	8.83759	9.25591	8.24603	-1.00989	0.000363533	0.030585	chr4	108179857	108223027	ENSG00000251081	RP11-713M6.2	+	0
chr13	79663804	79664741	7.82992	8.24802	7.23881	-1.00922	0.000660701	0.0402741	chr13	79664918	79668254	ENSG00000236277	NIPA2P5	+	-178
chr12	47533047	47533988	8.02175	8.43984	7.43067	-1.00916	0.000333139	0.0292503	chr12	47473386	47630443	ENSG00000179715	PCED1B	+	0
chr12	125691940	125692627	8.22511	8.64313	7.63417	-1.00896	0.000660058	0.0402587	chr12	125671382	126146917	ENSG00000139364	TMEM132B	+	0
chr3	417024	418320	8.178	8.59602	7.58706	-1.00896	0.000503457	0.0354997	chr3	405053	427478	ENSG00000234661	CHL1-AS1	-	0
chr18	30616112	30617348	7.73734	8.15534	7.14643	-1.0089	0.000784608	0.0434509	chr18	30517366	31021065	ENSG00000166960	CCDC178	-	0
chr6	163686761	163688015	8.36381	8.78179	7.77295	-1.00884	0.000490665	0.035183	chr6	163148164	163736524	ENSG00000112530	PACRG	+	0
chr18	5858335	5859645	8.04559	8.46353	7.45481	-1.00872	0.000988431	0.0479041	chr18	5748818	5876327	ENSG00000261738	RP11-945C19.1	+	0
chr2	79637641	79638864	8.22315	8.64104	7.63245	-1.0086	0.000830986	0.0446722	chr2	79412357	80875905	ENSG00000066032	CTNNA2	+	0
chr5	88393969	88394942	7.85155	8.26938	7.261	-1.00839	0.000431123	0.0331187	chr5	88179145	88762215	ENSG00000248309	MEF2C-AS1	+	0
chr14	72328238	72329203	7.69128	8.10903	7.10087	-1.00815	0.000494285	0.0352356	chr14	72315323	72375147	ENSG00000266869	RP6-114E22.1	+	0
chr14	89134190	89135375	8.15206	8.56978	7.56171	-1.00807	0.000104466	0.0166614	chr14	89078775	89259096	ENSG00000165521	EML5	-	0
chr5	144872687	144873736	7.64803	8.06569	7.05782	-1.00786	0.000152864	0.0201762	chr5	144851362	145214932	ENSG00000186314	PRELID2	-	0
chr6	167305281	167306316	7.90138	8.31874	7.31177	-1.00698	0.00016841	0.0209881	chr6	167271582	167369612	ENSG00000249141	RP11-514O12.4	-	0
chr9	6457174	6458522	8.88975	9.30694	8.30046	-1.00648	0.000243446	0.0254412	chr9	6413151	6507054	ENSG00000147854	UHRF2	+	0
chr10	87642256	87643942	9.14541	9.56239	8.55656	-1.00583	0.000439263	0.0333854	chr10	87359312	88126250	ENSG00000182771	GRID1	-	0
chr7	14808497	14809180	7.33705	7.75397	6.74832	-1.00565	0.000561351	0.0372252	chr7	14184674	15014402	ENSG00000136267	DGKB	-	0
chr16	33341195	33344178	9.29381	9.71069	8.70514	-1.00555	0.000358188	0.0303796	chr16	33344309	33348279	ENSG00000261200	RP11-989E6.10	-	132
chr1	100377257	100378464	8.30994	8.72662	7.7217	-1.00492	0.000928635	0.0467718	chr1	100315640	100389579	ENSG00000162688	AGL	+	0
chr1	117135580	117136313	7.37985	7.79643	6.79179	-1.00465	0.000208351	0.0235659	chr1	117117031	117210375	ENSG00000143061	IGSF3	-	0
chr10	19594748	19596024	9.21225	9.62881	8.62425	-1.00455	0.00017914	0.0217627	chr10	19492779	20079330	ENSG00000204740	MALRD1	+	0
chr10	6129760	6130861	8.44515	8.86168	7.85722	-1.00446	0.000279565	0.0269377	chr10	6130950	6159420	ENSG00000134453	RBM17	+	-90
chr22	30866307	30867541	8.24996	8.66638	7.66223	-1.00416	9.74e-05	0.0161302	chr22	30843946	30868036	ENSG00000100012	SEC14L3	-	0
chr9	13267933	13269215	8.79341	9.2098	8.20574	-1.00407	0.000275001	0.0267235	chr9	13105703	13279589	ENSG00000107186	MPDZ	-	0
chr11	103278160	103279909	9.45787	9.87425	8.87023	-1.00402	0.000405861	0.0322463	chr11	103278169	103279104	ENSG00000253245	MTND1P36	-	0
chr7	3913577	3914669	7.43382	7.85015	6.84628	-1.00387	0.000542408	0.0365997	chr7	3341080	4308632	ENSG00000146555	SDK1	+	0
chr15	40887316	40888193	7.32523	7.74155	6.73772	-1.00383	0.000743679	0.0424919	chr15	40886218	40956540	ENSG00000137812	CASC5	+	0
chr12	81249359	81250656	8.2735	8.68981	7.686	-1.00381	0.000292461	0.027519	chr12	81186299	81331704	ENSG00000111052	LIN7A	-	0
chr6	62389061	62390350	8.51336	8.92963	7.92593	-1.00369	0.000679644	0.0407875	chr6	62340138	62390954	ENSG00000250686	RP1-240B8.3	-	0
chr10	49789195	49790466	7.92739	8.34358	7.34012	-1.00346	0.000554799	0.0370455	chr10	49654077	49864310	ENSG00000128805	ARHGAP22	-	0
chr7	35676198	35677729	8.41881	8.83499	7.83156	-1.00342	0.000514659	0.0358377	chr7	35672269	35735181	ENSG00000122557	HERPUD2	-	0
chr10	44786618	44787766	8.2686	8.68472	7.68147	-1.00325	0.000801079	0.0438407	chr10	44787706	44789157	ENSG00000229116	RP11-20J15.3	-	0
chr12	102540976	102542270	8.25567	8.67162	7.66887	-1.00275	0.000185535	0.022273	chr12	102513956	102591298	ENSG00000185480	PARPBP	+	0
chr1	63488885	63490058	7.88835	8.30423	7.30171	-1.00252	0.000177978	0.0216688	chr1	63489878	63491329	ENSG00000227485	RP11-5P4.2	+	0
chr15	80646723	80648097	8.36425	8.78008	7.7777	-1.00237	0.000339604	0.0295522	chr15	80637195	80695917	ENSG00000259495	RP11-210M15.2	-	0
chr3	113753546	113754267	7.65483	8.07061	7.06838	-1.00223	0.000919934	0.0465714	chr3	113682984	113775460	ENSG00000163617	KIAA1407	-	0
chr3	173789001	173790379	8.55343	8.96916	7.96708	-1.00208	0.000287784	0.0273287	chr3	173114074	174004434	ENSG00000169760	NLGN1	+	0
chr1	246648129	246648944	7.72722	8.14267	7.14144	-1.00123	0.000571291	0.0375332	chr1	245912642	246670614	ENSG00000185420	SMYD3	-	0
chr4	142033415	142034791	8.5304	8.94575	7.9448	-1.00095	0.00059602	0.0383308	chr4	141780961	142134031	ENSG00000170153	RNF150	-	0
chr3	143047150	143048464	8.01935	8.43444	7.43428	-1.00016	0.000288935	0.0273784	chr3	142984064	143567373	ENSG00000181804	SLC9A9	-	0
chr8	94479062	94480463	8.74046	9.15554	8.15541	-1.00013	0.000763447	0.0429225	chr8	94225531	94712661	ENSG00000246662	LINC00535	-	0
chr2	233686480	233687868	8.93146	8.3464	9.34655	1.00015	0.000402793	0.0321211	chr2	233562009	233725285	ENSG00000204120	GIGYF2	+	0
chr6	116428225	116429647	9.19215	8.60692	9.60731	1.00039	0.000230187	0.0247981	chr6	116422012	116570660	ENSG00000178425	NT5DC1	+	0
chr2	15377533	15378603	7.7142	7.1288	8.12945	1.00065	0.000253576	0.0257757	chr2	15307032	15701454	ENSG00000151779	NBAS	-	0
chr13	102475332	102476576	7.8921	7.30653	8.30745	1.00092	0.000182027	0.0220097	chr13	102372134	103054124	ENSG00000102466	FGF14	-	0
chr18	18525953	18527352	8.6723	8.08634	9.08783	1.00149	0.000174648	0.0214288	chr18	18526867	18691812	ENSG00000067900	ROCK1	-	0
chr2	129063165	129066097	9.16271	8.57659	9.57833	1.00174	0.00107653	0.0498433	chr2	128994290	129076151	ENSG00000136720	HS6ST1	-	0
chr20	62824872	62827129	9.08719	8.50099	9.50285	1.00187	0.00103608	0.0490261	chr20	62783144	62873604	ENSG00000196132	MYT1	+	0
chr17	42099843	42101908	9.14039	8.55404	9.55612	1.00208	0.00049093	0.0351945	chr17	42088556	42101314	ENSG00000091947	TMEM101	-	0
chr17	42099843	42101908	9.14039	8.55404	9.55612	1.00208	0.00049093	0.0351945	chr17	42088556	42101314	ENSG00000091947	TMEM101	-	0
chr14	53062490	53063805	8.28656	7.69902	8.70289	1.00386	0.000679105	0.0407698	chr14	53019866	53104431	ENSG00000180998	GPR137C	+	0
chr17	41605397	41608472	10.0593	9.47158	10.4758	1.00418	0.000591579	0.0382005	chr17	41561233	41621831	ENSG00000067596	DHX8	+	0
chr21	47307120	47308455	8.76712	8.17926	9.18361	1.00435	0.00020365	0.0233113	chr21	47063608	47362368	ENSG00000183570	PCBP3	+	0
chr19	56996389	56997859	7.88423	7.29617	8.30081	1.00464	0.000379432	0.0311934	chr19	56988619	57012035	ENSG00000166770	ZNF667-AS1	+	0
chr11	60679934	60681039	7.8654	7.27716	8.28207	1.00491	0.000138417	0.0192462	chr11	60680638	60681524	ENSG00000256944	RP11-881M11.1	-	0
chr1	82061631	82062807	7.91502	7.32662	8.33177	1.00515	0.000558072	0.0371321	chr1	82061842	82062191	ENSG00000234683	RP5-837I24.5	-	0
chrX	132806218	132807604	8.43008	7.84126	8.84705	1.00579	0.000934385	0.046892	chrX	132669773	133119922	ENSG00000147257	GPC3	-	0
chr1	168699339	168700463	7.63958	7.04943	8.0572	1.00777	0.000274102	0.0267183	chr1	168664697	168698502	ENSG00000143196	DPT	-	-838
chr4	102649353	102650736	9.01088	8.41962	9.42906	1.00944	0.000360847	0.0304676	chr4	102332443	102995969	ENSG00000153064	BANK1	+	0
chr1	2166789	2168686	8.83717	8.24578	9.25542	1.00964	0.000604036	0.0386165	chr1	2160134	2241558	ENSG00000157933	SKI	+	0
chr14	44737144	44738376	8.28572	7.69425	8.704	1.00975	0.000384132	0.0313347	chr14	44464984	44853748	ENSG00000258969	RP11-305B6.3	-	0
chr6	34945688	34947466	9.37537	8.78369	9.79375	1.01006	0.000903154	0.0462815	chr6	34857042	35059179	ENSG00000064999	ANKS1A	+	0
chr18	11506822	11507915	7.85764	7.26589	8.27605	1.01016	0.000509931	0.0356785	chr18	11488569	11506982	ENSG00000267252	RP11-712C7.1	+	0
chr9	102361917	102362946	7.95974	7.36795	8.37817	1.01023	0.00103853	0.0490771	chr9	102348068	102582171	ENSG00000237461	RP11-554F20.1	-	0
chr17	34086009	34087208	8.77197	8.17947	9.19076	1.01129	0.000146357	0.0197329	chr17	34083268	34122711	ENSG00000129270	MMP28	-	0
chr14	33401089	33402429	8.81161	8.21896	9.23048	1.01151	0.000990948	0.0479764	chr14	33404139	34273382	ENSG00000151322	NPAS3	+	-1711
chr7	50515290	50516170	7.28805	6.69518	7.70703	1.01185	0.000369848	0.0308145	chr7	50511831	50518088	ENSG00000132436	FIGNL1	-	0
chr19	1510858	1511881	7.87169	7.27875	8.2907	1.01195	0.000844295	0.0448776	chr19	1505017	1513603	ENSG00000185761	ADAMTSL5	-	0
chr1	3830083	3831286	8.81661	8.22321	9.23584	1.01264	0.000581731	0.0378699	chr1	3816936	3833789	ENSG00000236423	LINC01134	+	0
chr10	76610304	76611733	8.94074	8.34711	9.3601	1.01299	0.000214157	0.0238696	chr10	76585340	76792380	ENSG00000156650	KAT6B	+	0
chr11	121048126	121049614	8.51632	7.92235	8.93584	1.0135	0.000579752	0.0378073	chr11	120971882	121062202	ENSG00000109927	TECTA	+	0
chr17	64722109	64724731	9.62399	9.02988	10.0436	1.0137	0.000614973	0.0388883	chr17	64298754	64806861	ENSG00000154229	PRKCA	+	0
chr12	78899847	78901182	8.12848	7.5341	8.5482	1.0141	0.000608819	0.0387227	chr12	78842775	78934455	ENSG00000257165	RP11-171L9.1	-	0
chr2	162762754	162763915	7.77382	7.17872	8.1939	1.01519	0.00106178	0.0496062	chr2	162280843	162841792	ENSG00000144290	SLC4A10	+	0
chr10	11074683	11076060	8.27215	7.67689	8.69231	1.01542	0.001039	0.0490896	chr10	11047259	11378674	ENSG00000048740	CELF2	+	0
chr14	72315107	72316146	8.07758	7.48222	8.4978	1.01558	0.00027637	0.0267453	chr14	72315323	72375147	ENSG00000266869	RP6-114E22.1	+	0
chr9	136517360	136519717	9.09871	8.50291	9.51913	1.01623	0.000308743	0.0282402	chr9	136519708	136522435	ENSG00000225756	DBH-AS1	-	0
chr10	25617510	25618529	7.16511	6.56924	7.58557	1.01633	0.000497814	0.0353564	chr10	25463991	25891155	ENSG00000151025	GPR158	+	0
chr20	3449888	3450934	7.45977	6.86358	7.88039	1.0168	0.0006946	0.041073	chr20	3451687	3631769	ENSG00000088812	ATRN	+	-754
chr5	35811507	35812639	8.06401	7.46759	8.48474	1.01715	0.000337575	0.029444	chr5	35678586	35827120	ENSG00000248969	CTD-2113L7.1	-	0
chr10	29979740	29980974	7.9161	7.31967	8.33683	1.01716	0.00023102	0.0248319	chr10	29746267	30025710	ENSG00000197321	SVIL	-	0
chr15	50515837	50517044	8.37665	7.78007	8.79746	1.01739	0.000818221	0.0443948	chr15	50474393	50528592	ENSG00000140284	SLC27A2	+	0
chr2	96798262	96800365	8.75153	8.15494	9.17234	1.0174	0.00029951	0.0278577	chr2	96789589	96804175	ENSG00000188886	ASTL	-	0
chr1	58510631	58511815	7.62994	7.03334	8.05076	1.01742	0.000836459	0.0447198	chr1	57460451	59012406	ENSG00000173406	DAB1	-	0
chr15	72311612	72312768	7.34121	6.7445	7.76209	1.01759	0.00050345	0.0354997	chr15	72264547	72332606	ENSG00000261632	RP11-390D11.1	+	0
chr20	61277767	61278482	7.70375	7.10686	8.12471	1.01786	0.000246718	0.0255675	chr20	61273797	61317137	ENSG00000101187	SLCO4A1	+	0
chr22	30753049	30754982	9.64339	9.04625	10.0645	1.01824	0.000566048	0.0373794	chr22	30752624	30774647	ENSG00000187860	CCDC157	+	0
chr3	56759589	56760581	7.79899	7.2016	8.22021	1.01861	0.000336643	0.0293968	chr3	56761446	57113357	ENSG00000163947	ARHGEF3	-	866
chrX	77158347	77160356	8.85718	8.25916	9.2787	1.01954	0.000532617	0.0363455	chrX	77154935	77162870	ENSG00000131174	COX7B	+	0
chr8	101543899	101545183	8.17332	7.57524	8.59487	1.01964	0.000359606	0.0304231	chr8	101521980	101572012	ENSG00000186106	ANKRD46	-	0
chr1	110136747	110137944	8.86054	8.26241	9.28211	1.01971	0.000316835	0.0285035	chr1	110091233	110136975	ENSG00000065135	GNAI3	+	0
chr11	75921990	75923210	8.0543	7.45579	8.47607	1.02027	0.00078124	0.0433574	chr11	75922000	75927069	ENSG00000255362	RP11-619A14.3	-	0
chr11	110450971	110451975	7.81364	7.21511	8.23541	1.02031	0.000230152	0.0247981	chr11	110447766	110583912	ENSG00000137727	ARHGAP20	-	0
chr12	69889175	69890464	8.68836	8.08966	9.11021	1.02055	0.000114686	0.0174999	chr12	69864129	69973562	ENSG00000166225	FRS2	+	0
chr15	67011180	67012703	9.01224	8.41325	9.43425	1.021	0.000700172	0.0412034	chr15	66994566	67074338	ENSG00000137834	SMAD6	+	0
chr5	101628804	101630578	9.6852	9.08608	10.1073	1.02119	0.000392117	0.0316541	chr5	101569690	101632253	ENSG00000173930	SLCO4C1	-	0
chr9	92000867	92002998	9.66073	9.06157	10.0828	1.02124	0.000631866	0.0394253	chr9	91975702	92113045	ENSG00000187764	SEMA4D	-	0
chr8	48487645	48489210	9.3311	8.73168	9.75332	1.02163	0.000102753	0.0164815	chr8	48173167	48648868	ENSG00000164808	SPIDR	+	0
chr1	33119017	33119974	8.13722	7.53762	8.55952	1.0219	0.000239271	0.025241	chr1	33116743	33151812	ENSG00000162521	RBBP4	+	0
chr3	150585652	150587523	8.21989	7.62028	8.64219	1.02191	0.000313673	0.0284152	chr3	150570271	150798513	ENSG00000239265	CLRN1-AS1	+	0
chr7	112533177	112534475	7.95407	7.35412	8.37654	1.02242	0.000801067	0.0438407	chr7	112459202	112579971	ENSG00000164603	C7orf60	-	0
chr3	127500803	127502576	8.37211	7.77203	8.79465	1.02262	0.000284575	0.0271471	chr3	127407909	127542051	ENSG00000074416	MGLL	-	0
chrX	53120773	53123735	9.70423	9.10413	10.1268	1.02265	0.00101332	0.0484825	chrX	53122892	53124040	ENSG00000234019	RP11-236P24.3	-	0
chr3	184966372	184967644	8.12598	7.52579	8.54857	1.02278	0.000733308	0.0422299	chr3	184908412	184999778	ENSG00000113790	EHHADH	-	0
chr18	50543208	50543898	7.26076	6.66025	7.68352	1.02327	0.000555385	0.0370551	chr18	49866542	51057784	ENSG00000187323	DCC	+	0
chr3	76095025	76096137	7.71977	7.11889	8.14271	1.02382	0.000755118	0.0427436	chr3	75955846	77699115	ENSG00000185008	ROBO2	+	0
chr13	53138459	53139167	7.59524	6.99432	8.01818	1.02386	0.000763115	0.0429225	chr13	53063128	53161222	ENSG00000198384	TPTE2P3	+	0
chr16	24571320	24572143	7.31194	6.71083	7.73499	1.02417	0.00101542	0.0485368	chr16	24549014	24584184	ENSG00000122257	RBBP6	+	0
chr2	100640019	100641608	8.63028	8.02908	9.05338	1.0243	0.000383335	0.0313074	chr2	100162323	100759201	ENSG00000144218	AFF3	-	0
chr17	67209053	67210739	8.63788	8.03666	9.06097	1.02431	0.000730161	0.0421138	chr17	67143355	67240987	ENSG00000154263	ABCA10	-	0
chr4	140057334	140058355	7.87141	7.2701	8.29454	1.02444	0.00107762	0.0498592	chr4	139949266	140098372	ENSG00000109381	ELF2	-	0
chr3	112006093	112007345	7.96976	7.36779	8.39323	1.02544	0.000549855	0.0368919	chr3	111859734	112013105	ENSG00000172139	SLC9C1	-	0
chr6	164149273	164152311	9.70547	9.1033	10.129	1.02574	0.00105819	0.0495695	chr6	164124936	164180873	ENSG00000235538	RP1-230L10.1	+	0
chr21	34401592	34403101	8.17386	7.57167	8.59743	1.02576	0.00045656	0.0339293	chr21	34285957	34443410	ENSG00000227757	AP000282.2	-	0
chr6	71544442	71545547	7.59845	6.99592	8.02218	1.02626	0.000128813	0.0186045	chr6	71377479	71571718	ENSG00000112305	SMAP1	+	0
chr19	10767294	10770576	9.98967	9.38674	10.4136	1.02686	0.00105654	0.0495132	chr19	10764937	10803093	ENSG00000129351	ILF3	+	0
chr7	40538054	40539027	7.95472	7.35171	8.3787	1.02699	0.000377688	0.0311041	chr7	40174575	40900362	ENSG00000175600	SUGCT	+	0
chr11	118390632	118392019	9.12332	8.52031	9.5473	1.02699	0.000426197	0.0329343	chr11	118382626	118401809	ENSG00000255435	RP11-770J1.3	-	0
chr9	17637626	17638553	7.24084	6.63744	7.66501	1.02756	0.000376725	0.0310665	chr9	17579080	17797127	ENSG00000107295	SH3GL2	+	0
chr11	72548267	72549087	8.09658	7.49273	8.52096	1.02824	0.000427317	0.0329699	chr11	72525353	72554719	ENSG00000168010	ATG16L2	+	0
chr16	30409736	30410833	8.76183	8.15762	9.1864	1.02878	0.000419325	0.0326846	chr16	30389427	30411429	ENSG00000180035	ZNF48	+	0
chr8	9526270	9527369	7.72391	7.11969	8.14848	1.02879	0.00021247	0.0237765	chr8	9413424	9639856	ENSG00000173273	TNKS	+	0
chr11	18785981	18787155	7.86611	7.26144	8.29091	1.02947	0.000764514	0.0429488	chr11	18749475	18814268	ENSG00000110786	PTPN5	-	0
chr2	138230348	138231229	7.85392	7.24913	8.27876	1.02963	0.000260223	0.026056	chr2	137523115	138435287	ENSG00000144229	THSD7B	+	0
chr5	37066730	37067711	8.28406	7.67921	8.70893	1.02972	0.000510453	0.0356926	chr5	36876861	37066515	ENSG00000164190	NIPBL	+	216
chr17	95424	97790	9.45	8.84512	9.87489	1.02978	0.000721427	0.0418317	chr17	62293	236045	ENSG00000181031	RPH3AL	-	0
chr10	104891596	104893122	8.82216	8.21726	9.24707	1.02981	0.000892567	0.0460438	chr10	104845940	104953056	ENSG00000076685	NT5C2	-	0
chr18	8607475	8608946	8.64864	8.04367	9.07357	1.0299	0.00103213	0.0489753	chr18	8609443	8639379	ENSG00000206418	RAB12	+	-498
chr1	236650110	236652054	9.34955	8.74454	9.77451	1.02997	0.000166043	0.0209195	chr1	236511562	236648214	ENSG00000186197	EDARADD	+	1897
chr1	236650110	236652054	9.34955	8.74454	9.77451	1.02997	0.000166043	0.0209195	chr1	236511562	236648214	ENSG00000186197	EDARADD	+	1897
chr6	136723513	136724558	7.65453	7.04938	8.07955	1.03017	0.000470585	0.0343975	chr6	136663875	136871957	ENSG00000135525	MAP7	-	0
chr5	175663156	175664485	8.18183	7.57655	8.60691	1.03036	0.000207833	0.0235449	chr5	175665365	175772994	ENSG00000170085	SIMC1	+	-881
chr3	33841006	33842173	8.79483	8.18955	9.21993	1.03038	0.000463995	0.0341942	chr3	33839844	33911194	ENSG00000170248	PDCD6IP	+	0
chr22	47061082	47063818	9.28048	8.67496	9.70569	1.03073	0.000561635	0.0372252	chr22	46971909	47075688	ENSG00000075240	GRAMD4	+	0
chr2	61520642	61522033	8.47868	7.87309	8.90392	1.03083	0.000671872	0.0405829	chr2	61414598	61697904	ENSG00000115464	USP34	-	0
chr6	114535619	114536975	7.99562	7.38992	8.42091	1.031	0.000935327	0.046897	chr6	114376750	114664209	ENSG00000249853	HS3ST5	-	0
chr3	99615560	99616580	7.58448	6.97872	8.0098	1.03108	0.000840853	0.0448383	chr3	99536678	99897447	ENSG00000184220	CMSS1	+	0
chr1	193685256	193686343	8.59783	7.99182	9.02328	1.03146	0.000248026	0.0255922	chr1	193648024	193696165	ENSG00000226640	RP11-21J7.1	+	0
chr11	3182667	3184473	8.24484	7.63797	8.6707	1.03273	0.000106795	0.0168163	chr11	3108346	3187969	ENSG00000021762	OSBPL5	-	0
chr17	61784450	61786012	8.83729	8.23041	9.26316	1.03275	0.000763488	0.0429225	chr17	61780192	61819330	ENSG00000266173	STRADA	-	0
chrX	48564479	48567267	9.65886	9.05195	10.0848	1.0328	0.000116824	0.0176492	chrX	48557354	48595570	ENSG00000232828	AF196970.3	-	0
chr14	66973092	66974011	7.64614	7.03903	8.07213	1.0331	0.000233882	0.0249474	chr14	66679528	66976112	ENSG00000258561	RP11-72M17.1	-	0
chr6	53987318	53988675	8.54181	7.93458	8.96785	1.03327	0.000829272	0.0446688	chr6	53794780	54131078	ENSG00000146147	MLIP	+	0
chr6	35395457	35396647	7.86743	7.26013	8.29351	1.03337	0.000365248	0.0306581	chr6	35310335	35395968	ENSG00000112033	PPARD	+	0
chr17	1664686	1665255	7.45026	6.84286	7.87639	1.03353	0.000537607	0.0364362	chr17	1665253	1680868	ENSG00000132386	SERPINF1	+	0
chr11	77740585	77741380	7.66793	7.06045	8.0941	1.03365	0.000426813	0.0329419	chr11	77726761	77757237	ENSG00000151364	KCTD14	-	0
chr5	135691840	135693596	8.43864	7.83091	8.86492	1.03401	0.000367853	0.0307247	chr5	135548999	135732730	ENSG00000069018	TRPC7	-	0
chr8	25163403	25164705	8.29925	7.6912	8.7257	1.0345	0.000371652	0.0308726	chr8	25042238	25275598	ENSG00000147459	DOCK5	+	0
chr3	11066849	11068522	9.09256	8.48449	9.51901	1.03451	0.000756185	0.0427895	chr3	11034410	11080933	ENSG00000157103	SLC6A1	+	0
chr19	35415597	35417640	9.58889	8.98069	10.0154	1.03472	0.00104638	0.0492772	chr19	35414203	35417716	ENSG00000270876	CTC-523E23.8	-	0
chr5	118884055	118885207	7.67426	7.06551	8.10105	1.03555	0.000509719	0.0356785	chr5	118788138	118972894	ENSG00000133835	HSD17B4	+	0
chr11	110534796	110535730	8.06171	7.45294	8.48851	1.03557	0.000796468	0.0437317	chr11	110447766	110583912	ENSG00000137727	ARHGAP20	-	0
chr7	146299819	146300932	8.33729	7.72819	8.76425	1.03606	0.000946213	0.0470764	chr7	145813453	148118090	ENSG00000174469	CNTNAP2	+	0
chr16	338363	339852	8.99294	8.38351	9.42006	1.03655	0.00048098	0.0347442	chr16	337440	402673	ENSG00000103126	AXIN1	-	0
chr12	102869102	102869996	7.70336	7.09381	8.13054	1.03673	0.000762684	0.0429225	chr12	102789645	102874423	ENSG00000017427	IGF1	-	0
chr20	32432006	32434023	8.90489	8.29504	9.33221	1.03717	0.000355942	0.0303062	chr20	32399110	32442172	ENSG00000101421	CHMP4B	+	0
chr4	151143274	151144197	7.27027	6.66011	7.69774	1.03762	0.000317943	0.0285266	chr4	150999426	151178609	ENSG00000170390	DCLK2	+	0
chr9	97940245	97941400	8.28291	7.67194	8.71078	1.03884	0.000419046	0.0326781	chr9	97861336	98079991	ENSG00000158169	FANCC	-	0
chr9	384135	385340	8.28692	7.67573	8.7149	1.03917	0.000166625	0.0209195	chr9	214854	465259	ENSG00000107099	DOCK8	+	0
chr17	17040568	17041864	7.98648	7.37485	8.41466	1.03981	0.00104199	0.0491755	chr17	16945859	17120993	ENSG00000133030	MPRIP	+	0
chr13	100802015	100804061	9.66183	9.04993	10.0901	1.04022	0.000379607	0.0311934	chr13	100802735	100803346	ENSG00000228501	RPL15P18	-	0
chr10	108817355	108818421	7.67967	7.06745	8.10815	1.04069	0.000307315	0.0282154	chr10	108333421	108924292	ENSG00000108018	SORCS1	-	0
chr11	113928534	113929632	7.74976	7.13746	8.17827	1.04081	0.000168439	0.0209881	chr11	113930315	114121398	ENSG00000109906	ZBTB16	+	-684
chr15	83349558	83351774	9.31989	8.70755	9.74842	1.04086	0.000517636	0.0359398	chr15	83316521	83361572	ENSG00000259462	RP11-752G15.3	+	0
chr2	220250251	220252031	9.17771	8.56532	9.60626	1.04095	0.000112269	0.0173017	chr2	220238268	220264744	ENSG00000123992	DNPEP	-	0
chr3	122685154	122687436	9.45037	8.83778	9.87902	1.04124	0.000343225	0.0297508	chr3	122628041	122747452	ENSG00000082684	SEMA5B	-	0
chr16	23092529	23094839	9.25713	8.64414	9.68598	1.04184	0.000199818	0.0230859	chr16	23072727	23160591	ENSG00000103404	USP31	-	0
chr1	21476663	21478337	9.20437	8.59109	9.63336	1.04227	0.000577541	0.0377808	chr1	21132963	21503377	ENSG00000075151	EIF4G3	-	0
chr21	46036383	46037584	8.09749	7.48419	8.52649	1.0423	0.00025934	0.026022	chr21	45917775	46131495	ENSG00000175894	TSPEAR	-	0
chr22	20138889	20141559	10.0759	9.46263	10.5049	1.04231	0.00074655	0.0425607	chr22	20135950	20138399	ENSG00000234409	AC006547.14	-	-491
chr2	207121649	207123088	8.20394	7.59062	8.63295	1.04232	0.000913563	0.0464754	chr2	207124352	207124642	ENSG00000224070	HMGN1P6	-	1265
chr2	131642581	131644425	8.7396	8.12601	9.16874	1.04273	0.00102299	0.04874	chr2	131594489	131804836	ENSG00000136002	ARHGEF4	+	0
chr5	167133472	167134483	7.31486	6.70108	7.74409	1.04301	0.000933842	0.0468886	chr5	166711804	167691162	ENSG00000145934	TENM2	+	0
chr1	166911890	166913105	8.33082	7.717	8.76008	1.04308	0.000157141	0.0204553	chr1	166882443	166944719	ENSG00000143195	ILDR2	-	0
chr5	14609497	14610682	7.99462	7.38071	8.42392	1.0432	0.000760913	0.0428863	chr5	14581884	14615116	ENSG00000145569	FAM105A	+	0
chr2	51955036	51955815	7.63029	7.01628	8.05964	1.04335	0.000170064	0.0211042	chr2	51259739	52635055	ENSG00000231918	AC007682.1	+	0
chr10	123510953	123512393	8.3171	7.70306	8.74646	1.0434	0.00079931	0.0438226	chr10	123499939	123688316	ENSG00000107669	ATE1	-	0
chr10	89075164	89076111	7.4748	6.86071	7.90418	1.04348	0.000914808	0.0465016	chr10	88963632	89102369	ENSG00000223482	NUTM2A-AS1	-	0
chr6	167276669	167278223	8.26347	7.64922	8.69293	1.0437	5.34e-05	0.0119463	chr6	167271582	167369612	ENSG00000249141	RP11-514O12.4	-	0
chr2	171212064	171213476	8.82085	8.20657	9.25033	1.04376	0.000778307	0.0432839	chr2	171034655	171511681	ENSG00000071909	MYO3B	+	0
chr16	87862318	87864548	9.21382	8.59905	9.64354	1.04449	0.000303359	0.0279827	chr16	87863629	87903094	ENSG00000103257	SLC7A5	-	0
chr8	8732871	8733636	8.16566	7.55086	8.59538	1.04453	0.000275985	0.0267235	chr8	8640864	8751155	ENSG00000147324	MFHAS1	-	0
chr2	166507932	166509563	8.45623	7.84124	8.88605	1.04481	0.000115432	0.0175545	chr2	166326157	166545917	ENSG00000178662	CSRNP3	+	0
chr1	8131059	8131828	7.89	7.27444	8.3201	1.04565	0.000205846	0.0234585	chr1	8086798	8182762	ENSG00000238290	RP11-431K24.1	+	0
chr9	79448154	79449278	8.29845	7.68281	8.72859	1.04578	0.000561737	0.0372252	chr9	79226292	79521003	ENSG00000106772	PRUNE2	-	0
chrX	144898431	144899602	7.63476	7.01911	8.0649	1.04579	0.000261389	0.0261245	chrX	144899350	144907360	ENSG00000185985	SLITRK2	+	0
chr9	119606840	119608253	8.74059	8.12492	9.17074	1.04583	0.000415545	0.0325567	chr9	119187504	120177348	ENSG00000148219	ASTN2	-	0
chr9	135168592	135169720	8.18078	7.56494	8.61101	1.04607	0.000732116	0.0421975	chr9	135136743	135230372	ENSG00000107290	SETX	-	0
chr3	109213480	109214301	6.70431	6.08823	7.13465	1.04642	0.000476951	0.0345996	chr3	109128837	109214014	ENSG00000228980	RP11-702L6.4	+	0
chr6	128549027	128550366	7.99974	7.38345	8.43019	1.04674	0.00102397	0.0487714	chr6	128289924	128841870	ENSG00000152894	PTPRK	-	0
chr13	49761549	49762145	7.5539	6.93746	7.98443	1.04697	0.000208723	0.0235938	chr13	49761615	49761806	ENSG00000235957	COX7CP1	-	0
chr15	83346188	83346895	7.34693	6.73039	7.7775	1.04711	8.79e-05	0.0153001	chr15	83316521	83361572	ENSG00000259462	RP11-752G15.3	+	0
chr11	134338134	134338908	7.59365	6.97711	8.02423	1.04712	0.000165094	0.020889	chr11	134306367	134375555	ENSG00000255545	RP11-627G23.1	+	0
chr4	877733	879607	9.59486	8.97826	10.0255	1.04719	0.000469096	0.0343572	chr4	843064	926161	ENSG00000178950	GAK	-	0
chr17	48691779	48693482	9.24669	8.62964	9.67752	1.04788	0.000622133	0.0391017	chr17	48638429	48704835	ENSG00000006283	CACNA1G	+	0
chr3	156421156	156422267	8.68803	8.07081	9.11893	1.04812	0.000430619	0.0330992	chr3	156391024	156424559	ENSG00000163659	TIPARP	+	0
chr17	76768888	76769985	7.68996	7.07256	8.12095	1.04839	0.000464239	0.0341942	chr17	76670130	76778379	ENSG00000108669	CYTH1	-	0
chr1	201030298	201031899	8.7382	8.12068	9.16924	1.04856	0.000686258	0.0409407	chr1	201008642	201081694	ENSG00000081248	CACNA1S	-	0
chr3	196130867	196132649	9.14957	8.532	9.58065	1.04865	0.00077095	0.0431079	chr3	196074533	196159345	ENSG00000163960	UBXN7	-	0
chr1	162819869	162821335	8.6722	8.05458	9.1033	1.04872	0.000721954	0.0418317	chr1	162794248	162838605	ENSG00000185860	C1orf110	-	0
chr6	118899069	118900404	9.27998	8.66213	9.71118	1.04905	0.000664827	0.0403741	chr6	118781935	119031238	ENSG00000111860	CEP85L	-	0
chr3	77659660	77660772	8.28715	7.66861	8.71869	1.05008	0.000715257	0.0416586	chr3	75955846	77699115	ENSG00000185008	ROBO2	+	0
chrX	9813110	9814034	7.54063	6.92182	7.9723	1.05048	0.000282638	0.0270644	chrX	9754496	9917483	ENSG00000146950	SHROOM2	+	0
chrX	106818307	106819425	7.62017	7.00125	8.05188	1.05063	0.000959591	0.0472854	chrX	106765680	106848481	ENSG00000147234	FRMPD3	+	0
chr15	89035260	89036385	8.27609	7.65701	8.70789	1.05088	0.000249751	0.0256567	chr15	89002948	89055760	ENSG00000173867	RP11-97O12.7	-	0
chr3	45721239	45723000	8.52286	7.90378	8.95466	1.05088	4.36e-05	0.0107938	chr3	45720535	45730626	ENSG00000230530	LIMD1-AS1	-	0
chr16	60431499	60432807	8.36821	7.74903	8.80006	1.05103	7.06e-05	0.0137663	chr16	60393746	60476149	ENSG00000261436	RP11-354I13.2	+	0
chr2	214322547	214323895	8.18992	7.57055	8.62185	1.05131	0.000183802	0.0221285	chr2	214149113	215275225	ENSG00000144451	SPAG16	+	0
chr10	108754523	108755581	8.49333	7.87376	8.92537	1.05162	0.000200657	0.0231298	chr10	108333421	108924292	ENSG00000108018	SORCS1	-	0
chr13	77812711	77813749	7.59385	6.97391	8.02606	1.05214	0.000197364	0.0229456	chr13	77618792	77901185	ENSG00000005810	MYCBP2	-	0
chr19	33446020	33447729	8.86695	8.24692	9.29921	1.05229	0.00024202	0.0253711	chr19	33369902	33462897	ENSG00000121289	CEP89	-	0
chr18	30567319	30568628	9.12776	8.50733	9.56021	1.05287	0.000242936	0.0254193	chr18	30517366	31021065	ENSG00000166960	CCDC178	-	0
chr3	190270715	190272142	8.62671	8.00627	9.05916	1.05288	0.000367311	0.0307247	chr3	190231840	190375843	ENSG00000196083	IL1RAP	+	0
chr9	100900525	100901891	8.27179	7.65132	8.70426	1.05294	0.000977527	0.0476921	chr9	100883257	100954922	ENSG00000106789	CORO2A	-	0
chrX	30730478	30731585	7.86916	7.24829	8.30182	1.05353	0.000415071	0.0325475	chrX	30671476	30748725	ENSG00000198814	GK	+	0
chr7	140015107	140016375	8.98459	8.36346	9.41737	1.05391	8.41e-05	0.0149559	chr7	139993493	140104233	ENSG00000157800	SLC37A3	-	0
chr1	226892632	226893699	7.56197	6.94051	7.99492	1.05442	0.000896904	0.0461519	chr1	226819391	226927024	ENSG00000143772	ITPKB	-	0
chr1	89995137	89996476	8.18549	7.56397	8.61846	1.05449	0.000601196	0.038479	chr1	89990395	90063423	ENSG00000197147	LRRC8B	+	0
chr1	109697517	109698408	7.9787	7.35718	8.41168	1.05449	0.000304986	0.0280863	chr1	109656301	109749401	ENSG00000116299	KIAA1324	+	0
chr3	117631911	117633423	8.75718	8.13551	9.19023	1.05472	0.000970997	0.0475554	chr3	115521235	117716095	ENSG00000185565	LSAMP	-	0
chr15	75993596	75994940	7.93228	7.31052	8.36537	1.05485	0.000195787	0.0228885	chr15	75966663	76005189	ENSG00000173546	CSPG4	-	0
chr8	22439600	22442605	9.73548	9.11361	10.1686	1.05502	0.000271715	0.0266022	chr8	22435792	22455538	ENSG00000120913	PDLIM2	+	0
chr12	3360829	3363343	9.48441	8.86251	9.91757	1.05506	0.00101789	0.0485858	chr12	3186521	3395730	ENSG00000011105	TSPAN9	+	0
chr1	61769143	61770165	8.50677	7.88421	8.94024	1.05604	0.000369416	0.0307972	chr1	61330931	61928465	ENSG00000162599	NFIA	+	0
chr13	111634361	111635263	7.42987	6.80671	7.86363	1.05692	0.000252604	0.0257422	chr13	111635654	111642911	ENSG00000225760	LINC00431	+	-392
chr3	48845285	48846435	7.81146	7.18812	8.24531	1.05718	0.000782922	0.0434006	chr3	48782030	48885279	ENSG00000114302	PRKAR2A	-	0
chr2	107925963	107927443	8.50629	7.88274	8.94023	1.05749	0.000421214	0.0327557	chr2	107871147	107982329	ENSG00000229457	AC006227.1	-	0
chr10	115951563	115952571	8.33554	7.71185	8.76956	1.05771	3.63e-05	0.00984223	chr10	115939029	115992063	ENSG00000095627	TDRD1	+	0
chr2	70932805	70934285	8.17615	7.55245	8.61018	1.05773	0.00034651	0.0298517	chr2	70834750	70995357	ENSG00000075340	ADD2	-	0
chr3	66297042	66298049	8.16404	7.54031	8.59808	1.05777	0.000895384	0.0461233	chr3	66119285	66438540	ENSG00000144741	SLC25A26	+	0
chrX	129286672	129287991	8.52859	7.90483	8.96265	1.05782	0.000749937	0.0426501	chrX	129263337	129299861	ENSG00000156709	AIFM1	-	0
chrX	130215335	130216796	8.71305	8.08884	9.14732	1.05848	0.000858602	0.0452516	chrX	130192216	130223857	ENSG00000147256	ARHGAP36	+	0
chr13	51474556	51475849	8.14463	7.5203	8.57896	1.05866	0.000136437	0.0191362	chr13	51450822	51484848	ENSG00000233672	RNASEH2B-AS1	-	0
chr7	121001269	121002469	8.23353	7.60899	8.66795	1.05896	0.000634212	0.0394977	chr7	120988905	121036418	ENSG00000196937	FAM3C	-	0
chr20	17425829	17427077	8.01346	7.38872	8.44798	1.05926	0.000757307	0.0428121	chr20	17206752	17465223	ENSG00000125851	PCSK2	+	0
chr6	168694125	168695466	8.19373	7.56867	8.62841	1.05974	0.000639673	0.0396384	chr6	168693510	168720434	ENSG00000164488	DACT2	-	0
chr3	113528592	113529631	8.12783	7.50235	8.56271	1.06037	0.000429713	0.033071	chr3	113465866	113530903	ENSG00000114573	ATP6V1A	+	0
chr6	35627717	35628463	7.36132	6.73573	7.79626	1.06053	0.000391647	0.031639	chr6	35541362	35696360	ENSG00000096060	FKBP5	-	0
chr8	125359535	125360610	7.94617	7.32033	8.38122	1.06089	0.000642288	0.0397126	chr8	125324231	125384933	ENSG00000164983	TMEM65	-	0
chr10	3149106	3151668	10.3055	9.67963	10.7406	1.06093	0.000383038	0.0312908	chr10	3108525	3179904	ENSG00000067057	PFKP	+	0
chr14	92980961	92981968	7.54533	6.91946	7.9804	1.06095	0.000174577	0.0214288	chr14	92980118	93155339	ENSG00000100599	RIN3	+	0
chr12	104465967	104467419	8.58296	7.95703	9.01805	1.06102	0.000878336	0.0458159	chr12	104458235	104498639	ENSG00000111727	HCFC2	+	0
chr4	33819672	33820642	7.45557	6.82954	7.89071	1.06118	0.00104883	0.0493103	chr4	33777969	34041515	ENSG00000250954	RP11-79E3.3	-	0
chr11	7247412	7249137	8.53311	7.90702	8.96829	1.06127	0.000620939	0.0390827	chr11	7244164	7252094	ENSG00000255179	RP11-324J3.1	+	0
chr9	5114019	5115230	8.63015	8.00401	9.06534	1.06134	0.00091634	0.0465231	chr9	5113549	5114804	ENSG00000254017	IGHEP2	+	0
chrX	153669164	153671936	9.28195	8.65564	9.71722	1.06158	0.000698588	0.0411447	chrX	153665266	153671814	ENSG00000203879	GDI1	+	0
chr13	113949909	113951376	8.76511	8.13859	9.20048	1.06188	8.84e-05	0.0153213	chr13	113951556	113977987	ENSG00000185896	LAMP1	+	-181
chr7	157817907	157820271	9.55397	8.92716	9.98949	1.06232	0.000436698	0.0332913	chr7	157820065	157823820	ENSG00000231980	AC011899.10	+	0
chr1	112322707	112323944	7.71338	7.08607	8.14913	1.06306	8.62e-05	0.0151227	chr1	112313284	112531777	ENSG00000171385	KCND3	-	0
chr12	124975067	124977361	9.54962	8.92219	9.98543	1.06324	0.000112713	0.0173505	chr12	124808961	125052135	ENSG00000196498	NCOR2	-	0
chr3	52519342	52522345	9.78294	9.1555	10.2188	1.06326	0.000705972	0.0413848	chr3	52489134	52527087	ENSG00000010322	NISCH	+	0
chr4	113900607	113901814	7.55943	6.93191	7.99529	1.06338	0.000462021	0.0341076	chr4	113900746	113993118	ENSG00000248152	RP11-650J17.1	-	0
chr8	133140920	133143077	9.63297	9.00489	10.0691	1.06421	0.000969782	0.0475163	chr8	133133108	133493200	ENSG00000184156	KCNQ3	-	0
chr6	163004581	163005552	8.28252	7.65358	8.71905	1.06548	0.000136281	0.0191226	chr6	161768452	163148803	ENSG00000185345	PARK2	-	0
chr14	69890159	69891120	7.50243	6.8732	7.9391	1.0659	0.000250969	0.0256839	chr14	69864732	69929105	ENSG00000029364	SLC39A9	+	0
chr8	125092056	125093378	7.93012	7.30055	8.36695	1.0664	0.000632241	0.039431	chr8	125058314	125183763	ENSG00000253868	FER1L6-AS2	-	0
chr19	51144036	51144945	7.34325	6.71362	7.78011	1.06649	0.000797504	0.0437671	chr19	51124564	51171651	ENSG00000213023	SYT3	-	0
chr5	177680139	177681422	8.65057	8.02087	9.08746	1.06659	0.000356147	0.0303062	chr5	177664619	178017556	ENSG00000050767	COL23A1	-	0
chr20	20484882	20485901	8.65624	8.02638	9.09321	1.06683	0.000595335	0.0383303	chr20	20370196	20693131	ENSG00000188559	RALGAPA2	-	0
chr5	111499911	111500974	7.96127	7.33121	8.39833	1.06712	0.000376768	0.0310665	chr5	111496223	111499973	ENSG00000224032	EPB41L4A-AS1	+	0
chr12	40818670	40819574	7.34871	6.71853	7.78583	1.06731	0.000525245	0.0361979	chr12	40789655	40837649	ENSG00000258167	RP11-115F18.1	-	0
chr22	38505431	38507077	8.90684	8.27661	9.34399	1.06738	0.000919371	0.0465499	chr22	38480896	38506677	ENSG00000128298	BAIAP2L2	-	0
chr2	86116591	86117609	7.74762	7.11724	8.18483	1.06759	6.74e-05	0.0134515	chr2	86116403	86118103	ENSG00000232504	AC105053.4	+	0
chr6	17498538	17500127	8.81883	8.18834	9.25611	1.06777	0.000414666	0.0325359	chr6	17393447	17558023	ENSG00000112186	CAP2	+	0
chr7	28207188	28208506	8.08327	7.45261	8.52063	1.06801	0.000911913	0.0464751	chr7	27870192	28220362	ENSG00000153814	JAZF1	-	0
chr13	99593942	99595393	8.71301	8.08163	9.15071	1.06908	0.000336682	0.0293968	chr13	99445741	99738879	ENSG00000088387	DOCK9	-	0
chr8	113461484	113462638	8.1329	7.50128	8.57072	1.06944	0.000195207	0.0228446	chr8	113235157	114449328	ENSG00000164796	CSMD3	-	0
chr3	142449958	142450970	7.76941	7.13749	8.20737	1.06989	0.00018059	0.0218675	chr3	142442916	142526730	ENSG00000144935	TRPC1	+	0
chr5	140702254	140703355	8.81072	8.17869	9.24872	1.07004	0.000891921	0.0460438	chr5	140699661	140700339	ENSG00000255729	AC005618.1	-	-1916
chr8	118844224	118845215	7.6531	7.02083	8.09123	1.07039	0.00031911	0.0285526	chr8	118806729	119124092	ENSG00000182197	EXT1	-	0
chr21	33666260	33667084	7.95241	7.31998	8.3906	1.07062	6.41e-05	0.0131817	chr21	33664124	33687095	ENSG00000170262	MRAP	+	0
chr14	67709392	67711191	8.60334	7.9709	9.04154	1.07063	8.28e-05	0.014849	chr14	67707826	67802536	ENSG00000072415	MPP5	+	0
chr11	72495577	72497463	8.81638	8.18385	9.25463	1.07079	5.2e-05	0.0118279	chr11	72396114	72504644	ENSG00000186635	ARAP1	-	0
chr12	123324917	123328012	10.5216	9.88885	10.9599	1.07104	0.000584031	0.0379451	chr12	123319000	123347507	ENSG00000130787	HIP1R	+	0
chr1	27676603	27680050	10.4717	9.83886	10.9101	1.07127	0.000774762	0.0432201	chr1	27668513	27680421	ENSG00000142765	SYTL1	+	0
chr6	25802811	25803763	7.73025	7.09702	8.16882	1.0718	6.27e-05	0.0130832	chr6	25783125	25832287	ENSG00000124568	SLC17A1	-	0
chr1	57465220	57466303	7.88933	7.25602	8.32795	1.07192	0.000528098	0.0362499	chr1	57460451	59012406	ENSG00000173406	DAB1	-	0
chr2	219506796	219507828	8.31083	7.67742	8.74949	1.07207	0.000291037	0.0274585	chr2	219502639	219524378	ENSG00000115568	ZNF142	-	0
chr19	14314465	14316104	8.52069	7.88713	8.95943	1.0723	0.000189862	0.0225739	chr19	14260750	14316999	ENSG00000072071	LPHN1	-	0
chr11	11409522	11410893	8.55627	7.92261	8.99506	1.07245	0.00100868	0.0483872	chr11	11292423	11643552	ENSG00000110328	GALNT18	-	0
chr10	27693956	27694825	8.01586	7.38206	8.45471	1.07266	0.000784774	0.0434529	chr10	27687116	27703297	ENSG00000182077	PTCHD3	-	0
chr13	99002983	99004723	9.31544	8.68135	9.75442	1.07307	0.000691315	0.0410248	chr13	98794816	99102027	ENSG00000152767	FARP1	+	0
chr18	72124688	72126248	8.45922	7.82485	8.89835	1.0735	0.000296901	0.0277306	chr18	72102963	72125179	ENSG00000187773	FAM69C	-	0
chr12	4748326	4749470	8.18408	7.5489	8.62359	1.07469	0.000502647	0.0354801	chr12	4724674	4758213	ENSG00000111254	AKAP3	-	0
chr4	89189336	89189937	7.34852	6.71327	7.78806	1.07479	0.000235732	0.0250489	chr4	89178772	89205921	ENSG00000163644	PPM1K	-	0
chr13	40242320	40243408	8.40908	7.77378	8.84864	1.07486	0.000207258	0.0235314	chr13	40229764	40365802	ENSG00000133103	COG6	+	0
chr4	83471291	83472358	7.97646	7.34111	8.41604	1.07493	0.000669978	0.0405343	chr4	83404323	83483510	ENSG00000249242	TMEM150C	-	0
chr1	44437393	44438517	7.77297	7.13725	8.21274	1.07549	0.00030956	0.0282402	chr1	44435672	44439041	ENSG00000132768	DPH2	+	0
chrX	66851657	66852650	7.94975	7.31387	8.38959	1.07572	0.00103077	0.0489284	chrX	66764465	66950461	ENSG00000169083	AR	+	0
chr11	19156013	19157335	9.26177	8.62575	9.70167	1.07592	0.000375137	0.0309698	chr11	19138646	19197969	ENSG00000177054	ZDHHC13	+	0
chr8	131371205	131372689	8.42382	7.7877	8.86376	1.07606	0.000108828	0.0170248	chr8	131064353	131455906	ENSG00000153317	ASAP1	-	0
chr3	14796814	14798092	7.91348	7.27724	8.35348	1.07624	0.00074131	0.0424169	chr3	14716606	14814541	ENSG00000131379	C3orf20	+	0
chr9	275496	276528	8.05721	7.42075	8.49733	1.07658	7.14e-05	0.0138646	chr9	214854	465259	ENSG00000107099	DOCK8	+	0
chr14	75352834	75354130	8.26062	7.62389	8.70086	1.07698	0.00039968	0.0319718	chr14	75348594	75370448	ENSG00000119689	DLST	+	0
chrX	45587382	45588310	7.28129	6.64432	7.72165	1.07733	0.000709429	0.0414824	chrX	45590241	45591177	ENSG00000204915	RP6-99M1.1	+	-1932
chr17	79652160	79653882	9.33283	8.69577	9.77322	1.07745	0.000355137	0.0302712	chr17	79650356	79670168	ENSG00000185359	HGS	+	0
chr22	30783787	30784875	8.27267	7.63495	8.71338	1.07843	0.000931463	0.0468506	chr22	30773835	30817760	ENSG00000099999	RNF215	-	0
chr3	133532513	133534028	8.61981	7.98208	9.06053	1.07845	0.000926518	0.046714	chr3	133502877	133544616	ENSG00000144867	SRPRB	+	0
chr10	81006189	81008593	8.76045	8.12266	9.20119	1.07853	0.000215513	0.0239411	chr10	80828792	81076276	ENSG00000108175	ZMIZ1	+	0
chr11	107242992	107244031	8.0755	7.43765	8.51627	1.07861	0.000873821	0.0457156	chr11	107197071	107328572	ENSG00000152404	CWF19L2	-	0
chr12	56569333	56571581	10.0211	9.38324	10.4619	1.07864	0.000889704	0.0460357	chr12	56556143	56584068	ENSG00000258199	RP11-977G19.5	-	0
chr6	149649172	149650282	7.65081	7.01276	8.09168	1.07891	0.000465777	0.034219	chr6	149539777	149732749	ENSG00000055208	TAB2	+	0
chr17	9198279	9200030	9.29921	8.66115	9.74008	1.07893	0.000870991	0.0456276	chr17	9186491	9208968	ENSG00000263708	RP11-85B7.4	+	0
chr8	69667658	69668500	7.14484	6.50644	7.58587	1.07942	0.000971109	0.0475554	chr8	69242957	69731257	ENSG00000165084	C8orf34	+	0
chr21	45142293	45144721	9.96665	9.32788	10.4079	1.07998	0.000496271	0.0352973	chr21	45138975	45182188	ENSG00000160209	PDXK	+	0
chr17	62018039	62020763	9.76362	9.12455	10.205	1.08041	0.000181143	0.0219187	chr17	62015914	62050278	ENSG00000007314	SCN4A	-	0
chr7	99233132	99233881	7.17895	6.53933	7.62055	1.08122	0.00050214	0.0354801	chr7	99235865	99236390	ENSG00000224448	GS1-259H13.7	-	1985
chr10	88415656	88417992	9.47329	8.83352	9.91497	1.08145	0.000353624	0.0301838	chr10	88414314	88426605	ENSG00000122375	OPN4	+	0
chr1	173687466	173688928	8.20401	7.56416	8.64573	1.08157	0.000737787	0.042361	chr1	173684080	173755840	ENSG00000076321	KLHL20	+	0
chr11	126726007	126727360	8.75091	8.11062	9.19284	1.08221	0.000218629	0.0241351	chr11	126293254	126873355	ENSG00000149571	KIRREL3	-	0
chr8	96569936	96570750	7.93352	7.2932	8.37546	1.08226	0.000565118	0.0373474	chr8	96216684	96822364	ENSG00000253773	KB-1047C11.2	+	0
chrX	23381242	23382429	8.64386	8.00353	9.0858	1.08227	0.000441381	0.0334615	chrX	23352133	23422489	ENSG00000165186	PTCHD1	+	0
chr16	53245808	53246630	7.4907	6.85005	7.9328	1.08276	0.000830788	0.0446722	chr16	53088945	53363062	ENSG00000177200	CHD9	+	0
chr2	166175149	166176242	7.38537	6.74471	7.82746	1.08276	0.000454298	0.0338358	chr2	166095912	166248818	ENSG00000136531	SCN2A	+	0
chrX	69008449	69009694	7.79157	7.15088	8.23368	1.08279	0.000359281	0.0304183	chrX	68835911	69259319	ENSG00000158813	EDA	+	0
chr1	165786124	165787315	8.38154	7.74082	8.82367	1.08285	0.000144388	0.0196746	chr1	165696032	165796992	ENSG00000143183	TMCO1	-	0
chr8	76364113	76365194	8.18461	7.54372	8.62681	1.08309	0.000844736	0.0448776	chr8	76320149	76479078	ENSG00000164749	HNF4G	+	0
chr19	46582164	46583857	9.23657	8.59504	9.67908	1.08405	0.000291311	0.0274718	chr19	46543006	46580376	ENSG00000204869	IGFL4	-	-1789
chr2	135808352	135809597	8.50912	7.86758	8.95164	1.08407	0.00033613	0.029377	chr2	135809835	135933964	ENSG00000115839	RAB3GAP1	+	-239
chr17	57247608	57248851	8.52796	7.88611	8.97063	1.08452	0.000168645	0.020998	chr17	57232860	57282066	ENSG00000068489	PRR11	+	0
chr11	911434	913426	9.71314	9.07114	10.1559	1.08473	0.000660108	0.0402587	chr11	867357	915058	ENSG00000177830	CHID1	-	0
chr3	10479613	10481112	8.2991	7.65679	8.74198	1.08519	0.000362258	0.0305029	chr3	10365707	10749716	ENSG00000157087	ATP2B2	-	0
chr9	85075669	85077074	8.91869	8.27634	9.36158	1.08525	0.000325524	0.0288512	chr9	84887671	85179347	ENSG00000228430	RP11-15B24.5	+	0
chr4	70391116	70392417	7.95336	7.31085	8.39633	1.08548	0.00032172	0.0286658	chr4	70345883	70391732	ENSG00000156096	UGT2B4	-	0
chr17	66185206	66186212	7.7129	7.07002	8.15604	1.08602	0.000646437	0.0398263	chr17	66186025	66188943	ENSG00000267731	RP11-147L13.8	+	0
chr15	58061089	58062350	7.78193	7.13879	8.2252	1.08642	0.000748734	0.0426417	chr15	57884231	58074960	ENSG00000255529	POLR2M	+	0
chr17	29367255	29368420	8.61573	7.97229	9.05915	1.08686	0.000311496	0.0283521	chr17	29365593	29386139	ENSG00000265798	RP11-271K11.5	-	0
chr3	50511911	50515017	9.42855	8.78433	9.87233	1.088	0.000585121	0.0379578	chr3	50400233	50541675	ENSG00000007402	CACNA2D2	-	0
chr17	68624366	68625183	7.70744	7.06312	8.15127	1.08815	0.000774122	0.0431988	chr17	68625058	68625406	ENSG00000267471	RP11-1058G23.1	-	0
chr15	91769139	91770120	7.37387	6.72946	7.81773	1.08827	0.000239468	0.0252457	chr15	91643180	91844539	ENSG00000185518	SV2B	+	0
chr1	53553346	53555272	8.82666	8.18225	9.27054	1.08829	0.000189665	0.022567	chr1	53552855	53608289	ENSG00000162383	SLC1A7	-	0
chr15	67072339	67074014	7.51456	6.87014	7.95843	1.0883	0.000141291	0.0194738	chr15	66994566	67074338	ENSG00000137834	SMAD6	+	0
chr5	7690561	7691503	7.52377	6.87918	7.96772	1.08855	0.000154772	0.0202681	chr5	7396321	7830194	ENSG00000078295	ADCY2	+	0
chr18	2073532	2074339	7.62589	6.9808	8.07008	1.08928	7.51e-05	0.0141971	chr18	1883525	2240847	ENSG00000263745	RP11-161I6.2	-	0
chr9	100128353	100130233	8.50797	7.86277	8.95221	1.08944	0.00011161	0.0172735	chr9	100000779	100139569	ENSG00000255036	RP11-23J9.4	+	0
chr4	151613279	151614940	7.95668	7.31137	8.40097	1.0896	6.71e-05	0.0134239	chr4	151185594	151936879	ENSG00000198589	LRBA	-	0
chr6	97735085	97735843	7.49121	6.84569	7.9356	1.08991	5.15e-05	0.0117596	chr6	97731179	97757924	ENSG00000226684	RP3-418C23.2	+	0
chr11	18955449	18956745	8.27683	7.63119	8.72128	1.09009	0.000775882	0.0432393	chr11	18956532	18961268	ENSG00000255244	RP11-583F24.8	+	0
chr20	58035340	58038059	8.93157	8.28581	9.37607	1.09027	6.08e-05	0.0128463	chr20	58035674	58035892	ENSG00000233686	PIEZO1P1	-	0
chr6	119328353	119329584	8.28256	7.63604	8.72742	1.09138	0.000421718	0.0327568	chr6	119255950	119352706	ENSG00000253194	RP11-351A11.1	+	0
chr10	125462979	125464243	8.31942	7.67288	8.76428	1.0914	0.000207757	0.0235449	chr10	125465723	125699783	ENSG00000121898	CPXM2	-	1481
chr16	17234572	17235937	8.75359	8.10705	9.19846	1.09141	0.000459436	0.0340179	chr16	17195626	17564738	ENSG00000103489	XYLT1	-	0
chr14	96980063	96981391	8.33466	7.68778	8.77969	1.0919	0.000179987	0.021826	chr14	96967770	97033448	ENSG00000090060	PAPOLA	+	0
chr15	45153364	45154902	8.32068	7.67354	8.76583	1.09229	0.000144078	0.0196564	chr15	45118569	45176892	ENSG00000259479	CTD-2008A1.2	-	0
chr20	30776061	30777660	8.57152	7.92428	9.01671	1.09243	0.000657379	0.0401565	chr20	30774280	30778330	ENSG00000235217	TSPY26P	-	0
chrX	74044081	74045384	8.53251	7.88464	8.978	1.09336	0.000213145	0.0238139	chrX	73952684	74145282	ENSG00000050030	KIAA2022	-	0
chr16	53892093	53893307	7.96326	7.31537	8.40876	1.0934	0.000450691	0.0337266	chr16	53737875	54155853	ENSG00000140718	FTO	+	0
chrX	103492449	103493484	7.28088	6.63265	7.72654	1.09389	0.000914014	0.0464754	chrX	103494719	103499614	ENSG00000123576	ESX1	-	1236
chr5	1069434	1070269	8.41603	7.76772	8.86173	1.09401	0.000207383	0.0235333	chr5	1050499	1112150	ENSG00000113504	SLC12A7	-	0
chr2	60206617	60208265	7.86141	7.21308	8.30712	1.09404	0.000758193	0.0428308	chr2	59445815	60327335	ENSG00000271955	RP11-444A22.1	-	0
chr1	89257105	89258455	8.38726	7.73892	8.83297	1.09405	9.07e-05	0.0154524	chr1	89149905	89301938	ENSG00000065243	PKN2	+	0
chr10	11973250	11974651	8.44714	7.7987	8.8929	1.09419	0.000183016	0.0220656	chr10	11962021	12085169	ENSG00000151461	UPF2	-	0
chr18	19296032	19297266	8.38191	7.73344	8.82768	1.09424	0.00104312	0.049183	chr18	19284918	19450918	ENSG00000101752	MIB1	+	0
chr1	178426826	178427885	7.88897	7.24029	8.33485	1.09456	0.000284433	0.0271471	chr1	178062864	178448644	ENSG00000075391	RASAL2	+	0
chr8	3279083	3279909	7.23524	6.58649	7.68114	1.09465	0.000207587	0.0235368	chr8	2792875	4852494	ENSG00000183117	CSMD1	-	0
chr8	121661490	121662831	8.24255	7.59294	8.68885	1.09591	0.000371643	0.0308726	chr8	121547985	121825513	ENSG00000172164	SNTB1	-	0
chr4	123984258	123985260	7.84517	7.19551	8.2915	1.09598	0.000282868	0.0270691	chr4	123844229	124240605	ENSG00000145375	SPATA5	+	0
chr14	74184239	74187398	9.88548	9.23562	10.3319	1.09628	0.000714356	0.0416397	chr14	74181825	74256988	ENSG00000156030	ELMSAN1	-	0
chr3	186645133	186646597	8.73048	8.08029	9.17706	1.09677	0.000267217	0.0263945	chr3	186648274	186796341	ENSG00000073849	ST6GAL1	+	-1678
chr6	150028827	150030044	8.44478	7.79446	8.89142	1.09696	0.00100347	0.0482332	chr6	149979289	150039392	ENSG00000131023	LATS1	-	0
chr13	28797482	28798544	7.60237	6.9516	8.04923	1.09763	0.000780609	0.0433441	chr13	28712643	28869475	ENSG00000152520	PAN3	+	0
chr14	100068365	100069618	8.9551	8.30421	9.40201	1.09779	0.000182576	0.0220398	chr14	99977603	100070363	ENSG00000205476	CCDC85C	-	0
chr7	31107389	31108353	7.96237	7.31137	8.40933	1.09796	0.000326643	0.0289121	chr7	31092076	31151089	ENSG00000078549	ADCYAP1R1	+	0
chr1	11715668	11717410	8.82994	8.17859	9.27705	1.09846	0.000128355	0.0185864	chr1	11708424	11715842	ENSG00000116661	FBXO2	-	0
chr12	22205822	22207635	9.26773	8.61593	9.71506	1.09913	0.00108396	0.0499866	chr12	22199108	22218608	ENSG00000111726	CMAS	+	0
chrX	85174829	85175959	7.89082	7.23882	8.33824	1.09942	0.000517008	0.0359036	chrX	85116185	85302566	ENSG00000188419	CHM	-	0
chr10	50862597	50864058	8.26276	7.6107	8.71022	1.09952	0.000103998	0.0165947	chr10	50817141	50901925	ENSG00000070748	CHAT	+	0
chr3	120909709	120911022	8.32933	7.67713	8.77684	1.09972	0.000915703	0.0465226	chr3	120626919	121143608	ENSG00000145087	STXBP5L	+	0
chr22	50640367	50641669	8.99979	8.34741	9.44739	1.09998	0.000971667	0.0475586	chr22	50639408	50656045	ENSG00000073169	SELO	+	0
chr4	160126789	160127873	7.8956	7.24317	8.34323	1.10006	0.000247771	0.025591	chr4	160025330	160281321	ENSG00000109756	RAPGEF2	+	0
chr11	417499	419498	9.00588	8.35322	9.45361	1.10039	0.000819539	0.0444232	chr11	417933	442011	ENSG00000185101	ANO9	-	0
chr1	26354903	26356070	7.82515	7.17248	8.27289	1.10042	0.000805634	0.0439701	chr1	26346375	26362955	ENSG00000158008	EXTL1	+	0
chr4	185399316	185400225	8.80292	8.15005	9.25075	1.10069	0.000771959	0.0431274	chr4	185395956	185398458	ENSG00000271646	RP11-326I11.3	+	859
chr2	163409795	163410413	7.3557	6.70281	7.80354	1.10073	0.000766315	0.0429636	chr2	163227917	163695240	ENSG00000184611	KCNH7	-	0
chr20	60435957	60439128	10.1055	9.45255	10.5534	1.10084	0.000221924	0.0243305	chr20	59827482	60515673	ENSG00000179242	CDH4	+	0
chr17	80818753	80821896	10.1969	9.54389	10.6448	1.1009	0.000661354	0.040289	chr17	80709940	80900724	ENSG00000141556	TBCD	+	0
chr1	11577794	11579268	8.90155	8.24854	9.34945	1.10091	0.000390095	0.0315746	chr1	11539223	11597641	ENSG00000204624	PTCHD2	+	0
chr2	98352858	98356031	10.6937	10.0404	11.1418	1.10136	0.000821105	0.0444649	chr2	98330023	98356325	ENSG00000115085	ZAP70	+	0
chr15	66085096	66086237	8.40345	7.74947	8.8518	1.10232	0.000896873	0.0461519	chr15	66018392	66184329	ENSG00000103769	RAB11A	+	0
chr5	34683509	34684702	8.50016	7.84597	8.9486	1.10263	0.000757546	0.0428121	chr5	34656342	34832732	ENSG00000039560	RAI14	+	0
chr7	43916291	43919205	9.87036	9.21612	10.3188	1.10271	0.000814262	0.0442661	chr7	43915493	43966010	ENSG00000106608	URGCP	-	0
chr1	215944019	215945188	7.82062	7.16635	8.26909	1.10274	0.000605096	0.0386468	chr1	215796236	216596738	ENSG00000042781	USH2A	-	0
chr13	60678428	60679768	8.28422	7.62979	8.73278	1.10298	0.000788294	0.0435376	chr13	60239717	60738121	ENSG00000139734	DIAPH3	-	0
chr16	18848717	18849947	8.32586	7.67142	8.77443	1.103	0.00057902	0.0378073	chr16	18816175	18937776	ENSG00000157106	SMG1	-	0
chr4	92344774	92345695	7.7553	7.10085	8.20387	1.10302	0.000135902	0.0190851	chr4	91048686	92523064	ENSG00000184305	CCSER1	+	0
chr2	11270711	11272836	9.46504	8.81006	9.91385	1.10379	0.000229959	0.0247938	chr2	11239977	11272947	ENSG00000145063	AC062028.1	-	0
chr22	33170100	33171377	8.00257	7.34749	8.45142	1.10393	0.000852176	0.0450619	chr22	32908539	33454358	ENSG00000185666	SYN3	-	0
chr7	77961543	77962306	7.78453	7.12945	8.2334	1.10395	0.000421684	0.0327568	chr7	77646393	79082890	ENSG00000187391	MAGI2	-	0
chr3	130322723	130323734	7.53565	6.88055	7.98452	1.10398	6.4e-05	0.0131817	chr3	130279178	130396999	ENSG00000206384	COL6A6	+	0
chr19	13247879	13249311	8.24489	7.58967	8.69382	1.10414	2.66e-05	0.00833399	chr19	13228917	13251955	ENSG00000160877	NACC1	+	0
chr18	18593244	18594529	8.14943	7.49402	8.59844	1.10442	0.00014082	0.0194216	chr18	18526867	18691812	ENSG00000067900	ROCK1	-	0
chr19	44909503	44910429	8.47834	7.82292	8.92735	1.10443	0.00011373	0.0174234	chr19	44896603	44952640	ENSG00000267188	CTC-512J12.4	-	0
chr9	125996003	125996689	7.39669	6.74113	7.84577	1.10465	0.000846476	0.0449094	chr9	125871779	126030855	ENSG00000165209	STRBP	-	0
chr22	24941269	24943725	10.0297	9.37393	10.4789	1.105	0.000300833	0.0279066	chr22	24936406	24951903	ENSG00000138867	GUCD1	-	0
chr19	34917859	34919034	8.45194	7.79596	8.90122	1.10525	0.000319001	0.0285526	chr19	34917017	34919178	ENSG00000267024	CTD-2588C8.8	-	0
chr1	155120819	155122654	9.535	8.87888	9.98433	1.10545	0.000430672	0.0330992	chr1	155121020	155121295	ENSG00000223452	HMGN2P18	+	0
chrX	35882037	35883077	7.90038	7.24404	8.34983	1.10579	6.98e-05	0.0137341	chrX	35882975	35887748	ENSG00000271519	RP11-307A17.2	+	0
chr2	96904979	96906409	8.15252	7.49608	8.60201	1.10593	0.000275711	0.0267235	chr2	96874154	96908359	ENSG00000204685	STARD7-AS1	+	0
chr3	19210415	19211543	8.05217	7.39564	8.50171	1.10607	0.000222861	0.024361	chr3	19189946	19577138	ENSG00000183960	KCNH8	+	0
chr2	46158560	46159474	7.67521	7.01864	8.12477	1.10613	0.000101893	0.0164042	chr2	45878484	46415129	ENSG00000171132	PRKCE	+	0
chr9	136921512	136923897	9.98397	9.32737	10.4335	1.10616	0.00094415	0.0470155	chr9	136919412	136923927	ENSG00000235138	RP11-374P20.4	+	0
chr1	41407910	41408796	8.09433	7.43764	8.54393	1.1063	0.0010621	0.0496073	chr1	41407923	41408187	ENSG00000233118	UBE2V1P8	-	0
chr6	33559026	33560663	9.14601	8.4893	9.59563	1.10633	3.88e-05	0.0101514	chr6	33553883	33561115	ENSG00000197251	LINC00336	-	0
chr4	66505745	66506863	7.81211	7.15527	8.26179	1.10651	0.000129182	0.0186096	chr4	66185281	66536213	ENSG00000145242	EPHA5	-	0
chr8	140782116	140785178	9.70341	9.04656	10.1531	1.10653	0.000759439	0.0428506	chr8	140742586	141468678	ENSG00000167632	TRAPPC9	-	0
chr1	204446972	204448002	7.90195	7.24474	8.3518	1.10706	0.000447542	0.0336392	chr1	204391756	204463852	ENSG00000133056	PIK3C2B	-	0
chr10	25296111	25296901	7.95011	7.29274	8.40003	1.10729	0.000520618	0.0360347	chr10	25270908	25305089	ENSG00000151023	ENKUR	-	0
chr1	31188481	31189485	7.68022	7.02262	8.13025	1.10763	0.000149835	0.019942	chr1	31184124	31196434	ENSG00000162510	MATN1	-	0
chr7	150737397	150741149	10.2938	9.63618	10.7439	1.10772	0.000892617	0.0460438	chr7	150725510	150744869	ENSG00000197150	ABCB8	+	0
chr6	155595670	155596977	8.49738	7.83967	8.94745	1.10778	0.000457789	0.0339674	chr6	155585147	155597682	ENSG00000171217	CLDN20	+	0
chr15	26945789	26946483	7.36841	6.71065	7.81851	1.10786	0.000395072	0.0317778	chr15	26788693	27184686	ENSG00000166206	GABRB3	-	0
chr10	135234325	135236721	8.92929	8.27142	9.37944	1.10802	0.000578396	0.0377998	chr10	135207598	135234811	ENSG00000148824	MTG1	+	0
chr17	61246728	61248056	8.41862	7.76073	8.86878	1.10806	0.000163265	0.0207524	chr17	61086917	61505060	ENSG00000170921	TANC2	+	0
chr17	27808065	27809237	8.5971	7.93917	9.04729	1.10812	0.000520476	0.0360323	chr17	27717482	27878922	ENSG00000160551	TAOK1	+	0
chr9	128201964	128203490	9.1964	8.53841	9.64661	1.1082	0.000244516	0.025492	chr9	128199672	128469513	ENSG00000119487	MAPKAP1	-	0
chr6	162911637	162913144	8.76947	8.11135	9.21974	1.10839	0.000111655	0.0172735	chr6	161768452	163148803	ENSG00000185345	PARK2	-	0
chr13	23883792	23885110	8.36723	7.70901	8.81755	1.10855	0.000728747	0.042054	chr13	23755091	23899304	ENSG00000102683	SGCG	+	0
chr2	61370517	61371979	9.15382	8.49533	9.60425	1.10892	0.000591287	0.0381978	chr2	61368732	61372104	ENSG00000212978	AC016747.3	-	0
chr17	26822526	26824888	9.19286	8.53415	9.64341	1.10925	0.000214385	0.0238712	chr17	26800311	26824799	ENSG00000007216	SLC13A2	+	0
chr12	127627519	127628517	7.30195	6.64269	7.75275	1.11006	0.000146245	0.0197329	chr12	127629617	127631077	ENSG00000256001	RP11-575F12.2	-	1101
chr9	133922386	133924241	8.90731	8.24801	9.35813	1.11012	0.000305246	0.0281025	chr9	133884469	133969860	ENSG00000050555	LAMC3	+	0
chr10	35453553	35454586	7.64967	6.99024	8.10054	1.1103	6.78e-05	0.0134842	chr10	35415719	35501886	ENSG00000095794	CREM	+	0
chr5	103741106	103742231	8.07617	7.41664	8.52709	1.11046	0.000830118	0.0446722	chr5	103718999	104728671	ENSG00000251574	RP11-6N13.1	-	0
chr5	103741106	103742231	8.07617	7.41664	8.52709	1.11046	0.000830118	0.0446722	chr5	103718999	104728671	ENSG00000251574	RP11-6N13.1	-	0
chr9	36906077	36907327	7.75526	7.09552	8.20627	1.11075	0.000256545	0.0259547	chr9	36833272	37034103	ENSG00000196092	PAX5	-	0
chr8	137085412	137086230	8.17084	7.511	8.62191	1.11091	0.000998557	0.0481639	chr8	137059264	137178365	ENSG00000253248	RP11-149P24.1	+	0
chr21	40675223	40676663	8.91835	8.25842	9.36946	1.11103	0.000809474	0.0441132	chr21	40556102	40693485	ENSG00000185658	BRWD1	-	0
chr8	11268984	11270323	8.57898	7.919	9.03011	1.11111	0.000961645	0.0473309	chr8	11225911	11296167	ENSG00000184608	C8orf12	+	0
chr10	101295588	101296615	7.72899	7.06889	8.18017	1.11129	0.000651456	0.0399843	chr10	101292690	101296278	ENSG00000119919	NKX2-3	+	0
chr2	106044461	106045731	7.8858	7.2257	8.33699	1.11129	0.000998274	0.0481639	chr2	105974169	106054970	ENSG00000115641	FHL2	-	0
chrX	109548597	109550456	8.6794	8.01892	9.13076	1.11184	7.96e-05	0.0145496	chrX	109548648	109550449	ENSG00000224142	AMMECR1-IT1	-	0
chr8	3134193	3135413	8.16924	7.50865	8.62066	1.11201	0.000675301	0.0406794	chr8	2792875	4852494	ENSG00000183117	CSMD1	-	0
chr17	74068994	74070440	8.86389	8.20294	9.31547	1.11253	0.000757623	0.0428121	chr17	74068042	74079747	ENSG00000186919	ZACN	+	0
chrX	22730993	22731688	7.43815	6.77708	7.88978	1.11271	0.000132509	0.0188377	chrX	22716574	22787083	ENSG00000237019	GS1-433O24.1	+	0
chr17	35393728	35394935	7.52113	6.85991	7.97283	1.11291	4.27e-05	0.0106801	chr17	35391965	35400550	ENSG00000267479	CTC-268N12.3	+	0
chr11	117694893	117696262	8.50672	7.84542	8.95846	1.11305	0.000806918	0.0440043	chr11	117671559	117699413	ENSG00000137731	FXYD2	-	0
chr2	21755994	21757005	7.90615	7.24484	8.3579	1.11305	0.000790948	0.0436073	chr2	21540532	21784185	ENSG00000231204	AC011752.1	+	0
chr13	51684583	51686660	9.11931	8.45764	9.57122	1.11358	5.24e-05	0.0118582	chr13	51656984	51746524	ENSG00000226792	LINC00371	-	0
chr10	126837249	126838399	7.82177	7.15991	8.27377	1.11386	2.88e-05	0.0086793	chr10	126676421	126849739	ENSG00000175029	CTBP2	-	0
chr1	3030307	3031489	9.11529	8.45339	9.56732	1.11392	0.000879367	0.0458482	chr1	2985732	3355185	ENSG00000142611	PRDM16	+	0
chr9	118949313	118950780	8.58264	7.92064	9.03471	1.11407	0.000471054	0.0343975	chr9	118916083	119164601	ENSG00000182752	PAPPA	+	0
chr2	33363701	33364885	7.8278	7.16549	8.28001	1.11452	0.000506484	0.035571	chr2	33172039	33624576	ENSG00000049323	LTBP1	+	0
chr7	63805176	63806259	7.98412	7.32113	8.43665	1.11552	0.000979946	0.0477336	chr7	63767837	63815238	ENSG00000234444	ZNF736	+	0
chr11	69470722	69472664	9.49905	8.83596	9.95162	1.11566	0.000145399	0.0197161	chr11	69467844	69490184	ENSG00000149716	ORAOV1	-	0
chr12	4939146	4941165	9.23636	8.57316	9.68897	1.11581	0.000416684	0.0326222	chr12	4918342	4960277	ENSG00000151079	KCNA6	+	0
chr7	5643424	5645288	8.88769	8.22397	9.34055	1.11658	0.000544038	0.0366461	chr7	5632439	5646286	ENSG00000075618	FSCN1	+	0
chr5	93171383	93172335	7.45388	6.79009	7.90678	1.11669	6.61e-05	0.0133285	chr5	92953775	93447404	ENSG00000113391	FAM172A	-	0
chrX	118975983	118977158	8.32883	7.66497	8.78176	1.11678	0.000580856	0.0378498	chrX	118967985	118986961	ENSG00000125351	UPF3B	-	0
chr16	1830318	1831958	7.90728	7.24341	8.3602	1.11679	0.000233378	0.0249333	chr16	1823208	1831709	ENSG00000197774	EME2	+	0
chr13	48505662	48506499	7.2601	6.59613	7.71308	1.11694	0.000194839	0.0228446	chr13	48504290	48506757	ENSG00000260388	LINC00562	-	0
chr14	93151386	93152591	8.43581	7.77177	8.88881	1.11704	0.000538121	0.036449	chr14	92980118	93155339	ENSG00000100599	RIN3	+	0
chrX	30907497	30909166	8.42011	7.75579	8.87325	1.11746	0.000359182	0.0304177	chrX	30845559	30993201	ENSG00000157625	TAB3	-	0
chr1	101704723	101706252	8.22794	7.56343	8.68116	1.11773	0.000123508	0.0181644	chr1	101702444	101707074	ENSG00000170989	S1PR1	+	0
chr16	88840394	88843310	9.75574	9.09105	10.209	1.118	0.00064464	0.0397958	chr16	88781751	88851619	ENSG00000103335	PIEZO1	-	0
chr17	57683297	57684658	8.45387	7.78917	8.90719	1.11802	0.000319256	0.0285526	chr17	57642886	57685706	ENSG00000108406	DHX40	+	0
chr2	95754078	95756536	9.09899	8.43427	9.55231	1.11804	6.49e-05	0.0132373	chr2	95752952	95815179	ENSG00000144029	MRPS5	-	0
chr10	91441183	91442209	7.4755	6.81076	7.92883	1.11807	0.000113329	0.0174038	chr10	91426938	91459428	ENSG00000235100	RP11-80H5.9	-	0
chr10	7834870	7835745	8.23431	7.56947	8.68769	1.11822	0.000307066	0.0282096	chr10	7830092	7849778	ENSG00000165629	ATP5C1	+	0
chr4	109551494	109552501	7.92875	7.26386	8.38215	1.1183	0.000750214	0.0426501	chr4	109541722	109551568	ENSG00000109475	RPL34	+	0
chr16	85219054	85220763	9.17858	8.51362	9.63202	1.1184	0.000432111	0.0331565	chr16	85204882	85218969	ENSG00000262601	CTC-786C10.1	+	86
chr10	73836877	73838884	9.43574	8.77068	9.88922	1.11854	0.000636384	0.0395482	chr10	73818793	73848790	ENSG00000107742	SPOCK2	-	0
chr8	131019205	131020575	8.30027	7.63516	8.75376	1.1186	0.00026004	0.0260552	chr8	130851839	131029375	ENSG00000153310	FAM49B	-	0
chr3	22383057	22384077	8.10687	7.44106	8.56069	1.11963	0.00102568	0.0488046	chr3	21459915	22414812	ENSG00000151789	ZNF385D	-	0
chr15	84028539	84029375	7.79945	7.13361	8.25329	1.11968	0.000555857	0.0370718	chr15	83847934	84108197	ENSG00000259986	RP11-382A20.4	+	0
chr2	208396432	208397892	8.13651	7.47066	8.59035	1.11969	7.29e-05	0.0140093	chr2	208394461	208468155	ENSG00000118260	CREB1	+	0
chr3	8854369	8855348	8.11241	7.44625	8.56639	1.12014	0.000125091	0.018232	chr3	8775486	8883492	ENSG00000182533	CAV3	+	0
chr5	176277107	176277748	7.37466	6.70834	7.82871	1.12037	3.96e-05	0.0102324	chr5	176237478	176307897	ENSG00000113763	UNC5A	+	0
chr16	90012658	90014336	8.89324	8.22691	9.3473	1.12038	0.000139204	0.019322	chr16	90014333	90034468	ENSG00000140995	DEF8	+	0
chr16	47470939	47472301	9.10267	8.4357	9.55702	1.12131	0.000474012	0.034491	chr16	47188298	47498060	ENSG00000129636	ITFG1	-	0
chr15	88113658	88114441	7.3005	6.6332	7.75501	1.12182	0.000146796	0.0197517	chr15	87975289	88247083	ENSG00000259560	RP11-648K4.2	-	0
chrX	129926087	129927281	7.97358	7.30627	8.4281	1.12183	0.00107327	0.0497839	chrX	129757350	130037208	ENSG00000165675	ENOX2	-	0
chr1	184457620	184458556	7.24277	6.57529	7.69736	1.12206	0.00061577	0.0389062	chr1	184356192	184598154	ENSG00000116667	C1orf21	+	0
chr11	103329639	103330997	7.73421	7.06671	8.18882	1.12211	0.000296714	0.0277215	chr11	102980160	103350591	ENSG00000187240	DYNC2H1	+	0
chr2	198916282	198917419	8.52309	7.85544	8.97777	1.12233	0.000706539	0.0413944	chr2	198669426	199437305	ENSG00000115896	PLCL1	+	0
chr4	89946122	89947366	7.9714	7.30351	8.42618	1.12267	0.000367746	0.0307247	chr4	89647106	90032549	ENSG00000138640	FAM13A	-	0
chr3	12702253	12703648	8.82532	8.15737	9.28013	1.12276	0.000758651	0.0428378	chr3	12625100	12705725	ENSG00000132155	RAF1	-	0
chrX	147599007	147599798	7.37644	6.70848	7.83125	1.12277	0.000584454	0.0379451	chrX	147582139	148082193	ENSG00000155966	AFF2	+	0
chr19	1971150	1973807	9.54911	8.88013	10.0044	1.12425	0.000306614	0.0281975	chr19	1941188	1981337	ENSG00000133275	CSNK1G2	+	0
chr9	101946836	101949082	8.89866	8.22965	9.35396	1.1243	8.08e-05	0.0146815	chr9	101945655	101947173	ENSG00000227269	RP11-96L7.2	+	0
chr5	147926371	147927551	8.21587	7.54678	8.6712	1.12442	0.000660676	0.0402741	chr5	147830595	148056798	ENSG00000164270	HTR4	-	0
chr12	110001145	110002613	8.38372	7.71462	8.83905	1.12443	0.000419798	0.0326987	chr12	109991542	110011679	ENSG00000139428	MMAB	-	0
chr17	80199965	80203177	10.6003	9.93116	11.0556	1.12445	0.000249252	0.0256413	chr17	80186273	80219005	ENSG00000141526	SLC16A3	+	0
chr3	57405838	57407125	7.91347	7.24426	8.36886	1.12461	0.000159359	0.0205855	chr3	57327727	57530071	ENSG00000174844	DNAH12	-	0
chr14	67210031	67211071	7.95827	7.2887	8.41383	1.12513	0.000301974	0.0279349	chr14	66974125	67648520	ENSG00000171723	GPHN	+	0
chr2	48587741	48588966	8.7451	8.07532	9.20075	1.12543	0.000256718	0.0259551	chr2	48541776	48606433	ENSG00000170802	FOXN2	+	0
chr16	1271002	1272200	7.92148	7.25152	8.37721	1.12568	5.83e-05	0.0126382	chr16	1271651	1275257	ENSG00000116176	TPSG1	-	0
chrX	30716253	30717338	7.81612	7.14616	8.27185	1.12569	0.000811369	0.0441733	chrX	30671476	30748725	ENSG00000198814	GK	+	0
chr4	144669189	144670160	7.93339	7.26337	8.38914	1.12577	0.000933636	0.0468886	chr4	144621410	144786225	ENSG00000246448	RP13-578N3.3	+	0
chr2	99283748	99284738	7.64781	6.97778	8.10358	1.1258	9.87e-05	0.0162063	chr2	99235569	99347589	ENSG00000071073	MGAT4A	-	0
chr12	32977833	32978815	7.73443	7.06418	8.19029	1.12611	0.000763565	0.0429225	chr12	32943679	33049774	ENSG00000057294	PKP2	-	0
chr11	59432551	59433918	8.34547	7.67499	8.80144	1.12645	0.000473926	0.034491	chr11	59404189	59436453	ENSG00000166889	PATL1	-	0
chr1	7684651	7685806	7.68575	7.01517	8.14177	1.1266	0.000170162	0.0211084	chr1	6845384	7829766	ENSG00000171735	CAMTA1	+	0
chr17	26501631	26502746	8.21972	7.54897	8.67581	1.12684	0.000884555	0.0459325	chr17	26368763	26523407	ENSG00000087095	NLK	+	0
chr8	144598591	144600013	8.54396	7.87321	9.00005	1.12685	0.000255109	0.0258507	chr8	144519825	144623623	ENSG00000014164	ZC3H3	-	0
chr5	138181071	138182388	8.51358	7.84274	8.96971	1.12698	0.000834746	0.0447191	chr5	137946656	138270723	ENSG00000044115	CTNNA1	+	0
chr5	137319959	137321104	7.37302	6.70181	7.82932	1.12751	0.000279481	0.0269374	chr5	137273649	137387650	ENSG00000031003	FAM13B	-	0
chr7	154523417	154525242	8.26243	7.59112	8.71878	1.12766	0.000531936	0.0363375	chr7	153584182	154685995	ENSG00000130226	DPP6	+	0
chr2	190738190	190739191	7.55726	6.88558	8.01377	1.12818	0.000370359	0.0308417	chr2	190649107	190742355	ENSG00000064933	PMS1	+	0
chr1	145095033	145096258	7.91229	7.24059	8.36881	1.12822	0.000247383	0.0255854	chr1	145096220	145116922	ENSG00000223380	SEC22B	+	0
chr7	3238636	3239687	8.33535	7.66359	8.7919	1.12831	0.000419706	0.0326987	chr7	3236258	3237888	ENSG00000231892	AC073316.2	-	-749
chr2	177904395	177905457	8.61743	7.94564	9.07399	1.12835	0.000429952	0.0330742	chr2	177855236	178029244	ENSG00000236501	AC079305.11	-	0
chr14	64696313	64697572	7.77043	7.09862	8.22701	1.12838	0.000922593	0.0466285	chr14	64550950	64804830	ENSG00000140009	ESR2	-	0
chr1	207262710	207263827	8.77235	8.10047	9.22897	1.1285	0.000772051	0.0431274	chr1	207262187	207273338	ENSG00000123843	C4BPB	+	0
chr10	99675269	99676595	8.47091	7.79879	8.92762	1.12884	0.000536072	0.0364077	chr10	99624757	99790585	ENSG00000095713	CRTAC1	-	0
chr19	34176646	34178584	8.71724	8.04488	9.17406	1.12918	0.00100131	0.048211	chr19	34112861	34264414	ENSG00000124302	CHST8	+	0
chrX	149830604	149831468	7.69487	7.02222	8.15183	1.12961	0.000668453	0.0404786	chrX	149737069	149841795	ENSG00000171100	MTM1	+	0
chr16	48644121	48645583	8.24645	7.57333	8.70363	1.1303	0.00101368	0.0484884	chr16	48572637	48654059	ENSG00000102921	N4BP1	-	0
chr5	149573135	149575294	9.37236	8.6987	9.82978	1.13108	0.000519415	0.0359961	chr5	149569520	149602351	ENSG00000011083	SLC6A7	+	0
chr19	33211489	33213629	9.3804	8.70661	9.83789	1.13128	4.09e-05	0.0103881	chr19	33210659	33320483	ENSG00000173809	TDRD12	+	0
chr10	31715985	31717300	8.78396	8.11007	9.24149	1.13141	0.00100787	0.0483693	chr10	31607424	31818742	ENSG00000148516	ZEB1	+	0
chrX	146333562	146334775	8.8345	8.16048	9.29208	1.1316	0.000259331	0.026022	chrX	146331669	146331748	ENSG00000252583	MIR514B	-	-1815
chr16	11826547	11827635	9.05396	8.37993	9.51155	1.13162	0.00017364	0.0213579	chr16	11772936	11836734	ENSG00000153066	TXNDC11	-	0
chr22	39128306	39129559	8.67282	7.99867	9.13046	1.13179	0.000162986	0.0207461	chr22	39127778	39128531	ENSG00000257034	AL021707.2	+	0
chr18	73833615	73835254	8.85577	8.18162	9.31342	1.1318	0.000744167	0.0424919	chr18	73834953	73857210	ENSG00000263547	RP11-1O2.1	+	0
chr19	18889798	18892382	9.63881	8.96464	10.0965	1.13182	0.000885568	0.0459418	chr19	18794487	18893004	ENSG00000105662	CRTC1	+	0
chr3	119826407	119827722	8.31542	7.64116	8.77312	1.13196	0.000266233	0.0263643	chr3	119813742	119855630	ENSG00000242622	RP11-18H7.1	+	0
chr11	30461451	30462481	7.48418	6.80988	7.9419	1.13201	0.000149871	0.019942	chr11	30406040	30608419	ENSG00000066382	MPPED2	-	0
chr3	93605424	93606601	7.86269	7.18814	8.32052	1.13238	0.00102128	0.0486781	chr3	93591881	93692910	ENSG00000184500	PROS1	-	0
chr13	52763990	52765272	8.76185	8.0871	9.21977	1.13267	0.000779757	0.0433184	chr13	52741844	52768600	ENSG00000243406	MRPS31P5	-	0
chr18	77722261	77723616	8.74257	8.06746	9.20066	1.1332	0.000158748	0.0205686	chr18	77724561	77730822	ENSG00000226742	HSBP1L1	+	-946
chr19	42104193	42105314	7.90562	7.23039	8.36375	1.13336	0.000781408	0.0433574	chr19	42106090	42112339	ENSG00000239736	CEACAMP3	+	-777
chr22	39124810	39127887	9.80181	9.12618	10.2601	1.13395	0.00104089	0.049144	chr22	39127778	39128531	ENSG00000257034	AL021707.2	+	0
chr1	110085191	110087527	8.84313	8.16744	9.30148	1.13404	0.000600574	0.0384685	chr1	110082528	110086459	ENSG00000254942	RP5-1160K1.8	-	0
chr22	51202803	51203660	7.9703	7.29398	8.42893	1.13495	2.22e-05	0.00756528	chr22	51195376	51239737	ENSG00000184319	RPL23AP82	+	0
chr12	41638073	41639046	7.88801	7.21141	8.34678	1.13537	0.000869057	0.0455732	chr12	41582250	41968392	ENSG00000165966	PDZRN4	+	0
chr3	57567487	57568736	8.137	7.4604	8.59577	1.13537	0.000556224	0.0370834	chr3	57557090	57583947	ENSG00000168374	ARF4	-	0
chr5	127446934	127448063	8.20235	7.52553	8.66121	1.13568	0.000369456	0.0307972	chr5	127419458	127525380	ENSG00000064651	SLC12A2	+	0
chr1	224309079	224309971	8.20964	7.53263	8.66859	1.13596	0.00106827	0.0497202	chr1	224301789	224349749	ENSG00000143756	FBXO28	+	0
chr18	65333740	65335109	8.43338	7.75609	8.89246	1.13637	0.000912281	0.0464751	chr18	65183783	65566856	ENSG00000265533	RP11-638L3.1	+	0
chr6	47261515	47262729	7.63261	6.95492	8.09186	1.13695	0.000262195	0.0261431	chr6	47199268	47277641	ENSG00000146072	TNFRSF21	-	0
chr9	77360329	77361402	7.822	7.14419	8.28132	1.13713	0.000881232	0.0458586	chr9	77337411	77503010	ENSG00000119121	TRPM6	-	0
chr22	24529651	24531916	9.40598	8.72789	9.86542	1.13754	0.000456568	0.0339293	chr22	24407642	24574596	ENSG00000099991	CABIN1	+	0
chr2	100059999	100060963	8.20865	7.53055	8.66809	1.13754	0.000338468	0.0294911	chr2	100016938	100106497	ENSG00000135945	REV1	-	0
chr12	124692815	124694370	8.69716	8.01882	9.15671	1.1379	3.13e-05	0.00908146	chr12	124690774	124693564	ENSG00000256596	RP11-522N14.2	+	0
chr15	51464572	51466407	8.66468	7.98602	9.12437	1.13835	0.000306482	0.0281975	chr15	51329685	51586109	ENSG00000259240	RP11-108K3.1	+	0
chr22	36628575	36630636	8.51702	7.83821	8.97678	1.13857	1.85e-05	0.00700394	chr22	36622256	36636000	ENSG00000128335	APOL2	-	0
chr15	33752653	33754073	8.59766	7.91872	9.05749	1.13877	0.000403119	0.0321382	chr15	33603163	34158303	ENSG00000198838	RYR3	+	0
chr7	56002761	56004210	8.91654	8.2376	9.37637	1.13877	0.000410319	0.0323363	chr7	55954970	56022932	ENSG00000249773	MRPS17	+	0
chr16	50189766	50191053	8.26313	7.5841	8.723	1.13891	0.000249067	0.0256363	chr16	50186829	50269221	ENSG00000121274	PAPD5	+	0
chr15	40236118	40237598	8.63332	7.95425	9.09321	1.13896	0.00100035	0.0481947	chr15	40226347	40327797	ENSG00000128829	EIF2AK4	+	0
chr12	9525144	9526248	8.21391	7.53474	8.67384	1.1391	0.000158061	0.0205193	chr12	9520060	9550213	ENSG00000260423	RP13-735L24.1	+	0
chr1	173533503	173534667	8.17821	7.499	8.63816	1.13917	8.63e-05	0.0151227	chr1	173524390	173581911	ENSG00000238272	RP3-436N22.3	+	0
chr17	45534679	45536131	9.00209	8.32286	9.46205	1.13919	0.000892827	0.0460438	chr17	45527934	45569858	ENSG00000228782	MRPL45P2	-	0
chr7	78437296	78438356	7.73467	7.05537	8.19466	1.13929	0.000978767	0.0477229	chr7	77646393	79082890	ENSG00000187391	MAGI2	-	0
chr1	22797740	22799066	8.3122	7.63271	8.77228	1.13956	0.00018782	0.0224414	chr1	22778344	22857650	ENSG00000184677	ZBTB40	+	0
chr8	15073476	15075885	9.43296	8.7532	9.89316	1.13996	0.000429008	0.0330472	chr8	13947373	15095848	ENSG00000185053	SGCZ	-	0
chr12	49147790	49148909	8.00963	7.32968	8.46991	1.14023	3.55e-05	0.00968474	chr12	49121218	49159569	ENSG00000257987	LINC00935	+	0
chr7	77987207	77988474	7.65842	6.97846	8.11871	1.14025	0.000139612	0.0193477	chr7	77976459	77988775	ENSG00000231322	RPL13AP17	+	0
chr22	30138820	30141053	9.12676	8.44674	9.58708	1.14034	7.31e-05	0.0140107	chr22	30126945	30163000	ENSG00000100319	ZMAT5	-	0
chr3	3829055	3830246	8.77997	8.09992	9.2403	1.14038	0.00100339	0.0482332	chr3	3742498	4508965	ENSG00000144455	SUMF1	-	0
chr5	35630200	35631153	7.79735	7.11723	8.25772	1.14049	0.000186983	0.0223667	chr5	35617946	35814713	ENSG00000152582	SPEF2	+	0
chr15	77110747	77111868	8.16816	7.48796	8.62857	1.14061	7.29e-05	0.0140093	chr15	76640526	77197785	ENSG00000140386	SCAPER	-	0
chr10	86039139	86040371	8.16298	7.48252	8.6235	1.14098	0.000521385	0.0360655	chr10	86039736	86054415	ENSG00000229404	LINC00858	+	0
chr19	38075178	38076543	8.53943	7.85827	9.00026	1.14198	0.00090744	0.0463593	chr19	38039816	38078249	ENSG00000267470	ZNF571-AS1	+	0
chr12	9578663	9579982	8.54873	7.86752	9.00958	1.14207	6.17e-05	0.0129628	chr12	9570309	9600825	ENSG00000214826	DDX12P	-	0
chr17	75315668	75318793	9.91915	9.23787	10.38	1.14217	0.000459328	0.0340179	chr17	75276651	75496678	ENSG00000184640	2014-09-09	+	0
chr6	7195782	7196702	7.37095	6.68948	7.83193	1.14246	4.93e-05	0.0115239	chr6	7107830	7252213	ENSG00000124782	RREB1	+	0
chr2	231738420	231741718	10.5955	9.91385	11.0565	1.1427	0.00105301	0.0494304	chr2	231729354	231743963	ENSG00000135916	ITM2C	+	0
chr19	14583624	14584202	7.77183	7.08996	8.23299	1.14303	0.000284405	0.0271471	chr19	14583278	14586174	ENSG00000160951	PTGER1	-	0
chr1	28238209	28240566	9.82561	9.14342	10.2869	1.14348	0.000793933	0.0436752	chr1	28218035	28241257	ENSG00000117748	RPA2	-	0
chr6	162522144	162524348	9.35187	8.66962	9.81319	1.14357	0.000220087	0.0242242	chr6	161768452	163148803	ENSG00000185345	PARK2	-	0
chr17	19643573	19646213	9.40446	8.72191	9.86593	1.14402	0.00105165	0.0493737	chr17	19641297	19652256	ENSG00000108602	ALDH3A1	-	0
chr9	3577310	3578613	8.26254	7.57969	8.72414	1.14445	1.65e-05	0.00663854	chr9	3526723	3671646	ENSG00000232104	RP11-509J21.1	+	0
chr1	3510017	3512124	9.11954	8.43662	9.58117	1.14455	8.39e-05	0.0149411	chr1	3406484	3528059	ENSG00000162591	MEGF6	-	0
chr2	85978416	85979783	8.5628	7.87973	9.02449	1.14476	0.00102272	0.0487397	chr2	85978467	86015189	ENSG00000168874	ATOH8	+	0
chr1	163215229	163216670	8.85434	8.17113	9.31609	1.14496	0.000213539	0.0238484	chr1	163214295	163291684	ENSG00000232995	RP11-267N12.3	-	0
chr19	30207512	30209640	9.3965	8.71328	9.85827	1.145	0.000608676	0.0387209	chr19	30191721	30206364	ENSG00000131943	C19orf12	-	-1149
chr2	29974862	29976034	8.25372	7.57042	8.71552	1.1451	0.000391974	0.0316506	chr2	29415640	30144432	ENSG00000171094	ALK	-	0
chr4	102215958	102216719	7.76473	7.08139	8.22655	1.14517	0.000245236	0.0255006	chr4	101944566	102269435	ENSG00000138814	PPP3CA	-	0
chr3	3050637	3051796	8.04585	7.36203	8.50789	1.14586	0.000169888	0.0210901	chr3	2140497	3099645	ENSG00000144619	CNTN4	+	0
chr19	31815733	31816814	7.55405	6.87007	8.01616	1.14608	0.000330993	0.0291413	chr19	31765851	31840453	ENSG00000121297	TSHZ3	-	0
chr4	110987039	110988368	8.08313	7.39915	8.54524	1.14609	0.000331784	0.0291821	chr4	110967002	111120355	ENSG00000170522	ELOVL6	-	0
chr17	27899887	27900644	7.6904	7.00594	8.15273	1.14679	0.000408278	0.0323047	chr17	27893070	27900175	ENSG00000167543	TP53I13	+	0
chr5	36233976	36234830	7.13348	6.44886	7.59587	1.14701	0.000929241	0.046795	chr5	36192694	36242381	ENSG00000152620	NADK2	-	0
chr17	70784716	70786199	8.87592	8.19102	9.33844	1.14742	0.000106842	0.0168163	chr17	70642088	71088851	ENSG00000133195	SLC39A11	-	0
chr19	38084079	38084861	7.51572	6.83081	7.97825	1.14743	0.000219984	0.0242242	chr19	38042308	38104998	ENSG00000171817	ZNF540	+	0
chr16	71570390	71572006	9.24739	8.56247	9.70993	1.14746	0.000196138	0.0229159	chr16	71498453	71598992	ENSG00000157429	ZNF19	-	0
chr1	179335629	179337346	9.23311	8.54804	9.69571	1.14767	8.93e-05	0.0153541	chr1	179334855	179523870	ENSG00000162779	AXDND1	+	0
chr14	35287586	35288824	7.8394	7.15424	8.30204	1.1478	0.000656294	0.0401286	chr14	35221937	35344853	ENSG00000198604	BAZ1A	-	0
chr4	104357012	104358090	7.63296	6.94763	8.09568	1.14805	0.000196166	0.0229159	chr4	104177316	104374815	ENSG00000248740	RP11-328K4.1	+	0
chr6	38608084	38609162	7.48688	6.80121	7.94975	1.14854	2.57e-05	0.00819182	chr6	38136227	38607924	ENSG00000183826	BTBD9	-	-161
chrX	15257723	15258921	7.85523	7.16929	8.31822	1.14893	0.000307547	0.0282203	chrX	15253410	15288589	ENSG00000102048	ASB9	-	0
chr6	52527175	52528206	7.60073	6.91421	8.06399	1.14978	0.000450819	0.0337266	chr6	52529946	52533953	ENSG00000216775	RP1-152L7.5	+	-1741
chr11	74062220	74063316	7.77915	7.09259	8.24241	1.14982	0.000552034	0.0369745	chr11	74041363	74109518	ENSG00000165434	PGM2L1	-	0
chr10	68363704	68364811	8.00492	7.31809	8.46831	1.15023	0.00057975	0.0378073	chr10	67672276	69455927	ENSG00000183230	CTNNA3	-	0
chr2	242816734	242818339	8.75865	8.07149	9.22219	1.15071	0.000558534	0.0371321	chr2	242811752	242815975	ENSG00000188011	CXXC11	+	760
chr1	40976468	40978099	8.8589	8.17159	9.32251	1.15092	0.000198117	0.0230003	chr1	40974413	40982228	ENSG00000164002	EXO5	+	0
chr16	6078993	6080259	8.02955	7.34211	8.49322	1.15111	0.000367463	0.0307247	chr16	5289803	6826015	ENSG00000260411	RP11-420N3.2	+	0
chr16	29133633	29135045	9.34565	8.65765	9.80957	1.15192	0.000528508	0.0362499	chr16	29127448	29229181	ENSG00000260517	RP11-426C22.5	+	0
chr9	112878146	112879291	8.12092	7.43291	8.58485	1.15194	0.000336193	0.029377	chr9	112542589	112934792	ENSG00000157654	PALM2-AKAP2	+	0
chr2	44195748	44197071	7.88282	7.1948	8.34675	1.15195	0.000515356	0.035856	chr2	44113647	44223144	ENSG00000138095	LRPPRC	-	0
chr5	73228362	73229249	7.95927	7.27123	8.42321	1.15198	0.000635991	0.0395349	chr5	72921983	73237818	ENSG00000214944	ARHGEF28	+	0
chr7	43576134	43577106	7.88931	7.20091	8.35342	1.15251	8.91e-05	0.0153487	chr7	43152198	43605600	ENSG00000002746	HECW1	+	0
chr3	9458927	9460435	9.18889	8.50042	9.65302	1.1526	0.000579727	0.0378073	chr3	9439299	9520924	ENSG00000168137	SETD5	+	0
chr22	25957794	25958971	8.32373	7.63441	8.78824	1.15384	0.00105489	0.0494637	chr22	25957084	25960429	ENSG00000234884	CTA-407F11.8	-	0
chr4	76554568	76555376	8.58877	7.89944	9.05329	1.15385	0.00104832	0.0493004	chr4	76503215	76555900	ENSG00000138769	CDKL2	-	0
chr22	16868095	16869810	8.2602	7.57078	8.72476	1.15397	0.000421467	0.0327568	chr22	16868420	16871613	ENSG00000225293	ABCD1P4	+	0
chr3	8512069	8513076	8.10544	7.41577	8.57011	1.15434	0.000918086	0.046537	chr3	7994492	8653610	ENSG00000227110	LMCD1-AS1	-	0
chr16	1050279	1052352	9.25365	8.56363	9.71847	1.15484	0.00016621	0.0209195	chr16	1041148	1050926	ENSG00000260496	RP11-161M6.3	-	0
chr20	10237725	10238849	8.66557	7.97525	9.13053	1.15528	0.000478923	0.0346953	chr20	10002620	10349424	ENSG00000227906	SNAP25-AS1	-	0
chr12	69679756	69680904	7.8961	7.20577	8.36106	1.15529	0.000211327	0.0237438	chr12	69678177	69679265	ENSG00000257818	RP11-1143G9.2	+	492
chr1	120007297	120008396	7.83191	7.14155	8.2969	1.15535	0.000991897	0.0479949	chr1	120009844	120016426	ENSG00000187481	HSD3BP1	+	-1449
chr16	24157766	24159203	7.92696	7.23659	8.39195	1.15536	0.000365506	0.0306587	chr16	23847322	24231932	ENSG00000166501	PRKCB	+	0
chr5	78038987	78040169	7.83659	7.14611	8.30162	1.15551	2.6e-05	0.0082081	chr5	77781038	78065844	ENSG00000145685	LHFPL2	-	0
chr4	160654221	160655174	7.68971	6.99919	8.15476	1.15557	0.00105381	0.0494407	chr4	160587655	160698936	ENSG00000250488	RP11-6C14.1	-	0
chr19	47451871	47452637	7.29135	6.60061	7.7565	1.1559	0.000304862	0.0280826	chr19	47421933	47508334	ENSG00000160007	ARHGAP35	+	0
chr11	94414474	94416509	8.1072	7.41549	8.57279	1.1573	0.000868186	0.0455524	chr11	94278496	94473521	ENSG00000255929	RP11-867G2.8	-	0
chr9	123605525	123606726	8.79835	8.10646	9.26401	1.15755	2.61e-05	0.008237	chr9	123587106	123616651	ENSG00000226752	PSMD5-AS1	+	0
chr17	11622097	11623395	7.91007	7.21818	8.37574	1.15756	0.00108071	0.0499193	chr17	11501748	11873065	ENSG00000007174	DNAH9	+	0
chr7	158316650	158319703	9.59243	8.90052	10.0581	1.15759	0.000140378	0.0193965	chr7	157331750	158380480	ENSG00000155093	PTPRN2	-	0
chr9	100881801	100882634	7.85194	7.16	8.31764	1.15764	0.000599469	0.0384419	chr9	100831557	100881494	ENSG00000106785	TRIM14	-	-308
chr21	43962722	43964426	9.20924	8.51677	9.67517	1.1584	0.000258066	0.0259798	chr21	43916118	44001550	ENSG00000160190	SLC37A1	+	0
chr14	105209035	105212177	9.8028	9.11032	10.2687	1.15842	0.000225804	0.0245152	chr14	105190523	105213662	ENSG00000185100	ADSSL1	+	0
chr15	50859768	50860541	7.64659	6.95394	8.1126	1.15865	0.000302445	0.0279391	chr15	50844670	50979012	ENSG00000092439	TRPM7	-	0
chr5	180699329	180701327	9.61455	8.92181	10.0806	1.15879	0.000644817	0.0397958	chr5	180688213	180699308	ENSG00000248275	TRIM52-AS1	+	22
chr8	93038389	93039791	8.47805	7.78529	8.94411	1.15882	0.000917381	0.0465336	chr8	92967203	93115514	ENSG00000079102	RUNX1T1	-	0
chrX	119342526	119343789	8.49276	7.79988	8.95887	1.15899	0.000706866	0.0413944	chrX	119254863	119379122	ENSG00000233382	NKAPP1	-	0
chr6	38118195	38119423	8.426	7.73308	8.89214	1.15905	0.000680694	0.0408067	chr6	37787275	38122400	ENSG00000156639	ZFAND3	+	0
chr11	102951279	102952184	7.63539	6.94243	8.10153	1.15911	0.000236465	0.0250927	chr11	102932805	102962944	ENSG00000137692	DCUN1D5	-	0
chr8	93008016	93009458	8.95132	8.25833	9.41748	1.15916	0.00052705	0.0362328	chr8	92967203	93115514	ENSG00000079102	RUNX1T1	-	0
chr19	4367074	4368011	7.94574	7.25265	8.41195	1.1593	0.000489191	0.0351334	chr19	4360367	4400544	ENSG00000141985	SH3GL1	-	0
chr6	41572067	41573897	8.94037	8.24705	9.40668	1.15963	0.00065282	0.040024	chr6	41514164	41570122	ENSG00000137166	FOXP4	+	1946
chr11	773459	776695	9.85964	9.16616	10.326	1.15987	0.00067934	0.0407766	chr11	767220	777488	ENSG00000177225	PDDC1	-	0
chr17	12673082	12674634	8.97039	8.27677	9.43684	1.16007	0.000316526	0.0284925	chr17	12663457	12693559	ENSG00000265489	RP11-1090M7.1	-	0
chr7	158059526	158062744	9.87814	9.18436	10.3447	1.1603	0.00038431	0.0313412	chr7	157331750	158380480	ENSG00000155093	PTPRN2	-	0
chr6	90098535	90099688	8.13773	7.44387	8.60429	1.16042	0.000553026	0.0369872	chr6	90074355	90121989	ENSG00000025039	RRAGD	-	0
chr4	76505292	76506387	7.80159	7.10747	8.26826	1.16079	0.000109156	0.0170681	chr4	76503215	76555900	ENSG00000138769	CDKL2	-	0
chr6	141167013	141167665	7.12619	6.4318	7.59297	1.16117	6.6e-05	0.0133212	chr6	141167095	141174061	ENSG00000234147	RP3-460G2.2	-	0
chr5	42468017	42469256	8.33977	7.64533	8.80659	1.16125	0.00024145	0.0253351	chr5	42465502	42468970	ENSG00000248873	SERBP1P6	-	0
chr7	43270777	43272099	7.83769	7.14304	8.3046	1.16156	0.000226159	0.0245412	chr7	43152198	43605600	ENSG00000002746	HECW1	+	0
chr3	97207788	97209006	7.97209	7.27722	8.43909	1.16187	0.00074165	0.0424186	chr3	96533425	97471304	ENSG00000080224	EPHA6	+	0
chr6	105426692	105427581	7.35865	6.66376	7.82565	1.16189	0.000871108	0.0456276	chr6	105404923	105531207	ENSG00000187772	LIN28B	+	0
chr14	93745472	93746282	7.24276	6.54768	7.70986	1.16218	0.000393776	0.031704	chr14	93703896	93799438	ENSG00000011114	BTBD7	-	0
chr3	46712896	46714854	8.74625	8.05086	9.21348	1.16262	2.55e-05	0.00816456	chr3	46710487	46735194	ENSG00000178038	ALS2CL	-	0
chr3	169621495	169622264	7.12783	6.43241	7.59509	1.16268	0.000387092	0.0314531	chr3	169620768	169622048	ENSG00000240128	KRT18P43	-	0
chr5	135592532	135593383	7.13441	6.43895	7.60168	1.16274	0.00100292	0.0482301	chr5	135548999	135732730	ENSG00000069018	TRPC7	-	0
chr6	160783194	160784879	8.44223	7.74671	8.90952	1.16281	0.000874163	0.0457171	chr6	160769300	160876014	ENSG00000146477	SLC22A3	+	0
chr16	57783763	57786521	9.6173	8.92114	10.0849	1.16373	0.000460911	0.0340849	chr16	57769642	57791162	ENSG00000140854	KATNB1	+	0
chr15	30771147	30772225	9.10285	8.40666	9.57044	1.16379	0.00106929	0.0497224	chr15	30762982	30799826	ENSG00000215302	CTD-3092A11.1	+	0
chr9	80342590	80343736	8.2517	7.55547	8.7193	1.16383	0.000933768	0.0468886	chr9	80331003	80646374	ENSG00000156052	GNAQ	-	0
chr11	11488106	11489032	7.4836	6.78673	7.95149	1.16476	0.000887889	0.0459779	chr11	11292423	11643552	ENSG00000110328	GALNT18	-	0
chr12	68689780	68690533	7.68449	6.98734	8.15251	1.16517	0.000616017	0.0389074	chr12	68666223	68726161	ENSG00000111554	MDM1	-	0
chr10	75359406	75361167	9.28464	8.58704	9.75286	1.16581	0.000404873	0.0322164	chr10	75257296	75385711	ENSG00000166348	USP54	-	0
chr17	81043087	81045273	9.31911	8.62123	9.78745	1.16622	0.000913939	0.0464754	chr17	81037567	81052864	ENSG00000176845	METRNL	+	0
chr16	75437291	75438661	8.54808	7.85002	9.01652	1.1665	0.000371545	0.0308726	chr16	75327596	75467383	ENSG00000153774	CFDP1	-	0
chr8	10356347	10357665	7.89059	7.19247	8.35905	1.16657	1.1e-05	0.0052272	chr8	10340388	10405095	ENSG00000253649	PRSS51	-	0
chr9	35771914	35773207	7.98459	7.2864	8.45308	1.16668	0.000190097	0.0225739	chr9	35772160	35790429	ENSG00000227388	RP11-112J3.16	+	0
chr13	80910822	80912227	8.1781	7.47965	8.64671	1.16706	0.000206473	0.023498	chr13	80910111	80915086	ENSG00000136158	SPRY2	-	0
chr21	35154836	35155704	7.45322	6.75452	7.92193	1.16741	6.31e-05	0.013132	chr21	34956993	35284635	ENSG00000249209	AP000304.12	-	0
chr1	75079849	75080558	6.87279	6.17408	7.3415	1.16742	0.000601754	0.0384999	chr1	75055419	75087403	ENSG00000234497	RP4-612J11.1	+	0
chr8	107358479	107359650	7.99769	7.29894	8.46642	1.16748	0.000129098	0.0186096	chr8	107282473	107764922	ENSG00000164830	OXR1	+	0
chr19	4536928	4539050	9.63346	8.93467	10.1022	1.16754	0.000568619	0.0374336	chr19	4528439	4540079	ENSG00000267385	CTB-50L17.14	-	0
chr7	150649086	150651062	9.21294	8.51407	9.68172	1.16765	0.0009943	0.0480346	chr7	150642049	150675403	ENSG00000055118	KCNH2	-	0
chr1	93794965	93795968	7.36041	6.66135	7.82929	1.16794	9.95e-05	0.0162603	chr1	93727743	93811582	ENSG00000223745	RP4-717I23.3	-	0
chr21	26733884	26735993	8.67794	7.97886	9.14683	1.16796	0.000137434	0.0191983	chr21	26734135	26734745	ENSG00000213885	RPL13AP7	+	0
chrX	125297963	125299575	8.24684	7.54752	8.71583	1.16831	0.000506997	0.0355921	chrX	125298337	125300080	ENSG00000198354	DCAF12L2	-	0
chr3	56813289	56814199	7.83369	7.13403	8.30283	1.16881	0.000340864	0.0296075	chr3	56761446	57113357	ENSG00000163947	ARHGEF3	-	0
chr9	123396279	123397198	7.22217	6.52244	7.69134	1.16891	0.000361045	0.0304676	chr9	123363091	123476748	ENSG00000106780	MEGF9	-	0
chr12	49934457	49936325	9.49562	8.79574	9.96485	1.16911	0.000409095	0.0323363	chr12	49932940	49952091	ENSG00000135519	KCNH3	+	0
chr13	22157776	22158819	7.71337	7.01329	8.1827	1.16941	0.000419626	0.0326987	chr13	22066836	22178353	ENSG00000165487	MICU2	-	0
chr1	71747091	71748110	7.30234	6.60205	7.77176	1.16971	0.000883616	0.0459196	chr1	71547007	71955652	ENSG00000229956	ZRANB2-AS2	+	0
chr3	81080919	81081719	7.1971	6.4967	7.66657	1.16987	0.000224639	0.0244397	chr3	81043019	81144798	ENSG00000243694	RP11-6B4.1	+	0
chr2	72361769	72364065	8.83893	8.13841	9.30845	1.17004	0.00095874	0.0472701	chr2	72356367	72375167	ENSG00000003137	CYP26B1	-	0
chr16	87369181	87371330	8.93955	8.23876	9.40918	1.17042	1.09e-05	0.00519609	chr16	87360593	87425748	ENSG00000103264	FBXO31	-	0
chr6	90402100	90403415	7.88206	7.18097	8.35183	1.17086	5.37e-05	0.0119568	chr6	90352218	90529442	ENSG00000112159	MDN1	-	0
chr2	141052093	141052932	7.66694	6.9658	8.13674	1.17094	0.000106271	0.0168029	chr2	140988992	142889270	ENSG00000168702	LRP1B	-	0
chr7	78499828	78500900	8.23582	7.53467	8.70562	1.17095	5.31e-05	0.011927	chr7	77646393	79082890	ENSG00000187391	MAGI2	-	0
chr3	3002237	3003207	8.10957	7.40838	8.57939	1.17101	0.000473582	0.0344844	chr3	2140497	3099645	ENSG00000144619	CNTN4	+	0
chr6	52703750	52704613	7.85141	7.15002	8.32132	1.1713	0.00022325	0.0243722	chr6	52696453	52710893	ENSG00000182793	GSTA5	-	0
chr11	48364530	48365720	7.60403	6.90261	8.07395	1.17134	0.000486028	0.0349628	chr11	48366900	48373999	ENSG00000197161	OR4C4P	-	1181
chr11	95834979	95835712	8.15827	7.45641	8.62838	1.17197	0.000935048	0.046892	chr11	95709762	96076344	ENSG00000184384	MAML2	-	0
chr4	155177651	155179000	8.03263	7.33076	8.50275	1.17199	0.000334618	0.0293236	chr4	155153399	155412930	ENSG00000197410	DCHS2	-	0
chr22	24458866	24459988	8.49503	7.79281	8.9653	1.17249	0.0008861	0.0459418	chr22	24407642	24574596	ENSG00000099991	CABIN1	+	0
chrX	131990975	131991875	7.61489	6.91253	8.08523	1.1727	0.000237165	0.0251295	chrX	131760044	132095423	ENSG00000171004	HS6ST2	-	0
chr6	37625602	37627335	9.04289	8.34028	9.51335	1.17307	0.000633516	0.039469	chr6	37600284	37667082	ENSG00000112139	MDGA1	-	0
chr1	112188874	112189931	8.64531	7.94264	9.11578	1.17315	0.00094832	0.0471048	chr1	112084840	112259313	ENSG00000116473	RAP1A	+	0
chr8	107731623	107732650	7.80383	7.10109	8.27434	1.17325	0.000750342	0.0426501	chr8	107282473	107764922	ENSG00000164830	OXR1	+	0
chr9	101747189	101748630	8.67967	7.97686	9.1502	1.17334	0.000726286	0.0419553	chr9	101705461	101833069	ENSG00000204291	COL15A1	+	0
chr4	174107793	174108664	7.34254	6.63971	7.81309	1.17338	7.75e-05	0.0143716	chr4	174089904	174245118	ENSG00000109586	GALNT7	+	0
chrX	30684668	30685680	7.89021	7.18731	8.36079	1.17347	0.000488843	0.0351201	chrX	30671476	30748725	ENSG00000198814	GK	+	0
chr9	106185223	106186496	8.29868	7.59552	8.76937	1.17385	0.000311391	0.0283521	chr9	106124234	106192174	ENSG00000226566	RP11-436F21.1	-	0
chr10	4270355	4271257	7.40399	6.70066	7.87476	1.1741	0.000966801	0.04742	chr10	4243333	4286104	ENSG00000233117	LINC00702	-	0
chr6	111582239	111583696	8.73642	8.03304	9.20721	1.17417	8.36e-05	0.014913	chr6	111580551	111592370	ENSG00000173214	KIAA1919	+	0
chr2	128292000	128294231	9.49955	8.79611	9.97037	1.17426	0.000166528	0.0209195	chr2	128293378	128395304	ENSG00000169994	MYO7B	+	0
chr1	215303883	215304808	8.25715	7.55337	8.72812	1.17475	0.000524456	0.0361611	chr1	215179118	215410436	ENSG00000082482	KCNK2	+	0
chrX	100911113	100913182	9.30742	8.60318	9.77859	1.17541	0.0010305	0.0489252	chrX	100910267	100914876	ENSG00000184867	ARMCX2	-	0
chr1	248144723	248145857	8.03203	7.32775	8.50322	1.17547	0.00041694	0.0326278	chr1	248100493	248264224	ENSG00000196071	OR2L13	+	0
chr6	119306520	119307701	9.03352	8.32916	9.50474	1.17557	0.000374697	0.0309698	chr6	119255950	119352706	ENSG00000253194	RP11-351A11.1	+	0
chr3	183735902	183737457	9.02436	8.31991	9.49563	1.17572	7.37e-05	0.0140584	chr3	183637722	183735803	ENSG00000114770	ABCC5	-	-100
chr2	86466865	86468297	8.57236	7.86768	9.04373	1.17605	0.000550844	0.0369361	chr2	86441116	86565206	ENSG00000068615	REEP1	-	0
chr13	69561840	69562848	7.66433	6.95931	8.13585	1.17655	0.00044983	0.0337266	chr13	69559190	69560196	ENSG00000232380	ZDHHC20P4	+	1645
chr9	36102407	36103251	7.70722	7.00185	8.17889	1.17705	0.000329973	0.0291069	chr9	36036430	36124448	ENSG00000122707	RECK	+	0
chr20	19208454	19209504	8.31363	7.60809	8.78538	1.17729	0.000686133	0.0409407	chr20	19193290	19703581	ENSG00000185052	SLC24A3	+	0
chr14	105844100	105846464	8.59008	7.88453	9.06184	1.17731	3.1e-05	0.00902664	chr14	105766900	105864484	ENSG00000179364	PACS2	+	0
chr4	154237591	154239205	9.02304	8.31745	9.49481	1.17736	0.000341745	0.0296533	chr4	154073494	154260472	ENSG00000109654	TRIM2	+	0
chr15	32218851	32219830	8.08328	7.37762	8.55508	1.17746	0.000767585	0.0429844	chr15	32220506	32220637	ENSG00000206849	SNORA18	+	-677
chrX	29681759	29682953	8.07828	7.37259	8.55009	1.17749	0.000623468	0.0391356	chrX	28605516	29974840	ENSG00000169306	IL1RAPL1	+	0
chr13	66954348	66955319	7.48308	6.77739	7.9549	1.17751	0.00101931	0.0486117	chr13	66876967	67804468	ENSG00000184226	PCDH9	-	0
chr4	151712416	151713648	8.15763	7.45176	8.62953	1.17777	0.000183505	0.0221006	chr4	151185594	151936879	ENSG00000198589	LRBA	-	0
chr14	30126237	30127408	7.28937	6.58282	7.76156	1.17874	0.000470772	0.0343975	chr14	30122015	30127122	ENSG00000257120	CTD-2503I6.1	+	0
chr11	90392705	90393711	7.49887	6.79227	7.97108	1.17882	7.6e-05	0.0142428	chr11	89984400	90648220	ENSG00000261645	DISC1FP1	+	0
chr22	31157775	31158948	8.5065	7.79957	8.97886	1.1793	0.000239943	0.025264	chr22	31089769	31303811	ENSG00000184792	OSBP2	+	0
chr3	52568253	52570152	9.17996	8.47292	9.65238	1.17946	0.000247702	0.025591	chr3	52568029	52613253	ENSG00000168273	SMIM4	+	0
chr15	29069883	29070809	7.79397	7.08688	8.2664	1.17952	0.000788805	0.0435394	chr15	29034810	29101361	ENSG00000261377	RP11-578F21.12	+	0
chr17	45103837	45104842	7.31273	6.60561	7.78518	1.17957	0.000236783	0.0251049	chr17	45000483	45105003	ENSG00000108433	GOSR2	+	0
chr3	126112925	126113639	7.68335	6.97619	8.15581	1.17963	0.000490628	0.035183	chr3	126111875	126113694	ENSG00000249833	RP11-71E19.5	-	0
chr7	100276709	100278821	8.72795	8.02078	9.20041	1.17963	0.00083514	0.0447198	chr7	100271154	100276797	ENSG00000172354	GNB2	+	0
chr21	40981150	40982601	8.62133	7.91402	9.09386	1.17984	0.000686216	0.0409407	chr21	40969074	40984748	ENSG00000184809	C21orf88	-	0
chr7	134851131	134852966	9.12411	8.41667	9.59669	1.18002	0.0001762	0.0215541	chr7	134777115	134855547	ENSG00000122783	C7orf49	-	0
chr17	8138128	8139081	8.6478	7.94017	9.12046	1.18029	1.96e-05	0.00718346	chr17	8130191	8151362	ENSG00000178971	CTC1	-	0
chr10	52186537	52187819	8.76261	8.05477	9.23537	1.1806	0.000288632	0.0273627	chr10	52065360	52384923	ENSG00000198964	SGMS1	-	0
chr6	65240723	65243131	9.15619	8.44825	9.629	1.18075	0.00103638	0.0490261	chr6	64429876	66417118	ENSG00000188107	EYS	-	0
chr3	64084397	64085790	8.69672	7.98877	9.16953	1.18076	0.000639045	0.0396145	chr3	64084949	64086798	ENSG00000241572	PRICKLE2-AS1	+	0
chr15	59982618	59983443	7.55505	6.84708	8.02786	1.18078	0.000387871	0.0314803	chr15	59951345	59981733	ENSG00000140299	BNIP2	-	-886
chr14	50122218	50123555	8.26582	7.5575	8.7388	1.1813	0.000150241	0.0199686	chr14	50110273	50155140	ENSG00000100479	POLE2	-	0
chr9	127377957	127379145	8.18267	7.47429	8.65567	1.18138	4.11e-05	0.0103943	chr9	127279554	127533589	ENSG00000148200	NR6A1	-	0
chr12	54411884	54414063	9.27487	8.56632	9.74795	1.18163	0.000857065	0.0452173	chr12	54413694	54416373	ENSG00000260597	AC012531.25	+	0
chr4	30927505	30928295	7.08002	6.37132	7.55317	1.18185	0.000805037	0.0439572	chr4	30722037	31148422	ENSG00000169851	PCDH7	+	0
chr3	1177130	1177837	7.39845	6.68973	7.87161	1.18188	0.000587701	0.038081	chr3	1134260	1445901	ENSG00000134115	CNTN6	+	0
chrX	9980887	9982621	8.94684	8.23792	9.42008	1.18215	0.000442611	0.0334991	chrX	9983602	10112518	ENSG00000047644	WWC3	+	-982
chr17	61767894	61769953	9.57822	8.86921	10.0515	1.18228	0.000407459	0.0322793	chr17	61699775	61773663	ENSG00000198909	MAP3K3	+	0
chr10	98897471	98899174	8.68038	7.9713	9.15369	1.18239	0.000180774	0.0218818	chr10	98757795	99052413	ENSG00000269891	ARHGAP19-SLIT1	-	0
chr13	112553622	112555170	9.07483	8.36573	9.54815	1.18242	0.000963398	0.0473684	chr13	112554299	112555490	ENSG00000226903	LINC00354	+	0
chr3	59016296	59017280	7.70521	6.99594	8.1786	1.18266	0.000683985	0.040891	chr3	58703092	59035810	ENSG00000163689	C3orf67	-	0
chr7	113835644	113836837	7.55992	6.85028	8.03348	1.18319	2.39e-05	0.00788409	chr7	113726382	114333827	ENSG00000128573	FOXP2	+	0
chrX	78579664	78580959	7.9401	7.23025	8.41374	1.1835	4.74e-05	0.0112591	chrX	78578943	78580714	ENSG00000225025	KIF4CP	+	0
chr20	17564554	17565898	8.25907	7.5491	8.73277	1.18368	0.000526845	0.0362262	chr20	17550508	17590564	ENSG00000125868	DSTN	+	0
chr20	39667986	39668786	8.61032	7.90017	9.0841	1.18392	0.000239272	0.025241	chr20	39657458	39753127	ENSG00000198900	TOP1	+	0
chrX	112889178	112890636	8.09089	7.38048	8.56478	1.18431	0.000501921	0.0354801	chrX	112859587	113181506	ENSG00000241743	RP5-964N17.1	-	0
chr11	34083177	34084391	8.09703	7.38637	8.57103	1.18466	0.000998024	0.0481589	chr11	34073230	34122703	ENSG00000135387	CAPRIN1	+	0
chr9	97731099	97732482	8.74581	8.03478	9.21998	1.1852	0.00029463	0.0276573	chr9	97488983	97849441	ENSG00000148120	C9orf3	+	0
chr12	79638320	79639782	8.43837	7.72714	8.91262	1.18548	0.000415331	0.0325475	chr12	79257773	79845788	ENSG00000067715	SYT1	+	0
chrX	9106647	9107540	8.50742	7.79609	8.98172	1.18562	0.000666245	0.0403861	chrX	8992273	9132680	ENSG00000177138	FAM9B	-	0
chr2	131772228	131774221	8.70536	7.99392	9.17971	1.18579	3.75e-05	0.00997616	chr2	131594489	131804836	ENSG00000136002	ARHGEF4	+	0
chrX	53707865	53708744	7.73334	7.02172	8.20777	1.18604	0.00059922	0.0384419	chrX	53559057	53713673	ENSG00000086758	HUWE1	-	0
chr22	36682610	36684404	8.70318	7.99148	9.17764	1.18616	0.000638237	0.039603	chr22	36677327	36784063	ENSG00000100345	MYH9	-	0
chr10	35857466	35858952	8.96908	8.25728	9.44359	1.18631	0.000469867	0.0343911	chr10	35535953	35860852	ENSG00000108100	CCNY	+	0
chr7	132112757	132113694	7.91383	7.20144	8.38859	1.18715	0.000607758	0.0387107	chr7	131808091	132333447	ENSG00000221866	PLXNA4	-	0
chr2	212467341	212468452	8.11786	7.40542	8.59264	1.18722	0.000576337	0.0377315	chr2	212240446	213403565	ENSG00000178568	ERBB4	-	0
chr17	56378523	56380043	8.73827	8.02583	9.21306	1.18723	0.000297191	0.0277388	chr17	56378592	56406152	ENSG00000005379	BZRAP1	-	0
chrX	48773571	48776035	9.1779	8.46541	9.65271	1.1873	0.000522751	0.0361227	chrX	48770459	48776301	ENSG00000102096	PIM2	-	0
chr13	52375010	52376149	8.03049	7.31781	8.50539	1.18758	0.000350613	0.0300568	chr13	52342129	52378293	ENSG00000102796	DHRS12	-	0
chr5	176070980	176073761	9.66192	8.94874	10.137	1.1883	0.000288344	0.0273586	chr5	176057683	176073642	ENSG00000175766	EIF4E1B	+	0
chr17	28827728	28829182	8.25386	7.5406	8.729	1.18841	1.55e-05	0.00645892	chr17	28804380	28854610	ENSG00000108587	GOSR1	+	0
chr5	1345669	1347648	9.44771	8.73419	9.92297	1.18878	0.000375121	0.0309698	chr5	1317859	1345214	ENSG00000049656	CLPTM1L	-	-456
chr14	57060098	57060926	7.23463	6.5211	7.70989	1.1888	7.17e-05	0.013898	chr14	56955072	57117324	ENSG00000070269	TMEM260	+	0
chr12	22095193	22095946	7.12922	6.41529	7.60466	1.18936	8.99e-05	0.0154254	chr12	21950335	22094336	ENSG00000069431	ABCC9	-	-858
chr4	143726930	143728128	8.82288	8.10862	9.29846	1.18984	0.000415325	0.0325475	chr4	142944313	143768585	ENSG00000109452	INPP4B	-	0
chr3	129364524	129365758	8.12875	7.41417	8.60448	1.19031	8.57e-05	0.0150946	chr3	129366635	129612419	ENSG00000172765	TMCC1	-	878
chr4	138116779	138117732	7.60519	6.8902	8.0811	1.1909	3.92e-05	0.0101846	chr4	138114910	138119521	ENSG00000250341	RP11-785F11.1	+	0
chr9	90237035	90238060	8.2853	7.57026	8.76123	1.19097	0.000697769	0.0411447	chr9	90112143	90323548	ENSG00000196730	DAPK1	+	0
chr2	199512797	199513751	7.9711	7.2556	8.44722	1.19163	0.000319957	0.0285848	chr2	199417919	199637080	ENSG00000225421	AC019330.1	-	0
chr15	34387858	34390065	9.90363	9.18812	10.3798	1.19164	0.000446591	0.0336128	chr15	34376218	34394149	ENSG00000134153	EMC7	-	0
chr22	19711973	19713802	7.7704	7.05489	8.24654	1.19165	0.000160804	0.0206513	chr22	19710468	19712294	ENSG00000203618	GP1BB	+	0
chr5	74742743	74743932	7.82438	7.10851	8.30067	1.19216	2.19e-05	0.0075149	chr5	74664311	74807963	ENSG00000113163	COL4A3BP	-	0
chr7	132178790	132179716	7.4671	6.75122	7.9434	1.19218	0.000194577	0.0228347	chr7	131808091	132333447	ENSG00000221866	PLXNA4	-	0
chr9	136818492	136820428	9.23273	8.51667	9.70911	1.19244	0.000170397	0.0211141	chr9	136627016	136857726	ENSG00000160293	VAV2	-	0
chr14	70130161	70131499	8.30919	7.59307	8.78559	1.19252	9.75e-05	0.0161302	chr14	70078313	70181859	ENSG00000100647	KIAA0247	+	0
chr12	98525633	98527009	8.43624	7.72008	8.91265	1.19257	0.000789403	0.043548	chr12	98506792	98686223	ENSG00000258312	RP11-690J15.1	-	0
chr12	106661617	106662502	7.68661	6.97035	8.16308	1.19273	4.38e-05	0.0108133	chr12	106631655	106698057	ENSG00000136026	CKAP4	-	0
chr7	55635278	55636327	8.50287	7.78644	8.97941	1.19297	0.000763661	0.0429225	chr7	55503749	55640681	ENSG00000154978	VOPP1	-	0
chr5	108174904	108176229	8.70784	7.99116	9.18449	1.19333	0.000902514	0.0462801	chr5	108083523	108532542	ENSG00000151422	FER	+	0
chr19	53684113	53686250	9.31735	8.60051	9.79406	1.19355	0.000827327	0.0446259	chr19	53662466	53696639	ENSG00000197497	ZNF665	-	0
chr1	57892093	57893045	7.30462	6.58756	7.78143	1.19387	0.000514631	0.0358377	chr1	57460451	59012406	ENSG00000173406	DAB1	-	0
chrX	142624782	142625756	7.68058	6.96309	8.15758	1.19449	8.26e-05	0.0148271	chrX	142627592	142631882	ENSG00000227675	GS1-256O22.1	+	-1837
chr8	97173553	97174751	8.26505	7.54732	8.74215	1.19483	1.78e-05	0.006833	chr8	97154562	97173020	ENSG00000156466	GDF6	-	-534
chr3	79285897	79287049	8.20468	7.48695	8.68179	1.19484	0.000878798	0.0458329	chr3	78646390	79816965	ENSG00000169855	ROBO1	-	0
chr5	172422835	172424000	8.37439	7.65649	8.85157	1.19508	0.000216731	0.0240127	chr5	172410760	172462448	ENSG00000113732	ATP6V0E1	+	0
chr1	53699567	53700834	8.13858	7.42031	8.61592	1.19562	2.23e-05	0.00759453	chr1	53692564	53704282	ENSG00000162385	MAGOH	-	0
chr7	24901253	24902315	8.32588	7.60745	8.80329	1.19584	0.000380092	0.0312023	chr7	24836158	25021253	ENSG00000070882	OSBPL3	-	0
chr2	212253369	212254554	8.20987	7.49125	8.68736	1.19611	0.000448485	0.0336795	chr2	212240446	213403565	ENSG00000178568	ERBB4	-	0
chr11	2318112	2319112	7.1878	6.46915	7.6653	1.19616	0.000372206	0.0309034	chr11	2316875	2324279	ENSG00000110665	C11orf21	-	0
chr6	45346819	45348779	9.0389	8.31993	9.51655	1.19662	0.000503561	0.0354997	chr6	45295894	45632086	ENSG00000124813	RUNX2	+	0
chr21	36424400	36425691	8.12324	7.40418	8.60092	1.19675	0.00024649	0.0255659	chr21	36160098	37376965	ENSG00000159216	RUNX1	-	0
chr3	9972828	9974440	9.18092	8.46096	9.659	1.19804	8.83e-05	0.0153202	chr3	9958758	9975314	ENSG00000163702	IL17RC	+	0
chr6	163237201	163238225	8.65965	7.93942	9.13784	1.19841	0.000235177	0.0250182	chr6	163148164	163736524	ENSG00000112530	PACRG	+	0
chr11	104886430	104887583	8.36749	7.64703	8.84578	1.19875	0.000301576	0.0279258	chr11	104864962	104893895	ENSG00000137757	CASP5	-	0
chr6	108379079	108380344	8.09285	7.37215	8.57125	1.1991	7.25e-05	0.0139869	chr6	108362613	108487058	ENSG00000081087	OSTM1	-	0
chr6	118817046	118818084	7.69247	6.97175	8.17088	1.19913	0.000532206	0.0363428	chr6	118781935	119031238	ENSG00000111860	CEP85L	-	0
chr4	3390328	3393055	9.83478	9.11367	10.3134	1.19969	0.000588655	0.0381052	chr4	3294755	3441640	ENSG00000159788	RGS12	+	0
chrX	150571512	150573381	8.96331	8.24188	9.44203	1.20014	0.000142186	0.0195336	chrX	150564987	150577836	ENSG00000160131	VMA21	+	0
chr2	121562325	121563113	7.19272	6.47129	7.67144	1.20015	3.47e-05	0.00956608	chr2	121493199	121750229	ENSG00000074047	GLI2	+	0
chr7	18927342	18928462	7.62988	6.9083	8.10866	1.20037	0.000504055	0.0355088	chr7	18126572	19042039	ENSG00000048052	HDAC9	+	0
chr18	34177918	34179100	8.08885	7.36698	8.56776	1.20078	1.05e-05	0.00508998	chr18	33877677	34360018	ENSG00000134775	FHOD3	+	0
chr11	65393849	65396175	9.50168	8.77938	9.98078	1.2014	0.000738649	0.0423762	chr11	65383244	65404910	ENSG00000197136	PCNXL3	+	0
chr1	70626524	70627571	7.98301	7.26034	8.46227	1.20193	0.000388222	0.0314873	chr1	70610488	70671303	ENSG00000066557	LRRC40	-	0
chr9	15462971	15464001	7.51798	6.79529	7.99724	1.20195	6.77e-05	0.0134576	chr9	15422702	15465951	ENSG00000164975	SNAPC3	+	0
chr12	52793379	52794772	8.10298	7.38017	8.58229	1.20213	0.000593611	0.0382586	chr12	52774244	52796191	ENSG00000258253	RP3-416H24.4	+	0
chr13	39620039	39620672	7.37405	6.65076	7.85358	1.20281	8.96e-05	0.0153782	chr13	39612443	39624246	ENSG00000188811	NHLRC3	+	0
chr11	9877845	9879132	7.76118	7.03776	8.24077	1.203	0.000149275	0.0198954	chr11	9860690	9950810	ENSG00000255476	RP11-1H15.2	+	0
chr1	59279490	59281024	8.48706	7.76338	8.96676	1.20339	0.000401791	0.0320794	chr1	59250823	59365384	ENSG00000234807	LINC01135	+	0
chr2	167831622	167832875	7.84609	7.12238	8.3258	1.20342	0.000437018	0.0332913	chr2	167744997	168116263	ENSG00000163092	XIRP2	+	0
chr10	45987516	45988257	7.79455	7.07059	8.27436	1.20378	0.00100836	0.0483788	chr10	45950035	46090354	ENSG00000165406	2014-03-08	-	0
chr7	67753313	67754477	8.40353	7.67949	8.88338	1.20389	0.00089291	0.0460438	chr7	67615270	67753220	ENSG00000226829	RP5-945F2.3	-	-94
chr20	44033066	44034517	8.90163	8.17739	9.38157	1.20418	0.00016262	0.0207423	chr20	43991840	44039250	ENSG00000254806	SYS1-DBNDD2	+	0
chr9	135469299	135471126	9.2112	8.48685	9.69118	1.20433	0.000717285	0.041692	chr9	135468384	135545788	ENSG00000125485	DDX31	-	0
chr16	61739943	61740814	7.52044	6.79596	8.00048	1.20452	0.0007442	0.0424919	chr16	61681146	62070939	ENSG00000150394	CDH8	-	0
chr6	65355909	65357252	8.01487	7.29025	8.49497	1.20472	0.000524023	0.0361611	chr6	64429876	66417118	ENSG00000188107	EYS	-	0
chr5	170624307	170625480	7.91188	7.18719	8.39201	1.20482	0.000124066	0.0181755	chr5	170288874	170727019	ENSG00000204764	RANBP17	+	0
chr4	36310615	36311533	7.99195	7.26724	8.47209	1.20484	0.000365257	0.0306581	chr4	36283244	36347378	ENSG00000197057	DTHD1	+	0
chrX	106871149	106872853	8.39926	7.67449	8.87943	1.20494	0.00103056	0.0489252	chrX	106871737	106894256	ENSG00000147224	PRPS1	+	0
chr4	150705111	150706437	8.07426	7.34941	8.55447	1.20506	0.000538381	0.036449	chr4	150273169	150817385	ENSG00000234828	RP11-526A4.1	-	0
chr7	158877463	158879134	9.13341	8.40852	9.61362	1.2051	0.000101303	0.0163968	chr7	158820866	158937649	ENSG00000106018	VIPR2	-	0
chr3	183971848	183972977	8.48305	7.7581	8.9633	1.20521	0.00102514	0.0487921	chr3	183967438	184010819	ENSG00000145194	ECE2	+	0
chr14	81659005	81660335	8.43319	7.7081	8.9135	1.20541	9.03e-05	0.0154254	chr14	81641796	81687721	ENSG00000165417	GTF2A1	-	0
chr1	178259357	178260330	8.03388	7.30872	8.51422	1.2055	0.000190789	0.0226053	chr1	178062864	178448644	ENSG00000075391	RASAL2	+	0
chr7	38604278	38605184	7.25024	6.52472	7.73073	1.20601	0.000568466	0.0374336	chr7	38423305	38671167	ENSG00000078053	AMPH	-	0
chr6	167367852	167368988	7.73586	7.01024	8.21639	1.20615	0.000166065	0.0209195	chr6	167271582	167369612	ENSG00000249141	RP11-514O12.4	-	0
chr21	19693479	19694279	7.6293	6.90355	8.10989	1.20634	0.000207085	0.0235219	chr21	19641433	19858197	ENSG00000154646	TMPRSS15	-	0
chr13	97903711	97904793	7.18094	6.45489	7.66166	1.20677	0.000569183	0.0374461	chr13	97873688	98046374	ENSG00000139793	MBNL2	+	0
chr2	7160953	7162110	8.20764	7.48152	8.68839	1.20687	0.000512693	0.0357969	chr2	7057523	7208417	ENSG00000151692	RNF144A	+	0
chr16	23082714	23083975	8.22689	7.50055	8.70774	1.20719	0.000274828	0.0267235	chr16	23072727	23160591	ENSG00000103404	USP31	-	0
chr18	54385995	54386973	7.52153	6.79467	8.0026	1.20793	0.000221599	0.0243188	chr18	54318574	54698828	ENSG00000091157	WDR7	+	0
chr21	46528722	46529932	8.20815	7.48126	8.68924	1.20798	0.000516726	0.0358989	chr21	46493768	46646478	ENSG00000197381	ADARB1	+	0
chr6	152773337	152774709	8.33149	7.60445	8.81264	1.20819	0.000308107	0.0282402	chr6	152442819	152958936	ENSG00000131018	SYNE1	-	0
chr10	34857996	34859240	7.50711	6.77985	7.98836	1.20851	8.47e-06	0.00451161	chr10	34398488	35104253	ENSG00000148498	PARD3	-	0
chrX	2794502	2795741	9.13953	8.41172	9.62102	1.2093	0.000513867	0.0358377	chrX	2746829	2800859	ENSG00000056998	GYG2	+	0
chr5	158701929	158703273	8.6663	7.93824	9.14789	1.20965	0.000301725	0.02793	chr5	158690089	158713044	ENSG00000164332	UBLCP1	+	0
chr2	205507108	205508351	7.97077	7.24246	8.45247	1.21001	0.000349233	0.0299922	chr2	205410516	206484886	ENSG00000116117	PARD3B	+	0
chr4	91551757	91552832	8.1428	7.41433	8.62457	1.21024	0.00022376	0.0243801	chr4	91048686	92523064	ENSG00000184305	CCSER1	+	0
chr5	180427198	180428024	7.67137	6.94276	8.15319	1.21043	0.000137543	0.0191983	chr5	180415845	180433727	ENSG00000168903	BTNL3	+	0
chr11	70532981	70533972	7.77797	7.04929	8.25983	1.21055	0.000458809	0.0340089	chr11	70313961	70963623	ENSG00000162105	SHANK2	-	0
chr6	109663037	109664296	7.75558	7.02667	8.23753	1.21086	3.12e-05	0.00907008	chr6	109612231	109676266	ENSG00000203799	CCDC162P	+	0
chr5	163985379	163986011	7.12542	6.39649	7.6074	1.21091	0.000621772	0.0390877	chr5	163723702	164598649	ENSG00000241956	CTC-340A15.2	+	0
chr15	80042864	80044039	8.19707	7.46812	8.67905	1.21093	0.000407522	0.0322793	chr15	80044031	80044391	ENSG00000213527	RP11-591L14.1	-	0
chr14	82229622	82230624	7.80354	7.07449	8.28556	1.21106	0.000375319	0.0309698	chr14	82207346	82496693	ENSG00000259035	RP11-666E17.1	+	0
chr22	43592041	43594138	9.21617	8.48704	9.69823	1.21119	7.06e-06	0.0040901	chr22	43593289	43739394	ENSG00000159307	SCUBE1	-	0
chr19	3616319	3618717	9.23955	8.51029	9.72166	1.21138	1.05e-05	0.00508998	chr19	3610639	3626813	ENSG00000105298	CACTIN	-	0
chr17	76833533	76835648	10.1135	9.38419	10.5957	1.21147	0.000581385	0.0378622	chr17	76783463	76837523	ENSG00000055483	USP36	-	0
chr17	18892722	18893893	8.1164	7.38699	8.59857	1.21158	0.000494518	0.0352356	chr17	18853658	18925908	ENSG00000154025	SLC5A10	+	0
chr14	99671059	99672388	8.11107	7.38164	8.59326	1.21162	0.000138472	0.0192462	chr14	99635624	99737861	ENSG00000127152	BCL11B	-	0
chr3	194929036	194931398	9.72659	8.99677	10.2089	1.21218	0.000973482	0.0475922	chr3	194789008	194991896	ENSG00000173950	XXYLT1	-	0
chr4	124755926	124756607	7.66484	6.93498	8.14721	1.21223	0.000526092	0.0362262	chr4	124571422	124851561	ENSG00000249464	LINC01091	+	0
chr6	25250170	25251107	7.26571	6.53578	7.74812	1.21234	1.78e-05	0.006833	chr6	25245584	25261639	ENSG00000235733	RP3-522P13.3	-	0
chr5	20637191	20638185	7.55219	6.82215	8.03464	1.21249	0.000462397	0.0341128	chr5	20611949	20937800	ENSG00000251629	RP11-774D14.1	+	0
chr5	27093786	27094672	7.54603	6.81591	8.02852	1.21261	0.000284991	0.0271709	chr5	26880709	27121257	ENSG00000113100	CDH9	-	0
chr3	29429899	29430668	8.17759	7.44746	8.66008	1.21262	0.000902573	0.0462801	chr3	29322473	30051886	ENSG00000144642	RBMS3	+	0
chr3	181209048	181210193	7.92806	7.1979	8.41056	1.21266	0.000162788	0.0207461	chr3	180707558	181554668	ENSG00000242808	SOX2-OT	+	0
chr7	76142936	76144803	8.39997	7.66975	8.88249	1.21274	0.000241071	0.025327	chr7	76139745	76648340	ENSG00000243566	UPK3B	+	0
chr4	84814850	84815680	7.30194	6.57161	7.78451	1.2129	0.000884513	0.0459325	chr4	84717589	85214565	ENSG00000250546	RP11-8L2.1	-	0
chr4	54143320	54144971	9.0809	8.35051	9.5635	1.21299	0.000392903	0.0316794	chr4	53739149	54232242	ENSG00000184178	SCFD2	-	0
chr12	57914815	57915951	8.6833	7.95286	9.16592	1.21306	0.00092132	0.0466134	chr12	57914493	57923931	ENSG00000166987	MBD6	+	0
chr11	4744047	4745829	8.417	7.68598	8.89987	1.21389	0.000112228	0.0173017	chr11	4743970	4745401	ENSG00000271602	KRT8P49	-	0
chr4	161494624	161496601	8.98309	8.25182	9.46606	1.21424	0.000461157	0.0340849	chr4	161460406	161507969	ENSG00000249425	RP11-502M1.2	+	0
chr9	140136561	140138641	9.36908	8.63779	9.85206	1.21427	0.000538798	0.0364642	chr9	140135665	140138159	ENSG00000188229	TUBB4B	+	0
chr2	73160734	73161659	7.26838	6.53639	7.75167	1.21529	0.000830275	0.0446722	chr2	73143389	73162020	ENSG00000135638	EMX1	+	0
chr3	68164578	68165883	8.11612	7.38379	8.59955	1.21576	0.000220743	0.0242799	chr3	68053359	68594776	ENSG00000183662	FAM19A1	+	0
chr4	13539507	13541107	8.26034	7.52778	8.74388	1.2161	1.07e-05	0.00516795	chr4	13542454	13546674	ENSG00000109705	NKX3-2	-	1348
chr6	85421050	85422398	8.78531	8.05241	9.26898	1.21657	0.000829258	0.0446688	chr6	85397069	85474237	ENSG00000112837	TBX18	-	0
chr20	33469552	33470623	7.66291	6.92998	8.1466	1.21661	0.000357897	0.0303626	chr20	33459949	33515769	ENSG00000131069	ACSS2	+	0
chr15	54342009	54342783	7.32016	6.58723	7.80385	1.21661	0.00062483	0.0391776	chr15	54340785	54343073	ENSG00000259619	RP11-390M11.1	-	0
chr9	139268546	139269954	8.36652	7.63298	8.85047	1.2175	0.000692345	0.0410551	chr9	139270029	139293249	ENSG00000165684	SNAPC4	-	76
chr13	51654261	51655595	8.00293	7.26931	8.48692	1.21761	0.000429843	0.0330734	chr13	51568647	51654998	ENSG00000123201	GUCY1B2	-	0
chr19	3053156	3054372	7.83941	7.10563	8.32347	1.21784	0.00100834	0.0483788	chr19	3052908	3053722	ENSG00000267469	AC005944.2	+	0
chr9	140877953	140879196	7.96512	7.23117	8.44925	1.21809	0.00032948	0.0290746	chr9	140772241	141019076	ENSG00000148408	CACNA1B	+	0
chr20	5818756	5819842	7.86069	7.1263	8.34502	1.21872	0.00062349	0.0391356	chr20	5731039	5844558	ENSG00000171984	C20orf196	+	0
chrX	41093251	41094537	8.49778	7.76294	8.98229	1.21935	0.000170737	0.0211484	chrX	41092886	41093536	ENSG00000269941	RP5-1172N10.4	+	0
chr3	159863320	159864676	8.13039	7.39542	8.61496	1.21954	0.000833096	0.0446951	chr3	159631189	159943086	ENSG00000244040	IL12A-AS1	-	0
chr12	25096164	25097147	7.49455	6.75936	7.97921	1.21985	8.9e-05	0.0153487	chr12	24964295	25102393	ENSG00000060982	BCAT1	-	0
chr1	179264352	179265852	9.02574	8.29048	9.51044	1.21996	0.000256576	0.0259547	chr1	179262925	179327815	ENSG00000057252	SOAT1	+	0
chr3	45533960	45535516	8.40345	7.66813	8.88817	1.22004	0.000252686	0.0257422	chr3	45525466	45551037	ENSG00000232455	LARS2-AS1	-	0
chr2	43611803	43613356	8.34111	7.60579	8.82584	1.22005	7.56e-05	0.0142124	chr2	43393800	43823185	ENSG00000115970	THADA	-	0
[truncated: 1,596 more rows]
