# Supplementary material for: Distinct epigenomes in CD4+ T cells of newborns, middle-ages and centenarians
Source: Sci Rep. 2016 Dec 5;6:38411. doi: 10.1038/srep38411 (PMC5137168; doi:10.1038/srep38411)
Supplement: Supplementary Table S6 [file srep38411-s7.xls]

## Sheet: 工作表1
						Relative mRNA expression to GAPDH				Relative microRNA expression to U6				Mean methylation level (%)
	Memery%	naïve%	treg%		GLU	PLAG1	FCGR3B	GPR97		miR-183-5p	miR-1537	miR-106a-5p		ATP5G	RFWD2
NB1	4.75	77.9	1.1		0.248938	2.14928	0.00126544	0.0653285		2.41421	2.38929	1.10798		27.4175
NB2	1.88	95.9	2.98		0.354974	3.61465	0.0006876	0.0259856		4.82028	3.06562	1.67599		32.953
NB3	2.78	92	1.45		0.263132	3.66511	0.00538759	0.0322146		3.75626	1.80325	1.16384		31.475
NB4	2.03	91.3	2.6		0.792651	2.97699	0.00388965	0.0564789		4.39801	3.40534	1.17691		33.1125
NB5	2.16	89.4	1.34		0.713931	3.31581	0.00250204	0.0280444		2.34618	3.09136	1.46651		33.0062
NB6	2.39	93.6	2.75		0.182233	3.56489	0.00715842	0.0234195		2.24919	3.47238	1.28069		35.681
MA1	50.5	30.7	4.76		0.809948	0.94859	0.0468391	0.00414003		0.5394	0.189866	0.5089		32.975	95.484
MA2	45.2	33.1	6.03		1.08964	1.7337	0.0192384	0.00235441		0.562164	0.155027	0.338613		36.825	86.871
MA3	52.6	31.8	2.13		1.06722	1.15978	0.0259856	0.0040268		0.448724	0.144225	0.599271		39.5487	94.58
MA4	48.1	37.6	2.26		2.09051	2.22508	0.0123774	0.00654159		0.626978	0.106256	0.278998		44.075	94.52
MA5	33	52.2	2.35		2.21967	0.519018	0.00833765	0.0280971		0.262744	0.0155851	0.208102		38.5875	98.462
MA6	57.7	18.8	3.93		0.767906	1.90983	0.00720821	0.0438161		0.273425	0.308422	0.0331092		41.875	95.387
MA7	43.4	38	2.11		2.3486	0.859784	0.0053728	0.00600971		0.339345	0.184549	0.094871		39.4562	88.794
MA8	35.7	46.5	1.65		1.93664	1.75978	0.03048	0.00180711		0.501719	0.079242	0.498613		43.8378	93.3976
LL1	58.6	23.2	4.43		1.7337	0.41577	0.0270891	0.0288328		0.413891	0.146595	0.436335			87.343
LL2	63.8	17.9	3.92		1.3139	0.439476	0.0122919	0.0165601		0.413795	0.339445	0.573661			93.25
LL3	43.9	43.7	1.82		1.11254	0.340059	0.0729907	0.0523327		0.468765	0.159116	0.480777			90.332
LL4	43.2	39.2	5.26		2.19444	0.326206	0.0347443	0.0244359		0.233534	0.169721	0.377137			84.238
LL5	28.5	39.2	4.75		2.24056	0.352051	0.0681027	0.0370048		0.235841	0.507661	0.14975			74.613
LL6	32.7	53.5	4.43		2.40137	0.424506	0.0342882	0.038784		0.174227	0.290402	0.420356			96.1057
