# Supplementary material for: Distinct epigenomes in CD4+ T cells of newborns, middle-ages and centenarians
Source: Sci Rep. 2016 Dec 5;6:38411. doi: 10.1038/srep38411 (PMC5137168; doi:10.1038/srep38411)
Supplement: Supplementary Table S7 [file srep38411-s8.xls]

## Sheet: Sheet1
Gene symbol	forward primer (5'-3')	reverse primer (5'-3')
CLU	TGGGAAGAGTGTAAGCCCTG	GATGCGGTCACCATTCATCC
PLAG1	TCACCTCCATACACACGACC	GCAAGGCCAAGTGACGTTTA
FCGR3B	GCTCCATTGCGAGACTTCAG	ACAGGAGGGAGTAAACAGCC
GPR97	CAAGAATAGGAAGGCACGGC	AGGGAGTACAGAGAGAGGCA
BAHC2	AGTTTGCCGAGACATCCAGA	CAAGGGCGCAGGGTTAATAC
