# Supplementary material for: Distinct epigenomes in CD4+ T cells of newborns, middle-ages and centenarians
Source: Sci Rep. 2016 Dec 5;6:38411. doi: 10.1038/srep38411 (PMC5137168; doi:10.1038/srep38411)
Supplement: Supplementary Table S8 [file srep38411-s9.xls]

## Sheet: Sheet1
Gene symbol	Outer/inter	forward primer(5'-3')	Reverse primer(5'-3')
BACH2	/	TTTTTTAGGAGGGAGGAGAAGAAT	CCCAACTCCAATAAATTTAACAAAC
ATP5G2	Outer	GGGAAAAGTTTATTAAATTTTATAAAAA	ATAAAAATAAAAATATCTAAAAACCTCAAA
	Inter	GTTATTATAGGAATGTAATTTTGTT	ACAACATCTCCACAATACCTAACAC
RFWD2	Outer	TGAGATAGAGATTTTGTTTTAAAAA	AAATCTCATACTTACACACCTAATAACAAA
	Inter	TGTGAAAATATTTATGATTTAGTAAATTA	TACTCTATTACCCAAACTAAAACAC
